# Supplementary material for: Comparative Analysis of Ralstonia solanacearum Methylomes
Source: Front Plant Sci. 2017 Apr 13;8:504. doi: 10.3389/fpls.2017.00504 (PMC5390034; doi:10.3389/fpls.2017.00504)
Supplement: Supplementary file 1 [file Table1.CSV]

Species name, accession list (pipe--separated) and assigned phylotype for complete NCBI RefSeq genomes used as reference.
Name	Accessions	Phylotype
Ralstonia solanacearum Po82	NC 017575.1| NC 017574.1	IIB
Ralstonia solanacearum UW163	NZ CP012942.1| NZ CP012941.1| NZ CP012940.1| NZ CP012939.1	IIB
Ralstonia solanacearum UY031	NZ CP012688.1| NZ CP012687.1	IIB
Ralstonia solanacearum PSI07	NC 014310.1| NC 014311.1	IV
Ralstonia solanacearum FQY4	NC 021745.1| NC 020799.1	I
Ralstonia solanacearum GMI1000	NC 003296.1| NC 003295.1	I
Ralstonia solanacearum IBSBF1503	NZ CP012944.1| NZ CP012943.1	IIB
Ralstonia solanacearum CMR15	NC 017559.1| NC 017589.1| NC 017558.1	III
Ralstonia solanacearum YC40-M	NZ CP015850.1| NZ CP015851.1	-
Ralstonia insidiosa FC1138	NZ CP012605.1| NZ CP012606.1	-
Ralstonia pickettii 12J	NC 010682.1| NC 010678.1| NC 010683.1	-
Ralstonia mannitolilytica SN83A39	NZ CP011258.1| NZ CP011257.1	-
