# Supplementary material for: Comparative Analysis of Ralstonia solanacearum Methylomes
Source: Front Plant Sci. 2017 Apr 13;8:504. doi: 10.3389/fpls.2017.00504 (PMC5390034; doi:10.3389/fpls.2017.00504)
Supplement: Supplementary file 2 [file Table2.CSV]

Mapping between current RefSeq and previously used locus tag identifiers for R. solanacearum GMI1000 and R. solanacearum UY031 genomes. The current RefSeq locus tag, previous locus tags, the type of genomic feature, replicon accession and location of the feature within it, pseudogene status, product description and, when available, protein accession ID are provided.
Locus_tag	Old_locus_tag_1	Old_locus_tag_2	Type	Chromid_ID	Start	End	Strand	Pseudo	Product	Protein_ID
RSUY_RS00005	RSUY_00020		CDS	NZ_CP012687.1	686	1118	1	FALSE	ribonuclease P protein component	WP_039557382.1
RSUY_RS00010	RSUY_00030		CDS	NZ_CP012687.1	1114	1429	1	FALSE	membrane protein insertion efficiency factor YidD	WP_003262960.1
RSUY_RS00015	RSUY_00040		CDS	NZ_CP012687.1	1435	3127	1	FALSE	membrane protein insertase YidC	WP_003262961.1
RSUY_RS00020	RSUY_00050		CDS	NZ_CP012687.1	3276	4701	1	FALSE	tRNA modification GTPase	WP_047942398.1
RSUY_RS00025			CDS	NZ_CP012687.1	4942	5506	-1	FALSE	hypothetical protein	WP_039557310.1
RSUY_RS00030	RSUY_00070		CDS	NZ_CP012687.1	5888	6404	1	FALSE	isoprenylcysteine carboxyl methyltransferase; protein	WP_020956954.1
RSUY_RS00035	RSUY_00080		CDS	NZ_CP012687.1	6699	7023	1	FALSE	hypothetical protein	WP_003262966.1
RSUY_RS00040	RSUY_00090		CDS	NZ_CP012687.1	7132	7987	1	FALSE	hypothetical protein	WP_003262967.1
RSUY_RS00045	RSUY_00120		CDS	NZ_CP012687.1	9066	9279	-1	FALSE	30S ribosomal protein S21	WP_003262970.1
RSUY_RS00050	RSUY_00130		CDS	NZ_CP012687.1	9734	11279	-1	FALSE	multidrug transporter	WP_003262971.1
RSUY_RS00055	RSUY_00140		CDS	NZ_CP012687.1	11281	14431	-1	FALSE	multidrug efflux RND transporter permease subunit	WP_003262972.1
RSUY_RS00060	RSUY_00150		CDS	NZ_CP012687.1	14446	15646	-1	FALSE	MexE family multidrug efflux RND transporter periplasmic adaptor subunit	WP_003262973.1
RSUY_RS00065	RSUY_00160		CDS	NZ_CP012687.1	16179	16839	1	FALSE	TetR family transcriptional regulator	WP_003262974.1
RSUY_RS00070	RSUY_00170		CDS	NZ_CP012687.1	16835	17729	1	FALSE	hypothetical protein	WP_003262975.1
RSUY_RS00075	RSUY_00180		CDS	NZ_CP012687.1	17833	19246	1	FALSE	pyridine nucleotide-disulfide oxidoreductase	WP_039557370.1
RSUY_RS00080	RSUY_00190		CDS	NZ_CP012687.1	19400	20291	1	FALSE	dioxygenase	WP_003262978.1
RSUY_RS00085	RSUY_00200		CDS	NZ_CP012687.1	20313	21342	-1	FALSE	3-phosphoglycerate dehydrogenase	WP_003262979.1
RSUY_RS00090	RSUY_00210		CDS	NZ_CP012687.1	21749	23618	1	FALSE	phosphoenolpyruvate carboxykinase	WP_003262980.1
RSUY_RS00095	RSUY_00220		CDS	NZ_CP012687.1	24452	25280	1	FALSE	DNA-binding response regulator	WP_020956950.1
RSUY_RS00100	RSUY_00230		CDS	NZ_CP012687.1	25401	25866	1	FALSE	hypothetical protein	WP_003262982.1
RSUY_RS00105	RSUY_00240		CDS	NZ_CP012687.1	25950	26739	-1	FALSE	hydroxypyruvate isomerase	WP_003262983.1
RSUY_RS00110	RSUY_00250		CDS	NZ_CP012687.1	26814	27447	-1	FALSE	DNA-binding response regulator	WP_003262984.1
RSUY_RS00115	RSUY_00260		CDS	NZ_CP012687.1	27443	28901	-1	FALSE	sensor histidine kinase	WP_003262986.1
RSUY_RS00120	RSUY_00270		CDS	NZ_CP012687.1	29199	31260	1	FALSE	carbon starvation protein A	WP_039557304.1
RSUY_RS00125	RSUY_00280		CDS	NZ_CP012687.1	31319	31514	1	FALSE	hypothetical protein	WP_003262989.1
RSUY_RS00130	RSUY_00290		CDS	NZ_CP012687.1	31605	32364	-1	FALSE	hypothetical protein	WP_003262990.1
RSUY_RS00135	RSUY_00300		CDS	NZ_CP012687.1	32531	33053	-1	FALSE	granule-associated protein	WP_003262991.1
RSUY_RS00140	RSUY_00310		CDS	NZ_CP012687.1	33284	33926	-1	FALSE	methionine biosynthesis protein MetW	WP_003262992.1
RSUY_RS00145	RSUY_00320		CDS	NZ_CP012687.1	33922	35134	-1	FALSE	homoserine O-acetyltransferase	WP_039551398.1
RSUY_RS00150	RSUY_00330		CDS	NZ_CP012687.1	35410	36904	-1	FALSE	NAD-dependent succinate-semialdehyde dehydrogenase	WP_003262994.1
RSUY_RS00155	RSUY_00340		CDS	NZ_CP012687.1	36908	38189	-1	FALSE	4-aminobutyrate transaminase	WP_003262996.1
RSUY_RS00160	RSUY_00350		CDS	NZ_CP012687.1	38345	39872	1	FALSE	DNA-binding protein	WP_039557292.1
RSUY_RS00165	RSUY_00360		CDS	NZ_CP012687.1	40232	41306	1	FALSE	hypothetical protein	WP_020956946.1
RSUY_RS00170	RSUY_00370		CDS	NZ_CP012687.1	41380	41983	1	FALSE	hypothetical protein	WP_003263002.1
RSUY_RS00175	RSUY_00380		CDS	NZ_CP012687.1	42007	43351	1	FALSE	phospholipase	WP_003263003.1
RSUY_RS00180	RSUY_00390		CDS	NZ_CP012687.1	43364	44021	-1	FALSE	nucleoid occlusion factor SlmA	WP_003263004.1
RSUY_RS00185	RSUY_00400		CDS	NZ_CP012687.1	44059	44920	-1	FALSE	pyrimidine 5'-nucleotidase	WP_003263005.1
RSUY_RS00190	RSUY_00410		CDS	NZ_CP012687.1	44919	45852	-1	FALSE	acetylglutamate kinase	WP_039557288.1
RSUY_RS00195	RSUY_00420		CDS	NZ_CP012687.1	46027	46621	1	FALSE	RNA polymerase sigma factor	WP_003263006.1
RSUY_RS00200	RSUY_00430		CDS	NZ_CP012687.1	46636	46852	1	FALSE	hypothetical protein	WP_003263008.1
RSUY_RS00205	RSUY_00440		CDS	NZ_CP012687.1	46851	47088	1	FALSE	hypothetical protein	WP_020956944.1
RSUY_RS00210	RSUY_00450		CDS	NZ_CP012687.1	47120	47336	-1	FALSE	hypothetical protein	WP_003263009.1
RSUY_RS00215	RSUY_00460		CDS	NZ_CP012687.1	47387	47888	-1	FALSE	membrane protein	WP_003263011.1
RSUY_RS00220	RSUY_00470		CDS	NZ_CP012687.1	48030	49377	1	FALSE	sensor histidine kinase	WP_003263012.1
RSUY_RS00225	RSUY_00480		CDS	NZ_CP012687.1	49432	50011	1	FALSE	DNA-binding response regulator	WP_003263014.1
RSUY_RS00230	RSUY_00500		CDS	NZ_CP012687.1	50635	51622	1	FALSE	IS5 family transposase	WP_003261205.1
RSUY_RS00235			CDS	NZ_CP012687.1	52523	52985	1	FALSE	hypothetical protein	WP_003265058.1
RSUY_RS00240	RSUY_00510		CDS	NZ_CP012687.1	53093	54659	1	FALSE	serine recombinase	WP_003265059.1
RSUY_RS00245	RSUY_00520		CDS	NZ_CP012687.1	54655	55558	1	FALSE	chromosome partitioning protein ParB	WP_003265060.1
RSUY_RS00250	RSUY_00530		CDS	NZ_CP012687.1	55554	56436	1	FALSE	chromosome partitioning protein ParB	WP_003265061.1
RSUY_RS00255	RSUY_00540		CDS	NZ_CP012687.1	56649	57288	1	FALSE	hypothetical protein	WP_003265062.1
RSUY_RS00260	RSUY_00560		CDS	NZ_CP012687.1	57621	58608	-1	FALSE	IS5 family transposase	WP_003261205.1
RSUY_RS00265	RSUY_00570		CDS	NZ_CP012687.1	58939	59251	1	FALSE	iron permease	WP_003263795.1
RSUY_RS00270	RSUY_00580		CDS	NZ_CP012687.1	59330	60035	1	FALSE	DNA-binding response regulator	WP_003263796.1
RSUY_RS00275	RSUY_00590		CDS	NZ_CP012687.1	60038	61064	-1	FALSE	ABC transporter substrate-binding protein	WP_003263797.1
RSUY_RS00280	RSUY_00600		CDS	NZ_CP012687.1	61194	62325	-1	FALSE	membrane protein	WP_039557497.1
RSUY_RS00285	RSUY_00610		CDS	NZ_CP012687.1	62814	63096	1	FALSE	hypothetical protein	WP_003263799.1
RSUY_RS00290	RSUY_00620		CDS	NZ_CP012687.1	63300	64611	-1	FALSE	glutamate carboxypeptidase	WP_003263800.1
RSUY_RS00295	RSUY_00630		CDS	NZ_CP012687.1	64772	65759	-1	FALSE	IS5 family transposase	WP_003261205.1
RSUY_RS00300	RSUY_00640		CDS	NZ_CP012687.1	65846	66185	-1	FALSE	hypothetical protein	WP_039556543.1
RSUY_RS00305	RSUY_00660		CDS	NZ_CP012687.1	67250	67511	1	FALSE	hypothetical protein	WP_003261391.1
RSUY_RS00310	RSUY_00670		CDS	NZ_CP012687.1	67925	69059	1	FALSE	hypothetical protein	WP_003266067.1
RSUY_RS00315	RSUY_00680		CDS	NZ_CP012687.1	69036	71760	1	FALSE	hypothetical protein	WP_003266068.1
RSUY_RS00320	RSUY_00690		CDS	NZ_CP012687.1	71766	72573	-1	FALSE	DDE transposase	WP_003263120.1
RSUY_RS00325	RSUY_00700		CDS	NZ_CP012687.1	73303	73792	1	FALSE	hypothetical protein	WP_013204614.1
RSUY_RS00330			CDS	NZ_CP012687.1	73855	74392	-1	FALSE	hypothetical protein	WP_020956938.1
RSUY_RS00335	RSUY_00710		CDS	NZ_CP012687.1	75015	76002	-1	FALSE	IS5 family transposase	WP_003261205.1
RSUY_RS00340	RSUY_00730		CDS	NZ_CP012687.1	76886	77750	-1	FALSE	membrane spanning protein	WP_003261729.1
RSUY_RS00345	RSUY_00740		CDS	NZ_CP012687.1	77900	78122	1	FALSE	hypothetical protein	WP_003261728.1
RSUY_RS00350	RSUY_00750		CDS	NZ_CP012687.1	78409	79978	1	FALSE	cellobiose phosphorylase	WP_003261727.1
RSUY_RS00355	RSUY_00760		CDS	NZ_CP012687.1	80346	81135	-1	FALSE	IclR family transcriptional regulator	WP_003261726.1
RSUY_RS00360	RSUY_00770		CDS	NZ_CP012687.1	81339	82116	1	FALSE	amino acid ABC transporter substrate-binding protein	WP_003261725.1
RSUY_RS00365	RSUY_00780		CDS	NZ_CP012687.1	82129	82801	1	FALSE	ectoine/hydroxyectoine ABC transporter permease subunit EhuD	WP_003261724.1
RSUY_RS00370	RSUY_00790		CDS	NZ_CP012687.1	82797	83559	1	FALSE	arginine ABC transporter ATP-binding protein	WP_003261722.1
RSUY_RS00375	RSUY_00800		CDS	NZ_CP012687.1	83555	84863	1	FALSE	FAD-dependent oxidoreductase	WP_003261721.1
RSUY_RS00380	RSUY_00810		CDS	NZ_CP012687.1	84869	85664	-1	FALSE	alpha/beta hydrolase	WP_003261720.1
RSUY_RS00385	RSUY_00820		CDS	NZ_CP012687.1	85893	86679	1	FALSE	membrane protein	WP_003261719.1
RSUY_RS00390	RSUY_00830		CDS	NZ_CP012687.1	86713	87379	1	FALSE	DNA-binding response regulator	WP_003261718.1
RSUY_RS00395	RSUY_00840		CDS	NZ_CP012687.1	87354	88689	1	FALSE	two-component sensor histidine kinase	WP_003261714.1
RSUY_RS00400	RSUY_00850		CDS	NZ_CP012687.1	88789	89614	1	FALSE	CAAX protease family protein	WP_003261713.1
RSUY_RS00405	RSUY_00860		CDS	NZ_CP012687.1	89761	96832	-1	FALSE	shikimate kinase	WP_003261712.1
RSUY_RS00410	RSUY_00870		CDS	NZ_CP012687.1	97879	99151	1	FALSE	MFS transporter	WP_003261709.1
RSUY_RS00415	RSUY_00880		CDS	NZ_CP012687.1	99160	99445	1	FALSE	hypothetical protein	WP_039557857.1
RSUY_RS00420	RSUY_00890		CDS	NZ_CP012687.1	99441	99867	-1	FALSE	hypothetical protein	WP_003261705.1
RSUY_RS00425	RSUY_00900		CDS	NZ_CP012687.1	99939	101145	-1	FALSE	flavohemoprotein	WP_003261703.1
RSUY_RS00430	RSUY_00910		CDS	NZ_CP012687.1	101392	101911	1	FALSE	Rrf2 family transcriptional regulator	WP_003273795.1
RSUY_RS00435	RSUY_00920		CDS	NZ_CP012687.1	102028	103474	1	FALSE	DNA methyltransferase	WP_003261701.1
RSUY_RS00440	RSUY_00930		CDS	NZ_CP012687.1	103449	104310	1	FALSE	hypothetical protein	WP_003261700.1
RSUY_RS00445	RSUY_00940		CDS	NZ_CP012687.1	104372	107228	1	FALSE	restriction endonuclease subunit R	WP_003261699.1
RSUY_RS00450	RSUY_00950		CDS	NZ_CP012687.1	107243	108719	-1	FALSE	histidine kinase	WP_003261698.1
RSUY_RS00455	RSUY_00960		CDS	NZ_CP012687.1	108702	109377	-1	FALSE	DNA-binding response regulator	WP_003261697.1
RSUY_RS00460	RSUY_00970		CDS	NZ_CP012687.1	109524	110571	1	FALSE	nitrate ABC transporter substrate-binding protein	WP_003261695.1
RSUY_RS00465	RSUY_00980		CDS	NZ_CP012687.1	110571	111702	-1	FALSE	porin	WP_039557853.1
RSUY_RS00470	RSUY_00990		CDS	NZ_CP012687.1	111945	112380	1	FALSE	phenylacetic acid degradation protein	WP_003261693.1
RSUY_RS00475	RSUY_01000		CDS	NZ_CP012687.1	112409	113000	1	FALSE	hydrolase	WP_003261692.1
RSUY_RS00480	RSUY_01010		CDS	NZ_CP012687.1	113230	113878	-1	FALSE	DNA-binding response regulator	WP_003261691.1
RSUY_RS00485	RSUY_01030		CDS	NZ_CP012687.1	114074	115286	-1	FALSE	diguanylate cyclase	WP_003261689.1
RSUY_RS00490	RSUY_01050		CDS	NZ_CP012687.1	116191	116998	-1	FALSE	metal ABC transporter substrate-binding protein	WP_003269813.1
RSUY_RS00495	RSUY_01060		CDS	NZ_CP012687.1	117159	119973	-1	FALSE	two-component sensor histidine kinase	WP_039557851.1
RSUY_RS00500	RSUY_01070		CDS	NZ_CP012687.1	120486	121101	-1	FALSE	potassium-transporting ATPase subunit C	WP_003265656.1
RSUY_RS00505	RSUY_01080		CDS	NZ_CP012687.1	121111	123337	-1	FALSE	potassium-transporting ATPase subunit B	WP_003265657.1
RSUY_RS00510	RSUY_01090		CDS	NZ_CP012687.1	123371	125144	-1	FALSE	potassium-transporting ATPase subunit KdpA	WP_003265658.1
RSUY_RS00515	RSUY_01100		CDS	NZ_CP012687.1	125163	125253	-1	FALSE	ATPase	WP_003269822.1
RSUY_RS00520	RSUY_01120		CDS	NZ_CP012687.1	125412	126228	-1	FALSE	hypothetical protein	WP_039559113.1
RSUY_RS00525	RSUY_01130		CDS	NZ_CP012687.1	126478	127264	-1	FALSE	5'-methylthioadenosine/S-adenosylhomocysteine nucleosidase	WP_020957557.1
RSUY_RS00530	RSUY_01140		CDS	NZ_CP012687.1	127577	127883	1	FALSE	hypothetical protein	WP_003265660.1
RSUY_RS00535	RSUY_01150		CDS	NZ_CP012687.1	128241	129252	1	FALSE	helix-turn-helix transcriptional regulator	WP_039557844.1
RSUY_RS00540	RSUY_01160		CDS	NZ_CP012687.1	129483	130836	-1	FALSE	ATP-binding protein	WP_020957554.1
RSUY_RS00545	RSUY_01170		CDS	NZ_CP012687.1	130862	132623	-1	FALSE	sulfonate ABC transporter permease	WP_003265662.1
RSUY_RS00550	RSUY_01180		CDS	NZ_CP012687.1	132860	133148	1	FALSE	acylphosphatase	WP_003265664.1
RSUY_RS00555	RSUY_01190		CDS	NZ_CP012687.1	133320	134610	1	FALSE	hypothetical protein	WP_003265666.1
RSUY_RS00560	RSUY_01200		CDS	NZ_CP012687.1	134620	135478	-1	FALSE	23S rRNA (adenine(2030)-N(6))-methyltransferase RlmJ	WP_003265667.1
RSUY_RS00565	RSUY_01210		CDS	NZ_CP012687.1	135598	137062	-1	FALSE	CoA transferase	WP_003265668.1
RSUY_RS00570	RSUY_01220		CDS	NZ_CP012687.1	137170	137425	-1	FALSE	cell division topological specificity factor	WP_003265669.1
RSUY_RS00575	RSUY_01230		CDS	NZ_CP012687.1	137434	138250	-1	FALSE	septum site-determining protein MinD	WP_003265670.1
RSUY_RS00580	RSUY_01240		CDS	NZ_CP012687.1	138296	139043	-1	FALSE	septum formation inhibitor	WP_039557842.1
RSUY_RS00585	RSUY_01250		CDS	NZ_CP012687.1	139331	141377	1	FALSE	bifunctional metallophosphatase/5'-nucleotidase	WP_003265672.1
RSUY_RS00595	RSUY_01270		CDS	NZ_CP012687.1	142269	143247	-1	FALSE	2-dehydropantoate 2-reductase	WP_003265676.1
RSUY_RS00600	RSUY_01290		CDS	NZ_CP012687.1	143473	144433	-1	FALSE	membrane protein	WP_039557838.1
RSUY_RS00605	RSUY_01300		CDS	NZ_CP012687.1	144587	144866	-1	FALSE	DNA-binding protein	WP_003265678.1
RSUY_RS00610	RSUY_01310		CDS	NZ_CP012687.1	145513	146053	1	FALSE	SET domain-containing protein-lysine N-methyltransferase	WP_039557836.1
RSUY_RS00615	RSUY_01320		CDS	NZ_CP012687.1	146067	147756	-1	FALSE	sensor histidine kinase	WP_003265750.1
RSUY_RS00620	RSUY_01330		CDS	NZ_CP012687.1	147773	148484	-1	FALSE	DNA-binding response regulator	WP_003265752.1
RSUY_RS00625	RSUY_01340		CDS	NZ_CP012687.1	148541	148769	1	FALSE	hypothetical protein	WP_003270211.1
RSUY_RS00630	RSUY_01350		CDS	NZ_CP012687.1	148788	149094	-1	FALSE	4a-hydroxytetrahydrobiopterin dehydratase	WP_003265754.1
RSUY_RS00635	RSUY_01360		CDS	NZ_CP012687.1	149141	150083	-1	FALSE	phenylalanine 4-monooxygenase	WP_003265757.1
RSUY_RS00640	RSUY_01370		CDS	NZ_CP012687.1	150223	150700	1	FALSE	AsnC family transcriptional regulator	WP_014615569.1
RSUY_RS00645	RSUY_01380		CDS	NZ_CP012687.1	150774	151548	1	FALSE	lysoplasmalogenase	WP_039557832.1
RSUY_RS00650	RSUY_01390		CDS	NZ_CP012687.1	151581	152586	1	FALSE	ornithine cyclodeaminase	WP_003265758.1
RSUY_RS00655	RSUY_01400		CDS	NZ_CP012687.1	152779	153505	1	FALSE	membrane protein	WP_003265759.1
RSUY_RS00660	RSUY_01410		CDS	NZ_CP012687.1	153572	153773	-1	FALSE	heavy metal-binding protein	WP_003265760.1
RSUY_RS00665	RSUY_01420		CDS	NZ_CP012687.1	153927	156177	1	FALSE	copper-translocating P-type ATPase	WP_003265761.1
RSUY_RS00670	RSUY_01430		CDS	NZ_CP012687.1	156173	156650	1	FALSE	Cu(I)-responsive transcriptional regulator	WP_020957551.1
RSUY_RS00675	RSUY_01440		CDS	NZ_CP012687.1	156706	157567	1	FALSE	lysophospholipase	WP_020957550.1
RSUY_RS00680	RSUY_01450		CDS	NZ_CP012687.1	157620	159288	1	FALSE	choline dehydrogenase	WP_039557830.1
RSUY_RS00685	RSUY_01460		CDS	NZ_CP012687.1	159495	160269	1	FALSE	ABC transporter ATP-binding protein	WP_039557828.1
RSUY_RS00690	RSUY_01470		CDS	NZ_CP012687.1	160345	161086	1	FALSE	ABC transporter ATP-binding protein	WP_003265765.1
RSUY_RS00695	RSUY_01480		CDS	NZ_CP012687.1	161151	162372	1	FALSE	ABC transporter permease	WP_003265766.1
RSUY_RS00700	RSUY_01490		CDS	NZ_CP012687.1	162456	163341	1	FALSE	branched-chain amino acid ABC transporter permease	WP_003265768.1
RSUY_RS00705	RSUY_01500		CDS	NZ_CP012687.1	163362	164349	1	FALSE	branched-chain amino acid ABC transporter permease	WP_003265769.1
RSUY_RS00710	RSUY_01510		CDS	NZ_CP012687.1	164602	164821	-1	FALSE	hypothetical protein	WP_003273846.1
RSUY_RS00715	RSUY_01520		CDS	NZ_CP012687.1	164940	165384	1	FALSE	hypothetical protein	WP_020957547.1
RSUY_RS00720	RSUY_01530		CDS	NZ_CP012687.1	165431	166190	1	FALSE	membrane protein	WP_039557825.1
RSUY_RS00725			CDS	NZ_CP012687.1	166602	166971	-1	FALSE	hypothetical protein	WP_039559437.1
RSUY_RS00730	RSUY_01540		CDS	NZ_CP012687.1	167432	169298	-1	TRUE	type IV secretion protein Rhs
RSUY_RS00735	RSUY_01550		CDS	NZ_CP012687.1	169324	171484	-1	FALSE	type IV secretion protein Rhs	WP_039561126.1
RSUY_RS00740	RSUY_01560		CDS	NZ_CP012687.1	171857	172814	-1	FALSE	membrane protein	WP_039556025.1
RSUY_RS00745	RSUY_01570		CDS	NZ_CP012687.1	172914	173811	1	FALSE	LysR family transcriptional regulator	WP_003262725.1
RSUY_RS00750	RSUY_01580		CDS	NZ_CP012687.1	173820	174036	-1	FALSE	hypothetical protein	WP_003262721.1
RSUY_RS00755	RSUY_01590		CDS	NZ_CP012687.1	174032	174926	-1	FALSE	LysR family transcriptional regulator	WP_039556022.1
RSUY_RS00760	RSUY_01600		CDS	NZ_CP012687.1	175033	175639	1	FALSE	short chain dehydrogenase	WP_039556019.1
RSUY_RS00765	RSUY_01610		CDS	NZ_CP012687.1	175958	177107	1	FALSE	branched-chain amino acid ABC transporter substrate-binding protein	WP_003262717.1
RSUY_RS00770	RSUY_01620		CDS	NZ_CP012687.1	177350	179294	1	FALSE	tRNA uridine-5-carboxymethylaminomethyl(34) synthesis enzyme MnmG	WP_003262716.1
RSUY_RS00775	RSUY_01630		CDS	NZ_CP012687.1	179293	179971	1	FALSE	16S rRNA methyltransferase G	WP_003262715.1
RSUY_RS00780	RSUY_01640		CDS	NZ_CP012687.1	180012	180798	1	FALSE	cobyric acid synthase CobQ	WP_003262714.1
RSUY_RS00785	RSUY_01650		CDS	NZ_CP012687.1	180824	181736	1	FALSE	chromosome partitioning protein ParB	WP_003262713.1
RSUY_RS00790	RSUY_01660		CDS	NZ_CP012687.1	182085	182664	1	FALSE	ATP synthase	WP_003262712.1
RSUY_RS00795	RSUY_01670		CDS	NZ_CP012687.1	182895	183777	1	FALSE	F0F1 ATP synthase subunit A	WP_003262711.1
RSUY_RS00800	RSUY_01680		CDS	NZ_CP012687.1	183857	184124	1	FALSE	F0F1 ATP synthase subunit C	WP_003262709.1
RSUY_RS00805	RSUY_01690		CDS	NZ_CP012687.1	184242	184713	1	FALSE	F0F1 ATP synthase subunit B	WP_003262703.1
RSUY_RS00810	RSUY_01700		CDS	NZ_CP012687.1	184715	185252	1	FALSE	ATP synthase subunit delta	WP_003262702.1
RSUY_RS00815	RSUY_01710		CDS	NZ_CP012687.1	185314	186856	1	FALSE	ATP synthase subunit alpha	WP_003262701.1
RSUY_RS00820	RSUY_01720		CDS	NZ_CP012687.1	186920	187796	1	FALSE	F0F1 ATP synthase subunit gamma	WP_003262700.1
RSUY_RS00825	RSUY_01730		CDS	NZ_CP012687.1	187838	189242	1	FALSE	ATP synthase subunit beta	WP_039556030.1
RSUY_RS00830	RSUY_01740		CDS	NZ_CP012687.1	189340	189757	1	FALSE	F0F1 ATP synthase subunit epsilon	WP_003262697.1
RSUY_RS00835	RSUY_01750		CDS	NZ_CP012687.1	189850	192157	-1	FALSE	hypothetical protein	WP_003262695.1
RSUY_RS00840	RSUY_01760		CDS	NZ_CP012687.1	192740	193883	1	FALSE	DUF3298 domain-containing protein	WP_003262694.1
RSUY_RS00845	RSUY_01770		CDS	NZ_CP012687.1	193905	194367	1	FALSE	CoA-binding protein	WP_003262693.1
RSUY_RS00850	RSUY_01780		CDS	NZ_CP012687.1	194435	195401	1	FALSE	alpha/beta hydrolase	WP_003262691.1
RSUY_RS00855	RSUY_01790		CDS	NZ_CP012687.1	195422	195626	-1	FALSE	hypothetical protein	WP_003262689.1
RSUY_RS00860	RSUY_01800		CDS	NZ_CP012687.1	195788	196850	-1	FALSE	phosphate ABC transporter substrate-binding protein PstS	WP_003262688.1
RSUY_RS00865	RSUY_01810		CDS	NZ_CP012687.1	197147	197756	-1	FALSE	glutathione S-transferase	WP_003262687.1
RSUY_RS00870	RSUY_01820		CDS	NZ_CP012687.1	197869	198763	1	FALSE	LysR family transcriptional regulator	WP_003262686.1
RSUY_RS00875	RSUY_01830		CDS	NZ_CP012687.1	198810	199293	-1	FALSE	hypothetical protein	WP_003262685.1
RSUY_RS00880	RSUY_01840		CDS	NZ_CP012687.1	199749	201549	1	FALSE	chemotaxis protein	WP_039556016.1
RSUY_RS00885	RSUY_01850		CDS	NZ_CP012687.1	201545	201926	-1	FALSE	hypothetical protein	WP_003262683.1
RSUY_RS00890	RSUY_01860		CDS	NZ_CP012687.1	201954	202302	-1	FALSE	aldehyde-activating protein	WP_003262682.1
RSUY_RS00895	RSUY_01870		CDS	NZ_CP012687.1	202471	202948	1	FALSE	cupin	WP_003262681.1
RSUY_RS00900	RSUY_01880		CDS	NZ_CP012687.1	203093	204188	1	FALSE	uroporphyrinogen decarboxylase	WP_003262680.1
RSUY_RS00905	RSUY_01890		CDS	NZ_CP012687.1	204771	207078	1	FALSE	primosomal protein N'	WP_003262679.1
RSUY_RS00910	RSUY_01900		CDS	NZ_CP012687.1	207239	211244	1	FALSE	trifunctional transcriptional regulator/proline dehydrogenase/L-glutamate gamma-semialdehyde dehydrogenase	WP_003262677.1
RSUY_RS00915	RSUY_01910		CDS	NZ_CP012687.1	211373	212519	1	FALSE	branched chain amino acid ABC transporter substrate-binding protein	WP_003262675.1
RSUY_RS00920	RSUY_01920		CDS	NZ_CP012687.1	212724	213948	1	FALSE	potassium transporter Kef	WP_003262673.1
RSUY_RS00925	RSUY_01930		CDS	NZ_CP012687.1	213953	215087	1	FALSE	glutamate--cysteine ligase	WP_003262671.1
RSUY_RS00930	RSUY_01940		CDS	NZ_CP012687.1	215198	217247	-1	FALSE	oligopeptide transporter; OPT family	WP_003262670.1
RSUY_RS00935	RSUY_01950		CDS	NZ_CP012687.1	217619	219686	1	FALSE	hypothetical protein	WP_003262669.1
RSUY_RS00940	RSUY_01960		CDS	NZ_CP012687.1	219778	220789	1	FALSE	hypothetical protein	WP_003262668.1
RSUY_RS00945	RSUY_01970		CDS	NZ_CP012687.1	220766	221633	1	FALSE	DUF2063 domain-containing protein	WP_003262667.1
RSUY_RS00950	RSUY_01980		CDS	NZ_CP012687.1	221765	223142	-1	FALSE	L-serine ammonia-lyase	WP_003262666.1
RSUY_RS00955	RSUY_01990		CDS	NZ_CP012687.1	223279	226228	-1	FALSE	glycine dehydrogenase (aminomethyl-transferring)	WP_003262665.1
RSUY_RS00960	RSUY_02000		CDS	NZ_CP012687.1	226292	226676	-1	FALSE	glycine cleavage system protein H	WP_003262664.1
RSUY_RS00965	RSUY_02010		CDS	NZ_CP012687.1	226722	227850	-1	FALSE	glycine cleavage system protein T	WP_039556013.1
RSUY_RS00975	RSUY_02030		CDS	NZ_CP012687.1	229834	230161	-1	FALSE	hypothetical protein	WP_003263286.1
RSUY_RS00980	RSUY_02040		CDS	NZ_CP012687.1	230322	230988	-1	FALSE	type III effector protein	WP_020957534.1
RSUY_RS00985	RSUY_02050		CDS	NZ_CP012687.1	231235	233353	1	FALSE	ATP-dependent DNA helicase Rep	WP_003263287.1
RSUY_RS00990	RSUY_02060		CDS	NZ_CP012687.1	233847	234192	1	FALSE	fucose/mannose-binding lectin	WP_003263288.1
RSUY_RS00995	RSUY_02070		CDS	NZ_CP012687.1	234297	234801	1	FALSE	hypothetical protein	WP_003263289.1
RSUY_RS01000	RSUY_02080		CDS	NZ_CP012687.1	234909	235449	1	FALSE	hypothetical protein	WP_003263290.1
RSUY_RS01005	RSUY_02090		CDS	NZ_CP012687.1	235473	236184	-1	FALSE	LuxR family transcriptional regulator	WP_003263291.1
RSUY_RS01010	RSUY_02100		CDS	NZ_CP012687.1	236584	237199	1	FALSE	acyl-homoserine-lactone synthase	WP_003263292.1
RSUY_RS01015	RSUY_02110		CDS	NZ_CP012687.1	237216	238314	-1	FALSE	ABC transporter permease	WP_054277965.1
RSUY_RS01020	RSUY_02120		CDS	NZ_CP012687.1	238547	240017	1	FALSE	coproporphyrinogen III oxidase	WP_039556011.1
RSUY_RS01025	RSUY_02130		CDS	NZ_CP012687.1	240021	241512	-1	FALSE	pyruvate kinase	WP_003263296.1
RSUY_RS01030	RSUY_02140		CDS	NZ_CP012687.1	241618	242923	-1	FALSE	hydroxypyruvate reductase	WP_003263298.1
RSUY_RS01035	RSUY_02150		CDS	NZ_CP012687.1	243005	243917	-1	FALSE	2-hydroxy-3-oxopropionate reductase	WP_003263300.1
RSUY_RS01040	RSUY_02160		CDS	NZ_CP012687.1	244075	244858	-1	FALSE	hydroxypyruvate isomerase	WP_003263301.1
RSUY_RS01045	RSUY_02170		CDS	NZ_CP012687.1	244892	246668	-1	FALSE	glyoxylate carboligase	WP_003263302.1
RSUY_RS01050	RSUY_02180		CDS	NZ_CP012687.1	247014	247926	1	FALSE	LysR family transcriptional regulator	WP_003263303.1
RSUY_RS01055	RSUY_02190		CDS	NZ_CP012687.1	248041	248314	1	FALSE	cytotoxic translational repressor of toxin-antitoxin stability system	WP_003263304.1
RSUY_RS01060	RSUY_02200		CDS	NZ_CP012687.1	248291	248624	1	FALSE	transcriptional regulator	WP_003263305.1
RSUY_RS01065	RSUY_02210		CDS	NZ_CP012687.1	248665	249253	-1	FALSE	hypothetical protein	WP_003273947.1
RSUY_RS01070	RSUY_02220		CDS	NZ_CP012687.1	249260	249950	-1	FALSE	GntR family transcriptional regulator	WP_003273946.1
RSUY_RS01075	RSUY_02230		CDS	NZ_CP012687.1	249981	251322	-1	FALSE	C4-dicarboxylate transporter DctA	WP_003263309.1
RSUY_RS01080	RSUY_02240		CDS	NZ_CP012687.1	251635	252646	1	FALSE	allantoicase	WP_003263311.1
RSUY_RS01085	RSUY_02250		CDS	NZ_CP012687.1	252642	253185	1	FALSE	ureidoglycolate hydrolase	WP_003263313.1
RSUY_RS01090	RSUY_02260		CDS	NZ_CP012687.1	253204	254479	1	FALSE	peptidase M20	WP_003263315.1
RSUY_RS01095	RSUY_02270		CDS	NZ_CP012687.1	254501	254981	-1	FALSE	type III effector protein	WP_003273940.1
RSUY_RS01100	RSUY_02280		CDS	NZ_CP012687.1	255272	255629	1	FALSE	arsenate reductase (glutaredoxin)	WP_003263318.1
RSUY_RS01105	RSUY_02290		CDS	NZ_CP012687.1	255748	256018	-1	FALSE	hypothetical protein	WP_003263319.1
RSUY_RS01110	RSUY_02300		CDS	NZ_CP012687.1	256292	256997	-1	FALSE	hypothetical protein	WP_003263320.1
RSUY_RS01115	RSUY_02310		CDS	NZ_CP012687.1	256993	257650	-1	FALSE	MBL fold metallo-hydrolase	WP_039556005.1
RSUY_RS01120	RSUY_02320		CDS	NZ_CP012687.1	257853	258561	1	FALSE	hypothetical protein	WP_003263322.1
RSUY_RS01125	RSUY_02330		CDS	NZ_CP012687.1	258557	259460	-1	FALSE	rRNA (cytidine-2'-O-)-methyltransferase	WP_003263323.1
RSUY_RS01130	RSUY_02340		CDS	NZ_CP012687.1	259495	259912	1	FALSE	YraN family protein	WP_020957533.1
RSUY_RS01135	RSUY_02350		CDS	NZ_CP012687.1	259970	260789	1	FALSE	BON domain-containing protein	WP_039556027.1
RSUY_RS01140	RSUY_02360		CDS	NZ_CP012687.1	260912	261263	1	FALSE	hypothetical protein	WP_003263326.1
RSUY_RS01145	RSUY_02370		CDS	NZ_CP012687.1	261259	262555	1	FALSE	flavocytochrome C sulfide dehydrogenase	WP_003263329.1
RSUY_RS01150	RSUY_02380		CDS	NZ_CP012687.1	262684	263581	1	FALSE	acetylserine transporter	WP_039557562.1
RSUY_RS01155	RSUY_02390		CDS	NZ_CP012687.1	263739	264087	1	FALSE	cytochrome C protein	WP_003263331.1
RSUY_RS01160	RSUY_02400		CDS	NZ_CP012687.1	264089	264581	1	FALSE	thiosulfate oxidation carrier protein SoxY	WP_003263332.1
RSUY_RS01165	RSUY_02410		CDS	NZ_CP012687.1	264600	264912	1	FALSE	thiosulfate oxidation carrier complex protein SoxZ	WP_003263333.1
RSUY_RS01170	RSUY_02420		CDS	NZ_CP012687.1	264921	265380	1	FALSE	hypothetical protein	WP_003263334.1
RSUY_RS01175	RSUY_02430		CDS	NZ_CP012687.1	265383	266211	1	FALSE	sulfur oxidation c-type cytochrome SoxA	WP_003263335.1
RSUY_RS01180	RSUY_02440		CDS	NZ_CP012687.1	266207	266861	1	FALSE	sulfur oxidation c-type cytochrome SoxX	WP_039555600.1
RSUY_RS01185	RSUY_02450		CDS	NZ_CP012687.1	266871	267390	1	FALSE	alkyl hydroperoxide reductase	WP_003263337.1
RSUY_RS01190	RSUY_02460		CDS	NZ_CP012687.1	267386	269108	1	FALSE	thiosulfohydrolase SoxB	WP_020957530.1
RSUY_RS01195	RSUY_02470		tRNA	NZ_CP012687.1	269145	269221	1	FALSE	tRNA-Ala
RSUY_RS01200	RSUY_02480		CDS	NZ_CP012687.1	269561	270548	1	FALSE	IS5 family transposase	WP_003261205.1
RSUY_RS01205	RSUY_02490		CDS	NZ_CP012687.1	270829	271666	-1	FALSE	SAM-dependent methyltransferase	WP_003266371.1
RSUY_RS01210	RSUY_02500		CDS	NZ_CP012687.1	271947	273225	1	FALSE	NAD(FAD)-utilizing dehydrogenase	WP_039558205.1
RSUY_RS01215	RSUY_02510		CDS	NZ_CP012687.1	273265	274408	-1	FALSE	methylase	WP_039558203.1
RSUY_RS01220	RSUY_02520		CDS	NZ_CP012687.1	274749	276681	-1	FALSE	sensor histidine kinase	WP_003266073.1
RSUY_RS01225	RSUY_02530		CDS	NZ_CP012687.1	276762	277461	-1	FALSE	DNA-binding response regulator	WP_003266074.1
RSUY_RS01230	RSUY_02540		CDS	NZ_CP012687.1	277623	280674	1	FALSE	hemagglutinin	WP_003266075.1
RSUY_RS01235	RSUY_02550		CDS	NZ_CP012687.1	280845	282948	1	FALSE	hypothetical protein	WP_003266076.1
RSUY_RS01240	RSUY_02560		CDS	NZ_CP012687.1	282947	284108	1	FALSE	glycosyl transferase family 8	WP_039558209.1
RSUY_RS01245	RSUY_02570		CDS	NZ_CP012687.1	284120	285023	1	FALSE	alpha/beta hydrolase	WP_003266078.1
RSUY_RS01250	RSUY_02580		CDS	NZ_CP012687.1	285019	285574	1	FALSE	adenylyl-sulfate kinase	WP_039558200.1
RSUY_RS01255	RSUY_02590		CDS	NZ_CP012687.1	285812	286757	-1	FALSE	hypothetical protein	WP_003265732.1
RSUY_RS01260			CDS	NZ_CP012687.1	286785	287115	1	FALSE	hypothetical protein	WP_049281252.1
RSUY_RS01265	RSUY_02610		CDS	NZ_CP012687.1	288356	288689	-1	FALSE	hypothetical protein	WP_039558195.1
RSUY_RS01270	RSUY_02620		CDS	NZ_CP012687.1	290016	290433	-1	FALSE	hypothetical protein	WP_054277966.1
RSUY_RS01275	RSUY_02630		CDS	NZ_CP012687.1	290677	291001	-1	TRUE	hypothetical protein
RSUY_RS01280	RSUY_02640		CDS	NZ_CP012687.1	292528	294874	-1	FALSE	type IV secretion protein Rhs	WP_054277967.1
RSUY_RS01290	RSUY_02660		CDS	NZ_CP012687.1	298077	300255	-1	FALSE	type IV secretion protein Rhs	WP_003265737.1
RSUY_RS01295	RSUY_02670		CDS	NZ_CP012687.1	301362	301878	1	FALSE	hypothetical protein	WP_003265739.1
RSUY_RS01300	RSUY_02680		CDS	NZ_CP012687.1	301993	302290	1	FALSE	hypothetical protein	WP_039557929.1
RSUY_RS01305	RSUY_02690		CDS	NZ_CP012687.1	302341	302680	-1	FALSE	hypothetical protein	WP_003278182.1
RSUY_RS01310	RSUY_02700		CDS	NZ_CP012687.1	303192	304215	-1	FALSE	hypothetical protein	WP_003265742.1
RSUY_RS01315	RSUY_02710		CDS	NZ_CP012687.1	304357	304861	-1	FALSE	hypothetical protein	WP_039557932.1
RSUY_RS01320	RSUY_02720		CDS	NZ_CP012687.1	305977	306964	-1	FALSE	IS5 family transposase	WP_003261205.1
RSUY_RS01325	RSUY_02730		CDS	NZ_CP012687.1	307115	308039	-1	FALSE	LysR family transcriptional regulator	WP_003265823.1
RSUY_RS01330	RSUY_02740		CDS	NZ_CP012687.1	308711	309698	1	FALSE	IS5 family transposase	WP_003261205.1
RSUY_RS01335	RSUY_02750		CDS	NZ_CP012687.1	310223	319433	1	TRUE	filamentous hemagglutinin
RSUY_RS01340	RSUY_02760		CDS	NZ_CP012687.1	320243	321230	1	FALSE	IS5 family transposase	WP_003261205.1
RSUY_RS01345	RSUY_02770		CDS	NZ_CP012687.1	321630	322266	-1	FALSE	hypothetical protein	WP_003261399.1
RSUY_RS01350	RSUY_02780		CDS	NZ_CP012687.1	322713	323628	1	FALSE	hypothetical protein	WP_003261402.1
RSUY_RS01355	RSUY_02790		CDS	NZ_CP012687.1	323686	324304	1	FALSE	adenylyl-sulfate kinase	WP_039557529.1
RSUY_RS01360	RSUY_02800		CDS	NZ_CP012687.1	324290	329759	1	FALSE	non-ribosomal peptide synthase	WP_054277968.1
RSUY_RS01365	RSUY_02810		CDS	NZ_CP012687.1	330008	331427	1	FALSE	hypothetical protein	WP_054277969.1
RSUY_RS01370	RSUY_02820		CDS	NZ_CP012687.1	331410	331611	1	FALSE	hypothetical protein	WP_054277970.1
RSUY_RS01375			CDS	NZ_CP012687.1	332185	332449	-1	FALSE	hypothetical protein	WP_054277971.1
RSUY_RS01380	RSUY_02840		CDS	NZ_CP012687.1	333121	339697	1	FALSE	non-ribosomal peptide synthase	WP_054277972.1
RSUY_RS01385	RSUY_02850		CDS	NZ_CP012687.1	339747	339945	1	FALSE	MbtH family protein	WP_003261404.1
RSUY_RS01390	RSUY_02860		CDS	NZ_CP012687.1	339975	341430	1	FALSE	MATE family efflux transporter	WP_003261405.1
RSUY_RS01395	RSUY_02870		CDS	NZ_CP012687.1	341408	342155	-1	FALSE	4'-phosphopantetheinyl transferase	WP_003261406.1
RSUY_RS01400	RSUY_02880		CDS	NZ_CP012687.1	342294	343614	-1	FALSE	drug:proton antiporter	WP_003261407.1
RSUY_RS01405	RSUY_02890		CDS	NZ_CP012687.1	343838	344825	-1	FALSE	IS5 family transposase	WP_003261205.1
RSUY_RS01410	RSUY_02900		CDS	NZ_CP012687.1	344900	345290	1	FALSE	hypothetical protein	WP_039555884.1
RSUY_RS01415	RSUY_02910		CDS	NZ_CP012687.1	345358	345781	1	FALSE	hypothetical protein	WP_003261992.1
RSUY_RS01425	RSUY_02930		CDS	NZ_CP012687.1	347669	348242	-1	FALSE	hypothetical protein	WP_039555922.1
RSUY_RS01430	RSUY_02940		CDS	NZ_CP012687.1	348608	349022	-1	FALSE	HxlR family transcriptional regulator	WP_003261995.1
RSUY_RS01435	RSUY_02950		CDS	NZ_CP012687.1	349200	349689	1	FALSE	hypothetical protein	WP_003261997.1
RSUY_RS01445	RSUY_02980		CDS	NZ_CP012687.1	351196	351988	-1	FALSE	alcohol dehydrogenase	WP_003262002.1
RSUY_RS01450	RSUY_02990		CDS	NZ_CP012687.1	351984	353232	-1	FALSE	penicillin epimerase	WP_039555888.1
RSUY_RS01455	RSUY_03000		CDS	NZ_CP012687.1	353233	354688	-1	FALSE	hypothetical protein	WP_003262005.1
RSUY_RS01460	RSUY_03010		CDS	NZ_CP012687.1	354782	355892	-1	FALSE	tryptophan 2;3-dioxygenase	WP_020957512.1
RSUY_RS01470			CDS	NZ_CP012687.1	357237	357498	-1	FALSE	hypothetical protein	WP_039555890.1
RSUY_RS01475	RSUY_03050		CDS	NZ_CP012687.1	357611	359768	-1	FALSE	tryptophan 2-monooxygenase	WP_020957509.1
RSUY_RS01480	RSUY_03070		CDS	NZ_CP012687.1	361286	361721	-1	FALSE	hypothetical protein	WP_003273696.1
RSUY_RS01485	RSUY_03080		CDS	NZ_CP012687.1	362567	363431	1	FALSE	cytochrome c	WP_003262012.1
RSUY_RS01490	RSUY_03090		CDS	NZ_CP012687.1	363520	363862	-1	FALSE	transcriptional regulator	WP_003273698.1
RSUY_RS01495	RSUY_03100		CDS	NZ_CP012687.1	364009	364447	1	FALSE	hypothetical protein	WP_039555896.1
RSUY_RS01500	RSUY_03110		CDS	NZ_CP012687.1	364446	365610	1	FALSE	amino acid-binding protein	WP_039555926.1
RSUY_RS01505	RSUY_03120		CDS	NZ_CP012687.1	365729	366119	1	FALSE	hypothetical protein	WP_003262016.1
RSUY_RS01510	RSUY_03130		CDS	NZ_CP012687.1	366458	367364	1	FALSE	hypothetical protein	WP_003262017.1
RSUY_RS01515	RSUY_03140		CDS	NZ_CP012687.1	367430	368804	-1	FALSE	GGDEF domain-containing protein	WP_003262018.1
RSUY_RS01520	RSUY_03150		CDS	NZ_CP012687.1	369132	369732	1	FALSE	undecaprenyl-diphosphatase	WP_039555899.1
RSUY_RS01525	RSUY_03160		CDS	NZ_CP012687.1	370263	370818	1	FALSE	hypothetical protein	WP_003262020.1
RSUY_RS01530	RSUY_03170		CDS	NZ_CP012687.1	370864	371830	1	FALSE	peptidase S1	WP_003262021.1
RSUY_RS01535	RSUY_03180		CDS	NZ_CP012687.1	371918	372398	-1	FALSE	MarR family transcriptional regulator	WP_003262022.1
RSUY_RS01540	RSUY_03190		CDS	NZ_CP012687.1	372668	373457	1	FALSE	oxidoreductase	WP_039555902.1
RSUY_RS01545	RSUY_03200		CDS	NZ_CP012687.1	373832	376796	1	FALSE	hypothetical protein	WP_039555928.1
RSUY_RS01550	RSUY_03210		CDS	NZ_CP012687.1	376916	378902	1	FALSE	methyl-accepting chemotaxis protein	WP_003262026.1
RSUY_RS01555	RSUY_03220		CDS	NZ_CP012687.1	378927	379728	-1	FALSE	ferritin	WP_047942591.1
RSUY_RS01560	RSUY_03230		CDS	NZ_CP012687.1	379947	381198	-1	FALSE	MFS transporter	WP_039555904.1
RSUY_RS01565	RSUY_03240		CDS	NZ_CP012687.1	381328	381877	-1	FALSE	N-acetyltransferase	WP_003262030.1
RSUY_RS01570	RSUY_03250		CDS	NZ_CP012687.1	381966	382596	-1	FALSE	DNA-binding protein	WP_003262031.1
RSUY_RS01575	RSUY_03260		CDS	NZ_CP012687.1	382699	383695	-1	FALSE	lactate dehydrogenase	WP_003262033.1
RSUY_RS01580	RSUY_03270		CDS	NZ_CP012687.1	383756	384782	-1	FALSE	zinc-dependent alcohol dehydrogenase	WP_003262034.1
RSUY_RS01585	RSUY_03280		CDS	NZ_CP012687.1	384848	386762	-1	FALSE	sigma-54-dependent Fis family transcriptional regulator	WP_003262035.1
RSUY_RS01590	RSUY_03290		CDS	NZ_CP012687.1	387016	388537	1	FALSE	aldehyde dehydrogenase	WP_003262037.1
RSUY_RS01595	RSUY_03300		CDS	NZ_CP012687.1	388628	390023	1	FALSE	ethanolamine ammonia lyase large subunit	WP_003262038.1
RSUY_RS01600	RSUY_03310		CDS	NZ_CP012687.1	390031	390844	1	FALSE	ethanolamine ammonia-lyase small subunit	WP_003262039.1
RSUY_RS01605	RSUY_03320		CDS	NZ_CP012687.1	390871	392341	1	FALSE	exodeoxyribonuclease I	WP_003262040.1
RSUY_RS01610	RSUY_03330		CDS	NZ_CP012687.1	392415	395991	-1	FALSE	indolepyruvate ferredoxin oxidoreductase	WP_039555908.1
RSUY_RS01615	RSUY_03340		CDS	NZ_CP012687.1	396467	397157	-1	FALSE	hypothetical protein	WP_003262044.1
RSUY_RS01620	RSUY_03350		CDS	NZ_CP012687.1	397252	398719	1	FALSE	DNA-binding protein	WP_003262046.1
RSUY_RS01625	RSUY_03370		CDS	NZ_CP012687.1	398944	400231	-1	FALSE	hypothetical protein	WP_003262050.1
RSUY_RS01630	RSUY_03380		CDS	NZ_CP012687.1	400413	401697	-1	FALSE	hypothetical protein	WP_003262052.1
RSUY_RS01635	RSUY_03390		CDS	NZ_CP012687.1	402074	403286	-1	FALSE	type II secretion system protein GspF	WP_003262053.1
RSUY_RS01640	RSUY_03400		CDS	NZ_CP012687.1	403302	405042	-1	FALSE	MFS transporter	WP_003262054.1
RSUY_RS01645	RSUY_03410		CDS	NZ_CP012687.1	405138	406695	-1	FALSE	type II secretion system protein GspE	WP_003262055.1
RSUY_RS01650			CDS	NZ_CP012687.1	406729	409159	-1	FALSE	type II secretion system protein GspD	WP_003262056.1
RSUY_RS01655	RSUY_03430		CDS	NZ_CP012687.1	409192	410044	-1	FALSE	general secretion pathway protein GspN	WP_003262058.1
RSUY_RS01660	RSUY_03440		CDS	NZ_CP012687.1	410047	410626	-1	FALSE	general secretion pathway protein GspM	WP_003262060.1
RSUY_RS01665	RSUY_03450		CDS	NZ_CP012687.1	410641	412081	-1	FALSE	general secretion pathway protein GspL	WP_003262062.1
RSUY_RS01670	RSUY_03460		CDS	NZ_CP012687.1	412222	413284	-1	FALSE	general secretion pathway protein GspK	WP_003262064.1
RSUY_RS01675	RSUY_03470		CDS	NZ_CP012687.1	413285	414014	-1	FALSE	general secretion pathway protein GspJ	WP_039555913.1
RSUY_RS01680	RSUY_03480		CDS	NZ_CP012687.1	413994	414393	-1	FALSE	type II secretion system protein GspI	WP_003262067.1
RSUY_RS01685	RSUY_03490		CDS	NZ_CP012687.1	414389	414887	-1	FALSE	type II secretion system protein GspH	WP_039555916.1
RSUY_RS01690	RSUY_03500		CDS	NZ_CP012687.1	414939	415410	-1	FALSE	type II secretion system protein GspG	WP_039555918.1
RSUY_RS01695	RSUY_03510		CDS	NZ_CP012687.1	415585	416272	1	FALSE	hypothetical protein	WP_003262070.1
RSUY_RS01700	RSUY_03520		CDS	NZ_CP012687.1	416400	416985	1	FALSE	calcium sensor EFh	WP_003262071.1
RSUY_RS01705	RSUY_03530		CDS	NZ_CP012687.1	417088	418192	-1	FALSE	4-hydroxyphenylpyruvate dioxygenase	WP_003262073.1
RSUY_RS01710	RSUY_03540		CDS	NZ_CP012687.1	418352	418841	1	FALSE	AsnC family transcriptional regulator	WP_003262075.1
RSUY_RS01715			CDS	NZ_CP012687.1	418928	419420	1	FALSE	hypothetical protein	WP_020957502.1
RSUY_RS01720	RSUY_03560		CDS	NZ_CP012687.1	419874	421869	1	FALSE	serine protease	WP_003262077.1
RSUY_RS01725	RSUY_03570		CDS	NZ_CP012687.1	421938	422334	-1	FALSE	ketosteroid isomerase	WP_003262079.1
RSUY_RS01730	RSUY_03580		CDS	NZ_CP012687.1	422451	422940	-1	FALSE	hypothetical protein	WP_003262080.1
RSUY_RS01735	RSUY_03590		CDS	NZ_CP012687.1	423151	423847	-1	FALSE	N-acetyltransferase GCN5	WP_003262081.1
RSUY_RS01740	RSUY_03600		CDS	NZ_CP012687.1	424248	424797	1	FALSE	nad(p)h dehydrogenase (quinone); protein	WP_020957954.1
RSUY_RS01745	RSUY_03610		CDS	NZ_CP012687.1	424834	426733	1	FALSE	glutathione-regulated potassium-efflux system protein KefC	WP_003262082.1
RSUY_RS01750	RSUY_03620		CDS	NZ_CP012687.1	426854	427073	1	FALSE	hypothetical protein	WP_039558893.1
RSUY_RS01755	RSUY_03630		CDS	NZ_CP012687.1	427079	427454	1	FALSE	hypothetical protein	WP_003262083.1
RSUY_RS01760			CDS	NZ_CP012687.1	427484	427727	-1	FALSE	hypothetical protein	WP_039556102.1
RSUY_RS01765	RSUY_03640		CDS	NZ_CP012687.1	427761	428556	-1	FALSE	DNA repair protein	WP_003262084.1
RSUY_RS01770	RSUY_03650		CDS	NZ_CP012687.1	428820	429807	1	FALSE	IS5 family transposase	WP_003261205.1
RSUY_RS01775	RSUY_03660		CDS	NZ_CP012687.1	429983	430571	1	FALSE	hypothetical protein	WP_003263231.1
RSUY_RS01780	RSUY_03680		CDS	NZ_CP012687.1	431096	431435	1	FALSE	hypothetical protein	WP_003274660.1
RSUY_RS01785	RSUY_03710		CDS	NZ_CP012687.1	433055	434000	1	FALSE	hypothetical protein	WP_003263234.1
RSUY_RS01790	RSUY_03720		CDS	NZ_CP012687.1	433986	434334	1	FALSE	hypothetical protein	WP_003263236.1
RSUY_RS01795	RSUY_03730		tRNA	NZ_CP012687.1	434403	434479	-1	FALSE	tRNA-Arg
RSUY_RS01800	RSUY_03740		CDS	NZ_CP012687.1	434825	435713	1	FALSE	cytochrome c	WP_003263238.1
RSUY_RS01805	RSUY_03750		CDS	NZ_CP012687.1	435886	436300	1	FALSE	hypothetical protein	WP_003263240.1
RSUY_RS01810	RSUY_03760		CDS	NZ_CP012687.1	436322	437390	-1	FALSE	hypothetical protein	WP_003263242.1
RSUY_RS01815	RSUY_03770		CDS	NZ_CP012687.1	437386	438526	-1	FALSE	hypothetical protein	WP_003263243.1
RSUY_RS01820	RSUY_03780		CDS	NZ_CP012687.1	438608	439436	1	FALSE	MerR family transcriptional regulator	WP_003263244.1
RSUY_RS01825	RSUY_03790		CDS	NZ_CP012687.1	439518	440415	-1	FALSE	hypothetical protein	WP_003263245.1
RSUY_RS01830	RSUY_03800		CDS	NZ_CP012687.1	440411	441467	-1	FALSE	alpha/beta hydrolase	WP_003263246.1
RSUY_RS01835	RSUY_03810		CDS	NZ_CP012687.1	441482	442364	-1	FALSE	short-chain dehydrogenase	WP_003263247.1
RSUY_RS01840	RSUY_03820		CDS	NZ_CP012687.1	442431	444042	-1	FALSE	4-hydroxyacetophenone monooxygenase	WP_003263248.1
RSUY_RS01845	RSUY_03830		CDS	NZ_CP012687.1	444198	447201	-1	FALSE	hybrid sensor histidine kinase/response regulator	WP_003263249.1
RSUY_RS01850	RSUY_03840		CDS	NZ_CP012687.1	447215	447884	-1	FALSE	DNA-binding response regulator	WP_003263250.1
RSUY_RS01855	RSUY_03850		CDS	NZ_CP012687.1	448083	449244	1	FALSE	cation transporter	WP_003263251.1
RSUY_RS01860	RSUY_03860		CDS	NZ_CP012687.1	449258	450488	-1	FALSE	hypothetical protein	WP_020957496.1
RSUY_RS01865	RSUY_03870		CDS	NZ_CP012687.1	450746	450968	1	FALSE	hypothetical protein	WP_039546762.1
RSUY_RS01870	RSUY_03880		CDS	NZ_CP012687.1	451014	451248	1	FALSE	hypothetical protein	WP_003263254.1
RSUY_RS01875	RSUY_03890		CDS	NZ_CP012687.1	451568	451994	1	FALSE	hypothetical protein	WP_003263256.1
RSUY_RS01880	RSUY_03900		CDS	NZ_CP012687.1	452046	452457	1	FALSE	hypothetical protein	WP_003263257.1
RSUY_RS01885	RSUY_03910		CDS	NZ_CP012687.1	452511	453228	-1	FALSE	glutathione S-transferase	WP_039555644.1
RSUY_RS01890	RSUY_03920		CDS	NZ_CP012687.1	453387	454665	1	FALSE	MFS transporter	WP_020957495.1
RSUY_RS01895	RSUY_03930		CDS	NZ_CP012687.1	454762	457045	1	FALSE	mechanosensitive ion channel protein MscS	WP_003263259.1
RSUY_RS01900	RSUY_03940		CDS	NZ_CP012687.1	457075	457810	-1	FALSE	peptidase	WP_003263260.1
RSUY_RS01905	RSUY_03950		CDS	NZ_CP012687.1	457904	458117	-1	FALSE	hypothetical protein	WP_003273671.1
RSUY_RS01910	RSUY_03960		CDS	NZ_CP012687.1	458208	458994	-1	FALSE	cog3713; mipa like outer membrane protein v	WP_020957494.1
RSUY_RS01915	RSUY_03970		CDS	NZ_CP012687.1	459171	459903	1	FALSE	DNA-binding response regulator	WP_039557246.1
RSUY_RS01920	RSUY_03980		CDS	NZ_CP012687.1	459909	461202	1	FALSE	two-component sensor histidine kinase	WP_003263262.1
RSUY_RS01925	RSUY_03990		CDS	NZ_CP012687.1	461221	462028	-1	FALSE	AraC family transcriptional regulator	WP_003271300.1
RSUY_RS01930	RSUY_04000		CDS	NZ_CP012687.1	462214	463381	1	FALSE	ethanolamine utilization protein EutH	WP_003263263.1
RSUY_RS01935	RSUY_04010		CDS	NZ_CP012687.1	463550	464849	-1	FALSE	MFS transporter	WP_003263267.1
RSUY_RS01940	RSUY_04020		CDS	NZ_CP012687.1	465434	466724	-1	FALSE	MFS transporter	WP_003263268.1
RSUY_RS01945	RSUY_04030		CDS	NZ_CP012687.1	466731	467982	-1	FALSE	N-acylglucosamine 2-epimerase	WP_039557258.1
RSUY_RS01950	RSUY_04040		CDS	NZ_CP012687.1	468195	469803	1	FALSE	glucan biosynthesis protein D	WP_039557249.1
RSUY_RS01955	RSUY_04050		CDS	NZ_CP012687.1	469860	470094	1	FALSE	AbrB family transcriptional regulator	WP_003263271.1
RSUY_RS01960	RSUY_04060		CDS	NZ_CP012687.1	470080	470494	1	FALSE	pilus biogenesis protein	WP_003263272.1
RSUY_RS01965	RSUY_04070		CDS	NZ_CP012687.1	470468	471095	-1	FALSE	hypothetical protein	WP_003263273.1
RSUY_RS01970	RSUY_04080		CDS	NZ_CP012687.1	471305	471677	1	FALSE	hypothetical protein	WP_003263275.1
RSUY_RS01975	RSUY_04090		CDS	NZ_CP012687.1	471752	473249	-1	FALSE	glycerol kinase	WP_003263276.1
RSUY_RS01980	RSUY_04100		CDS	NZ_CP012687.1	473420	475157	-1	FALSE	ABC transporter substrate-binding protein	WP_003266149.1
RSUY_RS01985	RSUY_04110		CDS	NZ_CP012687.1	475322	475604	-1	FALSE	membrane protein	WP_003266147.1
RSUY_RS01990	RSUY_04120		CDS	NZ_CP012687.1	475626	476472	-1	FALSE	sugar ABC transporter permease	WP_003266146.1
RSUY_RS01995			CDS	NZ_CP012687.1	476464	477355	-1	FALSE	ABC transporter permease	WP_003266145.1
RSUY_RS02000	RSUY_04140		CDS	NZ_CP012687.1	477351	478449	-1	FALSE	ABC transporter ATP-binding protein	WP_003266143.1
RSUY_RS02005	RSUY_04150		CDS	NZ_CP012687.1	478435	479554	-1	FALSE	ABC transporter	WP_039557251.1
RSUY_RS02010	RSUY_04160		CDS	NZ_CP012687.1	479598	481176	-1	FALSE	glycerol-3-phosphate dehydrogenase	WP_003266142.1
RSUY_RS02015	RSUY_04170		CDS	NZ_CP012687.1	481316	482081	1	FALSE	DeoR family transcriptional regulator	WP_003266141.1
RSUY_RS02020	RSUY_04180		CDS	NZ_CP012687.1	482195	483053	1	FALSE	CHAD domain-containing protein	WP_020957488.1
RSUY_RS02025	RSUY_04190		rRNA	NZ_CP012687.1	483547	485092	1	FALSE	16S ribosomal RNA
RSUY_RS02030	RSUY_04200		tRNA	NZ_CP012687.1	485147	485224	1	FALSE	tRNA-Ile
RSUY_RS02035	RSUY_04210		tRNA	NZ_CP012687.1	485256	485332	1	FALSE	tRNA-Ala
RSUY_RS02040	RSUY_04220		rRNA	NZ_CP012687.1	485578	488470	1	FALSE	23S ribosomal RNA
RSUY_RS02045	RSUY_04230		rRNA	NZ_CP012687.1	488575	488688	1	FALSE	5S ribosomal RNA
RSUY_RS02050	RSUY_04240		CDS	NZ_CP012687.1	489137	489503	1	FALSE	transposase	WP_003265455.1
RSUY_RS02055			CDS	NZ_CP012687.1	489499	490348	1	FALSE	transposase	WP_003261553.1
RSUY_RS02060	RSUY_04260		tRNA	NZ_CP012687.1	490453	490539	1	FALSE	tRNA-Tyr
RSUY_RS02065	RSUY_04270		tRNA	NZ_CP012687.1	490596	490670	1	FALSE	tRNA-Gly
RSUY_RS02070	RSUY_04280		tRNA	NZ_CP012687.1	490691	490766	1	FALSE	tRNA-Thr
RSUY_RS02075	RSUY_04290		CDS	NZ_CP012687.1	490809	492000	1	FALSE	elongation factor Tu	WP_003265541.1
RSUY_RS02080	RSUY_04300		tRNA	NZ_CP012687.1	492086	492162	1	FALSE	tRNA-Trp
RSUY_RS02085	RSUY_04310		CDS	NZ_CP012687.1	492221	492602	1	FALSE	preprotein translocase subunit SecE	WP_003265540.1
RSUY_RS02090	RSUY_04320		CDS	NZ_CP012687.1	492614	493199	1	FALSE	transcription termination/antitermination protein NusG	WP_003265539.1
RSUY_RS02095	RSUY_04330		CDS	NZ_CP012687.1	493365	493797	1	FALSE	50S ribosomal protein L11	WP_003265538.1
RSUY_RS02100	RSUY_04340		CDS	NZ_CP012687.1	493799	494495	1	FALSE	50S ribosomal protein L1	WP_003265537.1
RSUY_RS02105	RSUY_04350		CDS	NZ_CP012687.1	494865	495372	1	FALSE	50S ribosomal protein L10	WP_003271334.1
RSUY_RS02110	RSUY_04360		CDS	NZ_CP012687.1	495438	495813	1	FALSE	50S ribosomal protein L7/L12	WP_003265533.1
RSUY_RS02115	RSUY_04370		CDS	NZ_CP012687.1	496259	500366	1	FALSE	DNA-directed RNA polymerase subunit beta	WP_003265531.1
RSUY_RS02120	RSUY_04380		CDS	NZ_CP012687.1	500480	504710	1	FALSE	DNA-directed RNA polymerase subunit beta'	WP_003265530.1
RSUY_RS02125	RSUY_04390		CDS	NZ_CP012687.1	504923	506774	1	FALSE	DUF2138 domain-containing protein	WP_003265529.1
RSUY_RS02130	RSUY_04400		CDS	NZ_CP012687.1	506770	507499	1	FALSE	hypothetical protein	WP_003265528.1
RSUY_RS02135	RSUY_04410		CDS	NZ_CP012687.1	507507	512289	1	FALSE	protein precursor	WP_020957483.1
RSUY_RS02140	RSUY_04420		CDS	NZ_CP012687.1	512296	514027	1	FALSE	hypothetical protein	WP_003265525.1
RSUY_RS02145	RSUY_04430		CDS	NZ_CP012687.1	514035	514827	1	FALSE	hypothetical protein	WP_003265523.1
RSUY_RS02150	RSUY_04440		CDS	NZ_CP012687.1	514848	515694	1	FALSE	hypothetical protein	WP_003265522.1
RSUY_RS02155	RSUY_04450		CDS	NZ_CP012687.1	515713	516304	1	FALSE	SAM-dependent methyltransferase	WP_003265521.1
RSUY_RS02160	RSUY_04460		CDS	NZ_CP012687.1	516418	518332	1	FALSE	ATP-dependent DNA helicase RecQ	WP_003265520.1
RSUY_RS02165	RSUY_04470		CDS	NZ_CP012687.1	518763	519141	1	FALSE	30S ribosomal protein S12	WP_003265519.1
RSUY_RS02170	RSUY_04480		CDS	NZ_CP012687.1	519328	519799	1	FALSE	30S ribosomal protein S7	WP_003265517.1
RSUY_RS02175	RSUY_04490		CDS	NZ_CP012687.1	519916	522022	1	FALSE	elongation factor G	WP_003265516.1
RSUY_RS02180	RSUY_04500		CDS	NZ_CP012687.1	522103	523294	1	FALSE	elongation factor Tu	WP_003265541.1
RSUY_RS02185	RSUY_04510		CDS	NZ_CP012687.1	523400	523715	1	FALSE	30S ribosomal protein S10	WP_003264110.1
RSUY_RS02190	RSUY_04520		CDS	NZ_CP012687.1	523999	524662	1	FALSE	50S ribosomal protein L3	WP_003264111.1
RSUY_RS02195	RSUY_04530		CDS	NZ_CP012687.1	524673	525294	1	FALSE	50S ribosomal protein L4	WP_003264112.1
RSUY_RS02200	RSUY_04540		CDS	NZ_CP012687.1	525290	525605	1	FALSE	50S ribosomal protein L23	WP_003264114.1
RSUY_RS02205	RSUY_04550		CDS	NZ_CP012687.1	525607	526438	1	FALSE	50S ribosomal protein L2	WP_003264115.1
RSUY_RS02210	RSUY_04560		CDS	NZ_CP012687.1	526460	526736	1	FALSE	30S ribosomal protein S19	WP_003264116.1
RSUY_RS02215	RSUY_04570		CDS	NZ_CP012687.1	526745	527075	1	FALSE	50S ribosomal protein L22	WP_003264117.1
RSUY_RS02220	RSUY_04580		CDS	NZ_CP012687.1	527084	527879	1	FALSE	30S ribosomal protein S3	WP_003264118.1
RSUY_RS02225	RSUY_04590		CDS	NZ_CP012687.1	527881	528298	1	FALSE	50S ribosomal protein L16	WP_003264123.1
RSUY_RS02230	RSUY_04600		CDS	NZ_CP012687.1	528310	528505	1	FALSE	50S ribosomal protein L29	WP_003264124.1
RSUY_RS02235	RSUY_04610		CDS	NZ_CP012687.1	528501	528771	1	FALSE	30S ribosomal protein S17	WP_003264125.1
RSUY_RS02240	RSUY_04620		CDS	NZ_CP012687.1	529035	529404	1	FALSE	50S ribosomal protein L14	WP_003264129.1
RSUY_RS02245	RSUY_04630		CDS	NZ_CP012687.1	529415	529724	1	FALSE	50S ribosomal protein L24	WP_003264130.1
RSUY_RS02250	RSUY_04640		CDS	NZ_CP012687.1	529750	530293	1	FALSE	50S ribosomal protein L5	WP_003264131.1
RSUY_RS02255	RSUY_04650		CDS	NZ_CP012687.1	530302	530608	1	FALSE	30S ribosomal protein S14	WP_003264132.1
RSUY_RS02260	RSUY_04660		CDS	NZ_CP012687.1	530635	531031	1	FALSE	30S ribosomal protein S8	WP_003264133.1
RSUY_RS02265	RSUY_04670		CDS	NZ_CP012687.1	531044	531578	1	FALSE	50S ribosomal protein L6	WP_003264134.1
RSUY_RS02270	RSUY_04680		CDS	NZ_CP012687.1	531589	531946	1	FALSE	50S ribosomal protein L18	WP_003264135.1
RSUY_RS02275	RSUY_04690		CDS	NZ_CP012687.1	531967	532486	1	FALSE	30S ribosomal protein S5	WP_003264136.1
RSUY_RS02280	RSUY_04700		CDS	NZ_CP012687.1	532508	532691	1	FALSE	50S ribosomal protein L30	WP_003264137.1
RSUY_RS02285	RSUY_04710		CDS	NZ_CP012687.1	532709	533141	1	FALSE	50S ribosomal protein L15	WP_003264138.1
RSUY_RS02290	RSUY_04720		CDS	NZ_CP012687.1	533197	534520	1	FALSE	preprotein translocase subunit SecY	WP_003273619.1
RSUY_RS02295	RSUY_04730		CDS	NZ_CP012687.1	534549	534768	1	FALSE	translation initiation factor IF-1	WP_003264140.1
RSUY_RS02300	RSUY_04740		CDS	NZ_CP012687.1	534798	534915	1	FALSE	50S ribosomal protein L36	WP_003264141.1
RSUY_RS02305	RSUY_04750		CDS	NZ_CP012687.1	534936	535302	1	FALSE	30S ribosomal protein S13	WP_003264142.1
RSUY_RS02310	RSUY_04760		CDS	NZ_CP012687.1	535327	535729	1	FALSE	30S ribosomal protein S11	WP_003264143.1
RSUY_RS02315	RSUY_04770		CDS	NZ_CP012687.1	535934	536558	1	FALSE	30S ribosomal protein S4	WP_003264144.1
RSUY_RS02320	RSUY_04780		CDS	NZ_CP012687.1	536800	537781	1	FALSE	DNA-directed RNA polymerase subunit alpha	WP_003264145.1
RSUY_RS02325	RSUY_04790		CDS	NZ_CP012687.1	537920	538319	1	FALSE	50S ribosomal protein L17	WP_003264146.1
RSUY_RS02330	RSUY_04800		CDS	NZ_CP012687.1	538476	538815	1	FALSE	divalent-cation tolerance protein CutA	WP_003264147.1
RSUY_RS02335	RSUY_04810		CDS	NZ_CP012687.1	538833	540660	1	FALSE	thiol:disulfide interchange protein	WP_003264148.1
RSUY_RS02340	RSUY_04820		CDS	NZ_CP012687.1	540665	541661	-1	FALSE	delta-aminolevulinic acid dehydratase	WP_003264149.1
RSUY_RS02345	RSUY_04830		CDS	NZ_CP012687.1	541803	542505	-1	FALSE	YihA family ribosome biogenesis GTP-binding protein	WP_003264150.1
RSUY_RS02350	RSUY_04840		CDS	NZ_CP012687.1	542784	543444	1	FALSE	cytochrome c	WP_003264151.1
RSUY_RS02355	RSUY_04850		CDS	NZ_CP012687.1	543550	545734	1	FALSE	cytochrome c biogenesis protein ResB	WP_003264152.1
RSUY_RS02360	RSUY_04860		CDS	NZ_CP012687.1	545741	546929	1	FALSE	c-type cytochrome biogenesis protein CcsB	WP_003264154.1
RSUY_RS02365	RSUY_04870		CDS	NZ_CP012687.1	547031	547463	1	FALSE	ATP/GTP-binding protein	WP_003264156.1
RSUY_RS02370	RSUY_04880		CDS	NZ_CP012687.1	547492	548026	1	FALSE	DNA-directed RNA polymerase sigma-70 factor	WP_003264158.1
RSUY_RS02375	RSUY_04890		CDS	NZ_CP012687.1	548034	548895	1	FALSE	hypothetical protein	WP_003264159.1
RSUY_RS02380	RSUY_04900		CDS	NZ_CP012687.1	548993	549989	1	FALSE	sulfoxide reductase	WP_003264160.1
RSUY_RS02385	RSUY_04910		CDS	NZ_CP012687.1	550004	550658	1	FALSE	sulfoxide reductase heme-binding subunit YedZ	WP_003264161.1
RSUY_RS02390	RSUY_04920		CDS	NZ_CP012687.1	550731	551991	-1	FALSE	diaminopimelate decarboxylase	WP_003264162.1
RSUY_RS02395	RSUY_04930		CDS	NZ_CP012687.1	552053	552284	-1	FALSE	membrane protein	WP_003264163.1
RSUY_RS02400	RSUY_04940		CDS	NZ_CP012687.1	552400	552742	1	FALSE	iron donor protein CyaY	WP_003264164.1
RSUY_RS02405	RSUY_04950		CDS	NZ_CP012687.1	552804	555213	-1	FALSE	penicillin-binding protein 1A	WP_003264165.1
RSUY_RS02410	RSUY_04960		CDS	NZ_CP012687.1	555660	556731	1	FALSE	pilus assembly protein PilM	WP_003264166.1
RSUY_RS02415	RSUY_04970		CDS	NZ_CP012687.1	556742	557375	1	FALSE	ferrous iron transporter B	WP_003264167.1
RSUY_RS02420	RSUY_04980		CDS	NZ_CP012687.1	557377	558037	1	FALSE	pilus assembly protein PilO	WP_003264168.1
RSUY_RS02425	RSUY_04990		CDS	NZ_CP012687.1	558033	558579	1	FALSE	pilus assembly protein PilP	WP_003264170.1
RSUY_RS02430	RSUY_05000		CDS	NZ_CP012687.1	558575	560717	1	FALSE	secretin	WP_003264172.1
RSUY_RS02435	RSUY_05010		CDS	NZ_CP012687.1	560891	561413	1	FALSE	shikimate kinase	WP_039555220.1
RSUY_RS02440	RSUY_05020		CDS	NZ_CP012687.1	561427	562534	1	FALSE	3-dehydroquinate synthase	WP_003264173.1
RSUY_RS02445	RSUY_05030		CDS	NZ_CP012687.1	562552	563716	1	FALSE	deoxyguanosinetriphosphate triphosphohydrolase	WP_003264174.1
RSUY_RS02450	RSUY_05040		CDS	NZ_CP012687.1	563867	564542	-1	FALSE	membrane protein	WP_003264175.1
RSUY_RS02455	RSUY_05050		CDS	NZ_CP012687.1	564813	565539	1	FALSE	transposase	WP_003264176.1
RSUY_RS02460	RSUY_05060		CDS	NZ_CP012687.1	565788	570537	1	FALSE	glutamate synthase	WP_039555216.1
RSUY_RS02465	RSUY_05070		CDS	NZ_CP012687.1	570667	572131	1	FALSE	dihydropyrimidine dehydrogenase subunit A	WP_003264178.1
RSUY_RS02470	RSUY_05080		CDS	NZ_CP012687.1	572317	573352	1	FALSE	tat pathway signal sequence	WP_039555212.1
RSUY_RS02475	RSUY_05090		CDS	NZ_CP012687.1	573588	574428	1	FALSE	ABC transporter ATP-binding protein	WP_003264180.1
RSUY_RS02480	RSUY_05100		CDS	NZ_CP012687.1	574424	575192	1	FALSE	ABC transporter permease	WP_003264182.1
RSUY_RS02485	RSUY_05110		CDS	NZ_CP012687.1	575220	575739	1	FALSE	outer membrane lipid asymmetry maintenance protein MlaD	WP_003264184.1
RSUY_RS02490	RSUY_05120		CDS	NZ_CP012687.1	575739	576549	1	FALSE	ABC transporter	WP_051719641.1
RSUY_RS02495	RSUY_05130		CDS	NZ_CP012687.1	576703	577339	1	FALSE	hypothetical protein	WP_003264186.1
RSUY_RS02500	RSUY_05140		CDS	NZ_CP012687.1	577404	577719	1	FALSE	hypothetical protein	WP_003264187.1
RSUY_RS02505	RSUY_05150		CDS	NZ_CP012687.1	577954	578911	1	FALSE	ABC transporter ATP-binding protein	WP_003264188.1
RSUY_RS02510	RSUY_05160		CDS	NZ_CP012687.1	578907	579696	1	FALSE	metal-dependent hydrolase	WP_003264189.1
RSUY_RS02515	RSUY_05170		CDS	NZ_CP012687.1	579753	579990	1	FALSE	BolA family transcriptional regulator	WP_003264190.1
RSUY_RS02520	RSUY_05180		CDS	NZ_CP012687.1	580087	581353	1	FALSE	UDP-N-acetylglucosamine 1-carboxyvinyltransferase	WP_039555239.1
RSUY_RS02525	RSUY_05190		CDS	NZ_CP012687.1	581371	582073	1	FALSE	ATP phosphoribosyltransferase	WP_003264193.1
RSUY_RS02530	RSUY_05200		CDS	NZ_CP012687.1	582069	583398	1	FALSE	histidinol dehydrogenase	WP_003264195.1
RSUY_RS02535	RSUY_05210		CDS	NZ_CP012687.1	583414	584539	1	FALSE	histidinol-phosphate aminotransferase	WP_039555236.1
RSUY_RS02540	RSUY_05220		CDS	NZ_CP012687.1	584535	585126	1	FALSE	imidazoleglycerol-phosphate dehydratase	WP_003263452.1
RSUY_RS02545			CDS	NZ_CP012687.1	585800	586454	1	FALSE	imidazole glycerol phosphate synthase subunit HisH	WP_014615970.1
RSUY_RS02550	RSUY_05240		CDS	NZ_CP012687.1	586532	587276	1	FALSE	1-(5-phosphoribosyl)-5-((5- phosphoribosylamino)methylideneamino)imidazole-4- carboxamide isomerase	WP_003263450.1
RSUY_RS02555	RSUY_05250		CDS	NZ_CP012687.1	587345	588116	1	FALSE	imidazole glycerol phosphate synthase cyclase subunit	WP_039547043.1
RSUY_RS02560	RSUY_05260		CDS	NZ_CP012687.1	588118	588544	1	FALSE	phosphoribosyl-AMP cyclohydrolase	WP_003273586.1
RSUY_RS02565			CDS	NZ_CP012687.1	588536	588911	1	FALSE	phosphoribosyl-ATP pyrophosphatase	WP_039555208.1
RSUY_RS02570	RSUY_05280		CDS	NZ_CP012687.1	588957	589332	1	FALSE	membrane protein	WP_014615974.1
RSUY_RS02575	RSUY_05290		CDS	NZ_CP012687.1	589394	589652	1	FALSE	protein translocase TatA	WP_003263444.1
RSUY_RS02580	RSUY_05300		CDS	NZ_CP012687.1	589671	590190	1	FALSE	Sec-independent protein translocase TatB	WP_003263443.1
RSUY_RS02585	RSUY_05310		CDS	NZ_CP012687.1	590242	591040	1	FALSE	preprotein translocase subunit TatC	WP_003263442.1
RSUY_RS02590	RSUY_05320		CDS	NZ_CP012687.1	591110	592187	-1	FALSE	lipase	WP_003263441.1
RSUY_RS02595	RSUY_05330		CDS	NZ_CP012687.1	592179	593949	-1	FALSE	spermidine/putrescine ABC transporter permease	WP_047942212.1
RSUY_RS02600	RSUY_05340		CDS	NZ_CP012687.1	594074	595178	-1	FALSE	iron ABC transporter substrate-binding protein	WP_003263439.1
RSUY_RS02605	RSUY_05350		CDS	NZ_CP012687.1	595294	596806	-1	FALSE	sensor histidine kinase	WP_003263438.1
RSUY_RS02610	RSUY_05360		CDS	NZ_CP012687.1	596802	597510	-1	FALSE	DNA-binding response regulator	WP_003263436.1
RSUY_RS02615	RSUY_05370		CDS	NZ_CP012687.1	597605	598748	1	FALSE	iron ABC transporter substrate-binding protein	WP_039555205.1
RSUY_RS02620	RSUY_05380		CDS	NZ_CP012687.1	599084	600212	1	FALSE	membrane protein	WP_003263434.1
RSUY_RS02625	RSUY_05390		CDS	NZ_CP012687.1	600652	601864	-1	FALSE	2-alkenal reductase	WP_003263432.1
RSUY_RS02630	RSUY_05400		CDS	NZ_CP012687.1	601883	602630	1	FALSE	Nif3-like dinuclear metal center hexameric protein	WP_003263431.1
RSUY_RS02635	RSUY_05410		CDS	NZ_CP012687.1	602643	603069	-1	FALSE	large-conductance mechanosensitive channel	WP_003263430.1
RSUY_RS02640	RSUY_05420		CDS	NZ_CP012687.1	603314	603923	1	FALSE	ubiquinol-cytochrome c reductase iron-sulfur subunit	WP_003263429.1
RSUY_RS02645	RSUY_05430		CDS	NZ_CP012687.1	603925	605329	1	FALSE	cytochrome b	WP_003263428.1
RSUY_RS02650	RSUY_05440		CDS	NZ_CP012687.1	605355	606102	1	FALSE	cytochrome c	WP_003263427.1
RSUY_RS02655	RSUY_05450		CDS	NZ_CP012687.1	606248	606860	1	FALSE	stringent starvation protein A	WP_003263426.1
RSUY_RS02660	RSUY_05460		CDS	NZ_CP012687.1	606920	607418	1	FALSE	stringent starvation protein B	WP_039555200.1
RSUY_RS02665	RSUY_05470		tRNA	NZ_CP012687.1	607447	607523	1	FALSE	tRNA-Thr
RSUY_RS02670	RSUY_05480		CDS	NZ_CP012687.1	607879	609178	1	FALSE	two-component sensor histidine kinase	WP_003263423.1
RSUY_RS02675	RSUY_05490		CDS	NZ_CP012687.1	609191	611291	-1	FALSE	TonB-dependent receptor	WP_003263422.1
RSUY_RS02680	RSUY_05500		CDS	NZ_CP012687.1	611736	613617	1	FALSE	gamma-glutamyltransferase	WP_003263421.1
RSUY_RS02685	RSUY_05510		CDS	NZ_CP012687.1	613700	616103	-1	FALSE	TonB-dependent receptor	WP_003263420.1
RSUY_RS02690	RSUY_05520		CDS	NZ_CP012687.1	616189	617014	-1	FALSE	iron dicitrate transporter FecR	WP_003263419.1
RSUY_RS02695	RSUY_05530		CDS	NZ_CP012687.1	617016	617574	-1	FALSE	DNA-directed RNA polymerase sigma-70 factor	WP_003263418.1
RSUY_RS02700	RSUY_05540		CDS	NZ_CP012687.1	618112	619126	1	FALSE	cytochrome ubiquinol oxidase subunit II	WP_003263417.1
RSUY_RS02705	RSUY_05550		CDS	NZ_CP012687.1	619135	621115	1	FALSE	cytochrome ubiquinol oxidase subunit I	WP_003263416.1
RSUY_RS02710	RSUY_05560		CDS	NZ_CP012687.1	621118	621754	1	FALSE	cytochrome o ubiquinol oxidase subunit III	WP_003263415.1
RSUY_RS02715	RSUY_05570		CDS	NZ_CP012687.1	621754	622123	1	FALSE	cytochrome o ubiquinol oxidase subunit IV	WP_003263414.1
RSUY_RS02720	RSUY_05580		CDS	NZ_CP012687.1	622259	623927	1	FALSE	energy-dependent translational throttle protein EttA	WP_014616000.1
RSUY_RS02725	RSUY_05590		CDS	NZ_CP012687.1	623923	624151	-1	FALSE	iron-binding protein	WP_003263412.1
RSUY_RS02730	RSUY_05600		CDS	NZ_CP012687.1	624176	624665	-1	FALSE	aminoacyl-tRNA deacylase	WP_003263410.1
RSUY_RS02735	RSUY_05610		CDS	NZ_CP012687.1	624834	625155	-1	FALSE	hypothetical protein	WP_020957463.1
RSUY_RS02740	RSUY_05620		CDS	NZ_CP012687.1	625331	627920	-1	FALSE	glucan biosynthesis glucosyltransferase H	WP_003263408.1
RSUY_RS02745	RSUY_05630		CDS	NZ_CP012687.1	627892	629419	-1	FALSE	glucan biosynthesis protein D	WP_003263407.1
RSUY_RS02750	RSUY_05640		CDS	NZ_CP012687.1	629766	630486	1	FALSE	hypothetical protein	WP_003263406.1
RSUY_RS02755	RSUY_05660		CDS	NZ_CP012687.1	630798	631443	-1	FALSE	3-octaprenyl-4-hydroxybenzoate carboxy-lyase	WP_020957462.1
RSUY_RS02760	RSUY_05670		CDS	NZ_CP012687.1	631463	631775	-1	FALSE	monothiol glutaredoxin; Grx4 family	WP_003271501.1
RSUY_RS02765	RSUY_05680		CDS	NZ_CP012687.1	631851	632739	-1	FALSE	protein-(glutamine-N5) methyltransferase; release factor-specific	WP_039555191.1
RSUY_RS02770	RSUY_05690		CDS	NZ_CP012687.1	632840	633185	-1	FALSE	hypothetical protein	WP_003263401.1
RSUY_RS02775	RSUY_05700		CDS	NZ_CP012687.1	633370	634453	-1	FALSE	peptide chain release factor 1	WP_039555188.1
RSUY_RS02780	RSUY_05710		CDS	NZ_CP012687.1	634548	635856	-1	FALSE	glutamyl-tRNA reductase	WP_003263397.1
RSUY_RS02785	RSUY_05720		CDS	NZ_CP012687.1	636065	636308	1	FALSE	hypothetical protein	WP_003263396.1
RSUY_RS02790	RSUY_05730		CDS	NZ_CP012687.1	636379	637474	-1	FALSE	GTP-binding protein YchF	WP_003263395.1
RSUY_RS02795	RSUY_05740		CDS	NZ_CP012687.1	637924	638308	1	FALSE	flagellar protein FliT	WP_003263394.1
RSUY_RS02800	RSUY_05750		CDS	NZ_CP012687.1	638343	638856	-1	FALSE	lytic transglycosylase	WP_003263393.1
RSUY_RS02805	RSUY_05760		CDS	NZ_CP012687.1	638882	639206	-1	FALSE	hypothetical protein	WP_003263392.1
RSUY_RS02810	RSUY_05770		CDS	NZ_CP012687.1	639216	639603	-1	FALSE	hypothetical protein	WP_014616014.1
RSUY_RS02815	RSUY_05780		CDS	NZ_CP012687.1	639919	641206	1	FALSE	ubiquinone biosynthesis hydroxylase UbiH	WP_003263390.1
RSUY_RS02820	RSUY_05790		CDS	NZ_CP012687.1	641238	641985	1	FALSE	thiol:disulfide interchange protein	WP_003263388.1
RSUY_RS02825	RSUY_05800		CDS	NZ_CP012687.1	642064	643081	1	FALSE	alcohol dehydrogenase	WP_003263386.1
RSUY_RS02830	RSUY_05810		CDS	NZ_CP012687.1	643141	645019	1	FALSE	peptidase M61	WP_039555229.1
RSUY_RS02835	RSUY_05820		CDS	NZ_CP012687.1	645034	647248	1	FALSE	membrane protein	WP_003263384.1
RSUY_RS02840	RSUY_05830		CDS	NZ_CP012687.1	647252	648053	-1	FALSE	uracil-DNA glycosylase	WP_003263383.1
RSUY_RS02845	RSUY_05840		CDS	NZ_CP012687.1	648049	648721	-1	FALSE	adenylate cyclase	WP_003263382.1
RSUY_RS02850	RSUY_05850		CDS	NZ_CP012687.1	648724	649528	-1	FALSE	indole-3-glycerol-phosphate synthase	WP_003263381.1
RSUY_RS02855	RSUY_05860		CDS	NZ_CP012687.1	649530	650568	-1	FALSE	anthranilate phosphoribosyltransferase	WP_003263380.1
RSUY_RS02860	RSUY_05870		CDS	NZ_CP012687.1	650586	651024	-1	FALSE	hypothetical protein	WP_003263379.1
RSUY_RS02865	RSUY_05880		CDS	NZ_CP012687.1	651023	651593	-1	FALSE	aminodeoxychorismate/anthranilate synthase component II	WP_003273541.1
RSUY_RS02870	RSUY_05890		CDS	NZ_CP012687.1	651610	653146	-1	FALSE	anthranilate synthase component I	WP_003263377.1
RSUY_RS02875	RSUY_05900		CDS	NZ_CP012687.1	653523	654264	-1	FALSE	phosphoglycolate phosphatase; bacterial	WP_003263376.1
RSUY_RS02880	RSUY_05910		CDS	NZ_CP012687.1	654260	654989	-1	FALSE	ribulose-phosphate 3-epimerase	WP_003263375.1
RSUY_RS02885	RSUY_05920		CDS	NZ_CP012687.1	655123	655498	1	FALSE	Co2+/Mg2+ efflux protein ApaG	WP_003263374.1
RSUY_RS02890	RSUY_05930		CDS	NZ_CP012687.1	655498	655750	-1	FALSE	hypothetical protein	WP_039555182.1
RSUY_RS02895	RSUY_05940		CDS	NZ_CP012687.1	655822	656959	1	FALSE	murein transglycosylase	WP_039555179.1
RSUY_RS02900	RSUY_05950		CDS	NZ_CP012687.1	656962	658273	-1	FALSE	phenylacetate-CoA ligase	WP_003263371.1
RSUY_RS02905	RSUY_05960		CDS	NZ_CP012687.1	658386	658854	-1	FALSE	phenylacetic acid degradation protein PaaD	WP_020957457.1
RSUY_RS02910	RSUY_05970		CDS	NZ_CP012687.1	658850	659639	-1	FALSE	2-(1;2-epoxy-1;2-dihydrophenyl)acetyl-CoA isomerase	WP_003263370.1
RSUY_RS02920	RSUY_05990		rRNA	NZ_CP012687.1	661090	662635	1	FALSE	16S ribosomal RNA
RSUY_RS02925	RSUY_06000		tRNA	NZ_CP012687.1	662690	662767	1	FALSE	tRNA-Ile
RSUY_RS02930	RSUY_06010		tRNA	NZ_CP012687.1	662799	662875	1	FALSE	tRNA-Ala
RSUY_RS02935	RSUY_06020		rRNA	NZ_CP012687.1	663121	666013	1	FALSE	23S ribosomal RNA
RSUY_RS02940	RSUY_06030		rRNA	NZ_CP012687.1	666118	666231	1	FALSE	5S ribosomal RNA
RSUY_RS02945	RSUY_06040		CDS	NZ_CP012687.1	666554	667739	-1	FALSE	amidohydrolase	WP_039556275.1
RSUY_RS02950	RSUY_06050		CDS	NZ_CP012687.1	668128	669658	1	FALSE	ABC transporter substrate-binding protein	WP_003264826.1
RSUY_RS02955	RSUY_06060		CDS	NZ_CP012687.1	669701	670679	1	FALSE	ABC transporter permease	WP_003264827.1
RSUY_RS02960	RSUY_06070		CDS	NZ_CP012687.1	670680	671595	1	FALSE	peptide ABC transporter permease	WP_003264828.1
RSUY_RS02965	RSUY_06080		CDS	NZ_CP012687.1	671591	672611	1	FALSE	ABC transporter ATP-binding protein	WP_003264830.1
RSUY_RS02970	RSUY_06090		CDS	NZ_CP012687.1	672607	673672	1	FALSE	ABC transporter ATP-binding protein	WP_003264831.1
RSUY_RS02975	RSUY_06100		CDS	NZ_CP012687.1	673676	674882	1	FALSE	acetylornithine deacetylase	WP_003264832.1
RSUY_RS02980	RSUY_06110		CDS	NZ_CP012687.1	674939	676097	-1	FALSE	ABC transporter permease	WP_003264833.1
RSUY_RS02985	RSUY_06120		CDS	NZ_CP012687.1	676262	677984	-1	FALSE	PTS fructose transporter subunit IIBC	WP_003264834.1
RSUY_RS02990	RSUY_06130		CDS	NZ_CP012687.1	678017	678965	-1	FALSE	1-phosphofructokinase	WP_003264835.1
RSUY_RS02995	RSUY_06140		CDS	NZ_CP012687.1	678961	681496	-1	FALSE	phosphoenolpyruvate--protein phosphotransferase	WP_003264836.1
RSUY_RS03000	RSUY_06150		CDS	NZ_CP012687.1	681722	682712	1	FALSE	LacI family transcriptional regulator	WP_039556280.1
RSUY_RS03005	RSUY_06160		CDS	NZ_CP012687.1	682784	684881	1	FALSE	molybdopterin oxidoreductase	WP_003264838.1
RSUY_RS03010	RSUY_06170		CDS	NZ_CP012687.1	684891	686046	1	FALSE	aminopeptidase	WP_003264839.1
RSUY_RS03015	RSUY_06180		CDS	NZ_CP012687.1	686122	687832	1	FALSE	long-chain-fatty-acid--CoA ligase	WP_003264840.1
RSUY_RS03020	RSUY_06190		CDS	NZ_CP012687.1	687912	689232	-1	FALSE	MFS transporter	WP_003264841.1
RSUY_RS03030	RSUY_06220		CDS	NZ_CP012687.1	691027	691663	1	FALSE	2-octaprenyl-3-methyl-6-methoxy-1;4-benzoquinol hydroxylase	WP_039547251.1
RSUY_RS03035	RSUY_06230		CDS	NZ_CP012687.1	692008	692437	1	FALSE	division/cell wall cluster transcriptional repressor MraZ	WP_003264846.1
RSUY_RS03040	RSUY_06240		CDS	NZ_CP012687.1	692446	693406	1	FALSE	16S rRNA (cytosine(1402)-N(4))-methyltransferase	WP_003264847.1
RSUY_RS03045	RSUY_06250		CDS	NZ_CP012687.1	693424	693751	1	FALSE	cell division protein FtsL	WP_003264848.1
RSUY_RS03050	RSUY_06260		CDS	NZ_CP012687.1	693747	695535	1	FALSE	cell division protein	WP_003264849.1
RSUY_RS03055	RSUY_06270		CDS	NZ_CP012687.1	695531	697076	1	FALSE	UDP-N-acetylmuramoyl-L-alanyl-D-glutamate--2; 6-diaminopimelate ligase	WP_003264851.1
RSUY_RS03060	RSUY_06280		CDS	NZ_CP012687.1	697072	698521	1	FALSE	UDP-N-acetylmuramoyl-tripeptide--D-alanyl-D- alanine ligase	WP_003264853.1
RSUY_RS03065	RSUY_06290		CDS	NZ_CP012687.1	698535	699705	1	FALSE	phospho-N-acetylmuramoyl-pentapeptide- transferase	WP_003264855.1
RSUY_RS03070	RSUY_06300		CDS	NZ_CP012687.1	699715	701368	1	FALSE	UDP-N-acetylmuramoylalanine--D-glutamate ligase	WP_003264857.1
RSUY_RS03075	RSUY_06310		CDS	NZ_CP012687.1	701364	702606	1	FALSE	cell division protein FtsW	WP_003264858.1
RSUY_RS03080	RSUY_06330		CDS	NZ_CP012687.1	702721	703819	1	FALSE	UDP-N-acetylglucosamine--N-acetylmuramyl- (pentapeptide) pyrophosphoryl-undecaprenol N-acetylglucosamine transferase	WP_003264859.1
RSUY_RS03085	RSUY_06340		CDS	NZ_CP012687.1	703830	705282	1	FALSE	UDP-N-acetylmuramate--L-alanine ligase	WP_003264860.1
RSUY_RS03090	RSUY_06350		CDS	NZ_CP012687.1	705278	706274	1	FALSE	D-alanine--D-alanine ligase	WP_003264861.1
RSUY_RS03095	RSUY_06360		CDS	NZ_CP012687.1	706293	707193	1	FALSE	cell division protein FtsQ	WP_003264862.1
RSUY_RS03100	RSUY_06370		CDS	NZ_CP012687.1	707189	708422	1	FALSE	cell division protein FtsA	WP_003264863.1
RSUY_RS03105	RSUY_06380		CDS	NZ_CP012687.1	708561	709764	1	FALSE	cell division protein FtsZ	WP_003264864.1
RSUY_RS03110	RSUY_06390		CDS	NZ_CP012687.1	710102	710603	1	FALSE	peroxiredoxin	WP_039556302.1
RSUY_RS03115	RSUY_06400		CDS	NZ_CP012687.1	710844	711762	1	FALSE	UDP-3-O-[3-hydroxymyristoyl] N-acetylglucosamine deacetylase	WP_003264867.1
RSUY_RS03120	RSUY_06410		CDS	NZ_CP012687.1	711812	712322	-1	FALSE	hypothetical protein	WP_014616060.1
RSUY_RS03125	RSUY_06420		CDS	NZ_CP012687.1	712390	713353	1	FALSE	peptidase M23	WP_003266037.1
RSUY_RS03130	RSUY_06430		CDS	NZ_CP012687.1	713588	716393	1	FALSE	preprotein translocase subunit SecA	WP_003266036.1
RSUY_RS03135	RSUY_06440		CDS	NZ_CP012687.1	716492	717722	1	FALSE	bifunctional ornithine acetyltransferase/N-acetylglutamate synthase	WP_003266035.1
RSUY_RS03140	RSUY_06450		CDS	NZ_CP012687.1	717737	718622	1	FALSE	ATPase AAA	WP_003266034.1
RSUY_RS03145	RSUY_06460		CDS	NZ_CP012687.1	718599	719061	1	FALSE	7;8-dihydro-8-oxoguanine-triphosphatase	WP_003266033.1
RSUY_RS03150	RSUY_06470		CDS	NZ_CP012687.1	719053	719269	-1	FALSE	DNA gyrase inhibitor YacG	WP_003266032.1
RSUY_RS03155	RSUY_06480		CDS	NZ_CP012687.1	719284	720043	-1	FALSE	cell division protein ZapD	WP_003266031.1
RSUY_RS03160	RSUY_06490		CDS	NZ_CP012687.1	720160	720775	-1	FALSE	dephospho-CoA kinase	WP_003266030.1
RSUY_RS03165	RSUY_06500		CDS	NZ_CP012687.1	720787	721669	-1	FALSE	prepilin peptidase	WP_003266029.1
RSUY_RS03170	RSUY_06510		CDS	NZ_CP012687.1	721671	722937	-1	FALSE	type II secretion system protein F	WP_003266028.1
RSUY_RS03175	RSUY_06520		CDS	NZ_CP012687.1	722981	724709	-1	FALSE	type IV-A pilus assembly ATPase PilB	WP_003266027.1
RSUY_RS03180	RSUY_06530		CDS	NZ_CP012687.1	724955	726233	-1	FALSE	hypothetical protein	WP_003266026.1
RSUY_RS03185	RSUY_06540		tRNA	NZ_CP012687.1	726404	726481	-1	FALSE	tRNA-Pro
RSUY_RS03190	RSUY_06550		CDS	NZ_CP012687.1	726507	727437	-1	FALSE	octaprenyl diphosphate synthase	WP_047942372.1
RSUY_RS03195			CDS	NZ_CP012687.1	727730	728105	-1	FALSE	hypothetical protein	WP_039556286.1
RSUY_RS03200	RSUY_06570		CDS	NZ_CP012687.1	728103	728364	1	FALSE	50S ribosomal protein L27	WP_003271630.1
RSUY_RS03205	RSUY_06580		CDS	NZ_CP012687.1	728562	729663	1	FALSE	GTPase ObgE	WP_003273188.1
RSUY_RS03210	RSUY_06590		CDS	NZ_CP012687.1	729704	730823	1	FALSE	glutamate 5-kinase	WP_039556304.1
RSUY_RS03215	RSUY_06600		CDS	NZ_CP012687.1	730869	731502	-1	FALSE	hypothetical protein	WP_004377128.1
RSUY_RS03220	RSUY_06610		CDS	NZ_CP012687.1	731507	732233	-1	FALSE	RNA pyrophosphohydrolase	WP_003273184.1
RSUY_RS03225	RSUY_06620		CDS	NZ_CP012687.1	732454	734179	1	FALSE	proline--tRNA ligase	WP_039556288.1
RSUY_RS03230	RSUY_06630		CDS	NZ_CP012687.1	734193	734928	1	FALSE	lytic transglycosylase	WP_003273180.1
RSUY_RS03235	RSUY_06640		CDS	NZ_CP012687.1	734992	735862	1	FALSE	prolyl 4-hydroxylase subunit alpha	WP_004377124.1
RSUY_RS03240	RSUY_06650		CDS	NZ_CP012687.1	735892	736486	1	FALSE	membrane protein	WP_004377122.1
RSUY_RS03245	RSUY_06660		CDS	NZ_CP012687.1	736559	737108	-1	FALSE	hypoxanthine-guanine phosphoribosyltransferase	WP_003271646.1
RSUY_RS03250	RSUY_06670		CDS	NZ_CP012687.1	737156	738593	-1	FALSE	signal recognition particle protein	WP_003273175.1
RSUY_RS03255	RSUY_06680		CDS	NZ_CP012687.1	738789	739701	1	FALSE	ABC transporter permease	WP_003273174.1
RSUY_RS03260	RSUY_06690		CDS	NZ_CP012687.1	739738	739999	1	FALSE	hypothetical protein	WP_020957450.1
RSUY_RS03265	RSUY_06700		CDS	NZ_CP012687.1	739995	742059	1	FALSE	PAS domain-containing sensor histidine kinase	WP_004377119.1
RSUY_RS03270	RSUY_06710		CDS	NZ_CP012687.1	742085	743771	1	FALSE	sigma-54-dependent Fis family transcriptional regulator	WP_039556307.1
RSUY_RS03275	RSUY_06720		CDS	NZ_CP012687.1	743763	744366	1	FALSE	N-acetylmuramoyl-L-alanine amidase	WP_004377115.1
RSUY_RS03280	RSUY_06730		CDS	NZ_CP012687.1	744802	747766	1	FALSE	ribonucleotide-diphosphate reductase subunit alpha	WP_004377113.1
RSUY_RS03285	RSUY_06740		CDS	NZ_CP012687.1	747919	749128	1	FALSE	ribonucleotide-diphosphate reductase subunit beta	WP_003273165.1
RSUY_RS03290	RSUY_06750		CDS	NZ_CP012687.1	749229	750312	1	FALSE	hypothetical protein	WP_004377109.1
RSUY_RS03295	RSUY_06760		CDS	NZ_CP012687.1	750326	751232	-1	FALSE	EamA family transporter	WP_039556292.1
RSUY_RS03300	RSUY_06770		CDS	NZ_CP012687.1	751373	751850	1	FALSE	AsnC family transcriptional regulator	WP_039556294.1
RSUY_RS03305	RSUY_06780		CDS	NZ_CP012687.1	751895	753242	-1	FALSE	hypothetical protein	WP_004377104.1
RSUY_RS03310	RSUY_06790		CDS	NZ_CP012687.1	753356	754904	-1	FALSE	membrane protein	WP_004377102.1
RSUY_RS03315	RSUY_06800		CDS	NZ_CP012687.1	755125	755590	-1	FALSE	hypothetical protein	WP_004377100.1
RSUY_RS03320	RSUY_06810		CDS	NZ_CP012687.1	755655	756738	-1	FALSE	hemagglutinin	WP_004377098.1
RSUY_RS03325	RSUY_06820		CDS	NZ_CP012687.1	756878	757571	-1	FALSE	hemagglutinin	WP_039556142.1
RSUY_RS03330			CDS	NZ_CP012687.1	759353	759959	-1	TRUE	hypothetical protein
RSUY_RS03335	RSUY_06840		CDS	NZ_CP012687.1	760204	760672	-1	FALSE	membrane protein	WP_003271714.1
RSUY_RS03340	RSUY_06850		CDS	NZ_CP012687.1	760681	761617	-1	FALSE	sugar kinase	WP_004377080.1
RSUY_RS03345	RSUY_06860		CDS	NZ_CP012687.1	761702	762203	-1	FALSE	2-Cys peroxiredoxin	WP_004377078.1
RSUY_RS03350	RSUY_06870		CDS	NZ_CP012687.1	762239	763670	-1	FALSE	hypothetical protein	WP_020957442.1
RSUY_RS03355	RSUY_06880		CDS	NZ_CP012687.1	763756	764653	-1	FALSE	ribosomal protein L11 methyltransferase	WP_003273254.1
RSUY_RS03360	RSUY_06890		CDS	NZ_CP012687.1	764667	766038	-1	FALSE	acetyl-CoA carboxylase biotin carboxylase subunit	WP_003273255.1
RSUY_RS03365	RSUY_06900		CDS	NZ_CP012687.1	766174	766639	-1	FALSE	acetyl-CoA carboxylase biotin carboxyl carrier protein subunit	WP_003273256.1
RSUY_RS03370	RSUY_06910		CDS	NZ_CP012687.1	766775	767246	-1	FALSE	3-dehydroquinate dehydratase	WP_004377071.1
RSUY_RS03375	RSUY_06920		CDS	NZ_CP012687.1	767428	767953	-1	FALSE	alkyl hydroperoxide reductase	WP_004377069.1
RSUY_RS03380	RSUY_06930		CDS	NZ_CP012687.1	768028	768703	-1	FALSE	hypothetical protein	WP_039556144.1
RSUY_RS03385	RSUY_06940		CDS	NZ_CP012687.1	768821	770207	1	FALSE	UDP-N-acetylmuramate:L-alanyl-gamma-D-glutamyl- meso-diaminopimelate ligase	WP_039556145.1
RSUY_RS03390	RSUY_06950		CDS	NZ_CP012687.1	770213	770846	1	FALSE	esterase	WP_004377064.1
RSUY_RS03395	RSUY_06960		CDS	NZ_CP012687.1	770842	771430	1	FALSE	chorismate--pyruvate lyase	WP_039556147.1
RSUY_RS03400	RSUY_06970		CDS	NZ_CP012687.1	771577	773659	1	FALSE	ribonuclease II	WP_004377061.1
RSUY_RS03405	RSUY_06980		CDS	NZ_CP012687.1	773722	774637	1	FALSE	cell envelope biogenesis protein TonB	WP_004377059.1
RSUY_RS03410	RSUY_06990		CDS	NZ_CP012687.1	774633	775551	1	FALSE	shikimate dehydrogenase	WP_003273269.1
RSUY_RS03415	RSUY_07000		CDS	NZ_CP012687.1	775570	776275	1	FALSE	monofunctional biosynthetic peptidoglycan transglycosylase	WP_039556149.1
RSUY_RS03420	RSUY_07010		CDS	NZ_CP012687.1	776420	777575	1	FALSE	HARPIN	WP_039556151.1
RSUY_RS03425	RSUY_07020		CDS	NZ_CP012687.1	777612	778575	-1	FALSE	magnesium and cobalt transport protein CorA	WP_004377052.1
RSUY_RS03430	RSUY_07030		CDS	NZ_CP012687.1	778799	779615	1	FALSE	orotidine 5'-phosphate decarboxylase	WP_020957438.1
RSUY_RS03435	RSUY_07040		CDS	NZ_CP012687.1	779649	780876	1	FALSE	cation transporter	WP_039556153.1
RSUY_RS03440	RSUY_07050		CDS	NZ_CP012687.1	780925	781426	-1	FALSE	competence damage-inducible protein A	WP_003273282.1
RSUY_RS03445	RSUY_07060		CDS	NZ_CP012687.1	781447	782026	-1	FALSE	phosphatidylglycerophosphatase A	WP_003273284.1
RSUY_RS03450	RSUY_07070		CDS	NZ_CP012687.1	782022	783021	-1	FALSE	thiamine-monophosphate kinase	WP_004377043.1
RSUY_RS03455	RSUY_07080		CDS	NZ_CP012687.1	783263	785609	1	FALSE	NAD(P)-dependent malic enzyme	WP_014616120.1
RSUY_RS03460	RSUY_07090		CDS	NZ_CP012687.1	786077	786509	1	FALSE	ribonuclease N1	WP_004377039.1
RSUY_RS03465	RSUY_07100		CDS	NZ_CP012687.1	786505	787111	1	FALSE	hypothetical protein	WP_004377037.1
RSUY_RS03470	RSUY_07110		CDS	NZ_CP012687.1	787198	787768	-1	FALSE	hypothetical protein	WP_003273294.1
RSUY_RS03475	RSUY_07120		CDS	NZ_CP012687.1	787825	788575	-1	FALSE	16S rRNA (uracil(1498)-N(3))-methyltransferase	WP_004377034.1
RSUY_RS03480	RSUY_07130		CDS	NZ_CP012687.1	788595	789021	-1	FALSE	glyoxalase	WP_003273297.1
RSUY_RS03485	RSUY_07140		CDS	NZ_CP012687.1	789370	791398	1	FALSE	transketolase	WP_004377030.1
RSUY_RS03490	RSUY_07150		CDS	NZ_CP012687.1	791473	792472	1	FALSE	type I glyceraldehyde-3-phosphate dehydrogenase	WP_003262539.1
RSUY_RS03495	RSUY_07160		CDS	NZ_CP012687.1	793013	794057	1	FALSE	LysR family transcriptional regulator	WP_003262537.1
RSUY_RS03500	RSUY_07170		CDS	NZ_CP012687.1	794129	794561	-1	FALSE	transcriptional repressor	WP_003262536.1
RSUY_RS03505	RSUY_07180		CDS	NZ_CP012687.1	794712	795372	1	FALSE	outer membrane protein assembly factor BamE	WP_039556159.1
RSUY_RS03510	RSUY_07190		CDS	NZ_CP012687.1	795475	796267	1	FALSE	4-hydroxy-tetrahydrodipicolinate reductase	WP_003262531.1
RSUY_RS03515	RSUY_07200		CDS	NZ_CP012687.1	796444	799078	1	FALSE	leucine--tRNA ligase	WP_003262530.1
RSUY_RS03520	RSUY_07210		CDS	NZ_CP012687.1	799111	799627	1	FALSE	lipoprotein	WP_039556161.1
RSUY_RS03525	RSUY_07220		CDS	NZ_CP012687.1	799651	800728	1	FALSE	DNA polymerase III subunit delta	WP_003262527.1
RSUY_RS03530	RSUY_07230		CDS	NZ_CP012687.1	800809	802090	1	FALSE	gamma-glutamyl-phosphate reductase	WP_003262526.1
RSUY_RS03535	RSUY_07240		CDS	NZ_CP012687.1	802156	802579	1	FALSE	membrane protein	WP_003262525.1
RSUY_RS03540	RSUY_07250		CDS	NZ_CP012687.1	802594	804013	1	FALSE	RNA methyltransferase	WP_003262524.1
RSUY_RS03545	RSUY_07260		CDS	NZ_CP012687.1	804049	805060	-1	FALSE	response regulator	WP_003273310.1
RSUY_RS03550	RSUY_07270		CDS	NZ_CP012687.1	805121	806240	-1	FALSE	hybrid sensor histidine kinase/response regulator	WP_003262523.1
RSUY_RS03555	RSUY_07280		CDS	NZ_CP012687.1	806248	807577	-1	FALSE	two-component sensor histidine kinase	WP_003262521.1
RSUY_RS03560	RSUY_07290		CDS	NZ_CP012687.1	807586	808990	-1	FALSE	SAM-dependent methyltransferase	WP_003262519.1
RSUY_RS03565	RSUY_07300		CDS	NZ_CP012687.1	809599	810637	-1	FALSE	response regulator	WP_003262518.1
RSUY_RS03570	RSUY_07310		CDS	NZ_CP012687.1	810804	812262	-1	FALSE	NAD(P) transhydrogenase subunit beta	WP_003262517.1
RSUY_RS03575	RSUY_07320		CDS	NZ_CP012687.1	812258	812579	-1	FALSE	NAD(P)(+) transhydrogenase	WP_003262516.1
RSUY_RS03580	RSUY_07330		CDS	NZ_CP012687.1	812648	813011	-1	FALSE	aspartate 1-decarboxylase	WP_003273319.1
RSUY_RS03585	RSUY_07340		CDS	NZ_CP012687.1	813081	814221	-1	FALSE	NAD(P) transhydrogenase subunit alpha	WP_003262514.1
RSUY_RS03590	RSUY_07350		CDS	NZ_CP012687.1	814520	816590	1	FALSE	membrane protein	WP_039556695.1
RSUY_RS03595	RSUY_07360		CDS	NZ_CP012687.1	816592	817735	1	FALSE	membrane protein	WP_003262511.1
RSUY_RS03600	RSUY_07370		CDS	NZ_CP012687.1	817742	819278	-1	FALSE	EmrB/QacA family drug resistance transporter	WP_003262510.1
RSUY_RS03605	RSUY_07380		CDS	NZ_CP012687.1	819274	820450	-1	FALSE	multidrug ABC transporter permease	WP_003262509.1
RSUY_RS03610	RSUY_07390		CDS	NZ_CP012687.1	820525	821005	1	FALSE	MarR family transcriptional regulator	WP_003262508.1
RSUY_RS03615	RSUY_07400		CDS	NZ_CP012687.1	821139	821646	1	FALSE	NUDIX hydrolase	WP_039556698.1
RSUY_RS03620	RSUY_07410		CDS	NZ_CP012687.1	821642	822755	1	FALSE	tRNA 2-thiouridine(34) synthase MnmA	WP_003262506.1
RSUY_RS03625	RSUY_07420		CDS	NZ_CP012687.1	822846	824445	1	FALSE	FMN-binding glutamate synthase family protein	WP_003262505.1
RSUY_RS03630	RSUY_07430		CDS	NZ_CP012687.1	824484	825093	-1	FALSE	glutathione transferase	WP_020957432.1
RSUY_RS03635	RSUY_07440		CDS	NZ_CP012687.1	825324	826698	1	FALSE	adenylosuccinate lyase	WP_003273337.1
RSUY_RS03640	RSUY_07450		CDS	NZ_CP012687.1	826944	827529	1	FALSE	cytochrome b	WP_003262501.1
RSUY_RS03645	RSUY_07460		CDS	NZ_CP012687.1	827628	828195	1	FALSE	polyisoprenoid-binding protein	WP_039556712.1
RSUY_RS03650	RSUY_07470		CDS	NZ_CP012687.1	828268	828865	1	FALSE	polyisoprenoid-binding protein	WP_003262499.1
RSUY_RS03655	RSUY_07480		CDS	NZ_CP012687.1	828940	829909	-1	FALSE	preprotein translocase subunit SecF	WP_003262498.1
RSUY_RS03660	RSUY_07490		CDS	NZ_CP012687.1	829986	831870	-1	FALSE	protein-export membrane protein SecD	WP_003262497.1
RSUY_RS03665	RSUY_07500		CDS	NZ_CP012687.1	831991	832327	-1	FALSE	preprotein translocase subunit YajC	WP_003273347.1
RSUY_RS03670	RSUY_07510		CDS	NZ_CP012687.1	832432	833584	-1	FALSE	tRNA guanosine(34) transglycosylase Tgt	WP_003263141.1
RSUY_RS03675	RSUY_07520		CDS	NZ_CP012687.1	833577	834666	-1	FALSE	tRNA preQ1(34) S-adenosylmethionine ribosyltransferase-isomerase QueA	WP_003263139.1
RSUY_RS03680	RSUY_07530		CDS	NZ_CP012687.1	834742	836935	1	FALSE	ATP-dependent DNA helicase RecG	WP_003263137.1
RSUY_RS03685	RSUY_07540		CDS	NZ_CP012687.1	836969	837173	-1	FALSE	hypothetical protein	WP_020957429.1
RSUY_RS03690	RSUY_07550		CDS	NZ_CP012687.1	837184	837622	-1	FALSE	hypothetical protein	WP_003263136.1
RSUY_RS03695			CDS	NZ_CP012687.1	837907	838108	1	FALSE	hypothetical protein	WP_039563082.1
RSUY_RS03700	RSUY_07570		CDS	NZ_CP012687.1	838166	839297	-1	FALSE	alanine racemase	WP_003263135.1
RSUY_RS03705	RSUY_07580		CDS	NZ_CP012687.1	839428	840382	1	FALSE	LysR family transcriptional regulator	WP_039556703.1
RSUY_RS03710	RSUY_07590		CDS	NZ_CP012687.1	840532	840763	-1	FALSE	hypothetical protein	WP_039556705.1
RSUY_RS03715	RSUY_07600		CDS	NZ_CP012687.1	840933	842157	-1	FALSE	diaminopropionate ammonia-lyase	WP_039556707.1
RSUY_RS03720	RSUY_07610		CDS	NZ_CP012687.1	842204	843491	-1	FALSE	Zn-dependent hydrolase	WP_003263132.1
RSUY_RS03725	RSUY_07620		CDS	NZ_CP012687.1	843906	844368	1	FALSE	DNA-binding protein	WP_003263131.1
RSUY_RS03730	RSUY_07630		CDS	NZ_CP012687.1	844573	845776	-1	FALSE	amidohydrolase	WP_003263130.1
RSUY_RS03735	RSUY_07640		CDS	NZ_CP012687.1	846085	846817	-1	FALSE	transcriptional regulator	WP_003263129.1
RSUY_RS03740	RSUY_07660		CDS	NZ_CP012687.1	847334	848663	1	FALSE	oxidoreductase	WP_003263126.1
RSUY_RS03745	RSUY_07670		CDS	NZ_CP012687.1	848787	850116	1	FALSE	MFS transporter	WP_003263125.1
RSUY_RS03750	RSUY_07680		CDS	NZ_CP012687.1	850177	851086	1	FALSE	dihydrodipicolinate synthase family protein	WP_003263124.1
RSUY_RS03755	RSUY_07690		CDS	NZ_CP012687.1	851085	852591	1	FALSE	aldehyde dehydrogenase	WP_003263123.1
RSUY_RS03760	RSUY_07700		CDS	NZ_CP012687.1	852686	853631	1	FALSE	aromatic amino acid exporter	WP_003273376.1
RSUY_RS03765	RSUY_07710		CDS	NZ_CP012687.1	853803	854967	1	FALSE	porin	WP_003263121.1
RSUY_RS03770	RSUY_07720		CDS	NZ_CP012687.1	855197	856004	-1	FALSE	DDE transposase	WP_003263120.1
RSUY_RS03775	RSUY_07730		CDS	NZ_CP012687.1	856475	857444	1	FALSE	hypothetical protein	WP_020957426.1
RSUY_RS03780	RSUY_07740		CDS	NZ_CP012687.1	858122	859067	1	FALSE	LysR family transcriptional regulator	WP_003273380.1
RSUY_RS03785	RSUY_07750		CDS	NZ_CP012687.1	859343	859586	1	FALSE	hypothetical protein	WP_003263116.1
RSUY_RS03790	RSUY_07760		CDS	NZ_CP012687.1	859744	860245	1	FALSE	DNA starvation/stationary phase protection protein	WP_003263115.1
RSUY_RS03795	RSUY_07770		CDS	NZ_CP012687.1	860318	861194	1	FALSE	4-hydroxybenzoate octaprenyltransferase	WP_003263114.1
RSUY_RS03800	RSUY_07780		CDS	NZ_CP012687.1	861190	861469	-1	FALSE	hypothetical protein	WP_039556540.1
RSUY_RS03805	RSUY_07790		CDS	NZ_CP012687.1	861477	862302	-1	FALSE	pyrroline-5-carboxylate reductase	WP_003263113.1
RSUY_RS03810	RSUY_07800		CDS	NZ_CP012687.1	862336	863059	-1	FALSE	YggS family pyridoxal phosphate enzyme	WP_003263112.1
RSUY_RS03815	RSUY_07810		CDS	NZ_CP012687.1	863180	864224	1	FALSE	twitching motility protein PilT	WP_003263111.1
RSUY_RS03820	RSUY_07820		CDS	NZ_CP012687.1	864273	865413	1	FALSE	twitching motility protein PilT	WP_003263110.1
RSUY_RS03825	RSUY_07830		CDS	NZ_CP012687.1	865608	866049	1	FALSE	pilus assembly protein PilE	WP_003263109.1
RSUY_RS03830	RSUY_07840		CDS	NZ_CP012687.1	866052	866541	1	FALSE	general secretion pathway protein GspH	WP_003263108.1
RSUY_RS03835	RSUY_07850		CDS	NZ_CP012687.1	866537	867128	1	FALSE	type IV pilus modification protein PilV	WP_003263107.1
RSUY_RS03840	RSUY_07860		CDS	NZ_CP012687.1	867124	868159	1	FALSE	type 4 fimbrial biogenesis PilW transmembrane	WP_003263106.1
RSUY_RS03845	RSUY_07870		CDS	NZ_CP012687.1	868162	868699	1	FALSE	pilus assembly protein	WP_003263105.1
RSUY_RS03850	RSUY_07880		CDS	NZ_CP012687.1	868730	871943	1	FALSE	type 4 fimbrial biogenesis PilY1 signal peptide	WP_003263104.1
RSUY_RS03855	RSUY_07890		CDS	NZ_CP012687.1	872035	872533	1	FALSE	glutathione peroxidase	WP_039556541.1
RSUY_RS03860	RSUY_07900		CDS	NZ_CP012687.1	872549	873248	-1	FALSE	DNA-binding transcriptional regulator	WP_003263100.1
RSUY_RS03865	RSUY_07910		CDS	NZ_CP012687.1	873291	873771	-1	FALSE	cupin	WP_003263099.1
RSUY_RS03870	RSUY_07920		CDS	NZ_CP012687.1	873836	874232	-1	FALSE	glyoxalase	WP_003263098.1
RSUY_RS03875	RSUY_07930		CDS	NZ_CP012687.1	874395	875127	-1	FALSE	membrane protein	WP_003263097.1
RSUY_RS03880	RSUY_07940		CDS	NZ_CP012687.1	875123	875501	-1	FALSE	CidA/LrgA family protein	WP_003263096.1
RSUY_RS03885	RSUY_07950		CDS	NZ_CP012687.1	875553	876801	-1	FALSE	glycolate oxidase iron-sulfur subunit	WP_003263095.1
RSUY_RS03890	RSUY_07960		CDS	NZ_CP012687.1	876810	877956	-1	FALSE	glycolate oxidase subunit GlcE	WP_020957422.1
RSUY_RS03895	RSUY_07970		CDS	NZ_CP012687.1	877973	879467	-1	FALSE	glycolate oxidase	WP_039556538.1
RSUY_RS03900	RSUY_07980		CDS	NZ_CP012687.1	879793	881212	-1	FALSE	lactate dehydrogenase	WP_003263092.1
RSUY_RS03905	RSUY_07990		CDS	NZ_CP012687.1	881326	881884	1	FALSE	ATP:cob(I)alamin adenosyltransferase	WP_003273426.1
RSUY_RS03910	RSUY_08000		CDS	NZ_CP012687.1	881961	882858	-1	FALSE	mechanosensitive ion channel protein MscS	WP_003263091.1
RSUY_RS03915	RSUY_08010		CDS	NZ_CP012687.1	883134	883464	1	FALSE	transcriptional regulator	WP_003263089.1
RSUY_RS03920	RSUY_08020		CDS	NZ_CP012687.1	883601	884681	-1	FALSE	phospho-2-dehydro-3-deoxyheptonate aldolase	WP_003263087.1
RSUY_RS03925	RSUY_08030		CDS	NZ_CP012687.1	885072	886533	-1	FALSE	peptidase C69	WP_003263085.1
RSUY_RS03930	RSUY_08040		CDS	NZ_CP012687.1	886560	887430	-1	FALSE	apolipoprotein acyltransferase	WP_003263084.1
RSUY_RS03935	RSUY_08050		CDS	NZ_CP012687.1	887435	891710	-1	FALSE	TIGR02099 family protein	WP_039556535.1
RSUY_RS03940	RSUY_08060		CDS	NZ_CP012687.1	891889	894763	1	FALSE	bifunctional glutamine synthetase adenylyltransferase/deadenyltransferase	WP_039555667.1
RSUY_RS03945	RSUY_08070		CDS	NZ_CP012687.1	894759	895380	1	FALSE	rhombosortase	WP_003263081.1
RSUY_RS03950	RSUY_08080		CDS	NZ_CP012687.1	895440	897486	-1	FALSE	MprA protease; GlyGly-CTERM protein-sorting domain-containing form	WP_003263080.1
RSUY_RS03955	RSUY_08090		CDS	NZ_CP012687.1	897698	899309	-1	FALSE	MprA protease; GlyGly-CTERM protein-sorting domain-containing form	WP_003263079.1
RSUY_RS03960	RSUY_08100		CDS	NZ_CP012687.1	899501	899948	-1	FALSE	hypothetical protein	WP_003263078.1
RSUY_RS03965	RSUY_08110		CDS	NZ_CP012687.1	900029	901739	-1	FALSE	DNA repair protein RecN	WP_003263076.1
RSUY_RS03970	RSUY_08120		CDS	NZ_CP012687.1	901768	902698	-1	FALSE	NAD kinase	WP_003273440.1
RSUY_RS03975	RSUY_08130		CDS	NZ_CP012687.1	902812	903871	1	FALSE	heat-inducible transcriptional repressor HrcA	WP_013205225.1
RSUY_RS03980	RSUY_08140		CDS	NZ_CP012687.1	903892	904606	-1	FALSE	histidine utilization repressor	WP_003273443.1
RSUY_RS03985	RSUY_08150		CDS	NZ_CP012687.1	904737	906528	1	FALSE	urocanate hydratase	WP_003263071.1
RSUY_RS03990	RSUY_08160		CDS	NZ_CP012687.1	906546	908103	1	FALSE	histidine ammonia-lyase	WP_003263070.1
RSUY_RS03995	RSUY_08170		CDS	NZ_CP012687.1	908099	909083	1	FALSE	formimidoylglutamase	WP_039555670.1
RSUY_RS04000	RSUY_08180		CDS	NZ_CP012687.1	909075	910302	1	FALSE	imidazolonepropionase	WP_003263068.1
RSUY_RS04005	RSUY_08190		CDS	NZ_CP012687.1	910360	911476	1	FALSE	ferrochelatase	WP_003263067.1
RSUY_RS04010	RSUY_08200		CDS	NZ_CP012687.1	911472	911868	1	FALSE	RNA-binding protein S4	WP_003263066.1
RSUY_RS04015	RSUY_08210		CDS	NZ_CP012687.1	911881	912070	-1	FALSE	hypothetical protein	WP_003263065.1
RSUY_RS04020	RSUY_08220		CDS	NZ_CP012687.1	912352	912997	1	FALSE	nucleotide exchange factor GrpE	WP_003263063.1
RSUY_RS04025	RSUY_08230		CDS	NZ_CP012687.1	913018	913441	1	FALSE	thiol reductase thioredoxin	WP_003263061.1
RSUY_RS04030	RSUY_08240		CDS	NZ_CP012687.1	913403	913583	1	FALSE	hypothetical protein	WP_039555679.1
RSUY_RS04035	RSUY_08250		CDS	NZ_CP012687.1	913710	914115	1	FALSE	elongation factor GreAB	WP_003263059.1
RSUY_RS04040	RSUY_08260		CDS	NZ_CP012687.1	914498	916466	1	FALSE	molecular chaperone DnaK	WP_003263057.1
RSUY_RS04045	RSUY_08270		CDS	NZ_CP012687.1	916599	917745	1	FALSE	molecular chaperone DnaJ	WP_003273455.1
RSUY_RS04050	RSUY_08280		CDS	NZ_CP012687.1	917780	919667	1	FALSE	aminodeoxychorismate synthase component I	WP_003265103.1
RSUY_RS04055	RSUY_08290		CDS	NZ_CP012687.1	919622	920309	-1	FALSE	ABC transporter ATP-binding protein	WP_003265102.1
RSUY_RS04060	RSUY_08300		CDS	NZ_CP012687.1	920316	921024	-1	FALSE	ABC transporter permease	WP_003265101.1
RSUY_RS04065	RSUY_08310		CDS	NZ_CP012687.1	921030	921852	-1	FALSE	3-methyl-2-oxobutanoate hydroxymethyltransferase	WP_003265099.1
RSUY_RS04070	RSUY_08320		CDS	NZ_CP012687.1	921908	922553	-1	FALSE	deoxynucleoside kinase	WP_003265097.1
RSUY_RS04075	RSUY_08330		CDS	NZ_CP012687.1	922584	923094	-1	FALSE	2-amino-4-hydroxy-6- hydroxymethyldihydropteridine diphosphokinase	WP_003265096.1
RSUY_RS04080	RSUY_08340		CDS	NZ_CP012687.1	923093	924644	-1	FALSE	polynucleotide adenylyltransferase PcnB	WP_003265095.1
RSUY_RS04085	RSUY_08350		CDS	NZ_CP012687.1	924655	925330	-1	FALSE	phosphoserine phosphatase	WP_003265094.1
RSUY_RS04090	RSUY_08360		CDS	NZ_CP012687.1	925462	926164	-1	FALSE	DnaA regulatory inactivator Hda	WP_003265093.1
RSUY_RS04095	RSUY_08370		CDS	NZ_CP012687.1	926186	927257	-1	FALSE	AI-2E family transporter	WP_003265092.1
RSUY_RS04100	RSUY_08380		CDS	NZ_CP012687.1	927409	928480	1	FALSE	phosphoribosylformylglycinamidine cyclo-ligase	WP_003265091.1
RSUY_RS04105	RSUY_08390		CDS	NZ_CP012687.1	928555	928978	-1	FALSE	hypothetical protein	WP_003265089.1
RSUY_RS04110	RSUY_08400		CDS	NZ_CP012687.1	929049	929298	-1	TRUE	metal-binding protein
RSUY_RS04115	RSUY_08410		CDS	NZ_CP012687.1	929300	930374	-1	FALSE	bifunctional transcriptional activator/DNA repair enzyme protein Ada	WP_003265088.1
RSUY_RS04120	RSUY_08420		CDS	NZ_CP012687.1	930479	931118	-1	FALSE	DNA-3-methyladenine glycosylase	WP_039555364.1
RSUY_RS04125	RSUY_08430		CDS	NZ_CP012687.1	931128	931785	-1	FALSE	alpha-ketoglutarate-dependent dioxygenase AlkB	WP_003265086.1
RSUY_RS04130	RSUY_08440		CDS	NZ_CP012687.1	931795	932530	-1	FALSE	prolyl 4-hydroxylase	WP_003265085.1
RSUY_RS04135	RSUY_08450		CDS	NZ_CP012687.1	932526	933042	-1	FALSE	methylated-DNA--protein-cysteine methyltransferase	WP_003265084.1
RSUY_RS04140	RSUY_08460		CDS	NZ_CP012687.1	933142	933676	-1	FALSE	GCN5 family N-acetyltransferase	WP_003265083.1
RSUY_RS04145	RSUY_08470		CDS	NZ_CP012687.1	933672	934644	-1	FALSE	tRNA dimethylallyltransferase	WP_039555366.1
RSUY_RS04150	RSUY_08480		CDS	NZ_CP012687.1	934663	936607	-1	FALSE	DNA mismatch repair protein MutL	WP_003265081.1
RSUY_RS04155	RSUY_08490		CDS	NZ_CP012687.1	936667	938344	-1	FALSE	mammalian cell entry protein	WP_003265080.1
RSUY_RS04160	RSUY_08500		CDS	NZ_CP012687.1	938398	939061	-1	FALSE	DUF3313 domain-containing protein	WP_003265078.1
RSUY_RS04165	RSUY_08510		CDS	NZ_CP012687.1	939423	940059	-1	FALSE	TetR family transcriptional regulator	WP_003265076.1
RSUY_RS04170	RSUY_08520		CDS	NZ_CP012687.1	940291	940948	1	FALSE	membrane protein	WP_003265075.1
RSUY_RS04175	RSUY_08530		CDS	NZ_CP012687.1	940951	941797	-1	FALSE	transglutaminase	WP_003265074.1
RSUY_RS04180	RSUY_08540		CDS	NZ_CP012687.1	941796	943389	-1	FALSE	lipid II flippase MurJ	WP_003265073.1
RSUY_RS04185	RSUY_08550		CDS	NZ_CP012687.1	943650	943917	1	FALSE	30S ribosomal protein S20	WP_003265072.1
RSUY_RS04190	RSUY_08560		CDS	NZ_CP012687.1	944056	944380	-1	FALSE	hypothetical protein	WP_003273489.1
RSUY_RS04195	RSUY_08570		CDS	NZ_CP012687.1	944742	945669	1	FALSE	ornithine carbamoyltransferase	WP_003265070.1
RSUY_RS04200	RSUY_08580		CDS	NZ_CP012687.1	945815	947153	-1	FALSE	argininosuccinate synthase	WP_003265069.1
RSUY_RS04205	RSUY_08590		CDS	NZ_CP012687.1	947262	947580	-1	FALSE	hypothetical protein	WP_003265068.1
RSUY_RS04210	RSUY_08600		CDS	NZ_CP012687.1	947962	949012	1	FALSE	alpha/beta hydrolase	WP_003265067.1
RSUY_RS04215	RSUY_08610		CDS	NZ_CP012687.1	949147	950134	-1	FALSE	IS5 family transposase	WP_003261205.1
RSUY_RS04220	RSUY_08620		CDS	NZ_CP012687.1	950163	950343	-1	FALSE	hypothetical protein	WP_039556646.1
RSUY_RS04225	RSUY_08630		CDS	NZ_CP012687.1	950354	951593	1	FALSE	MFS transporter	WP_020957411.1
RSUY_RS04230	RSUY_08640		CDS	NZ_CP012687.1	952104	953163	-1	FALSE	bactoprenol glucosyl transferase	WP_003265851.1
RSUY_RS04235	RSUY_08650		CDS	NZ_CP012687.1	953230	954556	-1	FALSE	membrane protein	WP_003265853.1
RSUY_RS04240	RSUY_08660		CDS	NZ_CP012687.1	954583	955621	-1	FALSE	membrane protein	WP_003265854.1
RSUY_RS04245	RSUY_08670		CDS	NZ_CP012687.1	955663	956119	-1	FALSE	membrane protein	WP_003265855.1
RSUY_RS04250	RSUY_08680		CDS	NZ_CP012687.1	956145	957090	-1	FALSE	type II secretion system protein	WP_003265856.1
RSUY_RS04255	RSUY_08690		CDS	NZ_CP012687.1	957139	958117	-1	FALSE	pilus assembly protein TadB	WP_003265857.1
RSUY_RS04260	RSUY_08700		CDS	NZ_CP012687.1	958128	959493	-1	FALSE	pilus assembly protein CpaF	WP_003265858.1
RSUY_RS04265	RSUY_08710		CDS	NZ_CP012687.1	959517	960711	-1	FALSE	pilus assembly protein	WP_039556648.1
RSUY_RS04270	RSUY_08720		CDS	NZ_CP012687.1	960772	961081	-1	FALSE	hypothetical protein	WP_003265860.1
RSUY_RS04275	RSUY_08730		CDS	NZ_CP012687.1	961118	962999	-1	FALSE	pilus assembly protein; secretin cpac	WP_020957409.1
RSUY_RS04280	RSUY_08740		CDS	NZ_CP012687.1	963106	963961	-1	FALSE	Flp pilus assembly protein CpaB	WP_003265863.1
RSUY_RS04285	RSUY_08750		CDS	NZ_CP012687.1	964330	964864	-1	FALSE	precorrin-2 dehydrogenase	WP_003265864.1
RSUY_RS04290	RSUY_08760		CDS	NZ_CP012687.1	964992	965169	-1	FALSE	pili assembly chaperone	WP_003265865.1
RSUY_RS04295	RSUY_08770		CDS	NZ_CP012687.1	965691	965877	-1	FALSE	pili assembly chaperone	WP_003279092.1
RSUY_RS04300	RSUY_08780		CDS	NZ_CP012687.1	966517	967039	-1	FALSE	hypothetical protein	WP_003265866.1
RSUY_RS04305	RSUY_08790		CDS	NZ_CP012687.1	967054	967903	-1	FALSE	membrane protein	WP_003265867.1
RSUY_RS04310	RSUY_08800		CDS	NZ_CP012687.1	967915	968542	-1	FALSE	hypothetical protein	WP_003265868.1
RSUY_RS04315	RSUY_08810		CDS	NZ_CP012687.1	968925	969837	1	FALSE	4-hydroxy-tetrahydrodipicolinate synthase	WP_003265870.1
RSUY_RS04320	RSUY_08830		CDS	NZ_CP012687.1	970320	971622	-1	FALSE	aspartate aminotransferase family protein	WP_039555979.1
RSUY_RS04325	RSUY_08840		CDS	NZ_CP012687.1	971834	972017	1	FALSE	rubredoxin	WP_003261842.1
RSUY_RS04330	RSUY_08850		CDS	NZ_CP012687.1	972325	972769	1	FALSE	response regulator	WP_003269244.1
RSUY_RS04335	RSUY_08860		CDS	NZ_CP012687.1	972800	973169	1	FALSE	response regulator	WP_003261832.1
RSUY_RS04340	RSUY_08870		CDS	NZ_CP012687.1	973227	973773	1	FALSE	chemotaxis protein CheW	WP_003261831.1
RSUY_RS04345	RSUY_08880		CDS	NZ_CP012687.1	974020	976252	1	FALSE	chemotaxis protein	WP_003261830.1
RSUY_RS04350	RSUY_08890		CDS	NZ_CP012687.1	976330	982462	1	FALSE	hybrid sensor histidine kinase/response regulator	WP_003261829.1
RSUY_RS04355	RSUY_08900		CDS	NZ_CP012687.1	982528	984097	-1	FALSE	deoxyribodipyrimidine photo-lyase	WP_039555980.1
RSUY_RS04360	RSUY_08910		CDS	NZ_CP012687.1	984173	984932	1	FALSE	16S rRNA pseudouridine(516) synthase	WP_039555982.1
RSUY_RS04365	RSUY_08920		CDS	NZ_CP012687.1	985015	985588	1	FALSE	DUF179 domain-containing protein	WP_003261825.1
RSUY_RS04370	RSUY_08930		CDS	NZ_CP012687.1	985580	986015	1	FALSE	crossover junction endodeoxyribonuclease RuvA	WP_020957405.1
RSUY_RS04375	RSUY_08940		CDS	NZ_CP012687.1	986011	986536	1	FALSE	bifunctional pyr operon transcriptional regulator/uracil phosphoribosyltransferase	WP_003279117.1
RSUY_RS04380	RSUY_08950		CDS	NZ_CP012687.1	986624	987596	1	FALSE	aspartate carbamoyltransferase	WP_003261822.1
RSUY_RS04385	RSUY_08960		CDS	NZ_CP012687.1	987604	988882	1	FALSE	dihydroorotase	WP_003261820.1
RSUY_RS04390	RSUY_08970		CDS	NZ_CP012687.1	988868	989669	1	FALSE	1-acyl-sn-glycerol-3-phosphate acyltransferase	WP_003261819.1
RSUY_RS04395	RSUY_08980		CDS	NZ_CP012687.1	989684	990536	-1	FALSE	bis(5'-nucleosyl)-tetraphosphatase (symmetrical)	WP_003261818.1
RSUY_RS04400	RSUY_08990		CDS	NZ_CP012687.1	990746	991811	1	FALSE	dTDP-glucose 4;6-dehydratase	WP_003261817.1
RSUY_RS04405	RSUY_09000		CDS	NZ_CP012687.1	991800	992718	1	FALSE	NAD(P)-dependent oxidoreductase	WP_020957404.1
RSUY_RS04410	RSUY_09010		CDS	NZ_CP012687.1	992728	993607	1	FALSE	glucose-1-phosphate thymidylyltransferase	WP_039555984.1
RSUY_RS04415	RSUY_09020		CDS	NZ_CP012687.1	993603	994155	1	FALSE	dTDP-4-dehydrorhamnose 3;5-epimerase	WP_003261814.1
RSUY_RS04420	RSUY_09030		CDS	NZ_CP012687.1	994308	995577	1	FALSE	Oligosaccharide translocase (flippase)	WP_003261813.1
RSUY_RS04425	RSUY_09040		CDS	NZ_CP012687.1	995615	996545	1	FALSE	glycosyl transferase family 2	WP_003261812.1
RSUY_RS04430	RSUY_09050		CDS	NZ_CP012687.1	996660	997488	1	FALSE	glycosyl transferase	WP_003261811.1
RSUY_RS04435	RSUY_09060		CDS	NZ_CP012687.1	997510	998617	1	FALSE	glycosyl transferase	WP_003261809.1
RSUY_RS04440	RSUY_09070		CDS	NZ_CP012687.1	998606	999500	1	FALSE	chain-length determining protein	WP_003261807.1
RSUY_RS04445	RSUY_09080		CDS	NZ_CP012687.1	999580	1000966	1	FALSE	phosphoglucomutase	WP_003261805.1
RSUY_RS04450	RSUY_09090		CDS	NZ_CP012687.1	1001006	1002005	1	FALSE	lipopolysaccharide heptosyltransferase I	WP_003261803.1
RSUY_RS04455	RSUY_09100		CDS	NZ_CP012687.1	1002004	1003321	1	FALSE	3-deoxy-D-manno-octulosonic acid transferase	WP_003261802.1
RSUY_RS04460	RSUY_09110		CDS	NZ_CP012687.1	1003423	1004149	1	FALSE	META domain-containing protein	WP_003261801.1
RSUY_RS04465	RSUY_09120		CDS	NZ_CP012687.1	1004159	1005575	-1	FALSE	channel protein TolC	WP_003279139.1
RSUY_RS04470	RSUY_09130		CDS	NZ_CP012687.1	1005674	1006007	-1	FALSE	sulfurtransferase	WP_003261799.1
RSUY_RS04475	RSUY_09140		CDS	NZ_CP012687.1	1006034	1006685	-1	FALSE	protein-L-isoaspartate O-methyltransferase	WP_039555987.1
RSUY_RS04480	RSUY_09150		CDS	NZ_CP012687.1	1006771	1007566	-1	FALSE	TetR family transcriptional regulator	WP_003261797.1
RSUY_RS04485			CDS	NZ_CP012687.1	1007773	1007965	1	FALSE	hypothetical protein	WP_039555989.1
RSUY_RS04490	RSUY_09170		CDS	NZ_CP012687.1	1007979	1008594	1	FALSE	membrane protein	WP_003261795.1
RSUY_RS04495	RSUY_09180		CDS	NZ_CP012687.1	1008654	1009536	1	FALSE	undecaprenyl-diphosphatase	WP_003261793.1
RSUY_RS04500	RSUY_09190		CDS	NZ_CP012687.1	1009648	1010761	1	FALSE	oxidoreductase	WP_003261791.1
RSUY_RS04505	RSUY_09200		CDS	NZ_CP012687.1	1010773	1011529	-1	FALSE	tRNA (guanosine(46)-N7)-methyltransferase TrmB	WP_003261788.1
RSUY_RS04510	RSUY_09210		tRNA	NZ_CP012687.1	1011606	1011680	-1	FALSE	tRNA-Gly
RSUY_RS04515	RSUY_09220		CDS	NZ_CP012687.1	1011913	1012663	-1	FALSE	carbon-nitrogen hydrolase	WP_003261787.1
RSUY_RS04520	RSUY_09230		CDS	NZ_CP012687.1	1012718	1013291	-1	FALSE	membrane protein	WP_003261786.1
RSUY_RS04525	RSUY_09240		CDS	NZ_CP012687.1	1013341	1013938	-1	FALSE	hypothetical protein	WP_003261784.1
RSUY_RS04530	RSUY_09250		CDS	NZ_CP012687.1	1014046	1014823	-1	FALSE	hypothetical protein	WP_003261783.1
RSUY_RS04535	RSUY_09260		CDS	NZ_CP012687.1	1015213	1016731	-1	FALSE	NAD-dependent succinate-semialdehyde dehydrogenase	WP_039555993.1
RSUY_RS04540	RSUY_09270		CDS	NZ_CP012687.1	1016847	1018359	-1	FALSE	3-polyprenyl-4-hydroxybenzoate decarboxylase	WP_003261780.1
RSUY_RS04545	RSUY_09280		CDS	NZ_CP012687.1	1018894	1020112	1	FALSE	lytic transglycosylase	WP_003261779.1
RSUY_RS04550	RSUY_09290		CDS	NZ_CP012687.1	1020188	1021373	-1	FALSE	aminotransferase	WP_003261778.1
RSUY_RS04555	RSUY_09300		CDS	NZ_CP012687.1	1021420	1021888	-1	FALSE	N utilization substance protein B	WP_003261776.1
RSUY_RS04560	RSUY_09310		CDS	NZ_CP012687.1	1021912	1022410	-1	FALSE	6;7-dimethyl-8-ribityllumazine synthase	WP_003261773.1
RSUY_RS04565	RSUY_09320		CDS	NZ_CP012687.1	1022497	1023628	-1	FALSE	3;4-dihydroxy-2-butanone-4-phosphate synthase	WP_003261771.1
RSUY_RS04570	RSUY_09330		CDS	NZ_CP012687.1	1023739	1024393	-1	FALSE	riboflavin synthase subunit alpha	WP_020957397.1
RSUY_RS04575	RSUY_09340		CDS	NZ_CP012687.1	1024403	1025516	-1	FALSE	riboflavin biosynthesis protein RibD	WP_003261769.1
RSUY_RS04580	RSUY_09350		CDS	NZ_CP012687.1	1025543	1026104	-1	FALSE	pilus assembly protein	WP_003261768.1
RSUY_RS04585	RSUY_09360		CDS	NZ_CP012687.1	1026100	1026532	-1	FALSE	pilus assembly protein	WP_003261767.1
RSUY_RS04590	RSUY_09370		CDS	NZ_CP012687.1	1026531	1028373	-1	FALSE	pilus assembly protein PilY	WP_003261766.1
RSUY_RS04595	RSUY_09380		CDS	NZ_CP012687.1	1028369	1028993	-1	FALSE	pilus assembly protein PilZ	WP_003261765.1
RSUY_RS04600	RSUY_09390		CDS	NZ_CP012687.1	1028986	1029925	-1	FALSE	pilus assembly protein PilW	WP_003261764.1
RSUY_RS04605			CDS	NZ_CP012687.1	1029926	1030154	-1	FALSE	hypothetical protein	WP_003261763.1
RSUY_RS04610	RSUY_09400		CDS	NZ_CP012687.1	1030277	1030889	-1	FALSE	general secretion pathway protein GspH	WP_003261762.1
RSUY_RS04615	RSUY_09410		CDS	NZ_CP012687.1	1030894	1031380	-1	FALSE	pilus assembly protein PilE	WP_003261761.1
RSUY_RS04620	RSUY_09420		CDS	NZ_CP012687.1	1031393	1035362	-1	FALSE	pilus biosynthesis protein PilY	WP_003261759.1
RSUY_RS04625	RSUY_09430		CDS	NZ_CP012687.1	1035436	1036102	-1	FALSE	pilus assembly protein PilX	WP_003261757.1
RSUY_RS04630	RSUY_09440		CDS	NZ_CP012687.1	1036092	1037079	-1	FALSE	pilus assembly protein PilW	WP_003261755.1
RSUY_RS04635	RSUY_09450		CDS	NZ_CP012687.1	1037078	1037699	-1	FALSE	type IV pilus modification protein PilV	WP_003261753.1
RSUY_RS04640	RSUY_09460		CDS	NZ_CP012687.1	1037874	1038324	-1	FALSE	NrdR family transcriptional regulator	WP_003261751.1
RSUY_RS04645	RSUY_09470		CDS	NZ_CP012687.1	1038440	1039688	-1	FALSE	serine hydroxymethyltransferase	WP_003279190.1
RSUY_RS04650	RSUY_09480		CDS	NZ_CP012687.1	1040084	1040837	1	FALSE	NAD(P)-dependent oxidoreductase	WP_003279192.1
RSUY_RS04655	RSUY_09490		CDS	NZ_CP012687.1	1040907	1041312	1	FALSE	tol-pal system-associated acyl-CoA thioesterase	WP_003261749.1
RSUY_RS04660	RSUY_09500		CDS	NZ_CP012687.1	1041308	1042001	1	FALSE	protein TolQ	WP_014617718.1
RSUY_RS04665	RSUY_09510		CDS	NZ_CP012687.1	1042013	1042448	1	FALSE	protein TolR	WP_003261747.1
RSUY_RS04670	RSUY_09520		CDS	NZ_CP012687.1	1042485	1043502	1	FALSE	protein TolA	WP_003261746.1
RSUY_RS04675	RSUY_09530		CDS	NZ_CP012687.1	1043559	1044864	1	FALSE	translocation protein TolB	WP_003261744.1
RSUY_RS04680	RSUY_09540		CDS	NZ_CP012687.1	1044888	1045407	1	FALSE	peptidoglycan-associated lipoprotein	WP_003261743.1
RSUY_RS04685	RSUY_09550		CDS	NZ_CP012687.1	1045476	1046250	1	FALSE	tol-pal system protein YbgF	WP_020957390.1
RSUY_RS04690	RSUY_09560		CDS	NZ_CP012687.1	1046410	1047085	1	FALSE	7-cyano-7-deazaguanine synthase	WP_003261741.1
RSUY_RS04695	RSUY_09570		CDS	NZ_CP012687.1	1047102	1048218	1	FALSE	transporter	WP_003261740.1
RSUY_RS04700	RSUY_09580		tRNA	NZ_CP012687.1	1048280	1048356	1	FALSE	tRNA-Lys
RSUY_RS04705	RSUY_09590		CDS	NZ_CP012687.1	1048785	1049904	1	FALSE	phospho-2-dehydro-3-deoxyheptonate aldolase	WP_003279205.1
RSUY_RS04710	RSUY_09600		CDS	NZ_CP012687.1	1050082	1050835	-1	FALSE	endonuclease	WP_003279207.1
RSUY_RS04715	RSUY_09610		CDS	NZ_CP012687.1	1050981	1051467	1	FALSE	nucleoside 2-deoxyribosyltransferase	WP_003261737.1
RSUY_RS04720	RSUY_09620		CDS	NZ_CP012687.1	1051554	1052541	1	FALSE	IS5 family transposase	WP_003261205.1
RSUY_RS04725	RSUY_09630		CDS	NZ_CP012687.1	1052788	1053961	1	FALSE	acyl-CoA dehydrogenase	WP_003265110.1
RSUY_RS04730	RSUY_09640		CDS	NZ_CP012687.1	1054050	1054956	1	FALSE	taurine dioxygenase	WP_003265111.1
RSUY_RS04735	RSUY_09650		CDS	NZ_CP012687.1	1054959	1055421	-1	FALSE	NUDIX hydrolase	WP_003265112.1
RSUY_RS04740	RSUY_09660		CDS	NZ_CP012687.1	1055423	1056242	-1	FALSE	iron export ABC transporter permease subunit FetB	WP_003265113.1
RSUY_RS04745	RSUY_09670		CDS	NZ_CP012687.1	1056245	1056938	-1	FALSE	ATP-binding protein	WP_020957388.1
RSUY_RS04750	RSUY_09680		CDS	NZ_CP012687.1	1057250	1057628	1	FALSE	hypothetical protein	WP_003265114.1
RSUY_RS04755	RSUY_09690		CDS	NZ_CP012687.1	1057716	1058247	-1	FALSE	hypothetical protein	WP_003265117.1
RSUY_RS04760	RSUY_09700		CDS	NZ_CP012687.1	1058243	1058621	-1	FALSE	membrane protein	WP_003279217.1
RSUY_RS04765	RSUY_09710		CDS	NZ_CP012687.1	1058827	1059103	-1	FALSE	membrane protein	WP_038938288.1
RSUY_RS04770	RSUY_09720		CDS	NZ_CP012687.1	1059426	1060065	1	FALSE	peroxidase	WP_003265121.1
RSUY_RS04775	RSUY_09730		CDS	NZ_CP012687.1	1060230	1061613	-1	FALSE	permease	WP_003265122.1
RSUY_RS04780	RSUY_09740		CDS	NZ_CP012687.1	1062036	1063230	-1	FALSE	acyl-CoA dehydrogenase	WP_039556901.1
RSUY_RS04785	RSUY_09750		CDS	NZ_CP012687.1	1063332	1064166	1	FALSE	IclR family transcriptional regulator	WP_003265125.1
RSUY_RS04790	RSUY_09760		CDS	NZ_CP012687.1	1064176	1065013	-1	FALSE	tryptophan 2;3-dioxygenase	WP_047942309.1
RSUY_RS04795	RSUY_09770		CDS	NZ_CP012687.1	1065062	1066316	-1	FALSE	kynureninase	WP_039556903.1
RSUY_RS04800	RSUY_09780		CDS	NZ_CP012687.1	1066359	1066989	-1	FALSE	arylformamidase	WP_020957387.1
RSUY_RS04805	RSUY_09790		CDS	NZ_CP012687.1	1067148	1067673	1	FALSE	AsnC family transcriptional regulator	WP_003265130.1
RSUY_RS04810	RSUY_09800		CDS	NZ_CP012687.1	1067759	1067966	1	FALSE	hypothetical protein	WP_003265132.1
RSUY_RS04815	RSUY_09810		CDS	NZ_CP012687.1	1067975	1068548	-1	FALSE	flavin reductase	WP_003265133.1
RSUY_RS04820	RSUY_09820		CDS	NZ_CP012687.1	1068777	1069338	1	FALSE	peptide-methionine (S)-S-oxide reductase	WP_003265134.1
RSUY_RS04825	RSUY_09830		CDS	NZ_CP012687.1	1069371	1070439	-1	FALSE	hypothetical protein	WP_003265136.1
RSUY_RS04830	RSUY_09840		CDS	NZ_CP012687.1	1070443	1071664	-1	FALSE	cyclopropane-fatty-acyl-phospholipid synthase	WP_003265137.1
RSUY_RS04835	RSUY_09850		CDS	NZ_CP012687.1	1071872	1072511	-1	FALSE	pyridoxamine 5'-phosphate oxidase	WP_003279236.1
RSUY_RS04840	RSUY_09870		CDS	NZ_CP012687.1	1073115	1075203	1	FALSE	hydrolase	WP_039556907.1
RSUY_RS04845	RSUY_09880		CDS	NZ_CP012687.1	1075595	1076114	1	FALSE	membrane protein	WP_003265142.1
RSUY_RS04850	RSUY_09890		CDS	NZ_CP012687.1	1076113	1077736	1	FALSE	choline dehydrogenase	WP_003265143.1
RSUY_RS04855	RSUY_09900		CDS	NZ_CP012687.1	1077737	1079033	1	FALSE	cytochrome c	WP_003265144.1
RSUY_RS04860	RSUY_09910		CDS	NZ_CP012687.1	1079052	1081302	-1	FALSE	hypothetical protein	WP_003265145.1
RSUY_RS04865	RSUY_09920		CDS	NZ_CP012687.1	1081384	1082287	1	FALSE	tRNA threonylcarbamoyladenosine dehydratase	WP_003265147.1
RSUY_RS04870	RSUY_09930		CDS	NZ_CP012687.1	1082389	1084564	-1	FALSE	catalase-peroxidase	WP_003265149.1
RSUY_RS04875	RSUY_09940		CDS	NZ_CP012687.1	1084862	1085276	-1	FALSE	hemerythrin	WP_003265150.1
RSUY_RS04880	RSUY_09950		CDS	NZ_CP012687.1	1085360	1086026	-1	FALSE	DsbA family protein	WP_003265151.1
RSUY_RS04885	RSUY_09960		CDS	NZ_CP012687.1	1086034	1086877	-1	FALSE	thioredoxin	WP_003265152.1
RSUY_RS04890	RSUY_09970		CDS	NZ_CP012687.1	1087073	1088780	1	FALSE	long-chain-fatty-acid--CoA ligase	WP_003265153.1
RSUY_RS04895	RSUY_09980		CDS	NZ_CP012687.1	1088848	1089511	-1	FALSE	hypothetical protein	WP_039556091.1
RSUY_RS04900	RSUY_09990		CDS	NZ_CP012687.1	1089641	1090382	-1	FALSE	gamma-glutamylcyclotransferase	WP_003265155.1
RSUY_RS04905	RSUY_10000		tRNA	NZ_CP012687.1	1090517	1090593	-1	FALSE	tRNA-Cys
RSUY_RS04910	RSUY_10010		CDS	NZ_CP012687.1	1090656	1091007	-1	FALSE	peptidyl-prolyl cis-trans isomerase	WP_003265156.1
RSUY_RS04915	RSUY_10020		CDS	NZ_CP012687.1	1091051	1091600	-1	FALSE	hypothetical protein	WP_003265157.1
RSUY_RS04920	RSUY_10030		CDS	NZ_CP012687.1	1091813	1094630	1	FALSE	membrane protein	WP_039556064.1
RSUY_RS04925	RSUY_10040		CDS	NZ_CP012687.1	1094626	1095979	1	FALSE	hypothetical protein	WP_003263525.1
RSUY_RS04930	RSUY_10050		CDS	NZ_CP012687.1	1096057	1096441	-1	FALSE	membrane protein	WP_003263526.1
RSUY_RS04935	RSUY_10060		CDS	NZ_CP012687.1	1096482	1096704	-1	FALSE	RNA-binding protein	WP_003263527.1
RSUY_RS04940	RSUY_10070		CDS	NZ_CP012687.1	1096711	1097281	-1	FALSE	polyisoprenoid-binding protein	WP_020957383.1
RSUY_RS04945	RSUY_10080		CDS	NZ_CP012687.1	1097325	1099068	-1	FALSE	glutamine--tRNA ligase	WP_003263528.1
RSUY_RS04950	RSUY_10090		CDS	NZ_CP012687.1	1099230	1100733	-1	FALSE	hypothetical protein	WP_003263529.1
RSUY_RS04955	RSUY_10100		CDS	NZ_CP012687.1	1100743	1101229	-1	FALSE	membrane protein	WP_003263531.1
RSUY_RS04960	RSUY_10110		CDS	NZ_CP012687.1	1101447	1101900	-1	FALSE	membrane protein	WP_003263533.1
RSUY_RS04965	RSUY_10120		CDS	NZ_CP012687.1	1101933	1103154	-1	FALSE	CoA transferase	WP_003263535.1
RSUY_RS04970	RSUY_10130		CDS	NZ_CP012687.1	1103339	1105982	1	FALSE	alanine--tRNA ligase	WP_003263536.1
RSUY_RS04975	RSUY_10140		CDS	NZ_CP012687.1	1106131	1106452	-1	TRUE	metal-dependent hydrolase
RSUY_RS04980	RSUY_10150		CDS	NZ_CP012687.1	1106464	1107505	-1	FALSE	hypothetical protein	WP_003263538.1
RSUY_RS04985	RSUY_10160		CDS	NZ_CP012687.1	1108047	1109154	1	FALSE	hypothetical protein	WP_003263540.1
RSUY_RS04990	RSUY_10170		CDS	NZ_CP012687.1	1109150	1110203	1	FALSE	hypothetical protein	WP_003263541.1
RSUY_RS04995	RSUY_10180		CDS	NZ_CP012687.1	1110448	1112557	1	FALSE	TonB-dependent receptor	WP_039556087.1
RSUY_RS05000	RSUY_10190		CDS	NZ_CP012687.1	1112591	1113299	1	FALSE	hypothetical protein	WP_003263543.1
RSUY_RS05005	RSUY_10200		CDS	NZ_CP012687.1	1113308	1114058	-1	FALSE	membrane protein	WP_003263544.1
RSUY_RS05010	RSUY_10210		CDS	NZ_CP012687.1	1114093	1115500	-1	FALSE	serine protease	WP_003263545.1
RSUY_RS05015	RSUY_10220		CDS	NZ_CP012687.1	1115574	1116483	-1	FALSE	LysR family transcriptional regulator	WP_039556060.1
RSUY_RS05020	RSUY_10230		CDS	NZ_CP012687.1	1116591	1117809	1	FALSE	MFS transporter	WP_003263547.1
RSUY_RS05025	RSUY_10240		CDS	NZ_CP012687.1	1117885	1118671	1	FALSE	class II aldolase	WP_003263549.1
RSUY_RS05030	RSUY_10250		CDS	NZ_CP012687.1	1118683	1118872	1	FALSE	4-oxalocrotonate tautomerase	WP_003279296.1
RSUY_RS05035	RSUY_10260		CDS	NZ_CP012687.1	1118912	1119950	1	FALSE	threonine aldolase	WP_003279298.1
RSUY_RS05040	RSUY_10270		CDS	NZ_CP012687.1	1119966	1120548	1	FALSE	NADH pyrophosphatase	WP_039556057.1
RSUY_RS05045	RSUY_10280		CDS	NZ_CP012687.1	1120586	1120814	1	FALSE	transcriptional regulator	WP_003263554.1
RSUY_RS05050	RSUY_10290		CDS	NZ_CP012687.1	1120858	1121242	-1	FALSE	hypothetical protein	WP_003263555.1
RSUY_RS05055	RSUY_10300		CDS	NZ_CP012687.1	1121252	1122503	-1	FALSE	oxidase	WP_003263556.1
RSUY_RS05060	RSUY_10310		CDS	NZ_CP012687.1	1122573	1123206	-1	FALSE	lysine transporter LysE	WP_003263557.1
RSUY_RS05065	RSUY_10320		CDS	NZ_CP012687.1	1123339	1123765	-1	FALSE	universal stress protein	WP_003263558.1
RSUY_RS05070	RSUY_10330		CDS	NZ_CP012687.1	1124017	1124410	1	FALSE	hypothetical protein	WP_003263559.1
RSUY_RS05075	RSUY_10340		CDS	NZ_CP012687.1	1124481	1124844	-1	FALSE	transcriptional regulator	WP_003263560.1
RSUY_RS05080	RSUY_10350		CDS	NZ_CP012687.1	1125006	1125627	1	FALSE	glutathione S-transferase	WP_039556084.1
RSUY_RS05085	RSUY_10360		CDS	NZ_CP012687.1	1125860	1126685	1	FALSE	endoglucanase	WP_003263562.1
RSUY_RS05090	RSUY_10370		CDS	NZ_CP012687.1	1126822	1129792	-1	TRUE	Type III effector protein (Skwp5)
RSUY_RS05095	RSUY_10380		CDS	NZ_CP012687.1	1129997	1130582	-1	FALSE	hypothetical protein	WP_003263564.1
RSUY_RS05100	RSUY_10390		CDS	NZ_CP012687.1	1130630	1131911	-1	FALSE	hypothetical protein	WP_003263566.1
RSUY_RS05105	RSUY_10410		CDS	NZ_CP012687.1	1132629	1134183	-1	FALSE	Mu-like prophage FluMu protein gp29	WP_003263567.1
RSUY_RS05110	RSUY_10420		CDS	NZ_CP012687.1	1134175	1135852	-1	FALSE	hypothetical protein	WP_003263569.1
RSUY_RS05115	RSUY_10430		CDS	NZ_CP012687.1	1135838	1136339	-1	FALSE	hypothetical protein	WP_003263570.1
RSUY_RS05120	RSUY_10440		CDS	NZ_CP012687.1	1136342	1136711	-1	FALSE	hypothetical protein	WP_003263571.1
RSUY_RS05125	RSUY_10450		CDS	NZ_CP012687.1	1136707	1137205	-1	FALSE	hypothetical protein	WP_003263572.1
RSUY_RS05130	RSUY_10460		CDS	NZ_CP012687.1	1137201	1137834	-1	FALSE	lytic transglycosylase catalytic protein	WP_020957375.1
RSUY_RS05135	RSUY_10470		CDS	NZ_CP012687.1	1137836	1138172	-1	FALSE	membrane protein	WP_003263573.1
RSUY_RS05140	RSUY_10480		CDS	NZ_CP012687.1	1138276	1138783	-1	FALSE	hypothetical protein	WP_003263574.1
RSUY_RS05145	RSUY_10490		CDS	NZ_CP012687.1	1138791	1139160	-1	FALSE	transcriptional regulator	WP_020957373.1
RSUY_RS05150	RSUY_10500		CDS	NZ_CP012687.1	1139245	1139425	1	FALSE	DNA-binding protein	WP_003263577.1
RSUY_RS05155	RSUY_10510		CDS	NZ_CP012687.1	1139433	1140546	1	FALSE	hypothetical protein	WP_003263578.1
RSUY_RS05160	RSUY_10520		CDS	NZ_CP012687.1	1140549	1142232	1	FALSE	transposase	WP_003263579.1
RSUY_RS05165	RSUY_10530		CDS	NZ_CP012687.1	1142244	1143192	1	FALSE	transposase	WP_003263580.1
RSUY_RS05170	RSUY_10540		CDS	NZ_CP012687.1	1143204	1143408	1	FALSE	hypothetical protein	WP_039556050.1
RSUY_RS05175	RSUY_10550		CDS	NZ_CP012687.1	1143404	1143710	1	FALSE	hypothetical protein	WP_039556048.1
RSUY_RS05180	RSUY_10560		CDS	NZ_CP012687.1	1143696	1144284	1	FALSE	hypothetical protein	WP_003263582.1
RSUY_RS05185	RSUY_10570		CDS	NZ_CP012687.1	1144280	1144913	1	FALSE	sulfate transporter	WP_003263583.1
RSUY_RS05190	RSUY_10580		CDS	NZ_CP012687.1	1144984	1145260	1	FALSE	DNA-binding protein	WP_003263584.1
RSUY_RS05195	RSUY_10600		CDS	NZ_CP012687.1	1145343	1146045	1	FALSE	hypothetical protein	WP_003263585.1
RSUY_RS05200	RSUY_10610		CDS	NZ_CP012687.1	1146047	1146503	1	FALSE	GemA protein	WP_003263586.1
RSUY_RS05205	RSUY_10620		CDS	NZ_CP012687.1	1146506	1146965	1	FALSE	hypothetical protein	WP_003263587.1
RSUY_RS05210	RSUY_10630		CDS	NZ_CP012687.1	1147175	1147475	-1	FALSE	hypothetical protein	WP_020957369.1
RSUY_RS05215	RSUY_10640		CDS	NZ_CP012687.1	1147477	1147960	-1	FALSE	tpr domain protein	WP_020957368.1
RSUY_RS05220	RSUY_10650		CDS	NZ_CP012687.1	1148106	1149090	1	FALSE	hypothetical protein	WP_003263590.1
RSUY_RS05225	RSUY_10660		CDS	NZ_CP012687.1	1149157	1150060	1	FALSE	phage head protein	WP_003263592.1
RSUY_RS05230	RSUY_10670		CDS	NZ_CP012687.1	1150149	1150404	1	FALSE	hypothetical protein	WP_003263593.1
RSUY_RS05235	RSUY_10680		CDS	NZ_CP012687.1	1150403	1150898	1	FALSE	hypothetical protein	WP_003263594.1
RSUY_RS05240	RSUY_10690		CDS	NZ_CP012687.1	1150894	1151374	1	FALSE	hypothetical protein	WP_003263595.1
RSUY_RS05245	RSUY_10700		CDS	NZ_CP012687.1	1151370	1152843	1	FALSE	glucose-6-phosphate isomerase	WP_003263596.1
RSUY_RS05250	RSUY_10710		CDS	NZ_CP012687.1	1152893	1153256	1	FALSE	hypothetical protein	WP_003263597.1
RSUY_RS05255	RSUY_10720		CDS	NZ_CP012687.1	1153265	1153619	1	FALSE	hypothetical protein	WP_003263599.1
RSUY_RS05260	RSUY_10730		CDS	NZ_CP012687.1	1153649	1153976	1	FALSE	hypothetical protein	WP_003263600.1
RSUY_RS05265	RSUY_10740		CDS	NZ_CP012687.1	1154205	1156350	1	FALSE	hypothetical protein	WP_003263602.1
RSUY_RS05270	RSUY_10750		CDS	NZ_CP012687.1	1156349	1157510	1	FALSE	phage FluMu DNA circulation protein	WP_003263604.1
RSUY_RS05275	RSUY_10760		CDS	NZ_CP012687.1	1157502	1158558	1	FALSE	hypothetical protein	WP_003263605.1
RSUY_RS05280	RSUY_10770		CDS	NZ_CP012687.1	1158554	1159133	1	FALSE	phage baseplate assembly protein V subfamily	WP_003263606.1
RSUY_RS05285	RSUY_10780		CDS	NZ_CP012687.1	1159134	1160568	1	FALSE	hypothetical protein	WP_003263607.1
RSUY_RS05290	RSUY_10790		CDS	NZ_CP012687.1	1160564	1161137	1	FALSE	hypothetical protein	WP_003263608.1
RSUY_RS05295	RSUY_10800		CDS	NZ_CP012687.1	1161123	1162290	1	FALSE	hypothetical protein	WP_003263610.1
RSUY_RS05300	RSUY_10810		CDS	NZ_CP012687.1	1162293	1162833	1	FALSE	hypothetical protein	WP_003263611.1
RSUY_RS05305	RSUY_10820		CDS	NZ_CP012687.1	1162862	1163849	1	FALSE	IS5 family transposase	WP_003261205.1
RSUY_RS05310	RSUY_10840		CDS	NZ_CP012687.1	1164163	1168228	-1	TRUE	Type III effector protein (Skwp5)
RSUY_RS05315	RSUY_10850		CDS	NZ_CP012687.1	1169222	1169981	-1	FALSE	hypothetical protein	WP_003265229.1
RSUY_RS05320	RSUY_10860		CDS	NZ_CP012687.1	1169970	1171044	-1	FALSE	alkene reductase	WP_003265228.1
RSUY_RS05325	RSUY_10870		CDS	NZ_CP012687.1	1171092	1171989	-1	FALSE	hypothetical protein	WP_003265227.1
RSUY_RS05330	RSUY_10880		CDS	NZ_CP012687.1	1172109	1172964	1	FALSE	LysR family transcriptional regulator	WP_039557224.1
RSUY_RS05335	RSUY_10890		CDS	NZ_CP012687.1	1173188	1173524	1	FALSE	transcriptional regulator	WP_003265225.1
RSUY_RS05340	RSUY_10900		CDS	NZ_CP012687.1	1173516	1173993	1	FALSE	ATPase	WP_003265224.1
RSUY_RS05345	RSUY_10920		CDS	NZ_CP012687.1	1174198	1174384	1	FALSE	hypothetical protein	WP_039557225.1
RSUY_RS05350	RSUY_10940		CDS	NZ_CP012687.1	1175254	1179043	-1	FALSE	membrane protein	WP_039558847.1
RSUY_RS05355	RSUY_10950		CDS	NZ_CP012687.1	1179149	1179833	-1	FALSE	phosphoglycolate phosphatase; bacterial	WP_020957362.1
RSUY_RS05360	RSUY_10960		CDS	NZ_CP012687.1	1179829	1180549	-1	FALSE	bifunctional 3-demethylubiquinone 3-O-methyltransferase/2-octaprenyl-6-hydroxy phenol methylase	WP_003265221.1
RSUY_RS05365	RSUY_10970		CDS	NZ_CP012687.1	1180710	1181220	1	FALSE	membrane protein	WP_003265219.1
RSUY_RS05370	RSUY_10980		CDS	NZ_CP012687.1	1181384	1182041	-1	FALSE	membrane protein	WP_003278028.1
RSUY_RS05375	RSUY_10990		CDS	NZ_CP012687.1	1182449	1185107	1	FALSE	DNA gyrase subunit A	WP_039557126.1
RSUY_RS05380	RSUY_11000		CDS	NZ_CP012687.1	1185233	1185803	1	FALSE	hypothetical protein	WP_003265216.1
RSUY_RS05385	RSUY_11010		CDS	NZ_CP012687.1	1185916	1187053	1	FALSE	phosphoserine transaminase	WP_039557129.1
RSUY_RS05390	RSUY_11020		CDS	NZ_CP012687.1	1187141	1188257	1	FALSE	chorismate mutase	WP_014617563.1
RSUY_RS05395	RSUY_11030		CDS	NZ_CP012687.1	1188311	1189436	1	FALSE	histidinol-phosphate transaminase	WP_003265213.1
RSUY_RS05400	RSUY_11040		CDS	NZ_CP012687.1	1189535	1190432	1	FALSE	prephenate dehydrogenase	WP_020957359.1
RSUY_RS05405	RSUY_11050		CDS	NZ_CP012687.1	1190453	1191761	1	FALSE	3-phosphoshikimate 1-carboxyvinyltransferase	WP_020957358.1
RSUY_RS05410	RSUY_11060		CDS	NZ_CP012687.1	1191791	1192484	1	FALSE	cytidylate kinase	WP_003266086.1
RSUY_RS05415	RSUY_11070		CDS	NZ_CP012687.1	1192622	1194311	1	FALSE	30S ribosomal protein S1	WP_013206609.1
RSUY_RS05420	RSUY_11080		CDS	NZ_CP012687.1	1194347	1194770	1	FALSE	integration host factor subunit beta	WP_003266089.1
RSUY_RS05425	RSUY_11090		CDS	NZ_CP012687.1	1194952	1195273	1	FALSE	membrane protein	WP_039550149.1
RSUY_RS05430	RSUY_11100		CDS	NZ_CP012687.1	1195276	1196554	1	FALSE	lipopolysaccharide assembly protein LapB	WP_003266092.1
RSUY_RS05435	RSUY_11110		CDS	NZ_CP012687.1	1196613	1197987	1	FALSE	UDP-glucose 6-dehydrogenase	WP_003266094.1
RSUY_RS05440	RSUY_11120		CDS	NZ_CP012687.1	1198012	1198960	1	FALSE	hypothetical protein	WP_051978125.1
RSUY_RS05445	RSUY_11130		CDS	NZ_CP012687.1	1198956	1199952	1	FALSE	ADP-L-glycero-D-mannoheptose-6-epimerase	WP_003266096.1
RSUY_RS05450	RSUY_11140		CDS	NZ_CP012687.1	1200077	1200395	1	FALSE	competence protein ComEA	WP_003266098.1
RSUY_RS05455	RSUY_11150		CDS	NZ_CP012687.1	1200498	1201401	1	FALSE	cysteine synthase B	WP_039557133.1
RSUY_RS05460	RSUY_11160		CDS	NZ_CP012687.1	1201479	1202592	-1	FALSE	lytic murein transglycosylase B	WP_039557135.1
RSUY_RS05470	RSUY_11190		CDS	NZ_CP012687.1	1203848	1204835	-1	FALSE	IS5 family transposase	WP_003261205.1
RSUY_RS05475	RSUY_11210		CDS	NZ_CP012687.1	1206599	1206956	-1	FALSE	hypothetical protein	WP_003264977.1
RSUY_RS05480	RSUY_11220		CDS	NZ_CP012687.1	1206970	1207852	-1	FALSE	site-specific DNA-methyltransferase	WP_003264976.1
RSUY_RS05485			CDS	NZ_CP012687.1	1209097	1209313	-1	FALSE	hypothetical protein	WP_039557054.1
RSUY_RS05490	RSUY_11240		CDS	NZ_CP012687.1	1211142	1211499	-1	FALSE	transcriptional regulator	WP_020957352.1
RSUY_RS05495	RSUY_11250		CDS	NZ_CP012687.1	1212262	1212781	-1	FALSE	hypothetical protein	WP_049280918.1
RSUY_RS05500	RSUY_11270		CDS	NZ_CP012687.1	1214020	1214290	1	FALSE	hypothetical protein	WP_039558710.1
RSUY_RS05505	RSUY_11280		CDS	NZ_CP012687.1	1214625	1215618	-1	FALSE	hypothetical protein	WP_003262658.1
RSUY_RS05510	RSUY_11290		CDS	NZ_CP012687.1	1216477	1216933	-1	FALSE	hypothetical protein	WP_020957960.1
RSUY_RS05515	RSUY_11300		CDS	NZ_CP012687.1	1216953	1218078	-1	FALSE	hypothetical protein	WP_047942322.1
RSUY_RS05520	RSUY_11310		CDS	NZ_CP012687.1	1218122	1220042	-1	FALSE	hypothetical protein	WP_003262655.1
RSUY_RS05525	RSUY_11320		CDS	NZ_CP012687.1	1220034	1222698	-1	FALSE	DNA methyltransferase	WP_039558712.1
RSUY_RS05530	RSUY_11330		CDS	NZ_CP012687.1	1222780	1223254	-1	FALSE	hypothetical protein	WP_003262653.1
RSUY_RS05535	RSUY_11350		CDS	NZ_CP012687.1	1224428	1225709	-1	FALSE	integrase	WP_020957348.1
RSUY_RS05540	RSUY_11360		CDS	NZ_CP012687.1	1225887	1226949	1	TRUE	recombination factor protein RarA
RSUY_RS05545	RSUY_11370		CDS	NZ_CP012687.1	1227015	1228332	1	FALSE	serine--tRNA ligase	WP_003262651.1
RSUY_RS05550	RSUY_11380		tRNA	NZ_CP012687.1	1228413	1228503	1	FALSE	tRNA-Ser
RSUY_RS05555	RSUY_11390		CDS	NZ_CP012687.1	1228555	1229146	1	FALSE	resolvase	WP_003262650.1
RSUY_RS05560	RSUY_11400		CDS	NZ_CP012687.1	1229440	1230376	-1	FALSE	hypothetical protein	WP_003262649.1
RSUY_RS05565	RSUY_11410		CDS	NZ_CP012687.1	1230893	1232207	-1	FALSE	zonular occludens toxin	WP_003262646.1
RSUY_RS05570	RSUY_11420		CDS	NZ_CP012687.1	1232211	1232541	-1	FALSE	hypothetical protein	WP_003262644.1
RSUY_RS05575	RSUY_11430		CDS	NZ_CP012687.1	1232553	1234077	-1	FALSE	hypothetical protein	WP_003262643.1
RSUY_RS05580	RSUY_11440		CDS	NZ_CP012687.1	1234151	1234370	-1	FALSE	hypothetical protein	WP_003262642.1
RSUY_RS05585	RSUY_11450		CDS	NZ_CP012687.1	1234372	1234621	-1	FALSE	hypothetical protein	WP_020747891.1
RSUY_RS05590	RSUY_11460		CDS	NZ_CP012687.1	1234623	1234833	-1	FALSE	hypothetical protein	WP_003262641.1
RSUY_RS05595			CDS	NZ_CP012687.1	1234832	1235042	-1	FALSE	hypothetical protein	WP_039555747.1
RSUY_RS05600	RSUY_11470		CDS	NZ_CP012687.1	1235041	1235320	-1	FALSE	hypothetical protein	WP_020957344.1
RSUY_RS05605	RSUY_11480		CDS	NZ_CP012687.1	1235329	1235575	-1	FALSE	hypothetical protein	WP_039555742.1
RSUY_RS05610	RSUY_11490		CDS	NZ_CP012687.1	1235574	1235901	-1	FALSE	hypothetical protein	WP_003262639.1
RSUY_RS05615	RSUY_11500		CDS	NZ_CP012687.1	1236093	1236384	1	FALSE	lambda repressor-like; dna-binding; protein	WP_020957343.1
RSUY_RS05620	RSUY_11510		CDS	NZ_CP012687.1	1236977	1237304	1	FALSE	hypothetical protein	WP_003262638.1
RSUY_RS05625	RSUY_11530		CDS	NZ_CP012687.1	1237780	1238767	-1	FALSE	IS5 family transposase	WP_003261205.1
RSUY_RS05630	RSUY_11550		CDS	NZ_CP012687.1	1238933	1239395	-1	TRUE	endonuclease
RSUY_RS05635	RSUY_11570		CDS	NZ_CP012687.1	1240148	1241099	1	FALSE	membrane protein	WP_004377812.1
RSUY_RS05640	RSUY_11580		CDS	NZ_CP012687.1	1241091	1242201	1	FALSE	hemolysin D	WP_004377811.1
RSUY_RS05645	RSUY_11590		CDS	NZ_CP012687.1	1242197	1245299	1	FALSE	acriflavin resistance protein	WP_004377810.1
RSUY_RS05650	RSUY_11600		CDS	NZ_CP012687.1	1245295	1245679	1	FALSE	hypothetical protein	WP_004377809.1
RSUY_RS05655			CDS	NZ_CP012687.1	1245757	1246198	1	FALSE	hypothetical protein	WP_051978121.1
RSUY_RS05660	RSUY_11610		CDS	NZ_CP012687.1	1246473	1247646	-1	FALSE	hypothetical protein	WP_004377808.1
RSUY_RS05665	RSUY_11620		CDS	NZ_CP012687.1	1247658	1248075	-1	FALSE	transthyretin-like protein	WP_020957338.1
RSUY_RS05670	RSUY_11630		CDS	NZ_CP012687.1	1248335	1249130	-1	FALSE	tryptophan synthase subunit alpha	WP_004377807.1
RSUY_RS05675	RSUY_11640		CDS	NZ_CP012687.1	1249126	1250383	-1	FALSE	tryptophan synthase subunit beta	WP_039557142.1
RSUY_RS05680	RSUY_11650		CDS	NZ_CP012687.1	1250448	1251594	-1	FALSE	hydrolase	WP_003275589.1
RSUY_RS05685	RSUY_11660		CDS	NZ_CP012687.1	1251586	1252891	-1	FALSE	hypothetical protein	WP_004377798.1
RSUY_RS05690	RSUY_11670		CDS	NZ_CP012687.1	1253040	1254027	-1	FALSE	IS5 family transposase	WP_003266071.1
RSUY_RS05695	RSUY_11680		CDS	NZ_CP012687.1	1254218	1254488	1	FALSE	hypothetical protein	WP_003265355.1
RSUY_RS05700	RSUY_11690		CDS	NZ_CP012687.1	1254555	1255137	-1	FALSE	flavodoxin	WP_003265354.1
RSUY_RS05705	RSUY_11700		CDS	NZ_CP012687.1	1255327	1256107	-1	FALSE	alpha/beta hydrolase	WP_003265353.1
RSUY_RS05710	RSUY_11710		CDS	NZ_CP012687.1	1256238	1257090	1	FALSE	LysR family transcriptional regulator	WP_054277973.1
RSUY_RS05715	RSUY_11720		CDS	NZ_CP012687.1	1257119	1258106	1	FALSE	IS5 family transposase	WP_003261205.1
RSUY_RS05720	RSUY_11730		CDS	NZ_CP012687.1	1260020	1260614	1	FALSE	hypothetical protein	WP_039556574.1
RSUY_RS05725	RSUY_11740		CDS	NZ_CP012687.1	1260657	1261023	1	FALSE	transposase	WP_003265455.1
RSUY_RS05730			CDS	NZ_CP012687.1	1261019	1261868	1	FALSE	transposase	WP_003261553.1
RSUY_RS05735	RSUY_11760		CDS	NZ_CP012687.1	1261900	1263958	1	TRUE	hypothetical protein
RSUY_RS05740	RSUY_11770		CDS	NZ_CP012687.1	1264024	1264978	-1	FALSE	hypothetical protein	WP_003265777.1
RSUY_RS05745	RSUY_11780		CDS	NZ_CP012687.1	1265129	1265585	-1	FALSE	signal peptidase	WP_003265778.1
RSUY_RS05750	RSUY_11790		CDS	NZ_CP012687.1	1265826	1266630	-1	FALSE	structural protein MipA	WP_039557533.1
RSUY_RS05755	RSUY_11800		CDS	NZ_CP012687.1	1266819	1268544	1	FALSE	phosphodiesterase	WP_003265780.1
RSUY_RS05760	RSUY_11810		CDS	NZ_CP012687.1	1268604	1268880	-1	FALSE	hypothetical protein	WP_003275671.1
RSUY_RS05765	RSUY_11820		CDS	NZ_CP012687.1	1269306	1269534	1	FALSE	hypothetical protein	WP_003265784.1
RSUY_RS05770	RSUY_11830		CDS	NZ_CP012687.1	1269674	1270205	1	FALSE	MerR family transcriptional regulator	WP_039557535.1
RSUY_RS05775	RSUY_11840		CDS	NZ_CP012687.1	1270107	1270563	1	FALSE	carboxymuconolactone decarboxylase	WP_003265786.1
RSUY_RS05780	RSUY_11850		CDS	NZ_CP012687.1	1270517	1271819	-1	FALSE	magnesium transporter	WP_003265787.1
RSUY_RS05790	RSUY_11870		CDS	NZ_CP012687.1	1275067	1279036	1	FALSE	signal peptidase	WP_003265790.1
RSUY_RS05795	RSUY_11880		CDS	NZ_CP012687.1	1279082	1279643	1	FALSE	hypothetical protein	WP_003265791.1
RSUY_RS05800	RSUY_11890		CDS	NZ_CP012687.1	1279642	1281094	1	FALSE	sugar ABC transporter	WP_003265793.1
RSUY_RS05805	RSUY_11900		CDS	NZ_CP012687.1	1281101	1282088	1	FALSE	hypothetical protein	WP_003265794.1
RSUY_RS05810	RSUY_11910		CDS	NZ_CP012687.1	1282084	1283674	1	FALSE	glycosyl-transferase	WP_020957335.1
RSUY_RS05815	RSUY_11920		CDS	NZ_CP012687.1	1283673	1285044	1	FALSE	histidine kinase	WP_039556435.1
RSUY_RS05820	RSUY_11930		CDS	NZ_CP012687.1	1285717	1286995	1	FALSE	D-amino-acid dehydrogenase	WP_003266377.1
RSUY_RS05825	RSUY_11940		CDS	NZ_CP012687.1	1287072	1287999	1	FALSE	amino acid ABC transporter substrate-binding protein	WP_003266378.1
RSUY_RS05830	RSUY_11950		CDS	NZ_CP012687.1	1288593	1289337	-1	FALSE	amino acid ABC transporter ATP-binding protein	WP_039547892.1
RSUY_RS05835	RSUY_11960		CDS	NZ_CP012687.1	1289339	1290032	-1	FALSE	amino acid ABC transporter permease	WP_003262253.1
RSUY_RS05840	RSUY_11970		CDS	NZ_CP012687.1	1290034	1290730	-1	FALSE	ABC transporter permease	WP_003262252.1
RSUY_RS05845	RSUY_11980		CDS	NZ_CP012687.1	1290801	1291656	-1	FALSE	amino acid ABC transporter substrate-binding protein	WP_003262251.1
RSUY_RS05850	RSUY_11990		CDS	NZ_CP012687.1	1292133	1292730	-1	FALSE	hypothetical protein	WP_003275689.1
RSUY_RS05855	RSUY_12000		CDS	NZ_CP012687.1	1292826	1293618	-1	FALSE	IclR family transcriptional regulator	WP_039547858.1
RSUY_RS05860	RSUY_12010		CDS	NZ_CP012687.1	1293926	1294616	1	FALSE	3-oxoadipate CoA-transferase subunit A	WP_003262248.1
RSUY_RS05865	RSUY_12020		CDS	NZ_CP012687.1	1294612	1295275	1	FALSE	3-oxoadipate CoA-transferase subunit B	WP_003262246.1
RSUY_RS05870	RSUY_12030		CDS	NZ_CP012687.1	1295297	1296500	1	FALSE	beta-ketoadipyl CoA thiolase	WP_020957332.1
RSUY_RS05875	RSUY_12040		CDS	NZ_CP012687.1	1296511	1297873	1	FALSE	3-carboxy-cis;cis-muconate cycloisomerase	WP_003262242.1
RSUY_RS05880	RSUY_12050		CDS	NZ_CP012687.1	1297912	1298725	1	FALSE	3-oxoadipate enol-lactonase	WP_003262241.1
RSUY_RS05885	RSUY_12060		CDS	NZ_CP012687.1	1298717	1299113	1	FALSE	4-carboxymuconolactone decarboxylase	WP_003262240.1
RSUY_RS05890	RSUY_12070		CDS	NZ_CP012687.1	1299207	1300077	1	FALSE	branched-chain amino acid ABC transporter permease	WP_003262239.1
RSUY_RS05895	RSUY_12080		CDS	NZ_CP012687.1	1300073	1301099	1	FALSE	branched-chain amino acid ABC transporter permease	WP_003262238.1
RSUY_RS05900	RSUY_12090		CDS	NZ_CP012687.1	1301095	1301869	1	FALSE	ABC transporter ATP-binding protein	WP_003262237.1
RSUY_RS05905	RSUY_12100		CDS	NZ_CP012687.1	1301861	1302563	1	FALSE	ABC transporter ATP-binding protein	WP_003262236.1
RSUY_RS05910	RSUY_12110		CDS	NZ_CP012687.1	1302585	1303764	-1	FALSE	ABC transporter substrate-binding protein	WP_039556432.1
RSUY_RS05915	RSUY_12120		CDS	NZ_CP012687.1	1303915	1304896	-1	FALSE	LysR family transcriptional regulator	WP_003275710.1
RSUY_RS05920	RSUY_12130		CDS	NZ_CP012687.1	1305018	1306251	1	FALSE	4-hydroxybenzoate 3-monooxygenase	WP_003262232.1
RSUY_RS05925	RSUY_12140		CDS	NZ_CP012687.1	1306228	1307371	-1	FALSE	hypothetical protein	WP_003262229.1
RSUY_RS05930	RSUY_12150		CDS	NZ_CP012687.1	1307688	1307979	1	FALSE	hypothetical protein	WP_003262226.1
RSUY_RS05935	RSUY_12160		CDS	NZ_CP012687.1	1308336	1308555	1	FALSE	translation initiation factor IF-1	WP_003262224.1
RSUY_RS05940	RSUY_12170		CDS	NZ_CP012687.1	1308992	1309988	1	FALSE	hypothetical protein	WP_003262222.1
RSUY_RS05945	RSUY_12180		CDS	NZ_CP012687.1	1310088	1310961	-1	FALSE	UTP--glucose-1-phosphate uridylyltransferase	WP_003262221.1
RSUY_RS05950	RSUY_12190		CDS	NZ_CP012687.1	1311002	1313921	-1	FALSE	valine--tRNA ligase	WP_003262220.1
RSUY_RS05955	RSUY_12200		CDS	NZ_CP012687.1	1314065	1316441	1	FALSE	DNA helicase	WP_039556430.1
RSUY_RS05960	RSUY_12210		CDS	NZ_CP012687.1	1316478	1317276	-1	FALSE	hypothetical protein	WP_003262219.1
RSUY_RS05965	RSUY_12220		CDS	NZ_CP012687.1	1317266	1318271	-1	FALSE	homoserine kinase	WP_003262218.1
RSUY_RS05970	RSUY_12230		CDS	NZ_CP012687.1	1318356	1318785	-1	FALSE	hypothetical protein	WP_003262217.1
RSUY_RS05975	RSUY_12240		CDS	NZ_CP012687.1	1318867	1319857	-1	FALSE	Rossman fold protein; TIGR00730 family	WP_003262214.1
RSUY_RS05980	RSUY_12250		CDS	NZ_CP012687.1	1319861	1322696	1	FALSE	DNA polymerase I	WP_039556427.1
RSUY_RS05985	RSUY_12260		CDS	NZ_CP012687.1	1322881	1324207	1	FALSE	pyridine nucleotide-disulfide oxidoreductase	WP_003262213.1
RSUY_RS05990	RSUY_12270		CDS	NZ_CP012687.1	1324251	1325133	1	FALSE	dienelactone hydrolase;twin-arginine translocation pathway signal protein	WP_020957329.1
RSUY_RS05995	RSUY_12280		CDS	NZ_CP012687.1	1325263	1326070	1	FALSE	ZIP family metal transporter	WP_039556425.1
RSUY_RS06000	RSUY_12290		CDS	NZ_CP012687.1	1326153	1327044	-1	FALSE	sulfurtransferase	WP_003262211.1
RSUY_RS06005	RSUY_12300		CDS	NZ_CP012687.1	1327075	1328050	-1	FALSE	transporter; drug/metabolite exporter family	WP_003262209.1
RSUY_RS06010	RSUY_12310		CDS	NZ_CP012687.1	1328162	1329260	-1	FALSE	(2Fe-2S)-binding protein	WP_003262208.1
RSUY_RS06015	RSUY_12320		CDS	NZ_CP012687.1	1329593	1329878	1	FALSE	exodeoxyribonuclease VII small subunit	WP_039556423.1
RSUY_RS06020			CDS	NZ_CP012687.1	1329874	1330774	1	FALSE	(2E;6E)-farnesyl diphosphate synthase	WP_003262206.1
RSUY_RS06025	RSUY_12340		CDS	NZ_CP012687.1	1330830	1332741	1	FALSE	1-deoxy-D-xylulose-5-phosphate synthase	WP_003262205.1
RSUY_RS06030	RSUY_12350		CDS	NZ_CP012687.1	1332984	1333791	1	FALSE	GTP cyclohydrolase I FolE	WP_003262204.1
RSUY_RS06035	RSUY_12360		CDS	NZ_CP012687.1	1333841	1334885	-1	FALSE	tRNA (adenosine(37)-N6)-threonylcarbamoyltransferase complex transferase subunit TsaD	WP_003262202.1
RSUY_RS06040	RSUY_12370		CDS	NZ_CP012687.1	1334991	1336230	1	FALSE	membrane protein	WP_039556421.1
RSUY_RS06045	RSUY_12380		CDS	NZ_CP012687.1	1336344	1336794	1	FALSE	aspartyl-tRNA amidotransferase subunit B	WP_003262199.1
RSUY_RS06050	RSUY_12390		CDS	NZ_CP012687.1	1336834	1338646	1	FALSE	DNA primase	WP_003262197.1
RSUY_RS06055	RSUY_12400		CDS	NZ_CP012687.1	1338959	1341437	1	FALSE	RNA polymerase sigma factor RpoD	WP_039556419.1
RSUY_RS06060	RSUY_12410		tRNA	NZ_CP012687.1	1341562	1341638	1	FALSE	tRNA-Met
RSUY_RS06065	RSUY_12420		CDS	NZ_CP012687.1	1341877	1342927	1	FALSE	MBL fold metallo-hydrolase	WP_003262193.1
RSUY_RS06070	RSUY_12430		CDS	NZ_CP012687.1	1343042	1343750	1	FALSE	TetR family transcriptional regulator	WP_039556418.1
RSUY_RS06075	RSUY_12440		CDS	NZ_CP012687.1	1343730	1344549	-1	FALSE	MBL fold metallo-hydrolase	WP_003262191.1
RSUY_RS06080	RSUY_12450		CDS	NZ_CP012687.1	1344788	1346276	1	FALSE	DEAD/DEAH box helicase	WP_003275751.1
RSUY_RS06085	RSUY_12460		CDS	NZ_CP012687.1	1346306	1347254	-1	FALSE	tRNA glutamyl-Q(34) synthetase GluQRS	WP_003262189.1
RSUY_RS06090	RSUY_12470		CDS	NZ_CP012687.1	1347311	1348214	-1	FALSE	LysR family transcriptional regulator	WP_003262188.1
RSUY_RS06095	RSUY_12480		CDS	NZ_CP012687.1	1348321	1349020	1	FALSE	quercetin 2;3-dioxygenase	WP_003262187.1
RSUY_RS06100	RSUY_12490		CDS	NZ_CP012687.1	1349110	1349683	1	FALSE	FMN reductase	WP_003262185.1
RSUY_RS06105	RSUY_12510		CDS	NZ_CP012687.1	1349896	1350745	-1	FALSE	sulfurtransferase	WP_003262184.1
RSUY_RS06110	RSUY_12520		CDS	NZ_CP012687.1	1350894	1354425	1	FALSE	DNA polymerase III subunit alpha	WP_003262182.1
RSUY_RS06115	RSUY_12530		CDS	NZ_CP012687.1	1354535	1355843	1	FALSE	ligase	WP_039556415.1
RSUY_RS06120	RSUY_12540		CDS	NZ_CP012687.1	1355848	1356769	1	FALSE	glycosyl transferase	WP_003262179.1
RSUY_RS06125	RSUY_12550		CDS	NZ_CP012687.1	1356809	1357580	-1	FALSE	glycosyl transferase family 2	WP_003262178.1
RSUY_RS06130	RSUY_12560		CDS	NZ_CP012687.1	1357828	1358689	1	FALSE	glycosyl transferase	WP_003262177.1
RSUY_RS06135	RSUY_12570		CDS	NZ_CP012687.1	1358737	1360516	1	FALSE	lipid A export permease/ATP-binding protein MsbA	WP_003262176.1
RSUY_RS06140	RSUY_12580		CDS	NZ_CP012687.1	1360568	1361174	1	FALSE	alkylhydroperoxidase	WP_003262175.1
RSUY_RS06145	RSUY_12590		CDS	NZ_CP012687.1	1361213	1361504	-1	FALSE	hypothetical protein	WP_003262173.1
RSUY_RS06150	RSUY_12600		CDS	NZ_CP012687.1	1362140	1363610	-1	FALSE	ribonuclease	WP_003262171.1
RSUY_RS06155	RSUY_12610		CDS	NZ_CP012687.1	1363748	1364366	-1	FALSE	septum formation inhibitor Maf	WP_003262169.1
RSUY_RS06165	RSUY_12630		CDS	NZ_CP012687.1	1364859	1365492	-1	FALSE	ribosome silencing factor RsfS	WP_039556412.1
RSUY_RS06170	RSUY_12640		CDS	NZ_CP012687.1	1365544	1366240	-1	FALSE	nicotinate-nicotinamide nucleotide adenylyltransferase	WP_003262166.1
RSUY_RS06175	RSUY_12650		CDS	NZ_CP012687.1	1366236	1367145	-1	FALSE	coproporphyrinogen III oxidase	WP_003262165.1
RSUY_RS06180	RSUY_12660		CDS	NZ_CP012687.1	1367292	1368561	-1	FALSE	phosphoribosylamine--glycine ligase	WP_003262164.1
RSUY_RS06185	RSUY_12670		CDS	NZ_CP012687.1	1368644	1369370	-1	FALSE	transcriptional regulator	WP_003262163.1
RSUY_RS06190	RSUY_12680		CDS	NZ_CP012687.1	1369549	1371139	1	FALSE	ATP-binding protein	WP_003262162.1
RSUY_RS06195	RSUY_12690		CDS	NZ_CP012687.1	1371209	1371860	-1	FALSE	uracil phosphoribosyltransferase	WP_003262161.1
RSUY_RS06200	RSUY_12700		CDS	NZ_CP012687.1	1372032	1372959	1	FALSE	multidrug DMT transporter permease	WP_039548080.1
RSUY_RS06210	RSUY_12720		CDS	NZ_CP012687.1	1373778	1374213	1	FALSE	methylglyoxal synthase	WP_014616545.1
RSUY_RS06215	RSUY_12730		CDS	NZ_CP012687.1	1374209	1375184	1	FALSE	quinone oxidoreductase	WP_003262154.1
RSUY_RS06220	RSUY_12740		CDS	NZ_CP012687.1	1375199	1375496	-1	FALSE	membrane protein	WP_003262153.1
RSUY_RS06225	RSUY_12750		CDS	NZ_CP012687.1	1375772	1376183	1	FALSE	hypothetical protein	WP_039556439.1
RSUY_RS06230	RSUY_12760		CDS	NZ_CP012687.1	1376187	1377255	1	FALSE	radical SAM protein	WP_003262150.1
RSUY_RS06235	RSUY_12770		CDS	NZ_CP012687.1	1377251	1378361	1	FALSE	hypothetical protein	WP_003275781.1
RSUY_RS06240	RSUY_12780		CDS	NZ_CP012687.1	1378360	1378882	1	FALSE	hypothetical protein	WP_003262149.1
RSUY_RS06245	RSUY_12790		CDS	NZ_CP012687.1	1378878	1379439	1	FALSE	hypothetical protein	WP_003262148.1
RSUY_RS06250	RSUY_12800		CDS	NZ_CP012687.1	1379494	1380649	-1	FALSE	BMP family ABC transporter substrate-binding protein	WP_003262147.1
RSUY_RS06255	RSUY_12810		CDS	NZ_CP012687.1	1380714	1381635	-1	FALSE	ABC transporter permease	WP_003262146.1
RSUY_RS06260	RSUY_12820		CDS	NZ_CP012687.1	1381648	1382758	-1	FALSE	ABC transporter permease	WP_003262145.1
RSUY_RS06265	RSUY_12830		CDS	NZ_CP012687.1	1382750	1384292	-1	FALSE	ABC transporter	WP_039556408.1
RSUY_RS06270	RSUY_12840		CDS	NZ_CP012687.1	1384802	1386026	1	FALSE	Bcr/CflA family drug resistance efflux transporter	WP_003262143.1
RSUY_RS06275	RSUY_12850		CDS	NZ_CP012687.1	1386287	1386935	1	FALSE	hypothetical protein	WP_003262141.1
RSUY_RS06280	RSUY_12860		CDS	NZ_CP012687.1	1386931	1387993	1	FALSE	allophanate hydrolase	WP_003262139.1
RSUY_RS06285	RSUY_12870		CDS	NZ_CP012687.1	1388011	1388755	1	FALSE	LamB/YcsF family protein	WP_003262138.1
RSUY_RS06290	RSUY_12880		CDS	NZ_CP012687.1	1388816	1389539	1	FALSE	membrane protein	WP_003262137.1
RSUY_RS06295	RSUY_12890		CDS	NZ_CP012687.1	1389544	1390501	1	FALSE	membrane protein	WP_003262136.1
RSUY_RS06300	RSUY_12900		CDS	NZ_CP012687.1	1390603	1391623	1	FALSE	C4-dicarboxylate ABC transporter	WP_003262135.1
RSUY_RS06305	RSUY_12910		CDS	NZ_CP012687.1	1391711	1392359	1	FALSE	pyroglutamyl-peptidase I	WP_003262134.1
RSUY_RS06310	RSUY_12920		CDS	NZ_CP012687.1	1392389	1393022	-1	FALSE	hypothetical protein	WP_003262132.1
RSUY_RS06315	RSUY_12930		tRNA	NZ_CP012687.1	1393130	1393220	-1	FALSE	tRNA-Ser
RSUY_RS06320	RSUY_12940		CDS	NZ_CP012687.1	1393310	1394588	-1	FALSE	coproporphyrinogen III oxidase	WP_003262131.1
RSUY_RS06325	RSUY_12950		CDS	NZ_CP012687.1	1394594	1395200	-1	FALSE	non-canonical purine NTP pyrophosphatase	WP_003262130.1
RSUY_RS06330	RSUY_12960		CDS	NZ_CP012687.1	1395211	1395928	-1	FALSE	ribonuclease PH	WP_003262129.1
RSUY_RS06335	RSUY_12970		CDS	NZ_CP012687.1	1396022	1396934	-1	FALSE	protein-serine/threonine phosphatase	WP_014616590.1
RSUY_RS06340	RSUY_12980		CDS	NZ_CP012687.1	1397030	1398053	-1	FALSE	serine/threonine protein kinase	WP_039556405.1
RSUY_RS06345	RSUY_12990		CDS	NZ_CP012687.1	1398198	1399134	1	FALSE	hypothetical protein	WP_003262126.1
RSUY_RS06350	RSUY_13000		CDS	NZ_CP012687.1	1399151	1399817	1	FALSE	guanylate kinase	WP_003262124.1
RSUY_RS06355	RSUY_13010		CDS	NZ_CP012687.1	1399948	1400152	1	FALSE	DNA-directed RNA polymerase subunit omega	WP_003262123.1
RSUY_RS06360	RSUY_13020		CDS	NZ_CP012687.1	1400386	1402819	1	FALSE	guanosine-3';5'-bis(diphosphate) 3'-pyrophosphohydrolase	WP_039556404.1
RSUY_RS06365	RSUY_13030		tRNA	NZ_CP012687.1	1403006	1403083	-1	FALSE	tRNA-Arg
RSUY_RS06370	RSUY_13040		CDS	NZ_CP012687.1	1403205	1403769	1	FALSE	transcription elongation factor GreB	WP_003265017.1
RSUY_RS06375	RSUY_13050		CDS	NZ_CP012687.1	1404106	1404532	1	FALSE	hypothetical protein	WP_003265016.1
RSUY_RS06380	RSUY_13060		CDS	NZ_CP012687.1	1404644	1404950	1	FALSE	hypothetical protein	WP_039556438.1
RSUY_RS06385	RSUY_13070		CDS	NZ_CP012687.1	1404967	1405999	-1	FALSE	esterase	WP_039556402.1
RSUY_RS06390	RSUY_13080		CDS	NZ_CP012687.1	1406287	1406770	1	FALSE	peptidoglycan-binding protein LysM	WP_003265013.1
RSUY_RS06395	RSUY_13090		tRNA	NZ_CP012687.1	1406829	1406905	-1	FALSE	tRNA-Thr
RSUY_RS06400	RSUY_13100		CDS	NZ_CP012687.1	1406978	1407986	-1	FALSE	fructose-bisphosphatase	WP_003265011.1
RSUY_RS06405	RSUY_13110		CDS	NZ_CP012687.1	1408035	1410753	-1	FALSE	aminopeptidase N	WP_003265009.1
RSUY_RS06410	RSUY_13120		CDS	NZ_CP012687.1	1410919	1411561	1	FALSE	membrane protein	WP_003265008.1
RSUY_RS06415	RSUY_13130		CDS	NZ_CP012687.1	1411853	1414175	1	FALSE	NADP-dependent malic enzyme	WP_003265007.1
RSUY_RS06420	RSUY_13140		CDS	NZ_CP012687.1	1414290	1415355	-1	FALSE	porin	WP_020957316.1
RSUY_RS06425	RSUY_13150		CDS	NZ_CP012687.1	1415487	1416009	-1	FALSE	OHCU decarboxylase	WP_003265004.1
RSUY_RS06430	RSUY_13160		CDS	NZ_CP012687.1	1416019	1416982	-1	FALSE	allantoinase	WP_039557626.1
RSUY_RS06435	RSUY_13170		CDS	NZ_CP012687.1	1417002	1418427	-1	FALSE	8-oxoguanine deaminase	WP_003265000.1
RSUY_RS06440	RSUY_13180		CDS	NZ_CP012687.1	1418431	1419838	-1	FALSE	purine permease	WP_039557628.1
RSUY_RS06445	RSUY_13190		CDS	NZ_CP012687.1	1419929	1420694	-1	FALSE	GntR family transcriptional regulator	WP_003264997.1
RSUY_RS06450	RSUY_13200		CDS	NZ_CP012687.1	1421069	1421423	1	FALSE	5-hydroxyisourate hydrolase	WP_039557631.1
RSUY_RS06455	RSUY_13210		CDS	NZ_CP012687.1	1421433	1422687	1	FALSE	membrane protein	WP_003264995.1
RSUY_RS06460	RSUY_13220		CDS	NZ_CP012687.1	1422879	1423215	-1	FALSE	hypothetical protein	WP_003264994.1
RSUY_RS06465	RSUY_13230		CDS	NZ_CP012687.1	1423407	1424145	-1	FALSE	oxidoreductase	WP_003264993.1
RSUY_RS06475	RSUY_13250		CDS	NZ_CP012687.1	1424626	1425004	-1	FALSE	antibiotic biosynthesis monooxygenase	WP_003264991.1
RSUY_RS06480	RSUY_13270		CDS	NZ_CP012687.1	1425146	1426196	-1	FALSE	hydroxyacid dehydrogenase	WP_003264990.1
RSUY_RS06485	RSUY_13280		CDS	NZ_CP012687.1	1426207	1426507	-1	FALSE	hypothetical protein	WP_003264988.1
RSUY_RS06490	RSUY_13290		CDS	NZ_CP012687.1	1426980	1427991	1	FALSE	LysR family transcriptional regulator	WP_003264987.1
RSUY_RS06495			CDS	NZ_CP012687.1	1428031	1428220	1	FALSE	hypothetical protein	WP_039566704.1
RSUY_RS06500	RSUY_13300		CDS	NZ_CP012687.1	1428304	1429219	-1	FALSE	hypothetical protein	WP_003264986.1
RSUY_RS06505	RSUY_13320		CDS	NZ_CP012687.1	1429563	1430136	-1	FALSE	UPF0016 family membrane protein	WP_039557635.1
RSUY_RS06510	RSUY_13330		CDS	NZ_CP012687.1	1430370	1431708	-1	FALSE	guanine deaminase	WP_003264984.1
RSUY_RS06515	RSUY_13340		CDS	NZ_CP012687.1	1431723	1432761	-1	FALSE	adenosine deaminase	WP_003264983.1
RSUY_RS06520	RSUY_13350		CDS	NZ_CP012687.1	1432765	1433806	-1	FALSE	xanthine dehydrogenase accessory protein XdhC	WP_003264982.1
RSUY_RS06525	RSUY_13360		CDS	NZ_CP012687.1	1433833	1436200	-1	FALSE	xanthine dehydrogenase molybdopterin binding subunit	WP_003264981.1
RSUY_RS06530	RSUY_13370		CDS	NZ_CP012687.1	1436223	1437747	-1	FALSE	xanthine dehydrogenase small subunit	WP_020957311.1
RSUY_RS06535	RSUY_13380		CDS	NZ_CP012687.1	1438085	1439072	-1	FALSE	IS5 family transposase	WP_003261205.1
RSUY_RS06540	RSUY_13390		CDS	NZ_CP012687.1	1439236	1440286	1	FALSE	methionine ABC transporter ATP-binding protein	WP_003278001.1
RSUY_RS06545	RSUY_13400		CDS	NZ_CP012687.1	1440275	1440929	1	FALSE	methionine ABC transporter permease	WP_003277999.1
RSUY_RS06550	RSUY_13410		CDS	NZ_CP012687.1	1440964	1441765	1	FALSE	metal ABC transporter substrate-binding protein	WP_004376746.1
RSUY_RS06555	RSUY_13420		CDS	NZ_CP012687.1	1441941	1442691	1	FALSE	electron transfer flavoprotein subunit beta	WP_004376743.1
RSUY_RS06560	RSUY_13430		CDS	NZ_CP012687.1	1442755	1443700	1	FALSE	electron transfer flavoprotein subunit beta	WP_003277992.1
RSUY_RS06565	RSUY_13440		CDS	NZ_CP012687.1	1443798	1445583	1	FALSE	acyl-CoA dehydrogenase	WP_039556545.1
RSUY_RS06570	RSUY_13450		CDS	NZ_CP012687.1	1445659	1446949	-1	FALSE	D-amino acid dehydrogenase small subunit	WP_004376738.1
RSUY_RS06575	RSUY_13460		CDS	NZ_CP012687.1	1447061	1447559	1	FALSE	AsnC family transcriptional regulator	WP_003268929.1
RSUY_RS06580	RSUY_13470		CDS	NZ_CP012687.1	1447728	1448856	1	FALSE	radical SAM protein	WP_039556546.1
RSUY_RS06585	RSUY_13480		CDS	NZ_CP012687.1	1448857	1449313	-1	FALSE	membrane protein	WP_039556547.1
RSUY_RS06590	RSUY_13490		CDS	NZ_CP012687.1	1449511	1449694	-1	FALSE	hypothetical protein	WP_003277983.1
RSUY_RS06595	RSUY_13500		CDS	NZ_CP012687.1	1449829	1450234	-1	FALSE	hypothetical protein	WP_004376728.1
RSUY_RS06600	RSUY_13510		CDS	NZ_CP012687.1	1450418	1451495	-1	FALSE	soluble quinoprotein glucose dehydrogenase	WP_020957310.1
RSUY_RS06605	RSUY_13520		CDS	NZ_CP012687.1	1451640	1451895	1	FALSE	30S ribosomal protein S16	WP_020957309.1
RSUY_RS06610	RSUY_13530		CDS	NZ_CP012687.1	1451954	1452596	1	FALSE	ribosome maturation factor RimM	WP_004376721.1
RSUY_RS06615	RSUY_13540		CDS	NZ_CP012687.1	1452619	1453408	1	FALSE	tRNA (guanosine(37)-N1)-methyltransferase TrmD	WP_003277977.1
RSUY_RS06620	RSUY_13550		CDS	NZ_CP012687.1	1453481	1453868	1	FALSE	50S ribosomal protein L19	WP_013206583.1
RSUY_RS06625	RSUY_13560		CDS	NZ_CP012687.1	1453979	1454663	1	FALSE	coenzyme A pyrophosphatase	WP_004376714.1
RSUY_RS06630	RSUY_13570		CDS	NZ_CP012687.1	1454758	1455700	1	FALSE	cobalamin biosynthesis protein CobD	WP_039556557.1
RSUY_RS06635	RSUY_13580		CDS	NZ_CP012687.1	1455707	1456022	-1	FALSE	hypothetical protein	WP_003277969.1
RSUY_RS06640	RSUY_13590		CDS	NZ_CP012687.1	1456046	1457003	-1	FALSE	ribosome small subunit-dependent GTPase A	WP_004376712.1
RSUY_RS06645	RSUY_13600		CDS	NZ_CP012687.1	1456999	1458256	-1	FALSE	peptidase M48	WP_004376710.1
RSUY_RS06650	RSUY_13610		CDS	NZ_CP012687.1	1458320	1458980	1	FALSE	oligoribonuclease	WP_020957308.1
RSUY_RS06655	RSUY_13620		CDS	NZ_CP012687.1	1458983	1459622	-1	FALSE	molybdopterin adenylyltransferase	WP_004376708.1
RSUY_RS06660	RSUY_13630		CDS	NZ_CP012687.1	1459618	1460245	-1	FALSE	hypothetical protein	WP_004376706.1
RSUY_RS06665	RSUY_13640		CDS	NZ_CP012687.1	1460329	1461703	1	FALSE	peptidase C69	WP_004376704.1
RSUY_RS06670	RSUY_13650		CDS	NZ_CP012687.1	1461782	1462286	-1	FALSE	diacylglycerol kinase	WP_003268911.1
RSUY_RS06675	RSUY_13660		CDS	NZ_CP012687.1	1462282	1463077	-1	FALSE	thymidylate synthase	WP_039556549.1
RSUY_RS06680	RSUY_13670		CDS	NZ_CP012687.1	1463285	1464290	1	FALSE	serine/threonine dehydratase	WP_004376687.1
RSUY_RS06685	RSUY_13680		CDS	NZ_CP012687.1	1464286	1464979	-1	FALSE	membrane protein	WP_003277955.1
RSUY_RS06690	RSUY_13700		CDS	NZ_CP012687.1	1465463	1466510	1	FALSE	dimethylhistidine N-methyltransferase	WP_004376679.1
RSUY_RS06695	RSUY_13710		CDS	NZ_CP012687.1	1466591	1467890	1	FALSE	ergothioneine biosynthesis protein EgtB	WP_004376676.1
RSUY_RS06700	RSUY_13720		CDS	NZ_CP012687.1	1467959	1469759	-1	FALSE	RNA helicase	WP_039556550.1
RSUY_RS06705	RSUY_13730		CDS	NZ_CP012687.1	1470232	1470421	1	FALSE	hypothetical protein	WP_003277949.1
RSUY_RS06710	RSUY_13740		CDS	NZ_CP012687.1	1471307	1472231	1	FALSE	hypothetical protein	WP_039556551.1
RSUY_RS06715	RSUY_13750		CDS	NZ_CP012687.1	1472250	1473102	1	FALSE	hypothetical protein	WP_004376667.1
RSUY_RS06720	RSUY_13760		CDS	NZ_CP012687.1	1473705	1476363	1	FALSE	type VI secretion protein	WP_004376664.1
RSUY_RS06725	RSUY_13770		CDS	NZ_CP012687.1	1476403	1477174	1	FALSE	hypothetical protein	WP_004376662.1
RSUY_RS06730	RSUY_13780		CDS	NZ_CP012687.1	1477170	1479066	1	FALSE	hypothetical protein	WP_004376660.1
RSUY_RS06735	RSUY_13790		CDS	NZ_CP012687.1	1480031	1480298	1	FALSE	DNA-binding protein	WP_004376658.1
RSUY_RS06740	RSUY_13800		CDS	NZ_CP012687.1	1480309	1481038	1	FALSE	hypothetical protein	WP_004376657.1
RSUY_RS06745	RSUY_13810		CDS	NZ_CP012687.1	1481059	1481278	1	FALSE	hypothetical protein	WP_039558840.1
RSUY_RS06750	RSUY_13850		CDS	NZ_CP012687.1	1482072	1482396	1	FALSE	hypothetical protein	WP_004376653.1
RSUY_RS06755	RSUY_13860		CDS	NZ_CP012687.1	1482406	1485205	1	FALSE	hypothetical protein	WP_004376651.1
RSUY_RS06760	RSUY_13870		CDS	NZ_CP012687.1	1485785	1486970	-1	FALSE	integrase	WP_004376649.1
RSUY_RS06765	RSUY_13880		tRNA	NZ_CP012687.1	1487144	1487219	-1	FALSE	tRNA-Arg
RSUY_RS06770	RSUY_13890		CDS	NZ_CP012687.1	1487298	1488789	-1	FALSE	voltage-gated chloride channel	WP_004376647.1
RSUY_RS06775	RSUY_13900		CDS	NZ_CP012687.1	1488929	1489157	1	FALSE	hypothetical protein	WP_004376645.1
RSUY_RS06780	RSUY_13910		CDS	NZ_CP012687.1	1489373	1490273	1	FALSE	hypothetical protein	WP_020957303.1
RSUY_RS06785	RSUY_13920		CDS	NZ_CP012687.1	1490328	1491240	-1	FALSE	amino acid ABC transporter substrate-binding protein	WP_004376642.1
RSUY_RS06790	RSUY_13930		CDS	NZ_CP012687.1	1491743	1491950	-1	FALSE	hypothetical protein	WP_003277942.1
RSUY_RS06795	RSUY_13940		CDS	NZ_CP012687.1	1492128	1494036	1	FALSE	ABC transporter ATP-binding protein	WP_004376639.1
RSUY_RS06800	RSUY_13950		CDS	NZ_CP012687.1	1494260	1495424	-1	FALSE	hypothetical protein	WP_004376637.1
RSUY_RS06805	RSUY_13960		CDS	NZ_CP012687.1	1495688	1497674	1	FALSE	DNA topoisomerase IV subunit B	WP_039550079.1
RSUY_RS06810	RSUY_13970		CDS	NZ_CP012687.1	1497724	1498573	1	FALSE	lytic transglycosylase	WP_004376634.1
RSUY_RS06815	RSUY_13980		CDS	NZ_CP012687.1	1498622	1500974	1	FALSE	DNA topoisomerase IV subunit A	WP_004376633.1
RSUY_RS06820	RSUY_13990		CDS	NZ_CP012687.1	1500979	1501561	1	FALSE	chromate transporter	WP_004376631.1
RSUY_RS06825	RSUY_14000		CDS	NZ_CP012687.1	1501542	1502088	1	FALSE	chromate transporter	WP_014617511.1
RSUY_RS06830	RSUY_14010		CDS	NZ_CP012687.1	1502170	1503856	-1	FALSE	lactate permease	WP_004376626.1
RSUY_RS06835	RSUY_14020		CDS	NZ_CP012687.1	1504137	1506471	1	FALSE	patatin	WP_039556554.1
RSUY_RS06840	RSUY_14030		CDS	NZ_CP012687.1	1506520	1507804	-1	FALSE	membrane protein	WP_004376622.1
RSUY_RS06845			CDS	NZ_CP012687.1	1507927	1508590	-1	FALSE	hypothetical protein	WP_003277926.1
RSUY_RS06850	RSUY_14050		CDS	NZ_CP012687.1	1508609	1509251	-1	FALSE	glutathione S-transferase	WP_003277924.1
RSUY_RS06855	RSUY_14060		CDS	NZ_CP012687.1	1509300	1510491	-1	FALSE	2-aminoadipate aminotransferase	WP_003277923.1
RSUY_RS06860	RSUY_14070		CDS	NZ_CP012687.1	1510634	1511105	-1	FALSE	hypothetical protein	WP_003277921.1
RSUY_RS06865	RSUY_14080		CDS	NZ_CP012687.1	1511159	1512101	-1	FALSE	hypothetical protein	WP_020957299.1
RSUY_RS06870	RSUY_14090		CDS	NZ_CP012687.1	1512114	1512834	-1	FALSE	Ala-tRNA(Pro) hydrolase	WP_004376615.1
RSUY_RS06875	RSUY_14100		CDS	NZ_CP012687.1	1512885	1514421	1	FALSE	GntR family transcriptional regulator	WP_004376613.1
RSUY_RS06880	RSUY_14110		CDS	NZ_CP012687.1	1514550	1516473	1	FALSE	molecular chaperone HtpG	WP_004376611.1
RSUY_RS06885	RSUY_14120		CDS	NZ_CP012687.1	1516480	1516978	1	FALSE	DNA-deoxyinosine glycosylase	WP_020957298.1
RSUY_RS06890	RSUY_14130		CDS	NZ_CP012687.1	1517068	1518151	-1	FALSE	glutathione S-transferase	WP_004376607.1
RSUY_RS06895	RSUY_14140		CDS	NZ_CP012687.1	1518162	1518534	-1	FALSE	transcriptional regulator	WP_039556521.1
RSUY_RS06900	RSUY_14150		CDS	NZ_CP012687.1	1518718	1519477	1	FALSE	membrane protein	WP_004376602.1
RSUY_RS06905	RSUY_14160		CDS	NZ_CP012687.1	1519485	1520361	1	FALSE	spermidine synthase	WP_039556523.1
RSUY_RS06910	RSUY_14170		CDS	NZ_CP012687.1	1520448	1521624	-1	FALSE	VWA domain-containing protein	WP_004376598.1
RSUY_RS06915	RSUY_14180		CDS	NZ_CP012687.1	1521640	1522249	-1	FALSE	GCN5 family N-acetyltransferase	WP_004376596.1
RSUY_RS06920	RSUY_14190		CDS	NZ_CP012687.1	1522262	1523135	-1	FALSE	ATPase AAA	WP_004376594.1
RSUY_RS06925	RSUY_14200		CDS	NZ_CP012687.1	1523422	1523770	1	FALSE	cytochrome c	WP_004376592.1
RSUY_RS06930	RSUY_14210		CDS	NZ_CP012687.1	1523781	1524168	1	FALSE	cytochrome c	WP_004376590.1
RSUY_RS06935	RSUY_14220		CDS	NZ_CP012687.1	1524253	1524688	-1	FALSE	hypothetical protein	WP_020957295.1
RSUY_RS06940	RSUY_14230		CDS	NZ_CP012687.1	1524793	1525732	1	FALSE	EamA family transporter	WP_039556524.1
RSUY_RS06945	RSUY_14240		CDS	NZ_CP012687.1	1525799	1527572	-1	FALSE	peptidase S1	WP_004376586.1
RSUY_RS06950	RSUY_14250		CDS	NZ_CP012687.1	1528211	1528799	1	FALSE	nitroreductase family protein	WP_004376585.1
RSUY_RS06955	RSUY_14260		CDS	NZ_CP012687.1	1528850	1529495	-1	FALSE	endonuclease III	WP_014617487.1
RSUY_RS06960	RSUY_14270		CDS	NZ_CP012687.1	1529530	1530337	-1	FALSE	ferredoxin	WP_039556526.1
RSUY_RS06965	RSUY_14280		CDS	NZ_CP012687.1	1530476	1531196	1	FALSE	TetR family transcriptional regulator	WP_004376580.1
RSUY_RS06970	RSUY_14290		CDS	NZ_CP012687.1	1531274	1532543	-1	FALSE	esterase	WP_004376578.1
RSUY_RS06975	RSUY_14300		CDS	NZ_CP012687.1	1532765	1533962	-1	FALSE	aspartate aminotransferase	WP_003277869.1
RSUY_RS06980	RSUY_14310		CDS	NZ_CP012687.1	1534279	1536370	1	FALSE	excinuclease ABC subunit B	WP_039556527.1
RSUY_RS06985	RSUY_14320		CDS	NZ_CP012687.1	1536549	1538631	1	FALSE	recombinase	WP_039556529.1
RSUY_RS06990	RSUY_14330		CDS	NZ_CP012687.1	1538654	1539602	-1	FALSE	ribokinase	WP_004376567.1
RSUY_RS06995	RSUY_14340		CDS	NZ_CP012687.1	1539638	1540682	-1	FALSE	LacI family transcriptional regulator	WP_004376565.1
RSUY_RS07000	RSUY_14350		CDS	NZ_CP012687.1	1540700	1541753	-1	FALSE	ABC transporter permease	WP_039556530.1
RSUY_RS07005	RSUY_14360		CDS	NZ_CP012687.1	1541742	1543314	-1	FALSE	sugar ABC transporter ATP-binding protein	WP_004376561.1
RSUY_RS07015	RSUY_14380		CDS	NZ_CP012687.1	1544669	1545251	1	FALSE	Fe-S cluster assembly transcriptional regulator IscR	WP_039549999.1
RSUY_RS07020	RSUY_14390		CDS	NZ_CP012687.1	1545332	1546550	1	FALSE	cysteine desulfurase	WP_020957292.1
RSUY_RS07025	RSUY_14400		CDS	NZ_CP012687.1	1546609	1547011	1	FALSE	iron-sulfur cluster scaffold-like protein	WP_003264519.1
RSUY_RS07030	RSUY_14410		CDS	NZ_CP012687.1	1547036	1547357	1	FALSE	iron-sulfur cluster assembly protein IscA	WP_003264518.1
RSUY_RS07035			CDS	NZ_CP012687.1	1547370	1547571	1	FALSE	GNAT family acetyltransferase	WP_003264517.1
RSUY_RS07040	RSUY_14420		CDS	NZ_CP012687.1	1547622	1548153	1	FALSE	CoA-transferase	WP_003264516.1
RSUY_RS07045	RSUY_14430		CDS	NZ_CP012687.1	1548249	1550115	1	FALSE	Fe-S protein assembly chaperone HscA	WP_039555762.1
RSUY_RS07050	RSUY_14440		CDS	NZ_CP012687.1	1550158	1550497	1	FALSE	ferredoxin; 2Fe-2S type; ISC system	WP_003264512.1
RSUY_RS07055	RSUY_14450		CDS	NZ_CP012687.1	1550526	1550721	1	FALSE	Fe-S assembly protein IscX	WP_003264511.1
RSUY_RS07060			CDS	NZ_CP012687.1	1550785	1551544	-1	FALSE	hypothetical protein	WP_003264510.1
RSUY_RS07065	RSUY_14470		CDS	NZ_CP012687.1	1551815	1553348	-1	FALSE	lysine--tRNA ligase	WP_003264509.1
RSUY_RS07070	RSUY_14480		CDS	NZ_CP012687.1	1553372	1554113	-1	FALSE	short-chain alcohol dehydrogenase	WP_020957291.1
RSUY_RS07075	RSUY_14490		CDS	NZ_CP012687.1	1554138	1555041	-1	FALSE	peptide chain release factor 2	WP_003264506.1
RSUY_RS07080	RSUY_14500		CDS	NZ_CP012687.1	1555422	1556592	1	FALSE	nicotinate phosphoribosyltransferase	WP_039555764.1
RSUY_RS07085	RSUY_14510		CDS	NZ_CP012687.1	1556698	1557430	1	FALSE	lactate utilization protein C	WP_003264503.1
RSUY_RS07090	RSUY_14520		CDS	NZ_CP012687.1	1557560	1558943	1	FALSE	sodium:proton antiporter	WP_003264499.1
RSUY_RS07095	RSUY_14530		CDS	NZ_CP012687.1	1558962	1559967	1	FALSE	D-glycerate dehydrogenase	WP_003264498.1
RSUY_RS07100	RSUY_14540		CDS	NZ_CP012687.1	1559977	1561447	1	FALSE	DNA recombination protein RmuC	WP_003264497.1
RSUY_RS07105	RSUY_14550		CDS	NZ_CP012687.1	1561511	1561790	-1	FALSE	hypothetical protein	WP_003264496.1
RSUY_RS07110	RSUY_14560		CDS	NZ_CP012687.1	1561970	1563257	-1	FALSE	molybdopterin molybdenumtransferase MoeA	WP_003264495.1
RSUY_RS07115	RSUY_14570		CDS	NZ_CP012687.1	1563284	1563899	-1	FALSE	molybdenum cofactor guanylyltransferase	WP_003264494.1
RSUY_RS07120	RSUY_14580		CDS	NZ_CP012687.1	1563920	1565042	-1	FALSE	cyclic pyranopterin phosphate synthase MoaA	WP_003264493.1
RSUY_RS07125	RSUY_14590		CDS	NZ_CP012687.1	1565234	1568291	-1	FALSE	ribonuclease E	WP_003264492.1
RSUY_RS07130	RSUY_14600		CDS	NZ_CP012687.1	1569007	1570060	1	FALSE	ribosomal large subunit pseudouridine synthase C	WP_003264491.1
RSUY_RS07135	RSUY_14610		CDS	NZ_CP012687.1	1570040	1570700	1	FALSE	haloacid dehalogenase	WP_003264489.1
RSUY_RS07140	RSUY_14620		CDS	NZ_CP012687.1	1570692	1571109	1	FALSE	(2Fe-2S)-binding protein	WP_014617454.1
RSUY_RS07145	RSUY_14630		CDS	NZ_CP012687.1	1571143	1572280	1	FALSE	peptidase S49	WP_003264486.1
RSUY_RS07150	RSUY_14640		CDS	NZ_CP012687.1	1572298	1573030	-1	FALSE	S-adenosylmethionine-dependent methyltransferase	WP_003264484.1
RSUY_RS07155	RSUY_14650		CDS	NZ_CP012687.1	1573033	1573630	-1	FALSE	septum formation protein Maf	WP_003264483.1
RSUY_RS07160	RSUY_14660		CDS	NZ_CP012687.1	1573831	1574371	1	FALSE	metal-binding protein	WP_003277818.1
RSUY_RS07165	RSUY_14670		CDS	NZ_CP012687.1	1574486	1574666	1	FALSE	50S ribosomal protein L32	WP_003264481.1
RSUY_RS07170	RSUY_14680		CDS	NZ_CP012687.1	1574866	1575931	1	FALSE	phosphate acyltransferase	WP_039555770.1
RSUY_RS07175	RSUY_14690		CDS	NZ_CP012687.1	1575968	1576949	1	FALSE	3-oxoacyl-ACP synthase	WP_003264479.1
RSUY_RS07180	RSUY_14700		CDS	NZ_CP012687.1	1576978	1577908	1	FALSE	malonyl CoA-acyl carrier protein transacylase	WP_003264478.1
RSUY_RS07185	RSUY_14710		CDS	NZ_CP012687.1	1577918	1578668	1	FALSE	beta-ketoacyl-ACP reductase	WP_003277811.1
RSUY_RS07190	RSUY_14720		CDS	NZ_CP012687.1	1578865	1579105	1	FALSE	acyl carrier protein	WP_003268817.1
RSUY_RS07195	RSUY_14730		CDS	NZ_CP012687.1	1579217	1580450	1	FALSE	beta-ketoacyl-[acyl-carrier-protein] synthase II	WP_003277808.1
RSUY_RS07200	RSUY_14740		CDS	NZ_CP012687.1	1581059	1581659	1	FALSE	RNA polymerase sigma factor RpoE	WP_003264474.1
RSUY_RS07205	RSUY_14750		CDS	NZ_CP012687.1	1581769	1582402	1	FALSE	anti-sigma factor	WP_039555776.1
RSUY_RS07210	RSUY_14760		CDS	NZ_CP012687.1	1582413	1583511	1	FALSE	sugar dehydratase	WP_003264472.1
RSUY_RS07215	RSUY_14770		CDS	NZ_CP012687.1	1583608	1585126	1	FALSE	peptidase	WP_003264471.1
RSUY_RS07220	RSUY_14780		CDS	NZ_CP012687.1	1585122	1585398	1	FALSE	thioredoxin family protein	WP_003264469.1
RSUY_RS07225	RSUY_14790		CDS	NZ_CP012687.1	1585596	1587396	1	FALSE	elongation factor 4	WP_003264467.1
RSUY_RS07230	RSUY_14800		CDS	NZ_CP012687.1	1587429	1588323	1	FALSE	S26 family signal peptidase	WP_003264466.1
RSUY_RS07235	RSUY_14810		CDS	NZ_CP012687.1	1588387	1588756	1	FALSE	DUF4845 domain-containing protein	WP_003264465.1
RSUY_RS07240	RSUY_14820		CDS	NZ_CP012687.1	1588757	1589528	1	FALSE	ribonuclease III	WP_003264464.1
RSUY_RS07245	RSUY_14830		CDS	NZ_CP012687.1	1589524	1590472	1	FALSE	GTPase Era	WP_003264463.1
RSUY_RS07250	RSUY_14840		CDS	NZ_CP012687.1	1590493	1591312	1	FALSE	DNA repair protein RecO	WP_003264462.1
RSUY_RS07255	RSUY_14850		CDS	NZ_CP012687.1	1591308	1592100	1	FALSE	pyridoxine 5'-phosphate synthase	WP_003264461.1
RSUY_RS07260	RSUY_14860		CDS	NZ_CP012687.1	1592096	1592540	1	FALSE	holo-ACP synthase	WP_003264460.1
RSUY_RS07265	RSUY_14870		CDS	NZ_CP012687.1	1592536	1593589	1	FALSE	beta-N-acetylhexosaminidase	WP_003264459.1
RSUY_RS07270	RSUY_14880		CDS	NZ_CP012687.1	1593691	1594261	-1	FALSE	elongation factor P	WP_039555822.1
RSUY_RS07275	RSUY_14890		CDS	NZ_CP012687.1	1594381	1595587	-1	FALSE	hypothetical protein	WP_003264455.1
RSUY_RS07280	RSUY_14900		CDS	NZ_CP012687.1	1595668	1597675	1	FALSE	excinuclease ABC subunit C	WP_003264454.1
RSUY_RS07285	RSUY_14910		CDS	NZ_CP012687.1	1597744	1598320	1	FALSE	CDP-diacylglycerol--glycerol-3-phosphate 3-phosphatidyltransferase	WP_039549958.1
RSUY_RS07290	RSUY_14920		tRNA	NZ_CP012687.1	1598457	1598533	1	FALSE	tRNA-Gly
RSUY_RS07295	RSUY_14930		tRNA	NZ_CP012687.1	1598586	1598662	1	FALSE	tRNA-Gly
RSUY_RS07300	RSUY_14940		tRNA	NZ_CP012687.1	1598758	1598832	1	FALSE	tRNA-Cys
RSUY_RS07305	RSUY_14950		CDS	NZ_CP012687.1	1599635	1600349	1	FALSE	DNA-binding response regulator	WP_003265453.1
RSUY_RS07310	RSUY_14960		CDS	NZ_CP012687.1	1600332	1602039	1	FALSE	peptidoglycan-binding protein LysM	WP_039555782.1
RSUY_RS07315	RSUY_14970		CDS	NZ_CP012687.1	1602007	1604359	1	FALSE	histidine kinase	WP_039555783.1
RSUY_RS07320	RSUY_14980		CDS	NZ_CP012687.1	1604792	1605515	1	FALSE	transcriptional regulator	WP_003265450.1
RSUY_RS07325	RSUY_14990		CDS	NZ_CP012687.1	1605545	1605794	1	FALSE	transglycosylase	WP_003265449.1
RSUY_RS07330	RSUY_15000		CDS	NZ_CP012687.1	1606212	1606980	-1	FALSE	GntR family transcriptional regulator	WP_003265447.1
RSUY_RS07335	RSUY_15010		CDS	NZ_CP012687.1	1607086	1608439	1	FALSE	glucarate dehydratase	WP_039555785.1
RSUY_RS07340	RSUY_15020		CDS	NZ_CP012687.1	1608517	1609816	1	FALSE	MFS transporter	WP_003265446.1
RSUY_RS07345	RSUY_15030		CDS	NZ_CP012687.1	1609826	1612238	1	FALSE	alpha-glucosidase	WP_003265444.1
RSUY_RS07350	RSUY_15040		CDS	NZ_CP012687.1	1612285	1613470	1	FALSE	porin	WP_003265442.1
RSUY_RS07355	RSUY_15060		CDS	NZ_CP012687.1	1614607	1615702	-1	FALSE	membrane protein	WP_003265441.1
RSUY_RS07360	RSUY_15070		CDS	NZ_CP012687.1	1615986	1616628	-1	FALSE	maleylacetoacetate isomerase	WP_003265439.1
RSUY_RS07365	RSUY_15080		CDS	NZ_CP012687.1	1616631	1617330	-1	FALSE	5-carboxymethyl-2-hydroxymuconate isomerase	WP_039555787.1
RSUY_RS07370	RSUY_15090		CDS	NZ_CP012687.1	1617412	1618459	-1	FALSE	gentisate 1;2-dioxygenase	WP_003265438.1
RSUY_RS07375	RSUY_15100		CDS	NZ_CP012687.1	1618469	1618781	-1	FALSE	naphthalene 1;2-dioxygenase	WP_003265437.1
RSUY_RS07380	RSUY_15110		CDS	NZ_CP012687.1	1618789	1619263	-1	FALSE	salicylate-5-hydroxylase small oxygenase NagH	WP_003265436.1
RSUY_RS07385	RSUY_15120		CDS	NZ_CP012687.1	1619264	1620521	-1	FALSE	salicylate 5-hydroxylase large oxygenase NagG	WP_003265435.1
RSUY_RS07390	RSUY_15130		CDS	NZ_CP012687.1	1620565	1621552	-1	FALSE	naphthalene 1;2-dioxygenase	WP_003265434.1
RSUY_RS07395	RSUY_15140		CDS	NZ_CP012687.1	1621685	1622588	1	FALSE	LysR family transcriptional regulator	WP_003265433.1
RSUY_RS07400	RSUY_15150		CDS	NZ_CP012687.1	1622666	1624049	-1	FALSE	MFS transporter	WP_003265431.1
RSUY_RS07405	RSUY_15160		CDS	NZ_CP012687.1	1624389	1625289	1	FALSE	LysR family transcriptional regulator	WP_003265429.1
RSUY_RS07410	RSUY_15170		CDS	NZ_CP012687.1	1625424	1626357	1	FALSE	transporter	WP_003265427.1
RSUY_RS07415	RSUY_15180		CDS	NZ_CP012687.1	1626579	1626921	1	FALSE	transcriptional regulator	WP_003265426.1
RSUY_RS07420	RSUY_15190		CDS	NZ_CP012687.1	1627037	1627376	-1	FALSE	transposase	WP_003265425.1
RSUY_RS07425			CDS	NZ_CP012687.1	1627473	1627785	1	FALSE	hypothetical protein	WP_051719645.1
RSUY_RS07430	RSUY_15200		CDS	NZ_CP012687.1	1628551	1629808	1	FALSE	cytochrome P450	WP_003265423.1
RSUY_RS07435	RSUY_15210		CDS	NZ_CP012687.1	1629830	1630742	1	FALSE	hypothetical protein	WP_020957279.1
RSUY_RS07440	RSUY_15220		CDS	NZ_CP012687.1	1630738	1631893	1	FALSE	hypothetical protein	WP_039555788.1
RSUY_RS07445	RSUY_15230		CDS	NZ_CP012687.1	1631894	1632458	1	FALSE	alpha/beta hydrolase	WP_047942095.1
RSUY_RS07450	RSUY_15240		tRNA	NZ_CP012687.1	1632940	1633016	-1	FALSE	tRNA-Lys
RSUY_RS07455	RSUY_15250		CDS	NZ_CP012687.1	1633054	1633975	-1	FALSE	LysR family transcriptional regulator	WP_003266358.1
RSUY_RS07460	RSUY_15260		CDS	NZ_CP012687.1	1634067	1635168	1	FALSE	hypothetical protein	WP_020957277.1
RSUY_RS07465	RSUY_15270		CDS	NZ_CP012687.1	1635136	1635631	-1	FALSE	MarR family transcriptional regulator	WP_039555797.1
RSUY_RS07470	RSUY_15280		CDS	NZ_CP012687.1	1635718	1636453	1	FALSE	hypothetical protein	WP_003266354.1
RSUY_RS07475	RSUY_15290		tRNA	NZ_CP012687.1	1636488	1636579	-1	FALSE	tRNA-Leu
RSUY_RS07480	RSUY_15300		tRNA	NZ_CP012687.1	1636657	1636733	-1	FALSE	tRNA-Asn
RSUY_RS07485	RSUY_15310		CDS	NZ_CP012687.1	1636813	1637140	-1	FALSE	ferredoxin	WP_003268716.1
RSUY_RS07490	RSUY_15320		CDS	NZ_CP012687.1	1637310	1639008	-1	FALSE	single-stranded-DNA-specific exonuclease RecJ	WP_003264261.1
RSUY_RS07495	RSUY_15330		CDS	NZ_CP012687.1	1639008	1640088	-1	FALSE	hypothetical protein	WP_039555799.1
RSUY_RS07500	RSUY_15340		CDS	NZ_CP012687.1	1640160	1641411	1	FALSE	cell division protein FtsX	WP_003268713.1
RSUY_RS07505	RSUY_15350		CDS	NZ_CP012687.1	1641403	1642147	1	FALSE	lipoprotein releasing system; ATP-binding protein	WP_003264259.1
RSUY_RS07510	RSUY_15360		CDS	NZ_CP012687.1	1642166	1642982	1	FALSE	hypothetical protein	WP_003264258.1
RSUY_RS07515	RSUY_15370		CDS	NZ_CP012687.1	1642991	1645532	1	FALSE	DNA internalization-related competence protein ComEC/Rec2	WP_003264256.1
RSUY_RS07520	RSUY_15380		CDS	NZ_CP012687.1	1645637	1647119	1	FALSE	hypothetical protein	WP_003264255.1
RSUY_RS07525	RSUY_15390		CDS	NZ_CP012687.1	1647197	1648160	1	FALSE	hypothetical protein	WP_003264254.1
RSUY_RS07530	RSUY_15400		CDS	NZ_CP012687.1	1648217	1649054	1	FALSE	transglutaminase-like enzyme protein	WP_020957273.1
RSUY_RS07535	RSUY_15410		CDS	NZ_CP012687.1	1649138	1650053	1	FALSE	hypothetical protein	WP_013206400.1
RSUY_RS07540	RSUY_15420		CDS	NZ_CP012687.1	1650076	1650898	1	FALSE	alpha/beta hydrolase	WP_003264251.1
RSUY_RS07545	RSUY_15430		CDS	NZ_CP012687.1	1650989	1652654	1	FALSE	CTP synthetase	WP_003264250.1
RSUY_RS07550	RSUY_15440		CDS	NZ_CP012687.1	1652676	1653531	1	FALSE	3-deoxy-8-phosphooctulonate synthase	WP_003264249.1
RSUY_RS07555	RSUY_15450		CDS	NZ_CP012687.1	1653598	1653889	1	FALSE	hypothetical protein	WP_003264248.1
RSUY_RS07560	RSUY_15460		CDS	NZ_CP012687.1	1653945	1655229	1	FALSE	phosphopyruvate hydratase	WP_003264246.1
RSUY_RS07565	RSUY_15470		CDS	NZ_CP012687.1	1655316	1655652	1	FALSE	cell division protein FtsB	WP_003264245.1
RSUY_RS07570	RSUY_15480		CDS	NZ_CP012687.1	1655706	1656096	-1	FALSE	hypothetical protein	WP_003264244.1
RSUY_RS07575	RSUY_15490		CDS	NZ_CP012687.1	1656212	1657229	-1	FALSE	molecular chaperone Hsp33	WP_003264243.1
RSUY_RS07580	RSUY_15500		CDS	NZ_CP012687.1	1657225	1657753	-1	FALSE	gamma carbonic anhydrase family protein	WP_003274717.1
RSUY_RS07585	RSUY_15510		CDS	NZ_CP012687.1	1657868	1658699	1	FALSE	hypothetical protein	WP_039555802.1
RSUY_RS07590	RSUY_15520		CDS	NZ_CP012687.1	1658782	1659700	1	FALSE	alpha/beta hydrolase	WP_003264240.1
RSUY_RS07595	RSUY_15530		CDS	NZ_CP012687.1	1659710	1660100	-1	FALSE	thiol-disulfide oxidoreductase dcc protein	WP_020957272.1
RSUY_RS07600	RSUY_15540		CDS	NZ_CP012687.1	1660096	1660639	-1	FALSE	hypothetical protein	WP_003264238.1
RSUY_RS07610	RSUY_15570		CDS	NZ_CP012687.1	1661767	1662847	-1	FALSE	ferredoxin--NADP(+) reductase	WP_039555804.1
RSUY_RS07615	RSUY_15580		CDS	NZ_CP012687.1	1662998	1663859	1	FALSE	phosphatase	WP_003274725.1
RSUY_RS07620	RSUY_15590		CDS	NZ_CP012687.1	1663881	1664505	1	FALSE	threonylcarbamoyl-AMP synthase	WP_003264235.1
RSUY_RS07625	RSUY_15600		CDS	NZ_CP012687.1	1664562	1665240	1	FALSE	peptidase M50	WP_003264234.1
RSUY_RS07630	RSUY_15610		CDS	NZ_CP012687.1	1665253	1666456	1	FALSE	tryptophan--tRNA ligase	WP_003264233.1
RSUY_RS07635	RSUY_15620		CDS	NZ_CP012687.1	1666480	1667047	1	FALSE	SAM-dependent methyltransferase	WP_003264232.1
RSUY_RS07640	RSUY_15630		CDS	NZ_CP012687.1	1667166	1668051	1	FALSE	4-hydroxy-tetrahydrodipicolinate synthase	WP_003264231.1
RSUY_RS07645	RSUY_15640		CDS	NZ_CP012687.1	1668090	1669290	1	FALSE	transmembrane hypothetical protein	WP_003264230.1
RSUY_RS07650	RSUY_15650		CDS	NZ_CP012687.1	1669324	1670110	1	FALSE	metal-dependent hydrolase	WP_020957268.1
RSUY_RS07655	RSUY_15660		CDS	NZ_CP012687.1	1670708	1671938	-1	FALSE	cupin	WP_003264227.1
RSUY_RS07660	RSUY_15670		CDS	NZ_CP012687.1	1671949	1672474	1	FALSE	FKBP-type peptidyl-prolyl cis-trans isomerase	WP_020957266.1
RSUY_RS07665	RSUY_15680		CDS	NZ_CP012687.1	1672529	1673594	-1	FALSE	hypothetical protein	WP_003264226.1
RSUY_RS07670	RSUY_15690		CDS	NZ_CP012687.1	1673593	1676251	-1	FALSE	DNA mismatch repair protein MutS	WP_003264225.1
RSUY_RS07675	RSUY_15700		CDS	NZ_CP012687.1	1676343	1677237	-1	FALSE	LysR family transcriptional regulator	WP_003264224.1
RSUY_RS07680	RSUY_15710		CDS	NZ_CP012687.1	1677349	1678558	1	FALSE	MFS transporter	WP_003264223.1
RSUY_RS07685	RSUY_15720		CDS	NZ_CP012687.1	1678588	1679404	1	FALSE	2;5-didehydrogluconate reductase B	WP_003264221.1
RSUY_RS07690	RSUY_15730		CDS	NZ_CP012687.1	1679536	1681435	1	FALSE	chemotaxis protein	WP_039555812.1
RSUY_RS07695	RSUY_15740		CDS	NZ_CP012687.1	1681512	1683306	1	FALSE	methyl-accepting chemotaxis protein	WP_003264218.1
RSUY_RS07705	RSUY_15770		CDS	NZ_CP012687.1	1684036	1684759	-1	FALSE	glutamine amidotransferase	WP_039558651.1
RSUY_RS07710	RSUY_15780		CDS	NZ_CP012687.1	1685068	1685398	1	FALSE	MerR family transcriptional regulator	WP_003264213.1
RSUY_RS07715	RSUY_15790		CDS	NZ_CP012687.1	1685443	1686256	-1	FALSE	inositol monophosphatase	WP_003264211.1
RSUY_RS07720	RSUY_15800		CDS	NZ_CP012687.1	1686367	1687231	1	FALSE	RNA methyltransferase	WP_039556225.1
RSUY_RS07725	RSUY_15810		CDS	NZ_CP012687.1	1687368	1688115	1	FALSE	serine acetyltransferase	WP_003264209.1
RSUY_RS07730	RSUY_15820		CDS	NZ_CP012687.1	1688145	1688952	-1	FALSE	UDP-2;3-diacylglucosamine diphosphatase	WP_003264208.1
RSUY_RS07735	RSUY_15830		CDS	NZ_CP012687.1	1688948	1689455	-1	FALSE	cyclophilin	WP_003264207.1
RSUY_RS07740	RSUY_15840		CDS	NZ_CP012687.1	1689487	1690060	-1	FALSE	peptidyl-prolyl cis-trans isomerase	WP_003264206.1
RSUY_RS07745	RSUY_15850		CDS	NZ_CP012687.1	1690113	1690779	-1	FALSE	hypothetical protein	WP_003274746.1
RSUY_RS07750	RSUY_15860		CDS	NZ_CP012687.1	1691018	1692416	1	FALSE	cysteine--tRNA ligase	WP_003264203.1
RSUY_RS07755	RSUY_15870		CDS	NZ_CP012687.1	1692400	1693303	1	FALSE	DNA-3-methyladenine glycosylase	WP_003274748.1
RSUY_RS07760	RSUY_15880		CDS	NZ_CP012687.1	1693389	1694358	1	FALSE	acetyl-CoA carboxylase carboxyltransferase subunit alpha	WP_003264201.1
RSUY_RS07765	RSUY_15890		CDS	NZ_CP012687.1	1694326	1695754	1	FALSE	tRNA(Ile)-lysidine synthase	WP_003264200.1
RSUY_RS07770	RSUY_15900		CDS	NZ_CP012687.1	1695862	1697113	1	FALSE	aspartate kinase	WP_003264199.1
RSUY_RS07775	RSUY_15910		tRNA	NZ_CP012687.1	1697242	1697336	1	FALSE	tRNA-Ser
RSUY_RS07780	RSUY_15920		CDS	NZ_CP012687.1	1697533	1698313	-1	FALSE	enoyl-[acyl-carrier-protein] reductase	WP_003268574.1
RSUY_RS07785	RSUY_15930		CDS	NZ_CP012687.1	1698579	1700457	1	FALSE	ABC transporter substrate-binding protein	WP_020957263.1
RSUY_RS07790	RSUY_15940		CDS	NZ_CP012687.1	1700479	1701535	1	FALSE	microcin C ABC transporter permease YejB	WP_003266155.1
RSUY_RS07795	RSUY_15950		CDS	NZ_CP012687.1	1701541	1702666	1	FALSE	peptide ABC transporter permease	WP_003266157.1
RSUY_RS07800	RSUY_15960		CDS	NZ_CP012687.1	1702662	1704318	1	FALSE	ABC transporter ATP-binding protein	WP_003266158.1
RSUY_RS07805	RSUY_15970		CDS	NZ_CP012687.1	1704606	1705275	1	FALSE	peptidase P60	WP_003266160.1
RSUY_RS07810	RSUY_15980		CDS	NZ_CP012687.1	1705349	1706309	-1	FALSE	esterase	WP_003266161.1
RSUY_RS07815	RSUY_15990		CDS	NZ_CP012687.1	1706485	1707883	1	FALSE	glutamate--tRNA ligase	WP_039556228.1
RSUY_RS07820	RSUY_16000		tRNA	NZ_CP012687.1	1707996	1708072	1	FALSE	tRNA-Ala
RSUY_RS07825	RSUY_16010		tRNA	NZ_CP012687.1	1708187	1708263	1	FALSE	tRNA-Glu
RSUY_RS07830	RSUY_16020		tRNA	NZ_CP012687.1	1708326	1708403	1	FALSE	tRNA-Asp
RSUY_RS07835	RSUY_16030		tRNA	NZ_CP012687.1	1708486	1708562	1	FALSE	tRNA-Ala
RSUY_RS07840	RSUY_16040		tRNA	NZ_CP012687.1	1708677	1708753	1	FALSE	tRNA-Glu
RSUY_RS07845	RSUY_16050		tRNA	NZ_CP012687.1	1708816	1708893	1	FALSE	tRNA-Asp
RSUY_RS07850	RSUY_16060		CDS	NZ_CP012687.1	1708999	1710346	-1	FALSE	MATE family efflux transporter	WP_003265973.1
RSUY_RS07855	RSUY_16070		CDS	NZ_CP012687.1	1710332	1712129	-1	FALSE	UDP phosphate-alpha-4-amino-4-deoxy-L-arabinose arabinosyl transferase	WP_003265975.1
RSUY_RS07860	RSUY_16080		CDS	NZ_CP012687.1	1712284	1712548	-1	FALSE	50S ribosomal protein L31 type B	WP_003265976.1
RSUY_RS07865	RSUY_16090		CDS	NZ_CP012687.1	1712942	1713791	-1	FALSE	hypothetical protein	WP_020957260.1
RSUY_RS07870	RSUY_16100		CDS	NZ_CP012687.1	1713837	1714506	-1	FALSE	DNA-binding response regulator	WP_003265978.1
RSUY_RS07875	RSUY_16110		CDS	NZ_CP012687.1	1715521	1716898	-1	FALSE	Fis family transcriptional regulator	WP_003265979.1
RSUY_RS07880	RSUY_16120		CDS	NZ_CP012687.1	1717155	1718418	-1	FALSE	transcription termination factor Rho	WP_003265980.1
RSUY_RS07885	RSUY_16130		CDS	NZ_CP012687.1	1718613	1718940	-1	FALSE	thiol reductase thioredoxin	WP_003265981.1
RSUY_RS07890	RSUY_16140		CDS	NZ_CP012687.1	1719139	1722019	1	FALSE	recombinase RecB	WP_003265982.1
RSUY_RS07895	RSUY_16150		CDS	NZ_CP012687.1	1722015	1725549	1	FALSE	ATP-dependent exonuclease	WP_003265983.1
RSUY_RS07900	RSUY_16180		CDS	NZ_CP012687.1	1725849	1728054	1	FALSE	DNA polymerase III subunits gamma and tau	WP_047942087.1
RSUY_RS07905	RSUY_16190		CDS	NZ_CP012687.1	1728144	1728492	1	FALSE	nucleoid-associated protein; YbaB/EbfC family	WP_003265985.1
RSUY_RS07910	RSUY_16200		CDS	NZ_CP012687.1	1728515	1728815	1	FALSE	antibiotic biosynthesis monooxygenase	WP_003265986.1
RSUY_RS07915	RSUY_16210		CDS	NZ_CP012687.1	1728814	1729435	1	FALSE	recombination protein RecR	WP_039549751.1
RSUY_RS07920	RSUY_16220		CDS	NZ_CP012687.1	1729471	1730866	-1	FALSE	carbohydrate porin	WP_020957257.1
RSUY_RS07925	RSUY_16230		CDS	NZ_CP012687.1	1731064	1731979	1	FALSE	GntR family transcriptional regulator	WP_003263837.1
RSUY_RS07930	RSUY_16240		CDS	NZ_CP012687.1	1732015	1733224	1	FALSE	CoA transferase	WP_003263838.1
RSUY_RS07935	RSUY_16250		CDS	NZ_CP012687.1	1733354	1734368	1	FALSE	ABC transporter substrate-binding protein	WP_047942111.1
RSUY_RS07940	RSUY_16260		CDS	NZ_CP012687.1	1734430	1735243	1	FALSE	mannosyltransferase	WP_003263841.1
RSUY_RS07945	RSUY_16270		CDS	NZ_CP012687.1	1735266	1736052	1	FALSE	ABC transporter permease	WP_003263843.1
RSUY_RS07950	RSUY_16280		CDS	NZ_CP012687.1	1736120	1736750	1	FALSE	TetR family transcriptional regulator	WP_003274979.1
RSUY_RS07955	RSUY_16290		CDS	NZ_CP012687.1	1736875	1737982	1	FALSE	alkene reductase	WP_003263844.1
RSUY_RS07960	RSUY_16300		CDS	NZ_CP012687.1	1738059	1739034	-1	FALSE	NADPH:quinone oxidoreductase	WP_039555524.1
RSUY_RS07965	RSUY_16310		CDS	NZ_CP012687.1	1739224	1739980	1	FALSE	5'/3'-nucleotidase SurE	WP_003263846.1
RSUY_RS07970	RSUY_16320		CDS	NZ_CP012687.1	1739995	1740922	1	FALSE	protein-L-isoaspartate O-methyltransferase	WP_003263847.1
RSUY_RS07975	RSUY_16330		CDS	NZ_CP012687.1	1740923	1741751	1	FALSE	hypothetical protein	WP_003263848.1
RSUY_RS07980	RSUY_16340		CDS	NZ_CP012687.1	1741759	1742905	1	FALSE	RNA polymerase sigma factor RpoS	WP_003263850.1
RSUY_RS07985	RSUY_16350		CDS	NZ_CP012687.1	1742933	1743803	-1	FALSE	endonuclease	WP_003263854.1
RSUY_RS07990	RSUY_16360		CDS	NZ_CP012687.1	1743963	1745310	1	FALSE	23S rRNA (uracil(1939)-C(5))-methyltransferase	WP_039555526.1
RSUY_RS07995	RSUY_16380		CDS	NZ_CP012687.1	1745404	1746106	-1	FALSE	BAX inhibitor protein	WP_003263855.1
RSUY_RS08000	RSUY_16390		CDS	NZ_CP012687.1	1746473	1746899	1	FALSE	nucleoside-diphosphate kinase	WP_003274989.1
RSUY_RS08005	RSUY_16400		CDS	NZ_CP012687.1	1746942	1748094	1	FALSE	23S rRNA (adenine(2503)-C(2))-methyltransferase RlmN	WP_003263857.1
RSUY_RS08010	RSUY_16410		CDS	NZ_CP012687.1	1748090	1748888	1	FALSE	type IV pilus biogenesis/stability protein PilW	WP_003263858.1
RSUY_RS08015	RSUY_16420		CDS	NZ_CP012687.1	1748880	1749984	1	FALSE	XRE family transcriptional regulator	WP_003263859.1
RSUY_RS08020	RSUY_16430		CDS	NZ_CP012687.1	1750039	1751335	1	FALSE	4-hydroxy-3-methylbut-2-en-1-yl diphosphate synthase	WP_003263860.1
RSUY_RS08025	RSUY_16440		CDS	NZ_CP012687.1	1751398	1752721	1	FALSE	histidine--tRNA ligase	WP_003263861.1
RSUY_RS08030	RSUY_16450		CDS	NZ_CP012687.1	1752757	1753393	1	FALSE	membrane protein	WP_003263862.1
RSUY_RS08035	RSUY_16460		CDS	NZ_CP012687.1	1753451	1754618	1	FALSE	outer membrane protein assembly factor BamB	WP_003263864.1
RSUY_RS08040	RSUY_16470		CDS	NZ_CP012687.1	1754811	1756155	1	FALSE	ribosome biogenesis GTPase Der	WP_003263866.1
RSUY_RS08045	RSUY_16480		CDS	NZ_CP012687.1	1756460	1756700	1	FALSE	RNA-binding protein Hfq	WP_003263868.1
RSUY_RS08050	RSUY_16490		CDS	NZ_CP012687.1	1756778	1758032	1	FALSE	GTPase HflX	WP_039555530.1
RSUY_RS08055	RSUY_16500		CDS	NZ_CP012687.1	1758088	1759468	1	FALSE	protease modulator HflK	WP_003263871.1
RSUY_RS08060	RSUY_16510		CDS	NZ_CP012687.1	1759483	1760398	1	FALSE	protease modulator HflC	WP_003263872.1
RSUY_RS08065	RSUY_16520		CDS	NZ_CP012687.1	1760476	1760677	1	FALSE	membrane protein	WP_003263873.1
RSUY_RS08070	RSUY_16530		CDS	NZ_CP012687.1	1760729	1761890	1	FALSE	ATP phosphoribosyltransferase regulatory subunit	WP_003263874.1
RSUY_RS08075	RSUY_16540		CDS	NZ_CP012687.1	1761987	1763328	1	FALSE	adenylosuccinate synthase	WP_003263875.1
RSUY_RS08080	RSUY_16550		CDS	NZ_CP012687.1	1763459	1764041	1	FALSE	nicotinate phosphoribosyltransferase	WP_003263876.1
RSUY_RS08085	RSUY_16560		tRNA	NZ_CP012687.1	1764382	1764467	-1	FALSE	tRNA-Leu
RSUY_RS08090	RSUY_16570		CDS	NZ_CP012687.1	1764537	1767129	1	FALSE	ribonuclease R	WP_003263877.1
RSUY_RS08095	RSUY_16580		CDS	NZ_CP012687.1	1767154	1767904	1	FALSE	23S rRNA (guanosine(2251)-2'-O)-methyltransferase RlmB	WP_003263879.1
RSUY_RS08100	RSUY_16590		CDS	NZ_CP012687.1	1767903	1768656	1	FALSE	NAD-dependent deacylase	WP_003263881.1
RSUY_RS08105	RSUY_16600		CDS	NZ_CP012687.1	1768674	1769634	-1	FALSE	transaldolase	WP_003263883.1
RSUY_RS08110	RSUY_16610		CDS	NZ_CP012687.1	1769818	1770505	1	FALSE	ribose-5-phosphate isomerase	WP_003275008.1
RSUY_RS08115	RSUY_16620		CDS	NZ_CP012687.1	1771001	1772510	1	FALSE	nitrate reductase	WP_003263885.1
RSUY_RS08120			CDS	NZ_CP012687.1	1772740	1772962	1	FALSE	hypothetical protein	WP_039555533.1
RSUY_RS08125	RSUY_16630		CDS	NZ_CP012687.1	1773106	1774651	1	FALSE	methyl-accepting chemotaxis protein	WP_003263886.1
RSUY_RS08130	RSUY_16640		CDS	NZ_CP012687.1	1774737	1775013	-1	FALSE	Fe(2+)-trafficking protein	WP_003263887.1
RSUY_RS08135	RSUY_16650		CDS	NZ_CP012687.1	1775124	1776198	-1	FALSE	oxidoreductase	WP_003263888.1
RSUY_RS08140	RSUY_16660		CDS	NZ_CP012687.1	1776237	1777155	-1	FALSE	RpiR family transcriptional regulator	WP_003263889.1
RSUY_RS08145	RSUY_16670		CDS	NZ_CP012687.1	1777322	1778612	1	FALSE	pyridine nucleotide-disulfide oxidoreductase	WP_003263890.1
RSUY_RS08150	RSUY_16680		CDS	NZ_CP012687.1	1778608	1779646	1	FALSE	hypothetical protein	WP_003263891.1
RSUY_RS08155	RSUY_16690		CDS	NZ_CP012687.1	1779642	1780488	1	FALSE	hypothetical protein	WP_003263892.1
RSUY_RS08165	RSUY_16710		CDS	NZ_CP012687.1	1780783	1781044	-1	FALSE	hypothetical protein	WP_003263894.1
RSUY_RS08170	RSUY_16720		CDS	NZ_CP012687.1	1781169	1781481	-1	FALSE	Rieske family ferredoxin	WP_003263896.1
RSUY_RS08175	RSUY_16730		CDS	NZ_CP012687.1	1781446	1782604	-1	FALSE	fatty acid desaturase	WP_003263897.1
RSUY_RS08180	RSUY_16740		CDS	NZ_CP012687.1	1782737	1783790	1	FALSE	hypothetical protein	WP_003263898.1
RSUY_RS08185	RSUY_16750		CDS	NZ_CP012687.1	1784008	1784926	1	FALSE	rhizopine-binding protein	WP_003263899.1
RSUY_RS08190	RSUY_16760		CDS	NZ_CP012687.1	1784981	1786541	1	FALSE	D-ribose transporter ATP-binding protein	WP_003263900.1
RSUY_RS08195	RSUY_16770		CDS	NZ_CP012687.1	1786615	1787638	1	FALSE	ABC transporter permease	WP_003263901.1
RSUY_RS08200	RSUY_16780		CDS	NZ_CP012687.1	1787675	1789685	1	FALSE	5-dehydro-2-deoxygluconokinase	WP_039555537.1
RSUY_RS08205	RSUY_16790		CDS	NZ_CP012687.1	1789681	1791544	1	FALSE	3D-(3;5/4)-trihydroxycyclohexane-1;2-dione acylhydrolase (decyclizing)	WP_003263903.1
RSUY_RS08210	RSUY_16800		CDS	NZ_CP012687.1	1791545	1792505	1	FALSE	myo-inosose-2 dehydratase	WP_003275024.1
RSUY_RS08215	RSUY_16810		CDS	NZ_CP012687.1	1792501	1793296	1	FALSE	5-deoxy-glucuronate isomerase	WP_003263905.1
RSUY_RS08220	RSUY_16820		CDS	NZ_CP012687.1	1793311	1794148	1	FALSE	xylose isomerase	WP_003263908.1
RSUY_RS08225	RSUY_16830		CDS	NZ_CP012687.1	1794193	1795222	1	FALSE	inositol 2-dehydrogenase	WP_003263909.1
RSUY_RS08230	RSUY_16840		CDS	NZ_CP012687.1	1795216	1796614	-1	FALSE	N-acetylglutamate synthase	WP_014617285.1
RSUY_RS08235	RSUY_16850		CDS	NZ_CP012687.1	1796695	1800691	1	FALSE	ATP-dependent helicase	WP_047942083.1
RSUY_RS08240	RSUY_16860		CDS	NZ_CP012687.1	1800826	1801819	1	FALSE	hypothetical protein	WP_003264782.1
RSUY_RS08245	RSUY_16870		CDS	NZ_CP012687.1	1801829	1802651	1	FALSE	peptidase A8	WP_003264780.1
RSUY_RS08250	RSUY_16880		CDS	NZ_CP012687.1	1802652	1803627	1	FALSE	C-5 sterol desaturase	WP_003264778.1
RSUY_RS08255	RSUY_16890		CDS	NZ_CP012687.1	1803691	1804552	1	FALSE	membrane protein	WP_003264776.1
RSUY_RS08260	RSUY_16900		CDS	NZ_CP012687.1	1804568	1805387	1	FALSE	damage-inducible protein	WP_003264775.1
RSUY_RS08265	RSUY_16910		CDS	NZ_CP012687.1	1805493	1805970	-1	FALSE	sulfurtransferase	WP_003264774.1
RSUY_RS08270	RSUY_16920		CDS	NZ_CP012687.1	1806425	1807841	1	FALSE	type I glutamate--ammonia ligase	WP_003264773.1
RSUY_RS08275	RSUY_16930		CDS	NZ_CP012687.1	1808007	1808520	1	FALSE	hypothetical protein	WP_039557113.1
RSUY_RS08280	RSUY_16940		CDS	NZ_CP012687.1	1808527	1809730	1	FALSE	PAS domain-containing sensor histidine kinase	WP_003264771.1
RSUY_RS08285	RSUY_16950		CDS	NZ_CP012687.1	1809783	1811295	1	FALSE	nitrogen regulation protein NR(I)	WP_003264770.1
RSUY_RS08290	RSUY_16960		CDS	NZ_CP012687.1	1811401	1811728	-1	FALSE	hypothetical protein	WP_039557118.1
RSUY_RS08295	RSUY_16970		CDS	NZ_CP012687.1	1811900	1812788	-1	FALSE	haloacid dehalogenase	WP_003264768.1
RSUY_RS08300	RSUY_16980		CDS	NZ_CP012687.1	1812987	1814304	1	FALSE	ABC transporter substrate-binding protein	WP_003264766.1
RSUY_RS08305	RSUY_17000		CDS	NZ_CP012687.1	1815245	1816127	1	FALSE	glycerol-3-phosphate transporter permease	WP_003264762.1
RSUY_RS08310	RSUY_17010		CDS	NZ_CP012687.1	1816138	1816987	1	FALSE	glycerol-3-phosphate transporter membrane protein	WP_003264761.1
RSUY_RS08315	RSUY_17020		CDS	NZ_CP012687.1	1817024	1818122	1	FALSE	ABC transporter ATP-binding protein	WP_003264760.1
RSUY_RS08320	RSUY_17030		CDS	NZ_CP012687.1	1818118	1818877	1	FALSE	glycerophosphoryl diester phosphodiesterase	WP_003264759.1
RSUY_RS08325	RSUY_17050		CDS	NZ_CP012687.1	1819160	1822022	1	FALSE	2-oxoglutarate dehydrogenase subunit E1	WP_003264758.1
RSUY_RS08330	RSUY_17060		CDS	NZ_CP012687.1	1822164	1823382	1	FALSE	dihydrolipoamide succinyltransferase	WP_003264757.1
RSUY_RS08335	RSUY_17070		CDS	NZ_CP012687.1	1823454	1824891	1	FALSE	dihydrolipoyl dehydrogenase	WP_003264756.1
RSUY_RS08340	RSUY_17080		CDS	NZ_CP012687.1	1824982	1826080	1	FALSE	cell division protein ZapE	WP_003264755.1
RSUY_RS08345	RSUY_17090		CDS	NZ_CP012687.1	1826092	1826938	-1	FALSE	hypothetical protein	WP_003264753.1
RSUY_RS08350	RSUY_17100		CDS	NZ_CP012687.1	1827118	1829659	1	FALSE	copper-translocating P-type ATPase	WP_003264751.1
RSUY_RS08355	RSUY_17110		CDS	NZ_CP012687.1	1829668	1829842	1	FALSE	cytochrome oxidase maturation protein Cbb3	WP_003264750.1
RSUY_RS08360	RSUY_17120		CDS	NZ_CP012687.1	1829956	1831414	1	FALSE	cytochrome c oxidase; cbb3-type subunit I	WP_003264749.1
RSUY_RS08365	RSUY_17130		CDS	NZ_CP012687.1	1831424	1832105	1	FALSE	peptidase S41	WP_003264748.1
RSUY_RS08370	RSUY_17140		CDS	NZ_CP012687.1	1832108	1832291	1	FALSE	hypothetical protein	WP_003264747.1
RSUY_RS08375	RSUY_17150		CDS	NZ_CP012687.1	1832303	1833248	1	FALSE	cytochrome c oxidase; cbb3-type subunit III	WP_003264746.1
RSUY_RS08380	RSUY_17160		CDS	NZ_CP012687.1	1833244	1834708	1	FALSE	cytochrome c oxidase accessory protein CcoG	WP_003264745.1
RSUY_RS08385	RSUY_17170		CDS	NZ_CP012687.1	1834735	1834966	1	FALSE	membrane protein	WP_003264744.1
RSUY_RS08390	RSUY_17180		CDS	NZ_CP012687.1	1834962	1835217	1	FALSE	hypothetical protein	WP_003275066.1
RSUY_RS08395	RSUY_17190		CDS	NZ_CP012687.1	1835238	1835886	-1	FALSE	transcriptional regulator	WP_003275067.1
RSUY_RS08400	RSUY_17200		CDS	NZ_CP012687.1	1836143	1836890	1	FALSE	membrane protein	WP_003264741.1
RSUY_RS08405	RSUY_17210		CDS	NZ_CP012687.1	1837367	1838291	1	FALSE	SMC-Scp complex subunit ScpB	WP_039555577.1
RSUY_RS08410	RSUY_17220		CDS	NZ_CP012687.1	1838378	1840241	1	FALSE	23S rRNA pseudouridylate synthase B	WP_054277974.1
RSUY_RS08415	RSUY_17230		CDS	NZ_CP012687.1	1840448	1840937	1	FALSE	ribosome maturation factor	WP_003264737.1
RSUY_RS08420	RSUY_17240		CDS	NZ_CP012687.1	1840933	1842409	1	FALSE	transcription termination/antitermination protein NusA	WP_003264736.1
RSUY_RS08425	RSUY_17250		CDS	NZ_CP012687.1	1842471	1845375	1	FALSE	translation initiation factor IF-2	WP_039555573.1
RSUY_RS08430	RSUY_17260		CDS	NZ_CP012687.1	1845505	1845877	1	FALSE	ribosome-binding factor A	WP_003265908.1
RSUY_RS08435	RSUY_17270		CDS	NZ_CP012687.1	1845879	1846824	1	FALSE	tRNA pseudouridine(55) synthase TruB	WP_003265907.1
RSUY_RS08440	RSUY_17280		CDS	NZ_CP012687.1	1846909	1848466	-1	FALSE	MFS transporter	WP_003265906.1
RSUY_RS08445	RSUY_17290		CDS	NZ_CP012687.1	1848469	1849756	-1	FALSE	hemolysin D	WP_003265905.1
RSUY_RS08455	RSUY_17320		CDS	NZ_CP012687.1	1851396	1851840	-1	FALSE	MarR family transcriptional regulator	WP_039555588.1
RSUY_RS08460	RSUY_17330		CDS	NZ_CP012687.1	1852161	1853982	1	FALSE	GTP-binding protein	WP_003268353.1
RSUY_RS08465	RSUY_17340		CDS	NZ_CP012687.1	1854057	1854972	-1	FALSE	C-5 sterol desaturase	WP_039555571.1
RSUY_RS08470	RSUY_17350		CDS	NZ_CP012687.1	1855118	1856237	1	FALSE	3-hydroxyisobutyryl-CoA hydrolase	WP_003265899.1
RSUY_RS08475	RSUY_17360		CDS	NZ_CP012687.1	1856330	1857314	1	FALSE	tRNA dihydrouridine(20/20a) synthase DusA	WP_039555568.1
RSUY_RS08480	RSUY_17370		tRNA	NZ_CP012687.1	1857397	1857473	1	FALSE	tRNA-His
RSUY_RS08485	RSUY_17380		CDS	NZ_CP012687.1	1857531	1857924	-1	FALSE	hypothetical protein	WP_003265895.1
RSUY_RS08490	RSUY_17390		CDS	NZ_CP012687.1	1858046	1859780	1	FALSE	Xaa-His dipeptidase	WP_003265894.1
RSUY_RS08500	RSUY_17410		CDS	NZ_CP012687.1	1860429	1860615	-1	FALSE	hypothetical protein	WP_039549556.1
RSUY_RS08505	RSUY_17420		CDS	NZ_CP012687.1	1860729	1861380	-1	FALSE	repressor LexA	WP_003265891.1
RSUY_RS08510	RSUY_17430		CDS	NZ_CP012687.1	1861630	1862407	1	FALSE	ferredoxin--NADP(+) reductase	WP_003268339.1
RSUY_RS08515	RSUY_17440		CDS	NZ_CP012687.1	1862524	1863520	1	FALSE	L-asparaginase	WP_039555587.1
RSUY_RS08520	RSUY_17450		CDS	NZ_CP012687.1	1863613	1863982	1	FALSE	30S ribosomal protein S6	WP_003265889.1
RSUY_RS08525	RSUY_17460		CDS	NZ_CP012687.1	1864023	1864350	1	FALSE	primosomal replication protein N	WP_003265884.1
RSUY_RS08530	RSUY_17470		CDS	NZ_CP012687.1	1864353	1864641	1	FALSE	30S ribosomal protein S18	WP_003265883.1
RSUY_RS08535	RSUY_17480		CDS	NZ_CP012687.1	1864666	1865119	1	FALSE	50S ribosomal protein L9	WP_003265882.1
RSUY_RS08540	RSUY_17490		CDS	NZ_CP012687.1	1865274	1866666	1	FALSE	replicative DNA helicase	WP_039555586.1
RSUY_RS08545	RSUY_17500		CDS	NZ_CP012687.1	1866813	1867440	1	FALSE	phosphate transport regulator	WP_003268329.1
RSUY_RS08550	RSUY_17510		CDS	NZ_CP012687.1	1867454	1868465	1	FALSE	anion permease	WP_003266172.1
RSUY_RS08555	RSUY_17520		CDS	NZ_CP012687.1	1868535	1869261	-1	FALSE	peptidase P60	WP_003266171.1
RSUY_RS08560	RSUY_17530		CDS	NZ_CP012687.1	1869390	1869816	-1	FALSE	hypothetical protein	WP_039555585.1
RSUY_RS08565	RSUY_17540		CDS	NZ_CP012687.1	1869937	1871656	-1	FALSE	phosphate starvation protein PhoH	WP_003266168.1
RSUY_RS08570	RSUY_17550		CDS	NZ_CP012687.1	1872098	1872563	-1	FALSE	peroxiredoxin	WP_003266166.1
RSUY_RS08575	RSUY_17560		CDS	NZ_CP012687.1	1872658	1873552	-1	FALSE	4-deoxy-4-formamido-L-arabinose- phosphoundecaprenol deformylase	WP_003266165.1
RSUY_RS08580	RSUY_17570		CDS	NZ_CP012687.1	1873574	1874630	-1	FALSE	NAD-dependent dehydratase	WP_003266164.1
RSUY_RS08585	RSUY_17580		CDS	NZ_CP012687.1	1874640	1875576	-1	FALSE	formyltransferase	WP_003275121.1
RSUY_RS08590	RSUY_17590		CDS	NZ_CP012687.1	1875572	1876571	-1	FALSE	UDP-4-amino-4-deoxy-L-arabinose-oxoglutarate aminotransferase	WP_014617225.1
RSUY_RS08595	RSUY_17600		CDS	NZ_CP012687.1	1876567	1877731	-1	FALSE	aminotransferase DegT	WP_003266235.1
RSUY_RS08600	RSUY_17610		CDS	NZ_CP012687.1	1877759	1878131	-1	FALSE	4-amino-4-deoxy-L-arabinose transferase	WP_003266234.1
RSUY_RS08605	RSUY_17620		CDS	NZ_CP012687.1	1878241	1879912	-1	FALSE	UDP phosphate-alpha-4-amino-4-deoxy-L-arabinose arabinosyl transferase	WP_003266232.1
RSUY_RS08610	RSUY_17630		CDS	NZ_CP012687.1	1879916	1880297	-1	FALSE	hypothetical protein	WP_003266231.1
RSUY_RS08615	RSUY_17640		CDS	NZ_CP012687.1	1880634	1881876	1	FALSE	aspartate aminotransferase	WP_020957232.1
RSUY_RS08620	RSUY_17650		CDS	NZ_CP012687.1	1881969	1883289	1	FALSE	homoserine dehydrogenase	WP_003275128.1
RSUY_RS08625	RSUY_17660		CDS	NZ_CP012687.1	1883320	1884766	1	FALSE	threonine synthase	WP_003275129.1
RSUY_RS08630	RSUY_17670		CDS	NZ_CP012687.1	1884769	1885390	1	FALSE	IclR family transcriptional regulator	WP_003264589.1
RSUY_RS08635	RSUY_17680		CDS	NZ_CP012687.1	1885463	1886723	1	FALSE	molybdopterin molybdenumtransferase MoeA	WP_003264590.1
RSUY_RS08640	RSUY_17690		CDS	NZ_CP012687.1	1886735	1886993	1	FALSE	molybdopterin synthase sulfur carrier subunit	WP_003264591.1
RSUY_RS08645	RSUY_17700		CDS	NZ_CP012687.1	1887007	1887523	1	FALSE	molybdenum cofactor biosynthesis protein MoaE	WP_003264593.1
RSUY_RS08650	RSUY_17710		CDS	NZ_CP012687.1	1887528	1887909	1	FALSE	fluoride ion transporter CrcB	WP_003264594.1
RSUY_RS08655	RSUY_17720		CDS	NZ_CP012687.1	1888073	1890254	1	FALSE	cytochrome c1	WP_003264596.1
RSUY_RS08660	RSUY_17730		CDS	NZ_CP012687.1	1890413	1893002	1	FALSE	ATP-dependent chaperone ClpB	WP_003264597.1
RSUY_RS08665	RSUY_17740		CDS	NZ_CP012687.1	1893236	1894259	1	FALSE	ABC transporter permease	WP_003264598.1
RSUY_RS08670	RSUY_17750		CDS	NZ_CP012687.1	1894290	1894947	1	FALSE	FMN reductase (NADPH)	WP_039555563.1
RSUY_RS08675	RSUY_17760		CDS	NZ_CP012687.1	1895084	1896098	1	FALSE	sulfonate ABC transporter substrate-binding protein	WP_039555561.1
RSUY_RS08680	RSUY_17770		CDS	NZ_CP012687.1	1896130	1897153	1	FALSE	sulfonate ABC transporter substrate-binding protein	WP_020957230.1
RSUY_RS08685	RSUY_17780		CDS	NZ_CP012687.1	1897184	1898357	1	FALSE	alkanesulfonate monooxygenase	WP_003264602.1
RSUY_RS08690	RSUY_17790		CDS	NZ_CP012687.1	1898368	1899175	1	FALSE	sulfonate ABC transporter	WP_003264603.1
RSUY_RS08695	RSUY_17800		CDS	NZ_CP012687.1	1899189	1900056	1	FALSE	sulfonate ABC transporter ATP-binding protein	WP_003264604.1
RSUY_RS08700	RSUY_17810		CDS	NZ_CP012687.1	1900126	1900342	1	FALSE	transporter	WP_003264606.1
RSUY_RS08705	RSUY_17820		CDS	NZ_CP012687.1	1900381	1901305	1	FALSE	diguanylate phosphodiesterase	WP_003264608.1
RSUY_RS08710	RSUY_17830		CDS	NZ_CP012687.1	1901333	1902011	1	FALSE	esterase	WP_003264609.1
RSUY_RS08715	RSUY_17840		CDS	NZ_CP012687.1	1902122	1903052	1	FALSE	sulfate ABC transporter permease subunit CysT	WP_003264610.1
RSUY_RS08720	RSUY_17850		CDS	NZ_CP012687.1	1903053	1904037	1	FALSE	sulfate ABC transporter permease subunit CysW	WP_003264611.1
RSUY_RS08725	RSUY_17860		CDS	NZ_CP012687.1	1904033	1905146	1	FALSE	sulfate/thiosulfate import ATP-binding protein	WP_020957229.1
RSUY_RS08730	RSUY_17870		CDS	NZ_CP012687.1	1905177	1906161	1	FALSE	CysB family transcriptional regulator	WP_003264612.1
RSUY_RS08735	RSUY_17880		CDS	NZ_CP012687.1	1906310	1908344	1	FALSE	hypothetical protein	WP_003264613.1
RSUY_RS08740			CDS	NZ_CP012687.1	1908539	1908842	1	FALSE	hypothetical protein	WP_054277975.1
RSUY_RS08745	RSUY_17890		CDS	NZ_CP012687.1	1908841	1910086	1	FALSE	sensor histidine kinase	WP_003264615.1
RSUY_RS08750	RSUY_17900		CDS	NZ_CP012687.1	1910089	1910905	1	FALSE	DNA-binding response regulator	WP_003264616.1
RSUY_RS08755	RSUY_17910		CDS	NZ_CP012687.1	1910989	1912717	1	FALSE	acetolactate synthase large subunit	WP_003264617.1
RSUY_RS08760	RSUY_17920		CDS	NZ_CP012687.1	1912764	1913271	1	FALSE	ribonuclease	WP_003274867.1
RSUY_RS08765	RSUY_17930		CDS	NZ_CP012687.1	1913263	1913725	1	FALSE	gamma-glutamylcyclotransferase	WP_003264618.1
RSUY_RS08770	RSUY_17940		CDS	NZ_CP012687.1	1913922	1915812	1	FALSE	GALA protein	WP_003264619.1
RSUY_RS08775	RSUY_17950		CDS	NZ_CP012687.1	1916045	1917962	1	FALSE	type III effector gala7 protein	WP_020957228.1
RSUY_RS08780	RSUY_17960		CDS	NZ_CP012687.1	1918461	1919766	1	FALSE	isocitrate lyase	WP_003264623.1
RSUY_RS08785	RSUY_17970		CDS	NZ_CP012687.1	1919925	1920360	-1	FALSE	universal stress protein UspA	WP_003264624.1
RSUY_RS08790	RSUY_17980		CDS	NZ_CP012687.1	1920428	1921358	-1	FALSE	LysR family transcriptional regulator	WP_003264625.1
RSUY_RS08795	RSUY_17990		CDS	NZ_CP012687.1	1921777	1922479	1	FALSE	2-haloalkanoic acid dehalogenase	WP_003264626.1
RSUY_RS08800	RSUY_18000		CDS	NZ_CP012687.1	1922563	1924144	1	FALSE	malate synthase A	WP_039555584.1
RSUY_RS08805	RSUY_18010		CDS	NZ_CP012687.1	1924249	1924720	1	FALSE	hypothetical protein	WP_003264629.1
RSUY_RS08810	RSUY_18020		CDS	NZ_CP012687.1	1924802	1925072	-1	FALSE	acyl-CoA-binding protein	WP_003264631.1
RSUY_RS08815	RSUY_18030		CDS	NZ_CP012687.1	1925224	1925956	1	FALSE	tRNA (adenosine(37)-N6)-threonylcarbamoyltransferase complex dimerization subunit type 1 TsaB	WP_003264633.1
RSUY_RS08820	RSUY_18040		CDS	NZ_CP012687.1	1925952	1926480	1	FALSE	ribosomal-protein-alanine N-acetyltransferase RimI	WP_003264634.1
RSUY_RS08825	RSUY_18050		CDS	NZ_CP012687.1	1926550	1927384	1	FALSE	uracil-DNA glycosylase	WP_003264635.1
RSUY_RS08830	RSUY_18060		CDS	NZ_CP012687.1	1927450	1928767	-1	FALSE	lysophospholipid transporter LplT	WP_039555636.1
RSUY_RS08835	RSUY_18070		CDS	NZ_CP012687.1	1929394	1930522	1	FALSE	alanine racemase	WP_003264637.1
RSUY_RS08840	RSUY_18080		CDS	NZ_CP012687.1	1930601	1931966	1	FALSE	DNA repair protein RadA	WP_003275173.1
RSUY_RS08845	RSUY_18090		CDS	NZ_CP012687.1	1932059	1932539	1	FALSE	disulfide bond formation protein B	WP_003264639.1
RSUY_RS08850	RSUY_18100		CDS	NZ_CP012687.1	1932952	1934059	-1	FALSE	CoA transferase	WP_003264939.1
RSUY_RS08855	RSUY_18110		CDS	NZ_CP012687.1	1934090	1936214	-1	FALSE	glutathione ABC transporter ATP-binding protein	WP_003264938.1
RSUY_RS08860	RSUY_18120		CDS	NZ_CP012687.1	1936293	1937301	1	FALSE	transcriptional regulator	WP_003275179.1
RSUY_RS08865	RSUY_18130		CDS	NZ_CP012687.1	1937327	1938290	1	FALSE	isoaspartyl peptidase/L-asparaginase	WP_003264935.1
RSUY_RS08870	RSUY_18140		CDS	NZ_CP012687.1	1938327	1940208	1	FALSE	ATP-binding protein	WP_020957224.1
RSUY_RS08875	RSUY_18150		CDS	NZ_CP012687.1	1940227	1941796	1	FALSE	glutathione ABC transporter substrate-binding protein	WP_003264933.1
RSUY_RS08880	RSUY_18160		CDS	NZ_CP012687.1	1941868	1942792	1	FALSE	glutathione ABC transporter permease GsiC	WP_003264932.1
RSUY_RS08885	RSUY_18170		CDS	NZ_CP012687.1	1942802	1943702	1	FALSE	glutathione ABC transporter permease GsiD	WP_003264931.1
RSUY_RS08890	RSUY_18180		CDS	NZ_CP012687.1	1943703	1944729	1	FALSE	D-aminopeptidase	WP_039555612.1
RSUY_RS08895	RSUY_18190		CDS	NZ_CP012687.1	1944734	1945550	1	FALSE	D-aminopeptidase	WP_003264929.1
RSUY_RS08900	RSUY_18200		CDS	NZ_CP012687.1	1945619	1945979	1	FALSE	chitin-binding protein	WP_003264928.1
RSUY_RS08905	RSUY_18210		CDS	NZ_CP012687.1	1946360	1949426	-1	FALSE	transporter	WP_003264927.1
RSUY_RS08910	RSUY_18220		CDS	NZ_CP012687.1	1949425	1950442	-1	FALSE	hemolysin D	WP_039555638.1
RSUY_RS08915	RSUY_18230		CDS	NZ_CP012687.1	1950494	1951883	-1	FALSE	transporter	WP_039555613.1
RSUY_RS08920	RSUY_18240		CDS	NZ_CP012687.1	1952287	1953190	-1	FALSE	ribosomal protein L3 N(5)-glutamine methyltransferase	WP_003264923.1
RSUY_RS08925	RSUY_18250		CDS	NZ_CP012687.1	1953198	1953717	-1	FALSE	adenylate cyclase	WP_020957220.1
RSUY_RS08930	RSUY_18260		CDS	NZ_CP012687.1	1953728	1954880	-1	FALSE	succinyl-diaminopimelate desuccinylase	WP_003264922.1
RSUY_RS08935	RSUY_18270		CDS	NZ_CP012687.1	1954910	1955267	-1	FALSE	arsenate reductase	WP_039555614.1
RSUY_RS08940	RSUY_18280		CDS	NZ_CP012687.1	1955275	1955701	-1	FALSE	hypothetical protein	WP_003264920.1
RSUY_RS08945	RSUY_18290		CDS	NZ_CP012687.1	1955758	1956586	-1	FALSE	2;3;4;5-tetrahydropyridine-2;6-dicarboxylate N-succinyltransferase	WP_039555622.1
RSUY_RS08950	RSUY_18300		CDS	NZ_CP012687.1	1956620	1957832	-1	FALSE	succinyldiaminopimelate transaminase	WP_003264919.1
RSUY_RS08955	RSUY_18310		CDS	NZ_CP012687.1	1957974	1958895	1	FALSE	hypothetical protein	WP_003264918.1
RSUY_RS08960	RSUY_18320		CDS	NZ_CP012687.1	1958942	1959986	1	FALSE	alpha/beta hydrolase	WP_003264917.1
RSUY_RS08965	RSUY_18330		CDS	NZ_CP012687.1	1960237	1963753	1	FALSE	chromosome segregation protein SMC	WP_003264916.1
RSUY_RS08970	RSUY_18340		CDS	NZ_CP012687.1	1963752	1964964	1	FALSE	cell division protein FtsZ	WP_003264915.1
RSUY_RS08975	RSUY_18350		CDS	NZ_CP012687.1	1964974	1967416	1	FALSE	DNA ligase (NAD(+)) LigA	WP_003264914.1
RSUY_RS08980	RSUY_18360		CDS	NZ_CP012687.1	1967412	1967946	1	FALSE	peptide deformylase	WP_020957216.1
RSUY_RS08985	RSUY_18370		CDS	NZ_CP012687.1	1968009	1969152	1	FALSE	hypothetical protein	WP_003264913.1
RSUY_RS08990			CDS	NZ_CP012687.1	1969222	1971256	-1	FALSE	16S rRNA uridine-516 pseudouridylate synthase	WP_003264912.1
RSUY_RS08995	RSUY_18400		CDS	NZ_CP012687.1	1971281	1973867	-1	FALSE	bifunctional uridylyltransferase/uridylyl-removing protein	WP_003264911.1
RSUY_RS09000	RSUY_18410		CDS	NZ_CP012687.1	1973978	1974806	-1	FALSE	type I methionyl aminopeptidase	WP_039555629.1
RSUY_RS09005	RSUY_18420		CDS	NZ_CP012687.1	1975123	1975867	1	FALSE	30S ribosomal protein S2	WP_003264909.1
RSUY_RS09010	RSUY_18430		CDS	NZ_CP012687.1	1976120	1976999	1	FALSE	elongation factor Ts	WP_003275209.1
RSUY_RS09015	RSUY_18440		CDS	NZ_CP012687.1	1977310	1978021	1	FALSE	UMP kinase	WP_003266020.1
RSUY_RS09020	RSUY_18450		CDS	NZ_CP012687.1	1978187	1978748	1	FALSE	ribosome-recycling factor	WP_003266019.1
RSUY_RS09025	RSUY_18460		CDS	NZ_CP012687.1	1978801	1979581	1	FALSE	di-trans;poly-cis-decaprenylcistransferase	WP_003266017.1
RSUY_RS09030	RSUY_18470		CDS	NZ_CP012687.1	1979584	1980400	1	FALSE	phosphatidate cytidylyltransferase	WP_003266016.1
RSUY_RS09035	RSUY_18480		CDS	NZ_CP012687.1	1980414	1981596	1	FALSE	1-deoxy-D-xylulose-5-phosphate reductoisomerase	WP_003266015.1
RSUY_RS09040	RSUY_18490		CDS	NZ_CP012687.1	1981701	1983090	1	FALSE	RIP metalloprotease RseP	WP_003266013.1
RSUY_RS09045	RSUY_18500		CDS	NZ_CP012687.1	1983194	1985492	1	FALSE	outer membrane protein assembly factor BamA	WP_003275213.1
RSUY_RS09050	RSUY_18510		CDS	NZ_CP012687.1	1985491	1986046	1	FALSE	outer membrane protein chaperone	WP_003266011.1
RSUY_RS09055	RSUY_18520		CDS	NZ_CP012687.1	1986056	1987127	1	FALSE	UDP-3-O-(3-hydroxymyristoyl)glucosamine N-acyltransferase	WP_003266010.1
RSUY_RS09060	RSUY_18530		CDS	NZ_CP012687.1	1987123	1987618	1	FALSE	beta-hydroxyacyl-ACP dehydratase	WP_003266009.1
RSUY_RS09065	RSUY_18540		CDS	NZ_CP012687.1	1987614	1988430	1	FALSE	acyl-[acyl-carrier-protein]--UDP-N- acetylglucosamine O-acyltransferase	WP_003266008.1
RSUY_RS09070	RSUY_18550		CDS	NZ_CP012687.1	1988426	1989599	1	FALSE	lipid-A-disaccharide synthase	WP_003275218.1
RSUY_RS09075	RSUY_18560		CDS	NZ_CP012687.1	1989604	1990315	1	FALSE	ribonuclease HII	WP_003266006.1
RSUY_RS09080	RSUY_18570		CDS	NZ_CP012687.1	1990342	1991122	1	FALSE	RNA methyltransferase	WP_003266005.1
RSUY_RS09085	RSUY_18580		CDS	NZ_CP012687.1	1991261	1992137	1	FALSE	hypothetical protein	WP_003266004.1
RSUY_RS09090	RSUY_18590		CDS	NZ_CP012687.1	1992154	1993954	1	FALSE	short chain dehydrogenase	WP_003266003.1
RSUY_RS09095	RSUY_18600		CDS	NZ_CP012687.1	1993990	1994887	1	FALSE	hypothetical protein	WP_003266002.1
RSUY_RS09100	RSUY_18610		CDS	NZ_CP012687.1	1994953	1995793	-1	FALSE	phosphoenolpyruvate synthase regulatory protein	WP_003275226.1
RSUY_RS09105	RSUY_18620		CDS	NZ_CP012687.1	1995993	1998381	1	FALSE	phosphoenolpyruvate synthase	WP_020957214.1
RSUY_RS09110	RSUY_18630		CDS	NZ_CP012687.1	1998528	1998957	1	FALSE	hypothetical protein	WP_003266251.1
RSUY_RS09115	RSUY_18640		CDS	NZ_CP012687.1	1998981	1999908	1	FALSE	paraslipin	WP_003266253.1
RSUY_RS09120	RSUY_18650		CDS	NZ_CP012687.1	1999927	2000374	-1	FALSE	SsrA-binding protein	WP_003266255.1
RSUY_RS09125	RSUY_18660		CDS	NZ_CP012687.1	2000495	2000933	1	FALSE	ubiquinone-binding protein	WP_003266257.1
RSUY_RS09130	RSUY_18670		CDS	NZ_CP012687.1	2000919	2001276	1	FALSE	hypothetical protein	WP_003266259.1
RSUY_RS09135	RSUY_18680		CDS	NZ_CP012687.1	2001281	2001821	-1	FALSE	DUF4124 domain-containing protein	WP_003266261.1
RSUY_RS09140	RSUY_18690		CDS	NZ_CP012687.1	2001977	2002910	-1	FALSE	multidrug DMT transporter permease	WP_003275236.1
RSUY_RS09145	RSUY_18700		CDS	NZ_CP012687.1	2003051	2004515	1	FALSE	IMP dehydrogenase	WP_003266329.1
RSUY_RS09150	RSUY_18710		CDS	NZ_CP012687.1	2004639	2005215	1	FALSE	hypothetical protein	WP_039549322.1
RSUY_RS09155	RSUY_18720		CDS	NZ_CP012687.1	2005189	2006809	1	FALSE	GMP synthetase	WP_039555634.1
RSUY_RS09160	RSUY_18730		rRNA	NZ_CP012687.1	2007424	2008969	1	FALSE	16S ribosomal RNA
RSUY_RS09165	RSUY_18740		tRNA	NZ_CP012687.1	2009024	2009101	1	FALSE	tRNA-Ile
RSUY_RS09170	RSUY_18750		tRNA	NZ_CP012687.1	2009133	2009209	1	FALSE	tRNA-Ala
RSUY_RS09175	RSUY_18760		rRNA	NZ_CP012687.1	2009455	2012347	1	FALSE	23S ribosomal RNA
RSUY_RS09180	RSUY_18770		rRNA	NZ_CP012687.1	2012452	2012565	1	FALSE	5S ribosomal RNA
RSUY_RS09185	RSUY_18780		CDS	NZ_CP012687.1	2013014	2013380	1	FALSE	transposase	WP_003265455.1
RSUY_RS09190			CDS	NZ_CP012687.1	2013376	2014225	1	FALSE	transposase	WP_003261553.1
RSUY_RS09195	RSUY_18800		CDS	NZ_CP012687.1	2014565	2015513	-1	FALSE	pca operon transcription factor PcaQ	WP_003266060.1
RSUY_RS09200	RSUY_18810		CDS	NZ_CP012687.1	2015611	2016352	1	FALSE	protocatechuate 3;4-dioxygenase subunit beta	WP_003266058.1
RSUY_RS09205	RSUY_18820		CDS	NZ_CP012687.1	2016348	2017047	1	FALSE	protocatechuate 3;4-dioxygenase subunit alpha	WP_003266057.1
RSUY_RS09210	RSUY_18830		CDS	NZ_CP012687.1	2017223	2017787	1	FALSE	2'-5' RNA ligase	WP_039557280.1
RSUY_RS09215	RSUY_18840		CDS	NZ_CP012687.1	2017806	2018535	-1	FALSE	DsbA family protein	WP_003266055.1
RSUY_RS09220	RSUY_18850		CDS	NZ_CP012687.1	2018819	2019734	-1	FALSE	MBL fold metallo-hydrolase	WP_003266053.1
RSUY_RS09225	RSUY_18860		CDS	NZ_CP012687.1	2019841	2020744	1	FALSE	LysR family transcriptional regulator	WP_003266052.1
RSUY_RS09230	RSUY_18870		CDS	NZ_CP012687.1	2020748	2021960	-1	FALSE	MFS transporter	WP_020957211.1
RSUY_RS09235	RSUY_18880		CDS	NZ_CP012687.1	2021956	2023294	-1	FALSE	toxin HipA	WP_003266049.1
RSUY_RS09240	RSUY_18890		CDS	NZ_CP012687.1	2023297	2023552	-1	FALSE	transcriptional regulator	WP_003266048.1
RSUY_RS09245	RSUY_18900		CDS	NZ_CP012687.1	2023963	2024602	1	FALSE	7-carboxy-7-deazaguanine synthase	WP_039557278.1
RSUY_RS09250	RSUY_18910		CDS	NZ_CP012687.1	2024669	2025146	1	FALSE	6-carboxytetrahydropterin synthase QueD	WP_003266044.1
RSUY_RS09255	RSUY_18920		CDS	NZ_CP012687.1	2025165	2025717	1	FALSE	tRNA-specific adenosine deaminase	WP_039557275.1
RSUY_RS09260	RSUY_18930		CDS	NZ_CP012687.1	2025713	2026640	1	FALSE	muramoyltetrapeptide carboxypeptidase	WP_039557272.1
RSUY_RS09265	RSUY_18940		CDS	NZ_CP012687.1	2026752	2028375	1	FALSE	ABC-F family ATPase	WP_003266042.1
RSUY_RS09270	RSUY_18950		CDS	NZ_CP012687.1	2028696	2029500	1	FALSE	hypothetical protein	WP_020957208.1
RSUY_RS09275	RSUY_18960		CDS	NZ_CP012687.1	2029542	2029839	1	FALSE	hypothetical protein	WP_003265380.1
RSUY_RS09280	RSUY_18970		CDS	NZ_CP012687.1	2029886	2030429	-1	FALSE	hypothetical protein	WP_003265381.1
RSUY_RS09285	RSUY_18980		CDS	NZ_CP012687.1	2030591	2032028	1	FALSE	aldehyde dehydrogenase	WP_003265382.1
RSUY_RS09290	RSUY_18990		CDS	NZ_CP012687.1	2032103	2032379	-1	FALSE	DUF1289 domain-containing protein	WP_003265383.1
RSUY_RS09295	RSUY_19000		CDS	NZ_CP012687.1	2032412	2034272	-1	FALSE	glucoamylase	WP_003265384.1
RSUY_RS09300	RSUY_19010		CDS	NZ_CP012687.1	2034300	2035527	1	FALSE	succinate-semialdehyde dehydrogenase	WP_003265385.1
RSUY_RS09305	RSUY_19020		CDS	NZ_CP012687.1	2035693	2037235	1	FALSE	membrane protein	WP_003265386.1
RSUY_RS09310	RSUY_19030		CDS	NZ_CP012687.1	2037259	2037982	-1	FALSE	methyltransferase	WP_003265388.1
RSUY_RS09315	RSUY_19040		CDS	NZ_CP012687.1	2038083	2039187	-1	FALSE	nucleoside-diphosphate sugar epimerase	WP_039557268.1
RSUY_RS09320	RSUY_19050		CDS	NZ_CP012687.1	2039530	2040562	-1	FALSE	hypothetical protein	WP_003265390.1
RSUY_RS09325	RSUY_19060		CDS	NZ_CP012687.1	2040607	2041249	-1	FALSE	carbon monoxide dehydrogenase	WP_003275339.1
RSUY_RS09330	RSUY_19070		CDS	NZ_CP012687.1	2041239	2042475	-1	FALSE	VWA domain-containing protein	WP_039558917.1
RSUY_RS09335	RSUY_19080		CDS	NZ_CP012687.1	2042479	2043397	-1	FALSE	ATPase	WP_003265392.1
RSUY_RS09340	RSUY_19090		CDS	NZ_CP012687.1	2043405	2044212	-1	FALSE	dehydrogenase protein	WP_020957205.1
RSUY_RS09345	RSUY_19100		CDS	NZ_CP012687.1	2044246	2046631	-1	FALSE	carbon monoxide dehydrogenase	WP_003265395.1
RSUY_RS09350	RSUY_19110		CDS	NZ_CP012687.1	2046646	2047174	-1	FALSE	carbon monoxide dehydrogenase	WP_003265397.1
RSUY_RS09355	RSUY_19130		CDS	NZ_CP012687.1	2047882	2048356	-1	FALSE	hypothetical protein	WP_003265401.1
RSUY_RS09360	RSUY_19140		CDS	NZ_CP012687.1	2048386	2049343	-1	FALSE	LysR family transcriptional regulator	WP_003265402.1
RSUY_RS09365	RSUY_19150		CDS	NZ_CP012687.1	2049407	2050961	1	FALSE	MFS transporter	WP_003265403.1
RSUY_RS09370	RSUY_19160		CDS	NZ_CP012687.1	2051045	2052878	-1	FALSE	type III effector protein	WP_039556482.1
RSUY_RS09375	RSUY_19170		CDS	NZ_CP012687.1	2053761	2054259	1	FALSE	hypothetical protein	WP_003265406.1
RSUY_RS09380	RSUY_19180		CDS	NZ_CP012687.1	2054255	2056034	1	FALSE	hypothetical protein	WP_003265408.1
RSUY_RS09385	RSUY_19190		CDS	NZ_CP012687.1	2056138	2056867	-1	FALSE	nitroreductase	WP_003265410.1
RSUY_RS09390	RSUY_19200		CDS	NZ_CP012687.1	2057313	2057811	1	FALSE	transcriptional regulator	WP_003265411.1
RSUY_RS09395	RSUY_19210		CDS	NZ_CP012687.1	2058041	2061074	-1	FALSE	penicillin-binding protein	WP_020957201.1
RSUY_RS09400	RSUY_19220		CDS	NZ_CP012687.1	2061233	2062145	-1	FALSE	LysR family transcriptional regulator	WP_003265412.1
RSUY_RS09405	RSUY_19230		CDS	NZ_CP012687.1	2062256	2063366	1	FALSE	muconate cycloisomerase	WP_003265413.1
RSUY_RS09410	RSUY_19240		CDS	NZ_CP012687.1	2063433	2063724	1	FALSE	muconolactone delta-isomerase	WP_003265414.1
RSUY_RS09415	RSUY_19250		CDS	NZ_CP012687.1	2063845	2064766	1	FALSE	catechol 1;2-dioxygenase	WP_020957200.1
RSUY_RS09420	RSUY_19260		CDS	NZ_CP012687.1	2064799	2066167	1	FALSE	benzoate 1;2-dioxygenase large subunit	WP_003265819.1
RSUY_RS09425	RSUY_19270		CDS	NZ_CP012687.1	2066163	2066655	1	FALSE	benzoate 1;2-dioxygenase small subunit	WP_003265818.1
RSUY_RS09430	RSUY_19280		CDS	NZ_CP012687.1	2066677	2067703	1	FALSE	NADH oxidase	WP_003265817.1
RSUY_RS09435	RSUY_19290		CDS	NZ_CP012687.1	2067699	2068485	1	FALSE	1;6-dihydroxycyclohexa-2;4-diene-1-carboxylate dehydrogenase	WP_003265816.1
RSUY_RS09440	RSUY_19300		CDS	NZ_CP012687.1	2068926	2070333	1	FALSE	adenosylmethionine--8-amino-7-oxononanoate aminotransferase BioA	WP_003265814.1
RSUY_RS09445	RSUY_19310		CDS	NZ_CP012687.1	2070319	2071570	1	FALSE	8-amino-7-oxononanoate synthase	WP_003265812.1
RSUY_RS09450	RSUY_19320		CDS	NZ_CP012687.1	2071571	2072261	1	FALSE	dethiobiotin synthase	WP_039556478.1
RSUY_RS09455	RSUY_19330		CDS	NZ_CP012687.1	2072328	2072847	1	FALSE	hypothetical protein	WP_003265810.1
RSUY_RS09460	RSUY_19340		CDS	NZ_CP012687.1	2073035	2073560	1	FALSE	hypothetical protein	WP_003265809.1
RSUY_RS09465	RSUY_19350		CDS	NZ_CP012687.1	2073657	2074530	-1	FALSE	hypothetical protein	WP_003265808.1
RSUY_RS09470	RSUY_19360		CDS	NZ_CP012687.1	2074530	2074740	-1	FALSE	hypothetical protein	WP_003265807.1
RSUY_RS09475	RSUY_19370		CDS	NZ_CP012687.1	2074747	2075095	-1	FALSE	hypothetical protein	WP_003265806.1
RSUY_RS09480	RSUY_19380		CDS	NZ_CP012687.1	2075468	2077796	1	FALSE	hypothetical protein	WP_003265805.1
RSUY_RS09485	RSUY_19390		CDS	NZ_CP012687.1	2077913	2078504	1	FALSE	flavin reductase	WP_003265803.1
RSUY_RS09490	RSUY_19400		CDS	NZ_CP012687.1	2078775	2079339	-1	FALSE	hypothetical protein	WP_039556477.1
RSUY_RS09495	RSUY_19410		CDS	NZ_CP012687.1	2079871	2080489	-1	FALSE	signal peptidase	WP_003265801.1
RSUY_RS09500			CDS	NZ_CP012687.1	2080682	2080868	1	FALSE	hypothetical protein	WP_039556475.1
RSUY_RS09510	RSUY_19440		CDS	NZ_CP012687.1	2083033	2083693	1	FALSE	integrase	WP_003265798.1
RSUY_RS09515	RSUY_19450		CDS	NZ_CP012687.1	2083736	2086823	1	FALSE	ABC transporter	WP_039556474.1
RSUY_RS09520	RSUY_19460		CDS	NZ_CP012687.1	2087469	2088456	-1	FALSE	IS5 family transposase	WP_003261205.1
RSUY_RS09525			CDS	NZ_CP012687.1	2088552	2088855	1	FALSE	hypothetical protein	WP_039561312.1
RSUY_RS09530	RSUY_19470		CDS	NZ_CP012687.1	2088870	2089137	1	FALSE	hypothetical protein	WP_039557939.1
RSUY_RS09535	RSUY_19480		CDS	NZ_CP012687.1	2089166	2090153	1	FALSE	IS5 family transposase	WP_003261205.1
RSUY_RS09540	RSUY_19490		CDS	NZ_CP012687.1	2090492	2092598	1	FALSE	exo-poly-alpha-D-galacturonosidase precursor	WP_003264653.1
RSUY_RS09545	RSUY_19500		CDS	NZ_CP012687.1	2092755	2094285	-1	FALSE	Lysine-specific permease	WP_003264654.1
RSUY_RS09550	RSUY_19510		CDS	NZ_CP012687.1	2094361	2095900	-1	FALSE	amino acid transporter	WP_039555274.1
RSUY_RS09555	RSUY_19520		CDS	NZ_CP012687.1	2096247	2098329	1	FALSE	3-hydroxyacyl-CoA dehydrogenase	WP_003264657.1
RSUY_RS09560	RSUY_19530		CDS	NZ_CP012687.1	2098372	2099005	1	FALSE	bifunctional pyrazinamidase/nicotinamidase	WP_003264658.1
RSUY_RS09565	RSUY_19540		CDS	NZ_CP012687.1	2099094	2100273	1	FALSE	acetyl-CoA acetyltransferase	WP_003264659.1
RSUY_RS09570	RSUY_19550		CDS	NZ_CP012687.1	2100386	2102255	1	FALSE	acyl-CoA dehydrogenase	WP_003264660.1
RSUY_RS09575	RSUY_19560		CDS	NZ_CP012687.1	2102308	2103091	1	FALSE	gluconate 2-dehydrogenase	WP_003264661.1
RSUY_RS09580	RSUY_19570		CDS	NZ_CP012687.1	2103123	2103558	1	FALSE	phenylacetic acid degradation protein	WP_003264662.1
RSUY_RS09585	RSUY_19580		CDS	NZ_CP012687.1	2103646	2105062	1	FALSE	6-aminohexanoate-dimer hydrolase lipoprotein	WP_020957197.1
RSUY_RS09590	RSUY_19590		CDS	NZ_CP012687.1	2105089	2106100	1	FALSE	NADP-dependent oxidoreductase	WP_003264665.1
RSUY_RS09595	RSUY_19600		CDS	NZ_CP012687.1	2106199	2107048	1	FALSE	class II aldolase/adducin family protein	WP_003264666.1
RSUY_RS09600	RSUY_19610		CDS	NZ_CP012687.1	2107081	2108038	1	FALSE	glutathione S-transferase	WP_003264668.1
RSUY_RS09605	RSUY_19620		CDS	NZ_CP012687.1	2108103	2109006	1	FALSE	hypothetical protein	WP_003264670.1
RSUY_RS09610	RSUY_19630		CDS	NZ_CP012687.1	2109084	2110020	1	FALSE	alpha/beta hydrolase	WP_003264672.1
RSUY_RS09615	RSUY_19640		CDS	NZ_CP012687.1	2110059	2111208	-1	FALSE	4-hydroxybutyrate dehydrogenase	WP_003264674.1
RSUY_RS09620	RSUY_19650		CDS	NZ_CP012687.1	2111305	2112274	1	FALSE	alpha/beta hydrolase	WP_039555269.1
RSUY_RS09625	RSUY_19660		CDS	NZ_CP012687.1	2112289	2112727	1	FALSE	thioesterase	WP_020957196.1
RSUY_RS09630	RSUY_19670		CDS	NZ_CP012687.1	2112723	2113179	1	FALSE	GCN5 family acetyltransferase	WP_039555267.1
RSUY_RS09635	RSUY_19680		CDS	NZ_CP012687.1	2113319	2114063	1	FALSE	3-oxoacyl-ACP reductase	WP_003264676.1
RSUY_RS09640	RSUY_19690		CDS	NZ_CP012687.1	2114123	2114942	-1	FALSE	hypothetical protein	WP_003264678.1
RSUY_RS09645	RSUY_19700		CDS	NZ_CP012687.1	2115063	2115354	-1	FALSE	DUF4936 domain-containing protein	WP_003264679.1
RSUY_RS09650	RSUY_19710		CDS	NZ_CP012687.1	2115379	2116420	-1	FALSE	folate-binding protein	WP_003264680.1
RSUY_RS09655	RSUY_19720		CDS	NZ_CP012687.1	2116554	2117553	1	FALSE	aminodeoxychorismate lyase	WP_039555261.1
RSUY_RS09660	RSUY_19730		CDS	NZ_CP012687.1	2117549	2118167	1	FALSE	dTMP kinase	WP_003264682.1
RSUY_RS09665	RSUY_19740		CDS	NZ_CP012687.1	2118248	2119259	1	FALSE	DNA polymerase III subunit delta'	WP_003264683.1
RSUY_RS09670	RSUY_19750		CDS	NZ_CP012687.1	2119319	2119706	1	FALSE	type 4 fimbrial biogenesis protein	WP_020957195.1
RSUY_RS09675	RSUY_19760		CDS	NZ_CP012687.1	2119760	2120564	1	FALSE	hypothetical protein	WP_003265706.1
RSUY_RS09680	RSUY_19770		CDS	NZ_CP012687.1	2120547	2121414	1	FALSE	ankyrin repeat harboring protein	WP_020957194.1
RSUY_RS09685	RSUY_19780		CDS	NZ_CP012687.1	2121791	2125430	1	FALSE	hypothetical protein	WP_003265703.1
RSUY_RS09690	RSUY_19790		CDS	NZ_CP012687.1	2125494	2126808	-1	FALSE	ergothioneine biosynthesis protein EgtB	WP_003265702.1
RSUY_RS09695	RSUY_19800		CDS	NZ_CP012687.1	2127050	2128139	1	FALSE	LacI family transcriptional regulator	WP_003265701.1
RSUY_RS09700	RSUY_19810		CDS	NZ_CP012687.1	2128135	2129179	1	FALSE	ABC transporter substrate-binding protein	WP_003265700.1
RSUY_RS09705	RSUY_19820		CDS	NZ_CP012687.1	2129181	2130030	1	FALSE	ABC transporter permease	WP_003265699.1
RSUY_RS09710	RSUY_19830		CDS	NZ_CP012687.1	2130026	2130824	1	FALSE	ABC transporter permease	WP_003265698.1
RSUY_RS09715	RSUY_19840		CDS	NZ_CP012687.1	2130820	2131897	1	FALSE	ABC transporter ATP-binding protein	WP_003265697.1
RSUY_RS09720	RSUY_19850		CDS	NZ_CP012687.1	2131896	2132745	1	FALSE	phosphodiesterase	WP_003265696.1
RSUY_RS09725	RSUY_19860		CDS	NZ_CP012687.1	2132771	2134100	-1	FALSE	poly(3-hydroxyalkanoate) depolymerase	WP_003265694.1
RSUY_RS09730	RSUY_19870		CDS	NZ_CP012687.1	2134407	2135076	1	FALSE	glutathione S-transferase	WP_039555406.1
RSUY_RS09735	RSUY_19880		CDS	NZ_CP012687.1	2135234	2136341	1	FALSE	pyruvate dehydrogenase (acetyl-transferring) E1 component subunit alpha	WP_003265690.1
RSUY_RS09740	RSUY_19890		CDS	NZ_CP012687.1	2136333	2137314	1	FALSE	2-oxoisovalerate dehydrogenase subunit beta	WP_003265689.1
RSUY_RS09745	RSUY_19900		CDS	NZ_CP012687.1	2137316	2138444	1	FALSE	branched-chain alpha-keto acid dehydrogenase subunit E2	WP_003265688.1
RSUY_RS09750	RSUY_19910		CDS	NZ_CP012687.1	2138655	2140038	1	FALSE	GALA protein	WP_003265687.1
RSUY_RS09755	RSUY_19920		CDS	NZ_CP012687.1	2140179	2141778	1	FALSE	GALA protein	WP_047942166.1
RSUY_RS09760	RSUY_19930		CDS	NZ_CP012687.1	2141900	2142344	-1	FALSE	hypothetical protein	WP_003275401.1
RSUY_RS09765	RSUY_19940		CDS	NZ_CP012687.1	2142399	2143065	-1	FALSE	transcriptional regulator	WP_003265682.1
RSUY_RS09770	RSUY_19960		CDS	NZ_CP012687.1	2143967	2144744	1	FALSE	hydrolase	WP_003265680.1
RSUY_RS09780	RSUY_19980		CDS	NZ_CP012687.1	2146550	2147261	-1	FALSE	hypothetical protein	WP_020957190.1
RSUY_RS09785	RSUY_19990		CDS	NZ_CP012687.1	2147304	2147997	-1	FALSE	hypothetical protein	WP_020957189.1
RSUY_RS09790	RSUY_20000		CDS	NZ_CP012687.1	2148004	2148535	-1	FALSE	hypothetical protein	WP_020957188.1
RSUY_RS09795	RSUY_20010		CDS	NZ_CP012687.1	2148567	2148999	-1	FALSE	guanosine-3';5'-bis(diphosphate) 3'-pyrophosphohydrolase	WP_020957187.1
RSUY_RS09800	RSUY_20020		CDS	NZ_CP012687.1	2149157	2150144	-1	FALSE	IS5 family transposase	WP_003261205.1
RSUY_RS09805	RSUY_20030		CDS	NZ_CP012687.1	2150231	2150414	-1	FALSE	hypothetical protein	WP_039559774.1
RSUY_RS09810	RSUY_20040		CDS	NZ_CP012687.1	2150427	2150928	-1	FALSE	hypothetical protein	WP_039559770.1
RSUY_RS09815	RSUY_20050		CDS	NZ_CP012687.1	2151367	2152354	-1	FALSE	IS5 family transposase	WP_003261205.1
RSUY_RS09820	RSUY_20060		CDS	NZ_CP012687.1	2153255	2153975	-1	FALSE	ABC transporter ATP-binding protein	WP_003275454.1
RSUY_RS09825	RSUY_20070		CDS	NZ_CP012687.1	2153974	2154763	-1	FALSE	ABC transporter ATP-binding protein	WP_003275456.1
RSUY_RS09830	RSUY_20080		CDS	NZ_CP012687.1	2154759	2156082	-1	FALSE	branched-chain amino acid ABC transporter permease	WP_004377533.1
RSUY_RS09835	RSUY_20090		CDS	NZ_CP012687.1	2156083	2157031	-1	FALSE	branched-chain amino acid ABC transporter permease	WP_003275458.1
RSUY_RS09840	RSUY_20100		CDS	NZ_CP012687.1	2157153	2158407	-1	FALSE	branched-chain amino acid ABC transporter substrate-binding protein	WP_004377539.1
RSUY_RS09845	RSUY_20110		CDS	NZ_CP012687.1	2158621	2160259	-1	FALSE	long-chain-fatty-acid--CoA ligase	WP_004377542.1
RSUY_RS09850	RSUY_20120		CDS	NZ_CP012687.1	2160593	2162183	1	FALSE	hypothetical protein	WP_004377545.1
RSUY_RS09855	RSUY_20130		CDS	NZ_CP012687.1	2162288	2162675	1	FALSE	peptide-methionine (R)-S-oxide reductase	WP_003275462.1
RSUY_RS09860	RSUY_20140		CDS	NZ_CP012687.1	2162697	2163258	1	FALSE	septation protein A	WP_003267861.1
RSUY_RS09865	RSUY_20150		CDS	NZ_CP012687.1	2163257	2163530	1	FALSE	BolA family transcriptional regulator	WP_020957184.1
RSUY_RS09870	RSUY_20160		CDS	NZ_CP012687.1	2163571	2164369	1	FALSE	peptidyl-prolyl cis-trans isomerase	WP_014616998.1
RSUY_RS09875	RSUY_20170		CDS	NZ_CP012687.1	2164644	2165634	1	FALSE	ABC transporter permease	WP_003275466.1
RSUY_RS09880	RSUY_20180		CDS	NZ_CP012687.1	2165824	2166742	1	FALSE	ABC transporter permease	WP_003275467.1
RSUY_RS09885	RSUY_20190		CDS	NZ_CP012687.1	2166743	2167538	1	FALSE	ABC transporter ATP-binding protein	WP_004377557.1
RSUY_RS09890	RSUY_20200		CDS	NZ_CP012687.1	2167608	2168670	-1	FALSE	porin	WP_003275472.1
RSUY_RS09895	RSUY_20210		CDS	NZ_CP012687.1	2168870	2169569	1	FALSE	DNA-binding response regulator	WP_003275474.1
RSUY_RS09900	RSUY_20220		CDS	NZ_CP012687.1	2169565	2170984	1	FALSE	histidine kinase	WP_039557005.1
RSUY_RS09905	RSUY_20230		CDS	NZ_CP012687.1	2171455	2172547	1	FALSE	Fe3+/spermidine/putrescine ABC transporter ATP-binding protein	WP_004377562.1
RSUY_RS09910	RSUY_20240		CDS	NZ_CP012687.1	2172633	2173686	1	FALSE	spermidine/putrescine ABC transporter substrate-binding protein	WP_004377564.1
RSUY_RS09915	RSUY_20250		CDS	NZ_CP012687.1	2173784	2175053	1	FALSE	polyamine ABC transporter substrate-binding protein	WP_004377567.1
RSUY_RS09920	RSUY_20260		CDS	NZ_CP012687.1	2175069	2175906	1	FALSE	hypothetical protein	WP_020957182.1
RSUY_RS09925	RSUY_20270		CDS	NZ_CP012687.1	2175963	2176746	-1	FALSE	3-oxoacyl-ACP reductase	WP_004377568.1
RSUY_RS09930	RSUY_20280		CDS	NZ_CP012687.1	2176874	2177795	1	FALSE	LysR family transcriptional regulator	WP_004377570.1
RSUY_RS09935	RSUY_20290		CDS	NZ_CP012687.1	2177849	2179325	-1	FALSE	GDL motif peptide-associated radical SAM/SPASM maturase	WP_004377573.1
RSUY_RS09940	RSUY_20300		CDS	NZ_CP012687.1	2179415	2180006	-1	FALSE	hypothetical protein	WP_003275491.1
RSUY_RS09945	RSUY_20310		CDS	NZ_CP012687.1	2180057	2180687	-1	FALSE	hypothetical protein	WP_004377578.1
RSUY_RS09950	RSUY_20320		CDS	NZ_CP012687.1	2180749	2180941	-1	FALSE	hypothetical protein	WP_004377582.1
RSUY_RS09955	RSUY_20330		CDS	NZ_CP012687.1	2181802	2185921	-1	FALSE	phosphoribosylformylglycinamidine synthase	WP_004377585.1
RSUY_RS09960	RSUY_20340		CDS	NZ_CP012687.1	2186053	2186620	-1	FALSE	transcriptional regulator	WP_004377590.1
RSUY_RS09965	RSUY_20350		CDS	NZ_CP012687.1	2186696	2188292	1	FALSE	bifunctional ADP-dependent (S)-NAD(P)H-hydrate dehydratase/NAD(P)H-hydrate epimerase	WP_039557003.1
RSUY_RS09970	RSUY_20360		CDS	NZ_CP012687.1	2188353	2189973	1	FALSE	glucose-6-phosphate isomerase	WP_004377591.1
RSUY_RS09975	RSUY_20370		CDS	NZ_CP012687.1	2189985	2190696	-1	FALSE	ABC transporter ATP-binding protein	WP_004377593.1
RSUY_RS09980	RSUY_20380		CDS	NZ_CP012687.1	2190769	2191387	1	FALSE	arylesterase	WP_039557000.1
RSUY_RS09985	RSUY_20390		CDS	NZ_CP012687.1	2191466	2192159	1	FALSE	signal peptidase I	WP_003276218.1
RSUY_RS09990	RSUY_20400		CDS	NZ_CP012687.1	2192234	2194181	-1	FALSE	peptidyl-prolyl cis-trans isomerase	WP_004376952.1
RSUY_RS09995	RSUY_20410		tRNA	NZ_CP012687.1	2194335	2194412	-1	FALSE	tRNA-Asp
RSUY_RS10000	RSUY_20420		tRNA	NZ_CP012687.1	2194456	2194532	-1	FALSE	tRNA-Val
RSUY_RS10005	RSUY_20430		CDS	NZ_CP012687.1	2194601	2194874	-1	FALSE	integration host factor	WP_003267811.1
RSUY_RS10010	RSUY_20440		CDS	NZ_CP012687.1	2195052	2197473	-1	FALSE	endopeptidase La	WP_003275501.1
RSUY_RS10015	RSUY_20450		CDS	NZ_CP012687.1	2197644	2198919	-1	FALSE	ATP-dependent Clp protease ATP-binding subunit ClpX	WP_003267807.1
RSUY_RS10020	RSUY_20460		CDS	NZ_CP012687.1	2199084	2199738	-1	FALSE	ATP-dependent Clp protease proteolytic subunit	WP_003267806.1
RSUY_RS10025	RSUY_20470		CDS	NZ_CP012687.1	2199767	2201117	-1	FALSE	trigger factor	WP_039556998.1
RSUY_RS10030	RSUY_20480		CDS	NZ_CP012687.1	2201363	2203370	-1	FALSE	bifunctional tRNA (5-methylaminomethyl-2-thiouridine)(34)-methyltransferase MnmD/FAD-dependent 5-carboxymethylaminomethyl-2-thiouridine(34) oxidoreductase MnmC	WP_004376942.1
RSUY_RS10035	RSUY_20490		CDS	NZ_CP012687.1	2203443	2203629	-1	FALSE	hypothetical protein	WP_004376940.1
RSUY_RS10040	RSUY_20500		CDS	NZ_CP012687.1	2203744	2203981	-1	FALSE	hypothetical protein	WP_039556994.1
RSUY_RS10045	RSUY_20510		tRNA	NZ_CP012687.1	2204233	2204320	-1	FALSE	tRNA-Leu
RSUY_RS10050	RSUY_20520		CDS	NZ_CP012687.1	2204423	2207543	-1	FALSE	drug efflux protein	WP_004376935.1
RSUY_RS10055	RSUY_20530		CDS	NZ_CP012687.1	2207610	2208819	-1	FALSE	RND transporter MFP subunit	WP_004376933.1
RSUY_RS10060	RSUY_20540		CDS	NZ_CP012687.1	2208993	2209827	1	FALSE	squalene synthase HpnD	WP_039557008.1
RSUY_RS10065	RSUY_20550		CDS	NZ_CP012687.1	2209842	2211027	-1	FALSE	hypothetical protein	WP_003276206.1
RSUY_RS10070	RSUY_20560		CDS	NZ_CP012687.1	2211051	2212680	-1	FALSE	hypothetical protein	WP_004376929.1
RSUY_RS10075	RSUY_20570		CDS	NZ_CP012687.1	2212752	2213202	-1	FALSE	hypothetical protein	WP_003276204.1
RSUY_RS10080	RSUY_20580		CDS	NZ_CP012687.1	2213382	2214105	1	FALSE	DNA-binding response regulator	WP_003267785.1
RSUY_RS10085	RSUY_20590		CDS	NZ_CP012687.1	2214144	2215506	1	FALSE	two-component sensor histidine kinase	WP_003267783.1
RSUY_RS10090	RSUY_20600		CDS	NZ_CP012687.1	2215738	2216287	1	FALSE	alkyl hydroperoxide reductase	WP_003276203.1
RSUY_RS10095	RSUY_20610		CDS	NZ_CP012687.1	2216375	2216903	1	FALSE	carboxymuconolactone decarboxylase	WP_004376908.1
[truncated: 7,601 more rows]
