# Supplementary material for: Comparative Analysis of Ralstonia solanacearum Methylomes
Source: Front Plant Sci. 2017 Apr 13;8:504. doi: 10.3389/fpls.2017.00504 (PMC5390034; doi:10.3389/fpls.2017.00504)
Supplement: Supplementary file 3 [file Table3.CSV]

Panel of methylomes derived from (Blow et al.; 2016). For each methylome; the species name; GEO record ID and several other identifiers are provided. The GenBank accession numbers for the replicons of each species; their RefSeq equivalencies; and the mapping between RefSeq accessions and methylome reference numbers (RefSeq_to_Reference) is provided. The Methylome_Gnome_Mapping indicates whether t…
SuperKingdom	Name	MTases	Motifs	Matched_motifs	GEO_ID	Motif_gff_file	Mean_cov	Ref_src	IMG_ID	Finished	RefSeq_GI	DNA_source	Methylome_Gnome_Mapping	GBK_ID	DNA_type	REBASE_ID	GenBank Accessions	Seq_center	SMRT_cells	Seq_chemistry	Genome_size	RefSeq_accessions
Bacteria	Acetobacterium woodii DSM 1030	14	5	5	GSM1711560	GSM1711560_Acetobacterium_woodii_DSM1030_native.motifs.gff	163	NCBI	2512047040	Yes	[u'379009891']	DSMZ (1030)	Complete	CP002987	native	8566	[u'CP002987']	Pac Bio	6	P4/C2	4	[u'NC_016894']
Bacteria	Acidobacteria bacterium KBS 146	3	3	3	GSM1711562	GSM1711562_Acidobacteriaceae_sp_KBS_146_native.motifs.gff	113	IMG	2556793019	No	[u'651255600'| u'651255654']	JGI project (1008709)	Complete	JHVA00000000	native	11157	[u'JHVA01000001'| u'JHVA01000002']	JGI	6	XL/C2	5	[u'NZ_JHVA01000001'| u'NZ_JHVA01000002']
Bacteria	Acidobacteriaceae bacterium TAA166	9	3	2	GSM1711561	GSM1711561_Acidobacteriaceae_sp_DSM24188_native.motifs.gff	66	IMG	2524614882	No	[u'551216990'| u'551217895'| u'551218143']	JGI project (1006464)	Complete	ATWD00000000	native	10525	[u'ATWD01000001'| u'ATWD01000002'| u'ATWD01000003']	JGI	6	XL/C2	6.1	[u'NZ_ATWD01000001'| u'NZ_ATWD01000002'| u'NZ_ATWD01000003']
Bacteria	Acidobacterium sp. PMMR2	1	0	0	GSM1711563	GSM1711563_Acidobacterium_sp_PMMR2_native.motifs.gff	193	IMG	2558860986	Yes	[u'651319364']	JGI project (1016205)	Complete	JIAL00000000	native	13660	[u'JIAL01000001']	JGI	2	P4/C2	3.7	[u'NZ_JIAL01000001']
Bacteria	Acidovorax sp. JHL-3	8	6	6	GSM1711564	GSM1711564_Acidovorax_sp_JHL_3_native.motifs.gff	185	IMG	2540341243	No	[u'640186493'| u'640186623'| u'640186840'| u'640188311']	JGI project (1016755)	Complete	JAFU00000000	native	10871	[u'JAFU01000001'| u'JAFU01000002'| u'JAFU01000003'| u'JAFU01000004']	JGI	2	P4/C2	4	[u'NZ_JAFU01000001'| u'NZ_JAFU01000002'| u'NZ_JAFU01000003'| u'NZ_JAFU01000004']
Bacteria	Actinobacillus succinogenes 130Z	5	2	1	GSM1711565	GSM1711565_Actinobacillus_succinogenes_130Z_native.motifs.gff	160	IMG	640753001	Yes	[u'152977688']	ATCC (55618D-5)	Complete	CP000746	native	4809	[u'CP000746']	JGI	5	C2/C2	2.3	[u'NC_009655']
Bacteria	Actinosynnema mirum DSM 43827	5	1	1	GSM1711566	GSM1711566_Actinosynnema_mirum_DSM43827_native.motifs.gff	70	IMG	644736323	Yes	[u'256374160']	JGI project (1008381)	Complete	CP001630	native	5509	[u'CP001630']	JGI	28	C2/C2	8.2	[u'NC_013093']
Bacteria	Akkermansia muciniphila ATCC BAA-835	8	5	3	GSM1711568	GSM1711568_Akkermansia_muciniphila_ATCCBAA_835_native.motifs.gff	167	IMG	642555104	Yes	[u'187734516']	ATCC (BAA-835D-5)	Complete	CP001071	native	5061	[u'CP001071']	JGI	4	C2/C2	2.7	[u'NC_010655']
Bacteria	Algoriphagus marincola HL-49	9	9	1	GSM1711654	GSM1711654_Hongiella_marincola_HL_49_native.motifs.gff	145	IMG	2540341230	No	[u'635638183']	JGI project (1015881)	Complete	JAFX00000000	native	10911	[u'JAFX01000001']	JGI	6	XL/C2	4.2	[u'NZ_JAFX01000001']
Bacteria	Alicyclobacillus macrosporangiidus CPP55	9	5	3	GSM1711569	GSM1711569_Alicyclobacillus_macrosporangiidus_CPP55_native.motifs.gff	170	IMG	2561511097	No	[u'657612475'| u'657612496']	JGI project (1016407)	Complete	JNIL00000000	native	12073	[u'JNIL01000001'| u'JNIL01000002']	JGI	2	P4/C2	4.1	[u'NZ_JNIL01000001'| u'NZ_JNIL01000002']
Bacteria	Alteromonadaceae bacterium Bs12	6	3	1	GSM1711571	GSM1711571_Alteromonadaceae_bacterium_Bs12_native.motifs.gff	144	IMG	2545555829	No	[u'797200607'| u'797200877'| u'797200880']	JGI project (1017236)	Complete	JDFY00000000	native	10888	[u'JDFY01000001'| u'JDFY01000002'| u'JDFY01000003']	JGI	3	XL/C2	4.9	[u'NZ_JDFY01000001'| u'NZ_JDFY01000002'| u'NZ_JDFY01000003']
Bacteria	Alteromonas sp. ALT199	2	1	1	GSM1711570	GSM1711570_Altermomonas_sp_Alt_199_native.motifs.gff	61	IMG	2524614846	Yes	[u'643757835']	JGI project (1015920)	Complete	JFBK00000000	native	10526	[u'JFBK01000001']	JGI	4	XL/C2	4.6	[u'NZ_JFBK01000001']
Bacteria	Aminiphilus circumscriptus DSM 16581	6	7	1	GSM1711572	GSM1711572_Aminiphilus_circumscriptus_DSM16581_native.motifs.gff	179	IMG	2541046957	No	[u'647304380'| u'649575417'| u'656216434'| u'656216435'| u'656217026'| u'656217027'| u'656217968']	JGI project (1015833)	Complete	JAFY00000000	native	10899	[u'JAFY01000001'| u'JAFY01000002'| u'JAFY01000003'| u'JAFY01000004'| u'JAFY01000005'| u'JAFY01000006'| u'JAFY01000007']	JGI	5	XL/C2	3.1	[u'NZ_JAFY01000001'| u'NZ_JAFY01000002'| u'NZ_JAFY01000003'| u'NZ_JAFY01000004'| u'NZ_JAFY01000005'| u'NZ_JAFY01000006'| u'NZ_JAFY01000007']
Bacteria	Aminobacterium colombiense DSM 12261	4	4	4	GSM1711573	GSM1711573_Aminobacterium_colombiense_DSM12261_native.motifs.gff	162	IMG	646564503	Yes	[u'294101015']	JGI project (98021)	Complete	CP001997	native	5898	[u'CP001997']	JGI	4	C2/C2	2	[u'NC_014011']
Bacteria	Anoxybacillus flavithermus WK1	6	1	0	GSM1711574	GSM1711574_Anoxybacillus_flavithermus_WK1_DSM2641_native.motifs.gff	55	IMG	643348508	Yes	[u'212637849']	DSMZ (2641)	Complete	CP000922	native	5183	[u'CP000922']	JGI	4	C2/C2	2.8	[u'NC_011567']
Bacteria	Arthrobacter chlorophenolicus A6	7	3	3	GSM1711575	GSM1711575_Arthrobacter_chlorophenolicus_A6_native.motifs.gff	55	IMG	643348509	Yes	[u'220910783'| u'219882541'| u'219883257']	ATCC (700700D-5)	Complete	CP001341..43	native	5282	[u'CP001341'| u'CP001342'| u'CP001343']	JGI	6	C2/C2	5	[u'NC_011886'| u'NC_011879'| u'NC_011881']
Bacteria	Arthrobacter sp. 31Y	6	2	2	GSM1711576	GSM1711576_Arthrobacter_sp_31Y_native.motifs.gff	85	IMG	2546826728	No	[u'640204313'| u'640204741']	JGI project (1009422)	Complete	JAFW00000000	native	10896	[u'JAFW01000001'| u'JAFW01000002']	JGI	2	XL/C2	5.1	[u'NZ_JAFW01000001'| u'NZ_JAFW01000002']
Bacteria	Bacterium JKG1	9	7	3	GSM1711579	GSM1711579_Bacterium_JKG1_native.motifs.gff	170	IMG	2540341237	No	[u'647304741'| u'649577408'| u'656269738'| u'656269978']	JGI project (1009476)	Complete	JAGA00000000	native	10904	[u'JAGA01000001'| u'JAGA01000002'| u'JAGA01000003'| u'JAGA01000004']	JGI	6	XL/C2	4.5	[u'NZ_JAGA01000001'| u'NZ_JAGA01000002'| u'NZ_JAGA01000003'| u'NZ_JAGA01000004']
Bacteria	Bacteroides salanitronis DSM 18170	13	5	1	GSM1711580	GSM1711580_Bacteroides_salanitronis_DSM18170_native.motifs.gff	92	IMG	649633013	Yes	[u'325297172'| u'325300726'| u'324976987'| u'324959701']	DSMZ (18170)	Complete	CP002530..33	native	6759	[u'CP002530'| u'CP002531'| u'CP002532'| u'CP002533']	JGI	3	XL/C2	4.3	[u'NC_015164'| u'NC_015165'| u'NC_015168'| u'NC_015166']
Bacteria	Bacteroides sp. 14(A)	5	3	0	GSM1711581	GSM1711581_Bacteroides_sp_isolate_14A_native.motifs.gff	126	IMG	2548877171	No	[u'647281374'| u'649574207'| u'657213790'| u'657214319'| u'657215163'| u'657215167'| u'657215181']	JGI project (1002194)	Complete	JAGH00000000	native	10889	[u'JAGH01000001'| u'JAGH01000002'| u'JAGH01000003'| u'JAGH01000004'| u'JAGH01000005'| u'JAGH01000006'| u'JAGH01000007']	JGI	5	XL/C2	7.2	[u'NZ_JAGH01000001'| u'NZ_JAGH01000002'| u'NZ_JAGH01000003'| u'NZ_JAGH01000004'| u'NZ_JAGH01000005'| u'NZ_JAGH01000006'| u'NZ_JAGH01000007']
Bacteria	Bifidobacterium longum subsp. infantis ATCC 15697	8	3	3	GSM1711582	GSM1711582_Bifidobacterium_infantis_ATCC15697_native.motifs.gff	259	IMG	643348516	Yes	[u'213690928']	ATCC (15697D-5)	Complete	CP001095	native	5214	[u'CP001095']	Pac Bio	6	C2/C2	2.8	[u'NC_011593']
Bacteria	Bradyrhizobium elkanii USDA 76	4	1	1	GSM1711584	GSM1711584_Bradyrhizobium_elkanii_USDA_76_native.motifs.gff	66	IMG	2517572143	No	[u'482996294'| u'482996521']	JGI project (404025)	Complete	ARAG00000000	native	9342	[u'KB900701'| u'KB900702']	JGI	5	C2/C2	9.5	[u'NZ_KB900701'| u'NZ_KB900702']
Bacteria	Bryobacter aggregatus MPL3	3	3	3	GSM1711585	GSM1711585_Bryobacter_aggregatus_DSM_18758_native.motifs.gff	90	IMG	2562617048	No	[u'671508332'| u'671508412'| u'671514006'| u'671515349']	JGI project (1006476)	Complete	JNIF00000000	native	12081	[u'JNIF01000001'| u'JNIF01000002'| u'JNIF01000003'| u'JNIF01000004']	JGI	2	P4/C2	5.7	[u'NZ_JNIF01000001'| u'NZ_JNIF01000002'| u'NZ_JNIF01000003'| u'NZ_JNIF01000004']
Bacteria	Butyrivibrio sp. AE3003	6	6	4	GSM1711586	GSM1711586_Butyrivibrio_sp_AE3003_native.motifs.gff	192	IMG	2563367225	Yes	[u'651902561']	JGI project (1020242)	Complete	JMLX00000000	native	10906	[u'JMLX01000001']	JGI	9	XL/C2	3.5	[u'NZ_JMLX01000001']
Bacteria	Butyrivibrio sp. AE3004	5	4	4	GSM1711587	GSM1711587_Butyrivibrio_sp_AE3004_native.motifs.gff	70	IMG	2562617011	No	[u'657204775'| u'657209769'| u'657210286'| u'657210325'| u'657210375'| u'657210385']	JGI project (1020254)	Complete	JNLQ00000000	native	10907	[u'JNLQ01000001'| u'JNLQ01000002'| u'JNLQ01000003'| u'JNLQ01000004'| u'JNLQ01000005'| u'JNLQ01000006']	JGI	5	XL/C2	4.5	[u'NZ_JNLQ01000001'| u'NZ_JNLQ01000002'| u'NZ_JNLQ01000003'| u'NZ_JNLQ01000004'| u'NZ_JNLQ01000005'| u'NZ_JNLQ01000006']
Bacteria	Butyrivibrio sp. FCS014	4	3	3	GSM1711588	GSM1711588_Butyrivibrio_sp_FCS014_native.motifs.gff	241	IMG	2545555868	No	[u'640326827'| u'640326873'| u'640328004'| u'640328234'| u'640328350'| u'640329417'| u'640330508'| u'640331308'| u'640331327'| u'640331543'| u'640331591'| u'640331630'| u'640331971'| u'640332030'| u'640332066'| u'640332087'| u'640332150'| u'640332193'| u'640334499'| u'640334585'| u'640334611'| u'640334639']	JGI project (1020248)	Complete	JAHA00000000	native	10897	[u'JAHA01000001'| u'JAHA01000002'| u'JAHA01000003'| u'JAHA01000004'| u'JAHA01000005'| u'JAHA01000006'| u'JAHA01000007'| u'JAHA01000008'| u'JAHA01000009'| u'JAHA01000010'| u'JAHA01000011'| u'JAHA01000012'| u'JAHA01000013'| u'JAHA01000014'| u'JAHA01000015'| u'JAHA01000016'| u'JAHA01000017'| u'JAHA01000018'| u'JAHA01000019'| u'JAHA01000020'| u'JAHA01000021'| u'JAHA01000022']	JGI	5	XL/C2	4.1	[u'NZ_JAHA01000001'| u'NZ_JAHA01000002'| u'NZ_JAHA01000003'| u'NZ_JAHA01000004'| u'NZ_JAHA01000005'| u'NZ_JAHA01000006'| u'NZ_JAHA01000007'| u'NZ_JAHA01000008'| u'NZ_JAHA01000009'| u'NZ_JAHA01000010'| u'NZ_JAHA01000011'| u'NZ_JAHA01000012'| u'NZ_JAHA01000013'| u'NZ_JAHA01000014'| u'NZ_JAHA01000015'| u'NZ_JAHA01000016'| u'NZ_JAHA01000017'| u'NZ_JAHA01000018'| u'NZ_JAHA01000019'| u'NZ_JAHA01000020'…
Bacteria	Caldithrix abyssi DSM 13497	13	7	2	GSM1711590	GSM1711590_Caldithrix_abyssi_LF13_DSM13497_native.motifs.gff	86	IMG	2506381024	Yes	[u'373456219']	DSMZ (13497)	Complete	CM001402	native	8360	[u'CM001402']	JGI	2	XL/C2	5	[u'NZ_CM001402']
Bacteria	Capnocytophaga ochracea DSM 7271	9	5	4	GSM1711591	GSM1711591_Capnocytophaga_ochracea_DSM7271_native.motifs.gff	211	NCBI	644736338	Yes	[u'256818848']	DSMZ (7271)	Complete	CP001632	native	5526	[u'CP001632']	Pac Bio	2	P4/C2	2.6	[u'NC_013162']
Bacteria	Cellulomonas sp. KRMCY2	3	2	2	GSM1711592	GSM1711592_Cellulomonas_sp_KRMCY2_native.motifs.gff	171	IMG	2545824564	No	[u'635642121']	JGI project (1015712)	Complete	JAGF00000000	native	10864	[u'JAGF01000001']	JGI	5	XL/C2	4.5	[u'NZ_JAGF01000001']
Bacteria	Cellulophaga algicola DSM 14237	5	4	3	GSM1711593	GSM1711593_Cellulophaga_algicola_IC166_DSM14237_native.motifs.gff	64	IMG	649633031	Yes	[u'319951593']	DSMZ (14237)	Complete	CP002453	native	6627	[u'CP002453']	JGI	2	XL/C2	4.9	[u'NC_014934']
Bacteria	Cellulophaga lytica DSM 7489	4	2	2	GSM1711594	GSM1711594_Cellulophaga_lytica_LIM_21_DSM7489_native.motifs.gff	129	IMG	649633032	Yes	[u'325284916']	DSMZ (7489)	Complete	CP002534	native	6761	[u'CP002534']	JGI	2	XL/C2	3.8	[u'NC_015167']
Bacteria	Chloroflexus aggregans DSM 9485	25	17	10	GSM1711595	GSM1711595_Chloroflexus_aggregans_DSM9485_native.motifs.gff	166	NCBI	643348527	Yes	[u'219846956']	DSMZ (9485)	Complete	CP001337	native	5277	[u'CP001337']	Pac Bio	6	P4/C2	4.7	[u'NC_011831']
Bacteria	Clostridium algidicarnis strain B3	5	3	3	GSM1711596	GSM1711596_Clostridium_algidicarnis_B3_native.motifs.gff	143	IMG	2561511142	Yes	[u'657649128']	JGI project (1020293)	Complete	JNLN00000000	native	10895	[u'JNLN01000001']	JGI	4	XL/C2	3.1	[u'NZ_JNLN01000001']
Bacteria	Clostridium difficile 630	5	2	2	GSM1711598	GSM1711598_Clostridium_difficile_630_native.motifs.gff	266	IMG	640069308	Yes	[u'126697566'| u'110666922']	ATCC (BAA-1870D-5)	Complete	AM180355..56	native	3249	[u'AM180355'| u'AM180356']	Pac Bio	8	C2/C2	4.3	[u'NC_009089'| u'NC_008226']
Bacteria	Clostridium difficile 630	5	2	2	GSM1711599	GSM1711599_Clostridium_difficile_630_Tet.motifs.gff	279	IMG	640069308	Yes	[u'126697566'| u'110666922']	ATCC (BAA-1870D-5)	Complete	AM180355..57	Tet	3249	[u'AM180355'| u'AM180356'| u'AM180357']	Pac Bio	12	C2/C2	4.3	[u'NC_009089'| u'NC_008226']
Bacteria	Clostridium indolis DSM 755	6	2	2	GSM1711600	GSM1711600_Clostridium_indolis_DSM755_native.motifs.gff	42	IMG	2524614838	Yes	[u'635649719']	JGI project (1012244)	Complete	AZUI00000000	native	10528	[u'AZUI01000001']	JGI	6	XL/C2	6.4	[u'NZ_AZUI01000001']
Bacteria	Clostridium josui JCM 17888	17	5	2	GSM1711601	GSM1711601_Clostridium_josui_JCM17888_native.motifs.gff	202	IMG	2541046955	No	[u'640240558'| u'640242292']	JGI project (1015854)	Complete	JAGE00000000	native	10909	[u'JAGE01000001'| u'JAGE01000002']	JGI	9	XL/C2	4.5	[u'NZ_JAGE01000001'| u'NZ_JAGE01000002']
Bacteria	Clostridium mangenotii LM2	6	4	4	GSM1711602	GSM1711602_Clostridium_mangenotii_LM2_native.motifs.gff	214	IMG	2558309100	Yes	[u'654052385']	JGI project (1020296)	Complete	JIAA00000000	native	12069	[u'JIAA01000001']	JGI	5	P4/C2	3	[u'NZ_JIAA01000001']
Bacteria	Clostridium methoxybenzovorans SR3	7	2	2	GSM1711603	GSM1711603_Clostridium_methoxybenzovorans_SR3_native.motifs.gff	44	IMG	2526164529	No	[u'636818711'| u'636818722'| u'636818735'| u'636818742'| u'636818745'| u'636819946'| u'636820757'| u'636821290'| u'636821682'| u'636822022'| u'636822347'| u'636822380'| u'636822402'| u'636822417']	JGI project (1012250)	Complete	ATXD00000000	native	10524	[u'ATXD01000001'| u'ATXD01000002'| u'ATXD01000003'| u'ATXD01000004'| u'ATXD01000005'| u'ATXD01000006'| u'ATXD01000007'| u'ATXD01000008'| u'ATXD01000009'| u'ATXD01000010'| u'ATXD01000011'| u'ATXD01000012'| u'ATXD01000013'| u'ATXD01000014']	JGI	15	XL/C2	7.1	[u'NZ_ATXD01000001'| u'NZ_ATXD01000002'| u'NZ_ATXD01000003'| u'NZ_ATXD01000004'| u'NZ_ATXD01000005'| u'NZ_ATXD01000006'| u'NZ_ATXD01000007'| u'NZ_ATXD01000008'| u'NZ_ATXD01000009'| u'NZ_ATXD01000010'| u'NZ_ATXD01000011'| u'NZ_ATXD01000012'| u'NZ_ATXD01000013'| u'NZ_ATXD01000014']
Bacteria	Clostridium sp. 12(A)	9	4	4	GSM1711608	GSM1711608_Clostridium_sp_isolate_12A_native.motifs.gff	107	IMG	2547132519	No	[u'640243428'| u'640251317'| u'640252824']	JGI project (1002191)	Complete	JAGI00000000	native	10884	[u'JAGI01000001'| u'JAGI01000002'| u'JAGI01000003']	JGI	2	XL/C2	4.6	[u'NZ_JAGI01000001'| u'NZ_JAGI01000002'| u'NZ_JAGI01000003']
Bacteria	Clostridium sp. ASBs410	5	2	2	GSM1711607	GSM1711607_Clostridium_sp_ASBs410_6661_native.motifs.gff	37	IMG	2524614847	Yes	[u'643573964']	JGI project (1012238)	Complete	JFBV00000000	native	10527	[u'JFBV01000001']	JGI	5	XL/C2	5.7	[u'NZ_JFBV01000001']
Bacteria	Clostridium sp. KNHs205	6	3	1	GSM1711609	GSM1711609_Clostridium_sp_KNHs205_native.motifs.gff	80	IMG	2562617194	No	[u'697195146'| u'697195149'| u'697198925'| u'697198931'| u'697200266'| u'697200272']	JGI project (1022982)	Complete	JNLE00000000	native	13146	[u'JNLE01000001'| u'JNLE01000002'| u'JNLE01000003'| u'JNLE01000004'| u'JNLE01000005'| u'JNLE01000006']	JGI	7	P4/C2	6.4	[u'NZ_JNLE01000001'| u'NZ_JNLE01000002'| u'NZ_JNLE01000003'| u'NZ_JNLE01000004'| u'NZ_JNLE01000005'| u'NZ_JNLE01000006']
Bacteria	Clostridium thermocellum ATCC 27405	11	5	5	GSM1711610	GSM1711610_Clostridium_thermocellum_ATCC27405_native.motifs.gff	272	IMG	640069309	Yes	[u'125972525']	ATCC (27405D-5)	Complete	CP000568	native	1081	[u'CP000568']	Pac Bio	8	C2/C2	3.8	[u'NC_009012']
Bacteria	Clostridium thermocellum DSM 1313	6	2	1	GSM1711612	GSM1711612_Clostridium_thermocellum_LQ8_DSM1313_native.motifs.gff	120	IMG	650377924	Yes	[u'385777386']	DSMZ (1313)	Complete	CP002416	native	5841	[u'CP002416']	JGI	4	C2/C2	3.6	[u'NC_017304']
Bacteria	Cohnella panacarvi Gsoil 349	10	3	3	GSM1711613	GSM1711613_Cohnella_panacarvi_Gsoil_349_DSM18696_native.motifs.gff	78	IMG	2516493019	No	[u'652780805']	JGI project (401887)	Complete	AZXQ00000000	native	9343	[u'KI911563']	JGI	3	C2/C2	4.8	[u'NZ_KI911563']
Bacteria	Coraliomargarita akajimensis DSM 45221	2	1	1	GSM1711614	GSM1711614_Coraliomargarita_akajimensis_DSM45221_native.motifs.gff	142	IMG	646564524	Yes	[u'294053541']	JGI project (400544)	Complete	CP001998	native	5918	[u'CP001998']	JGI	4	C2/C2	3.8	[u'NC_014008']
Bacteria	Corynebacterium aurimucosum ATCC 700975	6	3	2	GSM1711615	GSM1711615_Corynebacterium_aurimucosum_ATCC700975_native.motifs.gff	133	IMG	645951870	No	[u'227870293'| u'227870294'| u'227870295'| u'227870296'| u'227870297'| u'227870298'| u'227870299'| u'227870300'| u'227870301'| u'227870302'| u'227870303'| u'227870304'| u'227870305'| u'227870306'| u'227870307'| u'227870308'| u'227870309'| u'227870310'| u'227870311'| u'227870312'| u'227870313'| u'227870314'| u'227870315'| u'227870316'| u'227870317'| u'227870318'| u'227870319'| u'227870320'| u'2278…	DSMZ (44827)	Complete	ACLH00000000	native	5424	[u'ACLH01000001'| u'ACLH01000002'| u'ACLH01000003'| u'ACLH01000004'| u'ACLH01000005'| u'ACLH01000006'| u'ACLH01000007'| u'ACLH01000008'| u'ACLH01000009'| u'ACLH01000010'| u'ACLH01000011'| u'ACLH01000012'| u'ACLH01000013'| u'ACLH01000014'| u'ACLH01000015'| u'ACLH01000016'| u'ACLH01000017'| u'ACLH01000018'| u'ACLH01000019'| u'ACLH01000020'| u'ACLH01000021'| u'ACLH01000022'| u'ACLH01000023'| u'ACLH0…	JGI	4	XL/C2	2.7	[u'NZ_ACLH01000001'| u'NZ_ACLH01000002'| u'NZ_ACLH01000003'| u'NZ_ACLH01000004'| u'NZ_ACLH01000005'| u'NZ_ACLH01000006'| u'NZ_ACLH01000007'| u'NZ_ACLH01000008'| u'NZ_ACLH01000009'| u'NZ_ACLH01000010'| u'NZ_ACLH01000011'| u'NZ_ACLH01000012'| u'NZ_ACLH01000013'| u'NZ_ACLH01000014'| u'NZ_ACLH01000015'| u'NZ_ACLH01000016'| u'NZ_ACLH01000017'| u'NZ_ACLH01000018'| u'NZ_ACLH01000019'| u'NZ_ACLH01000020'…
Bacteria	Desulfobacca acetoxidans DSM 11109	18	14	5	GSM1711617	GSM1711617_Desulfobacca_acetoxidans_DSM11109_native.motifs.gff	242	NCBI	2504136006	Yes	[u'328951746']	DSMZ (11109)	Complete	CP002629	native	6881	[u'CP002629']	Pac Bio	6	P4/C2	3.3	[u'NC_015388']
Bacteria	Desulfospira joergensenii DSM 10085	4	2	2	GSM1711619	GSM1711619_Desulfospira_joergensenii_DSM10085_native.motifs.gff	127	IMG	2523231085	No	[u'550912930'| u'550915316'| u'550916449'| u'550916521'| u'550916522'| u'550916526']	JGI project (1005059)	Complete	ATUG00000000	native	10540	[u'ATUG01000001'| u'ATUG01000002'| u'ATUG01000003'| u'ATUG01000004'| u'ATUG01000005'| u'ATUG01000006']	JGI	19	XL/C2	6.1	[u'NZ_ATUG01000001'| u'NZ_ATUG01000002'| u'NZ_ATUG01000003'| u'NZ_ATUG01000004'| u'NZ_ATUG01000005'| u'NZ_ATUG01000006']
Bacteria	Desulfotignum balticum DSM 7044	13	9	1	GSM1711620	GSM1711620_Desulfotignum_balticum_DSM7044_native.motifs.gff	50	IMG	2526164528	No	[u'636810464'| u'636810570'| u'636810650'| u'636810657'| u'636810661']	JGI project (1015845)	Complete	ATWO00000000	native	5137	[u'ATWO01000001'| u'ATWO01000002'| u'ATWO01000003'| u'ATWO01000004'| u'ATWO01000005']	JGI	3	XL/C2	5.1	[u'NZ_ATWO01000001'| u'NZ_ATWO01000002'| u'NZ_ATWO01000003'| u'NZ_ATWO01000004'| u'NZ_ATWO01000005']
Bacteria	Desulfovibrio cf. magneticus IFRC170	7	3	0	GSM1711622	GSM1711622_Desulfovibrio_cf_magneticus_IFRC170_native.motifs.gff	129	IMG	2540341244	No	[u'640210397'| u'640210419'| u'640214808'| u'640214856'| u'640216380'| u'640216443'| u'640216516'| u'640216545'| u'640220660'| u'640220810']	JGI project (1015851)	Complete	JAGC00000000	native	10890	[u'JAGC01000001'| u'JAGC01000002'| u'JAGC01000003'| u'JAGC01000004'| u'JAGC01000005'| u'JAGC01000006'| u'JAGC01000007'| u'JAGC01000008'| u'JAGC01000009'| u'JAGC01000010']	JGI	5	XL/C2	4.8	[u'NZ_JAGC01000001'| u'NZ_JAGC01000002'| u'NZ_JAGC01000003'| u'NZ_JAGC01000004'| u'NZ_JAGC01000005'| u'NZ_JAGC01000006'| u'NZ_JAGC01000007'| u'NZ_JAGC01000008'| u'NZ_JAGC01000009'| u'NZ_JAGC01000010']
Bacteria	Desulfovibrio sp. L21-Syr-AB	5	2	0	GSM1711621	GSM1711621_Desulfovibrio_alkalitolerans_L21_Syr_AB_native.motifs.gff	126	IMG	2571042914	No	[u'659845696'| u'659845718'| u'659850193'| u'659851548'| u'659851566']	JGI project (1015857)	Complete	JOMJ00000000	native	12080	[u'JOMJ01000001'| u'JOMJ01000002'| u'JOMJ01000003'| u'JOMJ01000004'| u'JOMJ01000005']	JGI	2	P4/C2	3.4	[u'NZ_JOMJ01000001'| u'NZ_JOMJ01000002'| u'NZ_JOMJ01000003'| u'NZ_JOMJ01000004'| u'NZ_JOMJ01000005']
Bacteria	Desulfurobacterium sp. TC5-1	0	0	0	GSM1711623	GSM1711623_Desulfurobacterium_lauensis_TC5_1_native.motifs.gff	158	IMG	2523533569	No	[u'551219591'| u'551219817'| u'551219818'| u'551219820']	JGI project (1001339)	Complete	ATXC00000000	native	#N/A	[u'ATXC01000001'| u'ATXC01000002'| u'ATXC01000003'| u'ATXC01000004']	JGI	8	XL/C2	1.7	[u'NZ_ATXC01000001'| u'NZ_ATXC01000002'| u'NZ_ATXC01000003'| u'NZ_ATXC01000004']
Bacteria	Dinoroseobacter shibae DFL 12	5	3	3	GSM1711624	GSM1711624_Dinoroseobacter_shibae_DFL_12_DSM16493_native.motifs.gff	56	IMG	2501004205	Yes	[u'159042556'| u'159046135'| u'159046331'| u'159046469'| u'159046605'| u'159046676']	DSMZ (16493)	Complete	CP000830..35	native	4921	[u'CP000830'| u'CP000831'| u'CP000832'| u'CP000833'| u'CP000834'| u'CP000835']	JGI	6	C2/C2	4.4	[u'NC_009952'| u'NC_009955'| u'NC_009956'| u'NC_009957'| u'NC_009958'| u'NC_009959']
Bacteria	Dyadobacter fermentans DSM 18053	5	2	2	GSM1711625	GSM1711625_Dyadobacter_fermentans_NS114_DSM18053_native.motifs.gff	55	IMG	644736356	Yes	[u'255033817']	ATCC (700827D-5)	Complete	CP001619	native	5522	[u'CP001619']	JGI	8	C2/C2	7	[u'NC_013037']
Bacteria	Echinicola vietnamensis DSM 17526	5	3	1	GSM1711626	GSM1711626_Echinicola_vietnamensis_KMM_6221_DSM17526_native.motifs.gff	68	IMG	2509276020	Yes	[u'431795410']	DSMZ (17526)	Complete	CP003346	native	9787	[u'CP003346']	JGI	4	C2/C2	5.6	[u'NC_019904']
Bacteria	Enterobacter aerogenes FGI35	4	3	1	GSM1711627	GSM1711627_Enterobacter_aerogenes_FGI35_native.motifs.gff	68	IMG	2516143105	No	[u'487372660']	JGI project (401128)	Complete	ARTC00000000	native	9344	[u'KB911089']	JGI	6	C2/C2	5.1	[u'NZ_KB911089']
Bacteria	Enterobacteriaceae bacterium strain FGI 57	5	3	2	GSM1711616	GSM1711616_Cronobacter_sp_FGI57_native.motifs.gff	103	IMG	2507262057	Yes	[u'440285501']	JGI project (1009416)	Complete	CP003938	native	9894	[u'CP003938']	JGI	3	P4/C2	4.8	[u'NC_020063']
Bacteria	Enterococcus faecalis 68A	5	2	0	GSM1711628	GSM1711628_Enterococcus_faecalis_68A_native.motifs.gff	248	IMG	2565956507	No	[u'659835644'| u'659835656'| u'659835664'| u'659835691'| u'659835715'| u'659835734'| u'659835761'| u'659835766'| u'659835769']	JGI project (1020269)	Complete	JOOC00000000	native	10910	[u'JOOC01000001'| u'JOOC01000002'| u'JOOC01000003'| u'JOOC01000004'| u'JOOC01000005'| u'JOOC01000006'| u'JOOC01000007'| u'JOOC01000008'| u'JOOC01000009']	JGI	7	XL/C2	3	[u'NZ_JOOC01000001'| u'NZ_JOOC01000002'| u'NZ_JOOC01000003'| u'NZ_JOOC01000004'| u'NZ_JOOC01000005'| u'NZ_JOOC01000006'| u'NZ_JOOC01000007'| u'NZ_JOOC01000008'| u'NZ_JOOC01000009']
Bacteria	Enterococcus gallinarum strain SKF1	4	1	1	GSM1711629	GSM1711629_Enterococcus_gallinarum_SKF1_native.motifs.gff	62	IMG	2562617050	No	[u'657685250'| u'657685361'| u'657686567'| u'657686568'| u'657686572'| u'657686575']	JGI project (1020278)	Complete	JNLR00000000	native	10922	[u'JNLR01000001'| u'JNLR01000002'| u'JNLR01000003'| u'JNLR01000004'| u'JNLR01000005'| u'JNLR01000006']	JGI	6	XL/C2	3.5	[u'NZ_JNLR01000001'| u'NZ_JNLR01000002'| u'NZ_JNLR01000003'| u'NZ_JNLR01000004'| u'NZ_JNLR01000005'| u'NZ_JNLR01000006']
Bacteria	Eubacterium sp. AB3007	4	3	1	GSM1711633	GSM1711633_Eubacterium_sp_AB3007_native.motifs.gff	396	IMG	2558860974	Yes	[u'654392782']	JGI project (1020317)	Complete	JIAD00000000	native	12084	[u'JIAD01000001']	JGI	5	P4/C2	2.3	[u'NZ_JIAD01000001']
Bacteria	Exiguobacterium acetylicum DSM 20416	0	0	0	GSM1711634	GSM1711634_Exiguobacterium_acetylicum_DSM_20416_native.motifs.gff	150	IMG	2562617000	No	[u'657229686'| u'657229693'| u'657229789']	JGI project (1022369)	Complete	JNIR00000000	native	#N/A	[u'JNIR01000001'| u'JNIR01000002'| u'JNIR01000003']	JGI	3	P4/C2	3.3	[u'NZ_JNIR01000001'| u'NZ_JNIR01000002'| u'NZ_JNIR01000003']
Bacteria	Exiguobacterium antarcticum DSM 14480	3	1	1	GSM1711635	GSM1711635_Exiguobacterium_antarcticum_DSM_14480_native.motifs.gff	176	IMG	2563366501	No	[u'652434690'| u'652434710'| u'652435681'| u'652435775'| u'652436198'| u'652436415'| u'652436423']	JGI project (1022363)	Complete	JMKS00000000	native	12766	[u'JMKS01000001'| u'JMKS01000002'| u'JMKS01000003'| u'JMKS01000004'| u'JMKS01000005'| u'JMKS01000006'| u'JMKS01000007']	JGI	3	P4/C2	3.2	[u'NZ_JMKS01000001'| u'NZ_JMKS01000002'| u'NZ_JMKS01000003'| u'NZ_JMKS01000004'| u'NZ_JMKS01000005'| u'NZ_JMKS01000006'| u'NZ_JMKS01000007']
Bacteria	Exiguobacterium aurantiacum DSM 6208	3	2	2	GSM1711636	GSM1711636_Exiguobacterium_aurantiacum_DSM_6208_native.motifs.gff	170	IMG	2562617001	Yes	[u'657222374'| u'657222503']	JGI project (1022375)	Complete	JNIQ00000000	native	12762	[u'JNIQ01000001'| u'JNIQ01000002']	JGI	3	P4/C2	3	[u'NZ_JNIQ01000001'| u'NZ_JNIQ01000002']
Bacteria	Exiguobacterium oxidotolerans JCM 12280	1	1	1	GSM1711637	GSM1711637_Exiguobacterium_oxidotolerans_JCM_12280_native.motifs.gff	162	IMG	2562617200	No	[u'657219940'| u'657219942'| u'657219944']	JGI project (1022366)	Complete	JNIS00000000	native	12763	[u'JNIS01000001'| u'JNIS01000002'| u'JNIS01000003']	JGI	3	P4/C2	3.1	[u'NZ_JNIS01000001'| u'NZ_JNIS01000002'| u'NZ_JNIS01000003']
Bacteria	Exiguobacterium sp. GIC31	1	1	0	GSM1711638	GSM1711638_Exiguobacterium_sp_GIC31_native.motifs.gff	205	IMG	2561511227	Yes	[u'657893003'| u'657893053']	JGI project (1022372)	Complete	JNIP00000000	native	12767	[u'JNIP01000001'| u'JNIP01000002']	JGI	3	P4/C2	3	[u'NZ_JNIP01000001'| u'NZ_JNIP01000002']
Bacteria	Fervidobacterium nodosum Rt17-B1	3	3	3	GSM1711639	GSM1711639_Fervidobacterium_nodosum_Rt17_B1_native.motifs.gff	84	IMG	640753026	Yes	[u'154248705']	DSMZ (5306)	Complete	CP000771	native	4826	[u'CP000771']	JGI	4	C2/C2	1.9	[u'NC_009718']
Bacteria	Flavobacterium psychrophilum JIP02/86	9	10	7	GSM1711640	GSM1711640_Flavobacterium_psychrophilum_JIP02_86_native.motifs.gff	301	IMG	640753027	Yes	[u'511542232']	ATCC (49511D-5)	Complete	AM398681	native	4803	[u'AM398681']	Pac Bio	8	C2/C2	2.9	[u'NC_009613']
Bacteria	Flexibacter litoralis DSM 6794	28	14	5	GSM1711641	GSM1711641_Flexibacter_litoralis_DSM6794_native.motifs.gff	215	NCBI	2509276059	Yes	[u'392395704']	DSMZ (6794)	Complete	CP003345	native	8974	[u'CP003345']	Pac Bio	4	P4/C2	4.9	[u'NC_018018']
Bacteria	Flexistipes sinusarabici DSM 4947	4	2	2	GSM1711642	GSM1711642_Flexistipes_sinusarabici_MAS10_DSM4947_native.motifs.gff	160	IMG	2505679008	Yes	[u'336322299']	DSMZ (4947)	Complete	CP002858	native	7222	[u'CP002858']	JGI	4	C2/C2	2.5	[u'NC_015672']
Bacteria	Frankia sp. DC12	14	6	1	GSM1711643	GSM1711643_Frankia_sp_DC12_native.motifs.gff	49	IMG	2517572101	No	[u'797224947']	JGI project (401883)	Complete	LANG00000000	native	9361	[u'KQ031391']	JGI	4	C2/C2	6.9	[u'NZ_KQ031391']
Bacteria	Geopsychrobacter electrodiphilus DSM 16401	4	4	4	GSM1711644	GSM1711644_Geopsychrobacter_electrodiphilus_DSM16401_native.motifs.gff	210	IMG	2522572047	Yes	[u'487405107']	JGI project (1005062)	Complete	ARWE00000000	native	10539	[u'ARWE01000001']	JGI	15	XL/C2	4.2	[u'NZ_ARWE01000001']
Bacteria	Geovibrio sp. L21 Ace-BES	4	3	3	GSM1711645	GSM1711645_Geovibrio_thiophilus_L21_Ace_BES_native.motifs.gff	83	IMG	2524614676	No	[u'551224507'| u'551228489'| u'551228490'| u'551228491']	JGI project (1015860)	Complete	ATWF00000000	native	10530	[u'ATWF01000001'| u'ATWF01000002'| u'ATWF01000003'| u'ATWF01000004']	JGI	4	XL/C2	3	[u'NZ_ATWF01000001'| u'NZ_ATWF01000002'| u'NZ_ATWF01000003'| u'NZ_ATWF01000004']
Bacteria	Gillisia limnaea str. DSM 15749	5	5	5	GSM1711646	GSM1711646_Gillisia_limnaea_R_8282_DSM15749_native.motifs.gff	135	IMG	2506783053	No	[u'374594093'| u'374594459']	DSMZ (15749)	Complete	AHKR00000000	native	10211	[u'JH594605'| u'JH594606']	JGI	4	C2/C2	4	[u'NZ_JH594605'| u'NZ_JH594606']
Archaea	Halomicrobium katesii DSM 19301	10	5	5	GSM1711648	GSM1711648_Halomicrobium_katesii_DSM19301_native.motifs.gff	96	IMG	2516653073	No	[u'482989160'| u'482989397']	JGI project (404292)	Complete	AQZY00000000	native	9365	[u'KB905378'| u'KB905379']	JGI	4	C2/C2	3.6	[u'NZ_KB905378'| u'NZ_KB905379']
Archaea	Haloterrigena turkmenica DSM 5511	3	2	2	GSM1711649	GSM1711649_Haloterrigena_turkmenica_VKM_B_1734_DSM5511_native.motifs.gff	164	IMG	646311934	Yes	[u'284163295'| u'284167035'| u'284172524'| u'284172854'| u'284176133'| u'284176293'| u'284176391']	JGI project (1008390)	Complete	NC_013743..49	native	5745	[u'NC_013743'| u'NC_013744'| u'NC_013745'| u'NC_013746'| u'NC_013747'| u'NC_013748'| u'NC_013749']	JGI	26	C2/C2	5.4	[u'NC_013743'| u'NC_013744'| u'NC_013745'| u'NC_013746'| u'NC_013747'| u'NC_013748'| u'NC_013749']
Bacteria	Hippea alviniae EP5-r	2	3	2	GSM1711650	GSM1711650_Hippea_alviniae_EP5_r_DSM24586_native.motifs.gff	115	IMG	2523231012	No	[u'550922370'| u'550922875'| u'550922886'| u'550922887']	JGI project (1007521)	Complete	ATUV00000000	native	10538	[u'ATUV01000001'| u'ATUV01000002'| u'ATUV01000003'| u'ATUV01000004']	JGI	5	XL/C2	1.7	[u'NZ_ATUV01000001'| u'NZ_ATUV01000002'| u'NZ_ATUV01000003'| u'NZ_ATUV01000004']
Bacteria	Hippea sp.KM1	7	5	5	GSM1711651	GSM1711651_Hippea_medeae_KM1_native.motifs.gff	535	IMG	2540341241	Yes	[u'643960934']	JGI project (1001342)	Complete	JAFP00000000	native	10531	[u'JAFP01000001']	JGI	9	P4/C2	1.7	[u'NZ_JAFP01000001']
Bacteria	Hirschia baltica ATCC 49814	5	3	3	GSM1711652	GSM1711652_Hirschia_baltica_ATCC49814_native.motifs.gff	93	IMG	644736375	Yes	[u'254292376'| u'254295496']	JGI project (400265)	Complete	CP001678..79	native	5495	[u'CP001678'| u'CP001679']	JGI	6	C2/C2	3.5	[u'NC_012982'| u'NC_012983']
Bacteria	Hydrogenovibrio marinus DSM 11271	2	2	2	GSM1711655	GSM1711655_Hydrogenovibrio_marinus_DSM11271_native.motifs.gff	113	IMG	2571042915	No	[u'659860189'| u'659866110'| u'659866843']	JGI project (1001039)	Complete	JOML00000000	native	10885	[u'JOML01000001'| u'JOML01000002'| u'JOML01000003']	JGI	3	XL/C2	2.6	[u'NZ_JOML01000001'| u'NZ_JOML01000002'| u'NZ_JOML01000003']
Bacteria	Joostella marina DSM 19592	8	2	2	GSM1711656	GSM1711656_Joostella_marina_En5_DSM19592_native.motifs.gff	123	IMG	2509276026	No	[u'386818599'| u'386821992']	DSMZ (19592)	Complete	AJUG00000000	native	10212	[u'JH651379'| u'JH651380']	JGI	4	C2/C2	4.5	[u'NZ_JH651379'| u'NZ_JH651380']
Bacteria	Kangiella aquimarina DSM 16071	4	5	3	GSM1711657	GSM1711657_Kangiella_aquimarina_DSM16071_native.motifs.gff	204	IMG	2515154212	No	[u'483995153'| u'483995164'| u'483995176']	DSMZ (16071)	Complete	ARFE00000000	native	10213	[u'KB893650'| u'KB893651'| u'KB893652']	JGI	4	C2/C2	2.7	[u'NZ_KB893650'| u'NZ_KB893651'| u'NZ_KB893652']
Bacteria	Klebsiella sp. BRL6-2	4	1	1	GSM1711658	GSM1711658_Klebsiella_sp_BRL6_2_native.motifs.gff	118	IMG	2521172537	Yes	[u'635627998']	JGI project (1002941)	Complete	ARVT00000000	native	9799	[u'ARVT01000001']	JGI	8	C2/C2	5.8	[u'NZ_ARVT01000001']
Bacteria	Lachnobacterium bovis strain AE2004	4	2	1	GSM1711659	GSM1711659_Lachnobacterium_bovis_AE2004_native.motifs.gff	172	IMG	2558860969	No	[u'656027461'| u'656027470'| u'656027482'| u'656027499'| u'656027515'| u'656027524'| u'656027535'| u'656027548'| u'656027802'| u'656027838'| u'656027877'| u'656027894'| u'656028097'| u'656028106'| u'656028117'| u'656028208'| u'656028216'| u'656028230'| u'656028343'| u'656028345'| u'656028356'| u'656028389']	JGI project (1020245)	Complete	JHWB00000000	native	10913	[u'JHWB01000001'| u'JHWB01000002'| u'JHWB01000003'| u'JHWB01000004'| u'JHWB01000005'| u'JHWB01000006'| u'JHWB01000007'| u'JHWB01000008'| u'JHWB01000009'| u'JHWB01000010'| u'JHWB01000011'| u'JHWB01000012'| u'JHWB01000013'| u'JHWB01000014'| u'JHWB01000015'| u'JHWB01000016'| u'JHWB01000017'| u'JHWB01000018'| u'JHWB01000019'| u'JHWB01000020'| u'JHWB01000021'| u'JHWB01000022']	JGI	6	XL/C2	2.8	[u'NZ_JHWB01000001'| u'NZ_JHWB01000002'| u'NZ_JHWB01000003'| u'NZ_JHWB01000004'| u'NZ_JHWB01000005'| u'NZ_JHWB01000006'| u'NZ_JHWB01000007'| u'NZ_JHWB01000008'| u'NZ_JHWB01000009'| u'NZ_JHWB01000010'| u'NZ_JHWB01000011'| u'NZ_JHWB01000012'| u'NZ_JHWB01000013'| u'NZ_JHWB01000014'| u'NZ_JHWB01000015'| u'NZ_JHWB01000016'| u'NZ_JHWB01000017'| u'NZ_JHWB01000018'| u'NZ_JHWB01000019'| u'NZ_JHWB01000020'…
Bacteria	Lachnoclostridium phytofermentans KNHs212	7	2	2	GSM1711605	GSM1711605_Clostridium_phytofermentans_KNHs212_native.motifs.gff	101	IMG	2561511066	No	[u'657706549'| u'657706700']	JGI project (1022991)	Complete	JNLM00000000	native	12078	[u'JNLM01000001'| u'JNLM01000002']	JGI	4	P4/C2	4.7	[u'NZ_JNLM01000001'| u'NZ_JNLM01000002']
Bacteria	Lachnoclostridium phytofermentans KNHs2132	7	3	2	GSM1711606	GSM1711606_Clostridium_phytofermentans_KNHs2132_native.motifs.gff	101	IMG	2561511147	Yes	[u'657706804']	JGI project (1022997)	Complete	JNLG00000000	native	12769	[u'JNLG01000001']	JGI	7	P4/C2	4.7	[u'NZ_JNLG01000001']
Bacteria	Lachnospiraceae bacterium AC2012	1	1	1	GSM1711660	GSM1711660_Lachnospiraceae_bacterium_AC2012_native.motifs.gff	195	IMG	2561511219	Yes	[u'657708224'| u'657708602']	JGI project (1020305)	Complete	JNIN00000000	native	12086	[u'JNIN01000001'| u'JNIN01000002']	JGI	6	P4/C2	2.6	[u'NZ_JNIN01000001'| u'NZ_JNIN01000002']
Bacteria	Lachnospiraceae bacterium AC2029	4	3	3	GSM1711661	GSM1711661_Lachnospiraceae_bacterium_AC2029_native.motifs.gff	140	IMG	2561511233	Yes	[u'736103390']	JGI project (1020257)	Complete	JNLK00000000	native	10901	[u'JNLK01000001']	JGI	5	XL/C2	3.9	[u'NZ_JNLK01000001']
Bacteria	Lachnospiraceae bacterium AC2031	4	5	2	GSM1711662	GSM1711662_Lachnospiraceae_bacterium_AC2031_native.motifs.gff	185	IMG	2558309034	Yes	[u'653228808']	JGI project (1020311)	Complete	JIAB00000000	native	12087	[u'JIAB01000001']	JGI	4	P4/C2	3.2	[u'NZ_JIAB01000001']
Bacteria	Lactobacillus brevis AG48	1	1	1	GSM1711663	GSM1711663_Lactobacillus_brevis_AG48_native.motifs.gff	330	IMG	2540341249	No	[u'640296906'| u'640297110'| u'640297172'| u'640297195'| u'640297278'| u'640297392'| u'640297424'| u'640297545'| u'640297571']	JGI project (1020266)	Complete	JAGR00000000	native	10923	[u'JAGR01000001'| u'JAGR01000002'| u'JAGR01000003'| u'JAGR01000004'| u'JAGR01000005'| u'JAGR01000006'| u'JAGR01000007'| u'JAGR01000008'| u'JAGR01000009']	JGI	4	XL/C2	2.6	[u'NZ_JAGR01000001'| u'NZ_JAGR01000002'| u'NZ_JAGR01000003'| u'NZ_JAGR01000004'| u'NZ_JAGR01000005'| u'NZ_JAGR01000006'| u'NZ_JAGR01000007'| u'NZ_JAGR01000008'| u'NZ_JAGR01000009']
Bacteria	Lactobacillus plantarum AG30	2	2	2	GSM1711664	GSM1711664_Lactobacillus_plantarum_AG30_native.motifs.gff	102	IMG	2558860970	No	[u'654307638'| u'654307644'| u'654307664'| u'654307669'| u'654307716'| u'654307764'| u'654307767'| u'654307794'| u'654307800'| u'654307804'| u'654307815'| u'654307819'| u'654307824'| u'654307827'| u'654307834'| u'654307842'| u'654307843'| u'654307851'| u'654307857'| u'654307861'| u'654307864'| u'654307868'| u'654307872'| u'654307874'| u'654307881'| u'654307943'| u'654308455'| u'654308457'| u'6543…	JGI project (1020275)	Complete	JHWA00000000	native	10926	[u'JHWA01000001'| u'JHWA01000002'| u'JHWA01000003'| u'JHWA01000004'| u'JHWA01000005'| u'JHWA01000006'| u'JHWA01000007'| u'JHWA01000008'| u'JHWA01000009'| u'JHWA01000010'| u'JHWA01000011'| u'JHWA01000012'| u'JHWA01000013'| u'JHWA01000014'| u'JHWA01000015'| u'JHWA01000016'| u'JHWA01000017'| u'JHWA01000018'| u'JHWA01000019'| u'JHWA01000020'| u'JHWA01000021'| u'JHWA01000022'| u'JHWA01000023'| u'JHWA0…	JGI	4	XL/C2	3.4	[u'NZ_JHWA01000001'| u'NZ_JHWA01000002'| u'NZ_JHWA01000003'| u'NZ_JHWA01000004'| u'NZ_JHWA01000005'| u'NZ_JHWA01000006'| u'NZ_JHWA01000007'| u'NZ_JHWA01000008'| u'NZ_JHWA01000009'| u'NZ_JHWA01000010'| u'NZ_JHWA01000011'| u'NZ_JHWA01000012'| u'NZ_JHWA01000013'| u'NZ_JHWA01000014'| u'NZ_JHWA01000015'| u'NZ_JHWA01000016'| u'NZ_JHWA01000017'| u'NZ_JHWA01000018'| u'NZ_JHWA01000019'| u'NZ_JHWA01000020'…
Bacteria	Lactococcus lactis lactis 511	0	0	0	GSM1711665	GSM1711665_Lactococcus_lactis_subsp_lactis_511_native.motifs.gff	168	IMG	2561511146	No	[u'657231281']	JGI project (1020233)	Complete	JNLP00000000	native	#N/A	[u'JNLP01000001']	JGI	3	XL/C2	2.5	[u'NZ_JNLP01000001']
Bacteria	Leeuwenhoekiella sp. Hel_I_48	6	6	5	GSM1711666	GSM1711666_Leeuwenhoekiella_sp_Hel_I_48_native.motifs.gff	154	IMG	2558860148	No	[u'654923952'| u'654925436'| u'654925447'| u'654927309'| u'654927312']	JGI project (1025056)	Complete	JHZY00000000	native	12088	[u'JHZY01000001'| u'JHZY01000002'| u'JHZY01000003'| u'JHZY01000004'| u'JHZY01000005']	JGI	3	P4/C2	4.3	[u'NZ_JHZY01000001'| u'NZ_JHZY01000002'| u'NZ_JHZY01000003'| u'NZ_JHZY01000004'| u'NZ_JHZY01000005']
Bacteria	Leptolyngbya sp. PCC 6406	27	12	8	GSM1711668	GSM1711668_Leptolyngbya_sp_PCC_6406_native.motifs.gff	46	IMG	2517572073	No	[u'653017447'| u'653017479'| u'653017503']	JGI project (401196)	Complete	ALVV00000000	native	9346	[u'KI913949'| u'KI913950'| u'KI913951']	JGI	3	C2/C2	5.8	[u'NZ_KI913949'| u'NZ_KI913950'| u'NZ_KI913951']
Bacteria	Maribacter sp. Hel_I _7	7	6	6	GSM1711669	GSM1711669_Maribacter_sp_Hel_I_7_native.motifs.gff	116	IMG	2558309035	No	[u'652740042'| u'652742792'| u'652745743']	JGI project (1025059)	Complete	JHZW00000000	native	12090	[u'JHZW01000001'| u'JHZW01000002'| u'JHZW01000003']	JGI	3	P4/C2	4.8	[u'NZ_JHZW01000001'| u'NZ_JHZW01000002'| u'NZ_JHZW01000003']
Bacteria	Marinithermus hydrothermalis DSM 14884	2	1	1	GSM1711670	GSM1711670_Marinithermus_hydrothermalis_T1_DSM14884_native.motifs.gff	131	IMG	2504643006	Yes	[u'328949540']	DSMZ (14884)	Complete	CP002630	native	6882	[u'CP002630']	JGI	2	XL/C2	2.3	[u'NC_015387']
Bacteria	Mastigocladopsis repens PCC 10914	14	2	2	GSM1711671	GSM1711671_Mastigocladopsis_repens_PCC_10914_native.motifs.gff	48	IMG	2517093042	No	[u'482909443'| u'482909452'| u'482909462']	JGI project (404397)	Complete	ALVW00000000	native	9363	[u'JH992899'| u'JH992900'| u'JH992901']	JGI	4	C2/C2	6.5	[u'NZ_JH992899'| u'NZ_JH992900'| u'NZ_JH992901']
Bacteria	Meiothermus ruber DSM 1279	11	9	7	GSM1711673	GSM1711673_Meiothermus_ruber_DSM1279_native.motifs.gff	86	IMG	646564545	Yes	[u'291294404']	JGI project (1008384)	Complete	CP001743	native	141	[u'CP001743']	JGI	6	C2/C2	3.1	[u'NC_013946']
Bacteria	Meiothermus silvanus DSM 9946	6	5	2	GSM1711674	GSM1711674_Meiothermus_silvanus_VI_R2_DSM9946_native.motifs.gff	68	IMG	646564546	Yes	[u'297564484'| u'297567557'| u'297567864']	JGI project (97912)	Complete	CP002042..44	native	6045	[u'CP002042'| u'CP002043'| u'CP002044']	JGI	4	C2/C2	3.7	[u'NC_014212'| u'NC_014213'| u'NC_014214']
Archaea	Methanocorpusculum labreanum Z	5	5	5	GSM1711676	GSM1711676_Methanocorpusculum_labreanum_Z_native.motifs.gff	423	IMG	640069317	Yes	[u'124484829']	ATCC (43576D-5)	Complete	CP000559	native	4702	[u'CP000559']	Pac Bio	7	C2/C2	1.8	[u'NC_008942']
Archaea	Methanocorpusculum labreanum Z	5	5	5	GSM1711677	GSM1711677_Methanocorpusculum_labreanum_Z_Tet.motifs.gff	146	IMG	640069317	Yes	[u'124484829']	ATCC (43576D-5)	Complete	CP000559	Tet	4702	[u'CP000559']	Pac Bio	9	C2/C2	1.8	[u'NC_008942']
Archaea	Methanohalophilus mahii DSM 5219	3	3	3	GSM1711678	GSM1711678_Methanohalophilus_mahii_SLP_DSM5219_native.motifs.gff	154	IMG	646564550	Yes	[u'294494690']	DSMZ (5219)	Complete	CP001994	native	969	[u'CP001994']	JGI	2	XL/C2	2	[u'NC_014002']
Archaea	Methanospirillum hungatei JF-1	13	6	5	GSM1711679	GSM1711679_Methanospirillum_hungatei_JF_1_native.motifs.gff	161	NCBI	637000164	Yes	[u'88601322']	ATCC (27890D-5)	Complete	CP000254	native	4278	[u'CP000254']	Pac Bio	4	P4/C2	3.5	[u'NC_007796']
Archaea	Methanothermus fervidus V24S- DSM 2088	0	0	0	GSM1711680	GSM1711680_Methanothermus_fervidus_V24S_DSM2088_native.motifs.gff	252	IMG	649633067	Yes	[u'312136230']	JGI project (97921)	Complete	CP002278	native	#N/A	[u'CP002278']	JGI	4	C2/C2	1.2	[u'NC_014658']
Bacteria	Methylobacter tundripaludum 21/22	7	2	2	GSM1711681	GSM1711681_Methylobacter_tundripaludum_21_22_native.motifs.gff	106	IMG	2563366535	Yes	[u'652892699']	JGI project (1026909)	Complete	JMLA00000000	native	12809	[u'JMLA01000001']	JGI	5	P4/C2	4.7	[u'NZ_JMLA01000001']
Bacteria	Methylobacterium extorquens AM1	15	3	2	GSM1711682	GSM1711682_Methylobacterium_extorquens_AM1_native.motifs.gff	66	IMG	644736386	Yes	[u'240136783'| u'240141776'| u'240111940'| u'240141741'| u'240114607']	ATCC (14718D-5)	Complete	CP001510..14	native	5463	[u'CP001510'| u'CP001511'| u'CP001512'| u'CP001513'| u'CP001514']	JGI	4	C2/C2	6.9	[u'NC_012808'| u'NC_012811'| u'NC_012807'| u'NC_012809'| u'NC_012810']
Bacteria	Methylobacterium sp. EUR3 AL-11	3	1	1	GSM1711684	GSM1711684_Methylobacterium_sp_EUR3_AL_11_native.motifs.gff	122	IMG	2546826724	No	[u'640221353'| u'640221415'| u'640222596'| u'640224649'| u'640224693'| u'640224748'| u'640233422']	JGI project (1015736)	Complete	JAGD00000000	native	10915	[u'JAGD01000001'| u'JAGD01000002'| u'JAGD01000003'| u'JAGD01000004'| u'JAGD01000005'| u'JAGD01000006'| u'JAGD01000007']	JGI	4	XL/C2	7.2	[u'NZ_JAGD01000001'| u'NZ_JAGD01000002'| u'NZ_JAGD01000003'| u'NZ_JAGD01000004'| u'NZ_JAGD01000005'| u'NZ_JAGD01000006'| u'NZ_JAGD01000007']
Bacteria	Methylocystis sp. LW5	13	7	4	GSM1711685	GSM1711685_Methylocystis_sp_LW5_native.motifs.gff	175	IMG	2563366505	No	[u'651602813'| u'651602814'| u'651602910'| u'651603336'| u'651603472'| u'651605304']	JGI project (1001054)	Complete	JMKQ00000000	native	13148	[u'JMKQ01000001'| u'JMKQ01000002'| u'JMKQ01000003'| u'JMKQ01000004'| u'JMKQ01000005'| u'JMKQ01000006']	JGI	8	P4/C2	4.8	[u'NZ_JMKQ01000001'| u'NZ_JMKQ01000002'| u'NZ_JMKQ01000003'| u'NZ_JMKQ01000004'| u'NZ_JMKQ01000005'| u'NZ_JMKQ01000006']
Bacteria	Methylohalobius crimeensis 10Ki	5	4	3	GSM1711686	GSM1711686_Methylohalobius_crimeensis_strain_10Ki_native.motifs.gff	104	IMG	2524614657	No	[u'551330062'| u'551330768'| u'551330776'| u'551330778'| u'551330779']	JGI project (1008244)	Complete	ATXB00000000	native	10532	[u'ATXB01000001'| u'ATXB01000002'| u'ATXB01000003'| u'ATXB01000004'| u'ATXB01000005']	JGI	5	XL/C2	3.5	[u'NZ_ATXB01000001'| u'NZ_ATXB01000002'| u'NZ_ATXB01000003'| u'NZ_ATXB01000004'| u'NZ_ATXB01000005']
Bacteria	Methylophilaceae bacterium 11	2	1	1	GSM1711687	GSM1711687_Methylophilaceae_bacterium_11_native.motifs.gff	83	IMG	2512564015	Yes	[u'643538661']	JGI project (404074)	Complete	JCKJ00000000	native	9362	[u'JCKJ01000001']	JGI	6	C2/C2	2.8	[u'NZ_JCKJ01000001']
Bacteria	Methylophilus sp. 1	4	3	3	GSM1711688	GSM1711688_Methylophilus_sp_1_native.motifs.gff	202	IMG	2517093014	No	[u'486346761']	JGI project (404069)	Complete	ARFK00000000	native	9367	[u'KB910519']	JGI	26	C2/C2	3	[u'NZ_KB910519']
Bacteria	Methylophilus sp. 42	4	3	3	GSM1711689	GSM1711689_Methylophilus_sp_42_native.motifs.gff	93	IMG	2516493012	No	[u'486328343']	JGI project (404081)	Complete	ARAC00000000	native	9366	[u'KB913031']	JGI	4	C2/C2	3	[u'NZ_KB913031']
Bacteria	Methylophilus sp. 5	2	1	1	GSM1711690	GSM1711690_Methylophilus_sp_5_native.motifs.gff	35	IMG	2516143014	No	[u'656170230']	JGI project (404070)	Complete	AZXN00000000	native	9377	[u'KI911560']	JGI	30	C2/C2	3	[u'NZ_KI911560']
Bacteria	Methylotenera sp. 73s	0	0	0	GSM1711691	GSM1711691_Methylotenera_sp_73s_native.motifs.gff	173	IMG	2519899510	No	[u'487405186']	JGI project (1001063)	Complete	ARWF00000000	native	#N/A	[u'ARWF01000001']	JGI	15	C2/C2	2.6	[u'NZ_ARWF01000001']
Bacteria	Methylotenera versatilis 79	0	0	0	GSM1711692	GSM1711692_Methylotenera_versatilis_79_native.motifs.gff	78	IMG	2516493010	No	[u'487404640']	JGI project (404072)	Complete	ARVX00000000	native	#N/A	[u'ARVX01000001']	JGI	2	C2/C2	2.6	[u'NZ_ARVX01000001']
Bacteria	Microbacterium sp. KROCY2	1	1	1	GSM1711693	GSM1711693_Microbacterium_sp_KROCY2_native.motifs.gff	173	IMG	2540341240	Yes	[u'635644140']	JGI project (1015724)	Complete	JAGG00000000	native	10874	[u'JAGG01000001']	JGI	2	XL/C2	2.8	[u'NZ_JAGG01000001']
Bacteria	Mycoplasma bovis PG45	14	8	5	GSM1711694	GSM1711694_Mycoplasma_bovis_PG45_native.motifs.gff	561	NCBI	649633071	Yes	[u'313678134']	ATCC (25523D)	Complete	CP002188	native	6458	[u'CP002188']	Pac Bio	3	P4/C2	1	[u'NC_014760']
Bacteria	Neisseria gonorrhoeae FA 1090	19	10	10	GSM1711695	GSM1711695_Neisseria_gonorrhoeae_FA1090_native.motifs.gff	367	NCBI	637000188	Yes	[u'59800473']	ATCC (700825D-5)	Complete	AE004969	native	1851	[u'AE004969']	Pac Bio	8	P4/C2	2.2	[u'NC_002946']
Bacteria	Neisseria meningitidis FAM18	14	7	6	GSM1711696	GSM1711696_Neisseria_meningitidis_FAM18_native.motifs.gff	337	NCBI	639633045	Yes	[u'121633901']	ATCC (700532D-5)	Complete	AM421808	native	4407	[u'AM421808']	Pac Bio	5	P4/C2	2.2	[u'NC_008767']
Bacteria	Niabella soli DSM 19437	3	2	2	GSM1711698	GSM1711698_Niabella_soli_JS13_8_DSM19437_native.motifs.gff	42	IMG	2506783006	Yes	[u'763167205']	DSMZ (19437)	Complete	CP007035	native	10391	[u'CP007035']	JGI	6	C2/C2	4.7	[u'NZ_CP007035']
Bacteria	Nitratifractor salsuginis DSM 16511	8	3	3	GSM1711699	GSM1711699_Nitratifractor_salsuginis_E9I37_1_DSM16511_native.motifs.gff	269	IMG	649633076	Yes	[u'319955760']	DSMZ (16511)	Complete	CP002452	native	6626	[u'CP002452']	JGI	2	XL/C2	2.1	[u'NC_014935']
Bacteria	Nitriliruptor alkaliphilus DSM 45188	3	2	2	GSM1711700	GSM1711700_Nitriliruptor_alkaliphilus_DSM45188_native.motifs.gff	46	IMG	2513020036	No	[u'919114513']	JGI project (404297)	Complete	LATF00000000	native	9372	[u'KQ033901']	JGI	2	C2/C2	5.6	[u'NZ_KQ033901']
Bacteria	Nocardia sp. BMG111209	7	5	4	GSM1711701	GSM1711701_Nocardia_sp_BMG111209_native.motifs.gff	106	IMG	2521172603	No	[u'485090724'| u'485090725'| u'485090726'| u'485090727'| u'485090728']	JGI project (1001084)	Complete	ARMU00000000	native	9858	[u'KB907307'| u'KB907308'| u'KB907309'| u'KB907310'| u'KB907311']	JGI	21	C2/C2	9.1	[u'NZ_KB907307'| u'NZ_KB907308'| u'NZ_KB907309'| u'NZ_KB907310'| u'NZ_KB907311']
Bacteria	Nocardia sp. BMG51109	6	3	2	GSM1711702	GSM1711702_Nocardia_sp_BMG51109_native.motifs.gff	232	IMG	2545824538	No	[u'640144358'| u'640144375'| u'640144876'| u'640162681']	JGI project (1001087)	Complete	JAFQ00000000	native	10579	[u'JAFQ01000001'| u'JAFQ01000002'| u'JAFQ01000003'| u'JAFQ01000004']	JGI	28	XL/C2	8.8	[u'NZ_JAFQ01000001'| u'NZ_JAFQ01000002'| u'NZ_JAFQ01000003'| u'NZ_JAFQ01000004']
Bacteria	Oceanicola sp. HL-35	8	3	3	GSM1711703	GSM1711703_Oceanicola_sp_HL_35_native.motifs.gff	164	IMG	2540341247	No	[u'640169382'| u'640169472'| u'640169521'| u'640170100'| u'640178933'| u'640178991'| u'640179082'| u'640179139']	JGI project (1015884)	Complete	JAFT00000000	native	10916	[u'JAFT01000001'| u'JAFT01000002'| u'JAFT01000003'| u'JAFT01000004'| u'JAFT01000005'| u'JAFT01000006'| u'JAFT01000007'| u'JAFT01000008']	JGI	4	XL/C2	4.3	[u'NZ_JAFT01000001'| u'NZ_JAFT01000002'| u'NZ_JAFT01000003'| u'NZ_JAFT01000004'| u'NZ_JAFT01000005'| u'NZ_JAFT01000006'| u'NZ_JAFT01000007'| u'NZ_JAFT01000008']
Bacteria	Orenia marismortui DSM 5156	5	4	2	GSM1711704	GSM1711704_Orenia_marismortui_DSM5156_native.motifs.gff	81	IMG	2516493023	No	[u'482982013'| u'482982187'| u'482982379'| u'482982568'| u'482982738'| u'482982948'| u'482983200'| u'482983417'| u'482983639']	JGI project (403684)	Complete	AQZS00000000	native	9369	[u'KB900617'| u'KB900618'| u'KB900619'| u'KB900620'| u'KB900621'| u'KB900622'| u'KB900623'| u'KB900624'| u'KB900625']	JGI	3	C2/C2	3.5	[u'NZ_KB900617'| u'NZ_KB900618'| u'NZ_KB900619'| u'NZ_KB900620'| u'NZ_KB900621'| u'NZ_KB900622'| u'NZ_KB900623'| u'NZ_KB900624'| u'NZ_KB900625']
Archaea	Palaeococcus ferrophilus DSM 13482	7	5	1	GSM1711706	GSM1711706_Palaeococcus_ferrophilus_DMJ_DSM13482_native.motifs.gff	97	IMG	2501025505	No	[u'851288981'| u'851288984'| u'851288986'| u'851288991'| u'851288994'| u'851288999'| u'851289008'| u'851289009'| u'851289021'| u'851289028'| u'851289038'| u'851289040'| u'851289042'| u'851289043'| u'851289045'| u'851289046'| u'851289048'| u'851289053'| u'851289064'| u'851289067'| u'851289068'| u'851289070'| u'851289072']	JGI project (97928)	Complete	LANF00000000	native	10222	[u'LANF01000001'| u'LANF01000002'| u'LANF01000003'| u'LANF01000004'| u'LANF01000005'| u'LANF01000006'| u'LANF01000007'| u'LANF01000008'| u'LANF01000009'| u'LANF01000010'| u'LANF01000011'| u'LANF01000012'| u'LANF01000013'| u'LANF01000014'| u'LANF01000015'| u'LANF01000016'| u'LANF01000017'| u'LANF01000018'| u'LANF01000019'| u'LANF01000020'| u'LANF01000021'| u'LANF01000022'| u'LANF01000023']	JGI	4	C2/C2	2.2	[u'NZ_LANF01000001'| u'NZ_LANF01000002'| u'NZ_LANF01000003'| u'NZ_LANF01000004'| u'NZ_LANF01000005'| u'NZ_LANF01000006'| u'NZ_LANF01000007'| u'NZ_LANF01000008'| u'NZ_LANF01000009'| u'NZ_LANF01000010'| u'NZ_LANF01000011'| u'NZ_LANF01000012'| u'NZ_LANF01000013'| u'NZ_LANF01000014'| u'NZ_LANF01000015'| u'NZ_LANF01000016'| u'NZ_LANF01000017'| u'NZ_LANF01000018'| u'NZ_LANF01000019'| u'NZ_LANF01000020'…
Bacteria	Parabacteroides distasonis ATCC 8503	9	7	7	GSM1711707	GSM1711707_Parabacteroides_distasonis_ATCC8503_native.motifs.gff	147	IMG	640753039	Yes	[u'150006674']	ATCC (8503D-5)	Complete	CP000140	native	4802	[u'CP000140']	Pac Bio	8	C2/C2	4.8	[u'NC_009615']
Bacteria	Pediococcus acidilactici AGR20	0	0	0	GSM1711709	GSM1711709_Pediococcus_acidilactici_AGR20_native.motifs.gff	235	IMG	2540341205	No	[u'640318252'| u'640318537']	JGI project (1020263)	Complete	JAGU00000000	native	#N/A	[u'JAGU01000001'| u'JAGU01000002']	JGI	3	XL/C2	1.9	[u'NZ_JAGU01000001'| u'NZ_JAGU01000002']
Bacteria	Pedobacter heparinus HIM 762-3- DSM 2366	0	0	0	GSM1711710	GSM1711710_Pedobacter_heparinus_HIM_762_3_DSM2366_native.motifs.gff	45	IMG	644736398	Yes	[u'255529916']	JGI project (1008387)	Complete	CP001681	native	#N/A	[u'CP001681']	JGI	16	C2/C2	5.2	[u'NC_013061']
Bacteria	Pelobacter seleniigenes DSM 18267	6	4	4	GSM1711711	GSM1711711_Pelobacter_seleniigenes_DSM_18267_native.motifs.gff	105	IMG	2571042913	No	[u'659863602'| u'659870435'| u'659870464'| u'659871262'| u'659871665'| u'659871666']	JGI project (1023994)	Complete	JOMG00000000	native	12096	[u'JOMG01000001'| u'JOMG01000002'| u'JOMG01000003'| u'JOMG01000004'| u'JOMG01000005'| u'JOMG01000006']	JGI	3	P4/C2	5.1	[u'NZ_JOMG01000001'| u'NZ_JOMG01000002'| u'NZ_JOMG01000003'| u'NZ_JOMG01000004'| u'NZ_JOMG01000005'| u'NZ_JOMG01000006']
Bacteria	Peptostreptococcaceae bacterium VA2	2	2	2	GSM1711712	GSM1711712_Peptostreptococcaceae_bacterium_VA2_native.motifs.gff	200	IMG	2563366721	No	[u'652505154'| u'652505169'| u'652505212'| u'652505263'| u'652505334'| u'652505340'| u'652508097'| u'652508098'| u'652508102'| u'652508112'| u'652508114']	JGI project (1020287)	Complete	JMMB00000000	native	10914	[u'JMMB01000001'| u'JMMB01000002'| u'JMMB01000003'| u'JMMB01000004'| u'JMMB01000005'| u'JMMB01000006'| u'JMMB01000007'| u'JMMB01000008'| u'JMMB01000009'| u'JMMB01000010'| u'JMMB01000011']	JGI	3	XL/C2	3.6	[u'NZ_JMMB01000001'| u'NZ_JMMB01000002'| u'NZ_JMMB01000003'| u'NZ_JMMB01000004'| u'NZ_JMMB01000005'| u'NZ_JMMB01000006'| u'NZ_JMMB01000007'| u'NZ_JMMB01000008'| u'NZ_JMMB01000009'| u'NZ_JMMB01000010'| u'NZ_JMMB01000011']
Bacteria	Persephonella lauensis KM09-Lau-8	0	0	0	GSM1711714	GSM1711714_Persephonella_lauensis_KM09_Lau8_native.motifs.gff	169	IMG	2561511220	No	[u'657726917'| u'657727104']	JGI project (1001348)	Complete	JNLL00000000	native	12098	[u'JNLL01000001'| u'JNLL01000002']	JGI	2	P4/C2	2.1	[u'NZ_JNLL01000001'| u'NZ_JNLL01000002']
Bacteria	Persephonella sp. IF05-L8	4	4	4	GSM1711713	GSM1711713_Persephonella_lauensis_IFO5_L8_native.motifs.gff	121	IMG	2562617012	No	[u'657724422'| u'657724484'| u'657724485'| u'657724491'| u'657725052']	JGI project (1001345)	Complete	JNLJ00000000	native	12097	[u'JNLJ01000001'| u'JNLJ01000002'| u'JNLJ01000003'| u'JNLJ01000004'| u'JNLJ01000005']	JGI	6	P4/C2	1.8	[u'NZ_JNLJ01000001'| u'NZ_JNLJ01000002'| u'NZ_JNLJ01000003'| u'NZ_JNLJ01000004'| u'NZ_JNLJ01000005']
Bacteria	Phaeobacter inhibens DSM 17395	4	2	2	GSM1711715	GSM1711715_Phaeobacter_gallaeciensis_DSM_17395_native.motifs.gff	72	IMG	2510065029	Yes	[u'399991233'| u'399994769'| u'399991123'| u'399991185']	DSMZ (17395)	Complete	CP002976..79	native	10872	[u'CP002976'| u'CP002977'| u'CP002978'| u'CP002979']	JGI	6	C2/C2	4.2	[u'NC_018290'| u'NC_018291'| u'NC_018287'| u'NC_018288']
Bacteria	Planctomyces limnophilus DSM 3776	8	5	2	GSM1711716	GSM1711716_Planctomyces_limnophilus_Mu_290_DSM3776_native.motifs.gff	34	IMG	646564559	Yes	[u'296120274'| u'296051576']	ATCC (43296D-5)	Complete	CP001744..45	native	5512	[u'CP001744'| u'CP001745']	JGI	4	C2/C2	5.5	[u'NC_014148'| u'NC_014149']
Bacteria	Polaribacter sp. Hel_I_88	8	6	5	GSM1711717	GSM1711717_Polaribacter_sp_Hel_I_88_native.motifs.gff	114	IMG	2558860973	Yes	[u'652382301']	JGI project (1025062)	Complete	JHZZ00000000	native	12101	[u'JHZZ01000001']	JGI	3	P4/C2	4	[u'NZ_JHZZ01000001']
Bacteria	Polaromonas sp. EUR3 1.2.1	19	11	0	GSM1711718	GSM1711718_Polaromonas_sp_EUR3_1_2_1_native.motifs.gff	110	IMG	2558860146	No	[u'652385843'| u'652385850'| u'652385854']	JGI project (1015721)	Complete	JIBH00000000	native	12100	[u'JIBH01000001'| u'JIBH01000002'| u'JIBH01000003']	JGI	3	P4/C2	4.4	[u'NZ_JIBH01000001'| u'NZ_JIBH01000002'| u'NZ_JIBH01000003']
Bacteria	Polycyclovorans algicola TG408	11	8	2	GSM1711719	GSM1711719_Polycyclovorans_algicola_TG408_native.motifs.gff	185	IMG	2571042918	No	[u'659839452']	JGI project (1022109)	Complete	JOMH00000000	native	12099	[u'JOMH01000001']	JGI	3	P4/C2	3.7	[u'NZ_JOMH01000001']
Bacteria	Pontibacter actiniarum DSM 19842	5	3	3	GSM1711720	GSM1711720_Pontibacter_actiniarum_KMM_6156_DSM19842_native.motifs.gff	106	IMG	2502545039	No	[u'646870140'| u'646870152'| u'646870156'| u'646870165'| u'646870177'| u'646870185'| u'646870189'| u'646870197'| u'646870359'| u'646870556'| u'646872988'| u'646873419'| u'646875776'| u'646877380'| u'646877668'| u'646884051'| u'646884159'| u'646885159'| u'646887316'| u'646889163'| u'646890300'| u'646890312'| u'646890348']	DSMZ (19842)	Complete	AXBP00000000	native	10533	[u'AXBP01000001'| u'AXBP01000002'| u'AXBP01000003'| u'AXBP01000004'| u'AXBP01000005'| u'AXBP01000006'| u'AXBP01000007'| u'AXBP01000008'| u'AXBP01000009'| u'AXBP01000010'| u'AXBP01000011'| u'AXBP01000012'| u'AXBP01000013'| u'AXBP01000014'| u'AXBP01000015'| u'AXBP01000016'| u'AXBP01000017'| u'AXBP01000018'| u'AXBP01000019'| u'AXBP01000020'| u'AXBP01000021'| u'AXBP01000022'| u'AXBP01000023']	JGI	4	C2/C2	5	[u'NZ_AXBP01000001'| u'NZ_AXBP01000002'| u'NZ_AXBP01000003'| u'NZ_AXBP01000004'| u'NZ_AXBP01000005'| u'NZ_AXBP01000006'| u'NZ_AXBP01000007'| u'NZ_AXBP01000008'| u'NZ_AXBP01000009'| u'NZ_AXBP01000010'| u'NZ_AXBP01000011'| u'NZ_AXBP01000012'| u'NZ_AXBP01000013'| u'NZ_AXBP01000014'| u'NZ_AXBP01000015'| u'NZ_AXBP01000016'| u'NZ_AXBP01000017'| u'NZ_AXBP01000018'| u'NZ_AXBP01000019'| u'NZ_AXBP01000020'…
Bacteria	Prevotella sp. 10(H)	2	3	2	GSM1711722	GSM1711722_Prevotella_sp_isolate_10H_native.motifs.gff	84	IMG	2571042917	No	[u'659855563'| u'659856313'| u'659857338'| u'659857615'| u'659857746'| u'659857763'| u'659858978'| u'659859006'| u'659859644']	JGI project (1001093)	Complete	JOMI00000000	native	12785	[u'JOMI01000001'| u'JOMI01000002'| u'JOMI01000003'| u'JOMI01000004'| u'JOMI01000005'| u'JOMI01000006'| u'JOMI01000007'| u'JOMI01000008'| u'JOMI01000009']	JGI	2	P4/C2	4.3	[u'NZ_JOMI01000001'| u'NZ_JOMI01000002'| u'NZ_JOMI01000003'| u'NZ_JOMI01000004'| u'NZ_JOMI01000005'| u'NZ_JOMI01000006'| u'NZ_JOMI01000007'| u'NZ_JOMI01000008'| u'NZ_JOMI01000009']
Bacteria	Prevotella sp. HUN102	18	5	5	GSM1711721	GSM1711721_Prevotella_sp_HUN102_native.motifs.gff	137	IMG	2558860145	No	[u'655515356'| u'655515360'| u'655515606'| u'655517437']	JGI project (1020308)	Complete	JIAF00000000	native	12104	[u'JIAF01000001'| u'JIAF01000002'| u'JIAF01000003'| u'JIAF01000004']	JGI	2	P4/C2	3.3	[u'NZ_JIAF01000001'| u'NZ_JIAF01000002'| u'NZ_JIAF01000003'| u'NZ_JIAF01000004']
Bacteria	Pseudobutyrivibrio ruminis HUN009	3	2	2	GSM1711723	GSM1711723_Pseudobutyrivibrio_ruminis_HUN009_native.motifs.gff	266	IMG	2561511221	Yes	[u'697065313'| u'697065422']	JGI project (1020221)	Complete	JNLH00000000	native	10927	[u'JNLH01000001'| u'JNLH01000002']	JGI	4	XL/C2	2.8	[u'NZ_JNLH01000001'| u'NZ_JNLH01000002']
Bacteria	Pseudomonas aeruginosa NCAIM B.001380	9	3	3	GSM1711724	GSM1711724_Pseudomonas_aeruginosa_NCAIM_P_B_001380_native.motifs.gff	98	IMG	2563366717	No	[u'654779877'| u'654779886'| u'654779894'| u'654779897'| u'654779900'| u'654779922'| u'654779931'| u'654779939'| u'654779946'| u'654779954'| u'654779975'| u'654779978'| u'654779988'| u'654779995'| u'654779998']	JGI project (1009431)	Complete	JMKR00000000	native	12105	[u'JMKR01000001'| u'JMKR01000002'| u'JMKR01000003'| u'JMKR01000004'| u'JMKR01000005'| u'JMKR01000006'| u'JMKR01000007'| u'JMKR01000008'| u'JMKR01000009'| u'JMKR01000010'| u'JMKR01000011'| u'JMKR01000012'| u'JMKR01000013'| u'JMKR01000014'| u'JMKR01000015']	JGI	2	P4/C2	7	[u'NZ_JMKR01000001'| u'NZ_JMKR01000002'| u'NZ_JMKR01000003'| u'NZ_JMKR01000004'| u'NZ_JMKR01000005'| u'NZ_JMKR01000006'| u'NZ_JMKR01000007'| u'NZ_JMKR01000008'| u'NZ_JMKR01000009'| u'NZ_JMKR01000010'| u'NZ_JMKR01000011'| u'NZ_JMKR01000012'| u'NZ_JMKR01000013'| u'NZ_JMKR01000014'| u'NZ_JMKR01000015']
Bacteria	Pseudomonas stutzeri RCH2	4	3	3	GSM1711725	GSM1711725_Pseudomonas_stutzeri_RCH2_native.motifs.gff	59	IMG	2507149015	Yes	[u'431925209'| u'431929445'| u'431925193'| u'431929441']	LBNL	Complete	CP003071..74	native	9867	[u'CP003071'| u'CP003072'| u'CP003073'| u'CP003074']	JGI	6	C2/C2	4.6	[u'NC_019936'| u'NC_019937'| u'NC_019938'| u'NC_019939']
Archaea	Pyrococcus horikoshii OT3	4	3	3	GSM1711727	GSM1711727_Pyrococcus_horikoshii_OT3_native.motifs.gff	316	IMG	638154516	Yes	[u'14589963']	ATCC (700860D-5)	Complete	BA000001	native	2144	[u'BA000001']	Pac Bio	7	C2/C2	1.7	[u'NC_000961']
Bacteria	Rhizobium etli CIAT 652	4	3	3	GSM1711728	GSM1711728_Rhizobium_etli_CIAT_652_native.motifs.gff	96	IMG	642555152	Yes	[u'190889639'| u'190895317'| u'190893983'| u'190894340']	Center For Genomics Sciences	Complete	CP001074..77	native	5088	[u'CP001074'| u'CP001075'| u'CP001076'| u'CP001077']	JGI	4	C2/C2	6.4	[u'NC_010994'| u'NC_010998'| u'NC_010996'| u'NC_010997']
Bacteria	Rhodopseudomonas palustris CGA009	5	5	5	GSM1711729	GSM1711729_Rhodopseudomona_palustris_CGA009_native.motifs.gff	370	NCBI	637000239	Yes	[u'39933080'| u'39840937']	ATCC (BAA-98D-5)	Complete	BX571963..64	native	3320	[u'BX571963'| u'BX571964']	Pac Bio	8	P4/C2	5.5	[u'NC_005296'| u'NC_005297']
Bacteria	Rhodopseudomonas palustris CGA009	5	5	5	GSM1711730	GSM1711730_Rhodopseudomona_palustris_CGA009_Tet.motifs.gff	148	NCBI	637000239	Yes	[u'39933080'| u'39840937']	ATCC (BAA-98D-5)	Complete	BX571963..64	Tet	3320	[u'BX571963'| u'BX571964']	Pac Bio	4	P4/C2	5.5	[u'NC_005296'| u'NC_005297']
Bacteria	Robinsoniella sp. KNHs210	0	0	0	GSM1711732	GSM1711732_Robinsoniella_sp_KNHs210_native.motifs.gff	88	IMG	2563366548	No	[u'653041320'| u'653045358'| u'653045364'| u'653045368']	JGI project (1022988)	Complete	JMLZ00000000	native	#N/A	[u'JMLZ01000001'| u'JMLZ01000002'| u'JMLZ01000003'| u'JMLZ01000004']	JGI	5	P4/C2	7.6	[u'NZ_JMLZ01000001'| u'NZ_JMLZ01000002'| u'NZ_JMLZ01000003'| u'NZ_JMLZ01000004']
Bacteria	Ruminococcaceae bacterium AE2021	8	6	5	GSM1711733	GSM1711733_Ruminococcaceae_bacterium_AE2021_native.motifs.gff	247	IMG	2558309033	Yes	[u'655065562']	JGI project (1020314)	Complete	JIAE00000000	native	12106	[u'JIAE01000001']	JGI	6	P4/C2	3.1	[u'NZ_JIAE01000001']
Bacteria	Ruminococcus albus AD2013	11	5	3	GSM1711734	GSM1711734_Ruminococcus_albus_AD2013_native.motifs.gff	153	IMG	2540341206	No	[u'640304994'| u'640305143'| u'640305173'| u'640305215'| u'640305944'| u'640306014']	DSMZ (20455)	Complete	JAGS00000000	native	10928	[u'JAGS01000001'| u'JAGS01000002'| u'JAGS01000003'| u'JAGS01000004'| u'JAGS01000005'| u'JAGS01000006']	JGI	3	XL/C2	4.2	[u'NZ_JAGS01000001'| u'NZ_JAGS01000002'| u'NZ_JAGS01000003'| u'NZ_JAGS01000004'| u'NZ_JAGS01000005'| u'NZ_JAGS01000006']
Bacteria	Ruminococcus flavefaciens AE3010	9	5	1	GSM1711735	GSM1711735_Ruminococcus_flavefaciens_AE3010_native.motifs.gff	151	IMG	2540341248	No	[u'640313980'| u'640314183'| u'640314298']	JGI project (1020260)	Complete	JAGT00000000	native	10894	[u'JAGT01000001'| u'JAGT01000002'| u'JAGT01000003']	JGI	4	XL/C2	3.7	[u'NZ_JAGT01000001'| u'NZ_JAGT01000002'| u'NZ_JAGT01000003']
Bacteria	Ruminococcus gnavus AGR2154	15	2	2	GSM1711736	GSM1711736_Ruminococcus_gnavus_AGR2154_native.motifs.gff	158	IMG	2545555826	No	[u'640287869'| u'640290339'| u'640290402'| u'640294465'| u'640294542']	JGI project (1020224)	Complete	JAGQ00000000	native	10929	[u'JAGQ01000001'| u'JAGQ01000002'| u'JAGQ01000003'| u'JAGQ01000004'| u'JAGQ01000005']	JGI	4	XL/C2	3.7	[u'NZ_JAGQ01000001'| u'NZ_JAGQ01000002'| u'NZ_JAGQ01000003'| u'NZ_JAGQ01000004'| u'NZ_JAGQ01000005']
Bacteria	Ruminococcus sp. HUN007	6	4	3	GSM1711737	GSM1711737_Ruminococcus_sp_HUN007_native.motifs.gff	75	IMG	2565956529	No	[u'769209961'| u'769214155'| u'769214178'| u'769214185']	JGI project (1020218)	Complete	JOOA00000000	native	10930	[u'JOOA01000001'| u'JOOA01000002'| u'JOOA01000003'| u'JOOA01000004']	JGI	2	XL/C2	4.2	[u'NZ_JOOA01000001'| u'NZ_JOOA01000002'| u'NZ_JOOA01000003'| u'NZ_JOOA01000004']
Bacteria	Ruminococcus sp. NK3A76	11	6	4	GSM1711738	GSM1711738_Ruminococcus_sp_NK3A76_native.motifs.gff	159	IMG	2563366504	No	[u'655060490'| u'655063139']	JGI project (1020227)	Complete	JMMA00000000	native	10898	[u'JMMA01000001'| u'JMMA01000002']	JGI	4	XL/C2	3.6	[u'NZ_JMMA01000001'| u'NZ_JMMA01000002']
Bacteria	Saccharomonospora viridis DSM 43017	3	2	1	GSM1711739	GSM1711739_Saccharomonospora_viridis_P101_DSM43017_native.motifs.gff	125	IMG	644736404	Yes	[u'257054089']	JGI project (97972)	Complete	CP001683	native	5524	[u'CP001683']	JGI	4	C2/C2	4.3	[u'NC_013159']
Bacteria	Salmonella bongori NCTC 12419	5	4	4	GSM1711740	GSM1711740_Salmonella_bongori_NCTC_12419_native.motifs.gff	87	IMG	650716084	Yes	[u'339998036']	ATCC (43975D-5)	Complete	FR877557	native	7291	[u'FR877557']	JGI	4	C2/C2	4.5	[u'NC_015761']
Bacteria	Salmonella enterica subsp. enterica serovar Paratyphi B str. SPB7	7	5	4	GSM1711743	GSM1711743_Salmonella_enterica_enterica_sv_Paratyphi_B_SPB7_native.motifs.gff	99	IMG	641228506	Yes	[u'161612313']	ATCC (BAA-1250D-5)	Complete	CP000886	native	4948	[u'CP000886']	JGI	4	C2/C2	4.9	[u'NC_010102']
Bacteria	Salmonella enterica subsp. enterica serovar Paratyphi A str. ATCC 9150	8	5	5	GSM1711742	GSM1711742_Salmonella_enterica_enterica_sv_Paratyphi_A_ATCC9150_native.motifs.gff	99	IMG	637000252	Yes	[u'872474454']	ATCC (9150D-5)	Complete	CP000026	native	4060	[u'CP000026']	JGI	4	C2/C2	4.6	[u'NZ_CP011967']
Bacteria	Sebaldella termitidis ATCC 33386	0	0	0	GSM1711744	GSM1711744_Sebaldella_termitidis_ATCC33386_native.motifs.gff	113	IMG	646311952	Yes	[u'NC_013517'| u'NC_013518'| u'NC_013519']	ATCC (33386D-5)	Complete	GCA_000024405.1	native	#N/A	[u'CP001739'| u'CP001740'| u'CP001741']	Pac Bio	4	C2/C2	4.5	[u'NC_013517'| u'NC_013518'| u'NC_013519']
Bacteria	Sediminibacter sp. Hel_I_10	5	4	4	GSM1711745	GSM1711745_Sediminibacter_sp_Hel_I_10_native.motifs.gff	99	IMG	2558860975	Yes	[u'652359972']	JGI project (1025071)	Complete	JHZX00000000	native	12107	[u'JHZX01000001']	JGI	2	P4/C2	4.1	[u'NZ_JHZX01000001']
Bacteria	Sediminibacterium sp. OR53	2	1	1	GSM1711746	GSM1711746_Sediminibacterium_sp_OR53_native.motifs.gff	33	IMG	2516143025	Yes	[u'652374768']	JGI project (402835)	Complete	AZXP00000000	native	9375	[u'KI911562']	JGI	2	C2/C2	3.7	[u'NZ_KI911562']
Bacteria	Selenomonas ruminantium AB3002	13	6	1	GSM1711747	GSM1711747_Selenomonas_ruminantium_AB3002_native.motifs.gff	177	IMG	2562617013	No	[u'657823811'| u'657825391'| u'657825471'| u'657825522'| u'657825745'| u'657825772'| u'657826311'| u'657829852']	JGI project (1020302)	Complete	JNIO00000000	native	12108	[u'JNIO01000001'| u'JNIO01000002'| u'JNIO01000003'| u'JNIO01000004'| u'JNIO01000005'| u'JNIO01000006'| u'JNIO01000007'| u'JNIO01000008']	JGI	4	P4/C2	3.7	[u'NZ_JNIO01000001'| u'NZ_JNIO01000002'| u'NZ_JNIO01000003'| u'NZ_JNIO01000004'| u'NZ_JNIO01000005'| u'NZ_JNIO01000006'| u'NZ_JNIO01000007'| u'NZ_JNIO01000008']
Bacteria	Selenomonas ruminantium AC2024	5	4	1	GSM1711748	GSM1711748_Selenomonas_ruminantium_AC2024_native.motifs.gff	287	IMG	2558860977	No	[u'652365388']	JGI project (1020299)	Complete	JIAC00000000	native	12109	[u'JIAC01000001']	JGI	4	P4/C2	2.8	[u'NZ_JIAC01000001']
Bacteria	Shewanella woodyi ATCC 51908	4	3	3	GSM1711749	GSM1711749_Shewanella_woodyi_MS32_ATCC51908_native.motifs.gff	115	IMG	641522649	Yes	[u'170724370']	ATCC (51908D-5)	Complete	CP000961	native	5011	[u'CP000961']	JGI	5	C2/C2	5.9	[u'NC_010506']
Bacteria	Sinorhizobium medicae WSM1115	5	1	1	GSM1711750	GSM1711750_Sinorhizobium_medicae_WSM1115_native.motifs.gff	41	IMG	2512875026	No	[u'482933420'| u'482933669'| u'482933885'| u'482934157'| u'482934357'| u'482934567'| u'482934747']	JGI project (404023)	Complete	AQZC00000000	native	9374	[u'KB905363'| u'KB905364'| u'KB905365'| u'KB905366'| u'KB905367'| u'KB905368'| u'KB905369']	JGI	3	C2/C2	6.9	[u'NZ_KB905363'| u'NZ_KB905364'| u'NZ_KB905365'| u'NZ_KB905366'| u'NZ_KB905367'| u'NZ_KB905368'| u'NZ_KB905369']
Bacteria	Solitalea canadensis DSM 3403	6	3	2	GSM1711751	GSM1711751_Solitalea_canadensis_USAM_9D_DSM3403_native.motifs.gff	71	IMG	2509276062	Yes	[u'387789281']	DSMZ (3403)	Complete	CP003349	native	8634	[u'CP003349']	JGI	4	C2/C2	5.2	[u'NC_017770']
Bacteria	Sphaerobacter thermophilus DSM 20745	7	7	4	GSM1711752	GSM1711752_Sphaerobacter_thermophilus_4ac11_DSM20745_native.motifs.gff	64	IMG	646311953	Yes	[u'NC_013523'| u'NC_013524']	DSMZ (20745)	Complete	GCA_000024985.1	native	5663	[u'CP001823'| u'CP001824']	JGI	4	XL/C2	4	[u'NC_013523'| u'NC_013524']
Bacteria	Sphingomonas melonis C3	7	3	1	GSM1711753	GSM1711753_Sphingomonas_melonis_C3_native.motifs.gff	54	IMG	2516653084	No	[u'484203609'| u'484203613'| u'484203617'| u'484203619']	JGI project (404852)	Complete	AQUJ00000000	native	9376	[u'AQUJ01000001'| u'AQUJ01000002'| u'AQUJ01000003'| u'AQUJ01000004']	JGI	2	C2/C2	3.9	[u'NZ_AQUJ01000001'| u'NZ_AQUJ01000002'| u'NZ_AQUJ01000003'| u'NZ_AQUJ01000004']
Bacteria	Spirochaeta africana DSM 8902	3	3	3	GSM1711754	GSM1711754_Spirochaeta_africana_Z_7692_DSM8902_native.motifs.gff	89	IMG	2509276057	Yes	[u'383789243']	DSMZ (8902)	Complete	CP003282	native	8597	[u'CP003282']	JGI	2	XL/C2	3.3	[u'NC_017098']
Bacteria	Spirochaeta smaragdinae DSM 11293	5	3	2	GSM1711756	GSM1711756_Spirochaeta_smaragdinae_SEBR_4228_DSM11293_native.motifs.gff	69	IMG	648028052	Yes	[u'302336548']	JGI project (97941)	Complete	CP002116	native	6121	[u'CP002116']	JGI	4	C2/C2	4.7	[u'NC_014364']
Bacteria	Spirochaeta thermophila DSM 6578	3	3	3	GSM1711757	GSM1711757_Spirochaeta_thermophila_Z_1203_DSM6578_native.motifs.gff	76	IMG	2506381022	Yes	[u'386345755']	DSMZ (6578)	Complete	CP002903	native	7288	[u'CP002903']	JGI	4	C2/C2	2.6	[u'NC_017583']
Bacteria	Staphylococcus aureus subsp. aureus USA300_TCH1516	3	2	2	GSM1711759	GSM1711759_Staphylococcus_aureus_USA300_TCH1516_native.motifs.gff	199	NCBI	643692036	Yes	[u'161508266']	ATCC (700699D-5)	Complete	CP000730	native	4945	[u'CP000730']	Pac Bio	2	P4/C2	2.9	[u'NC_010079']
Bacteria	Staphylococcus epidermidis AG42	0	0	0	GSM1711760	GSM1711760_Staphylococcus_epidermidis_AG42_native.motifs.gff	161	IMG	2561511068	No	[u'657285982'| u'657286004'| u'657286205'| u'657288857'| u'657288866'| u'657288885'| u'657288891'| u'657288901'| u'657288904']	JGI project (1020284)	Complete	JNLI00000000	native	#N/A	[u'JNLI01000001'| u'JNLI01000002'| u'JNLI01000003'| u'JNLI01000004'| u'JNLI01000005'| u'JNLI01000006'| u'JNLI01000007'| u'JNLI01000008'| u'JNLI01000009']	JGI	3	XL/C2	2.6	[u'NZ_JNLI01000001'| u'NZ_JNLI01000002'| u'NZ_JNLI01000003'| u'NZ_JNLI01000004'| u'NZ_JNLI01000005'| u'NZ_JNLI01000006'| u'NZ_JNLI01000007'| u'NZ_JNLI01000008'| u'NZ_JNLI01000009']
Archaea	Staphylothermus marinus F1	5	4	2	GSM1711761	GSM1711761_Staphylothermus_marinus_F1_DSM3639_native.motifs.gff	304	IMG	640069332	Yes	[u'126464913']	DSMZ (3639)	Complete	CP000575	native	4715	[u'CP000575']	JGI	2	XL/C2	1.6	[u'NC_009033']
Bacteria	Streptobacillus moniliformis DSM 12112	17	5	5	GSM1711762	GSM1711762_Streptobacillus_moniliformis_9901_DSM12112_native.motifs.gff	243	IMG	646311956	Yes	[269122800| 268687599]	DSMZ (12112)	Complete	GCA_000024565.1	native	5635	[u'CP001779.1'| u'CP001780.1']	JGI	4	C2/C2	1.7	[u'NC_013515'| u'NC_013516']
Bacteria	Streptosporangium roseum DSM 43021	3	1	1	GSM1711765	GSM1711765_Streptosporangium_roseum_NI_9100_DSM43021_native.motifs.gff	39	IMG	646311958	Yes	[u'NC_013595'| u'NC_013596']	ATCC (12428D-5)	Complete	GCA_000024865.1	native	5653	[u'CP001814'| u'CP001815']	JGI	4	C2/C2	10.4	[u'NC_013595'| u'NC_013596']
Archaea	Sulfolobus acidocaldarius DSM 639	2	2	2	GSM1711766	GSM1711766_Sulfolobus_acidocaldarius_DSM639_Tet.motifs.gff	122	IMG	638154517	Yes	[u'70605853']	DSMZ (639)	Complete	CP000077	Tet	2519	[u'CP000077']	Pac Bio	10	C2/C2	2.2	[u'NC_007181']
Bacteria	Sulfurimonas denitrificans DSM 1251	14	6	4	GSM1711767	GSM1711767_Sulfurimonas_denitrificans_DSM1251_native.motifs.gff	482	NCBI	637000326	Yes	[u'78776201']	ATCC (33889D-5)	Complete	CP000153	native	4197	[u'CP000153']	Pac Bio	4	P4/C2	2.2	[u'NC_007575']
Bacteria	Sulfurospirillum barnesii SES-3	5	5	3	GSM1711768	GSM1711768_Sulfurospirillum_barnesii_SES_3_native.motifs.gff	175	IMG	2506783064	Yes	[u'390939174']	DSMZ (10660)	Complete	CP003333	native	8964	[u'CP003333']	JGI	4	XL/C2	2.5	[u'NC_018002']
Bacteria	Syntrophobotulus glycolicus DSM 8271	6	2	2	GSM1711769	GSM1711769_Syntrophobotulus_glycolicus_FlGlyR_DSM8271_native.motifs.gff	100	IMG	649633098	Yes	[u'325288201']	DSMZ (8271)	Complete	CP002547	native	6813	[u'CP002547']	JGI	2	XL/C2	3.4	[u'NC_015172']
Bacteria	Syntrophothermus lipocalidus DSM 12680	6	3	3	GSM1711770	GSM1711770_Syntrophothermus_lipocalidus_DSM12680_native.motifs.gff	136	IMG	646564577	Yes	[u'297616214']	DSMZ (12681)	Complete	CP002048	native	6061	[u'CP002048']	JGI	4	XL/C2	2.4	[u'NC_014220']
Bacteria	Teredinibacter sp. 1162T.S.0a.05	0	0	0	GSM1711771	GSM1711771_Teredinibacter_sp_strain_1162TS0a05_native.motifs.gff	56	IMG	2524614822	Yes	[u'797013077']	JGI project (1008262)	Complete	LANB00000000	native	#N/A	[u'LANB01000001']	JGI	3	XL/C2	4.4	[u'NZ_LANB01000001']
Bacteria	Teredinibacter sp. 991H.S.0a.06	3	2	2	GSM1711772	GSM1711772_Teredinibacter_sp_strain_991HS0a06_native.motifs.gff	80	IMG	2524614873	No	[u'797067527'| u'797067532'| u'797067533'| u'797067536'| u'797067941'| u'797068202'| u'797069239'| u'797069261'| u'797069311'| u'797070190'| u'797071401'| u'797072402'| u'797073921']	JGI project (1008259)	Complete	LANC00000000	native	10537	[u'LANC01000001'| u'LANC01000002'| u'LANC01000003'| u'LANC01000004'| u'LANC01000005'| u'LANC01000006'| u'LANC01000007'| u'LANC01000008'| u'LANC01000009'| u'LANC01000010'| u'LANC01000011'| u'LANC01000012'| u'LANC01000013']	JGI	9	XL/C2	5.3	[u'NZ_LANC01000001'| u'NZ_LANC01000002'| u'NZ_LANC01000003'| u'NZ_LANC01000004'| u'NZ_LANC01000005'| u'NZ_LANC01000006'| u'NZ_LANC01000007'| u'NZ_LANC01000008'| u'NZ_LANC01000009'| u'NZ_LANC01000010'| u'NZ_LANC01000011'| u'NZ_LANC01000012'| u'NZ_LANC01000013']
Bacteria	Thermanaerovibrio acidaminovorans DSM 6589	3	3	3	GSM1711774	GSM1711774_Thermanaerovibrio_acidaminovorans_DSM6589_native.motifs.gff	271	NCBI	646311961	Yes	[u'269791619']	ATCC (49978D-5)	Complete	NC_013522	native	5640	[u'NC_013522']	Pac Bio	3	P4/C2	1.8	[u'NC_013522']
Bacteria	Thermoanaerobacter sp. X514	4	2	2	GSM1711775	GSM1711775_Thermoanaerobacter_sp_X514_native.motifs.gff	101	IMG	641522656	Yes	[u'167038675']	ATCC (BAA-938D-5)	Complete	CP000923	native	4974	[u'CP000923']	JGI	5	C2/C2	2.5	[u'NC_010320']
Bacteria	Thermobacillus composti KWC4	9	7	7	GSM1711776	GSM1711776_Thermobacillus_composti_KWC4_DSM18247_native.motifs.gff	103	IMG	2508501069	Yes	[u'430748349'| u'430748199']	DSMZ (18247)	Complete	CP003255..56	native	9783	[u'CP003255'| u'CP003256']	JGI	4	XL/C2	4.4	[u'NC_019897'| u'NC_019898']
Bacteria	Thermogemmatispora sp. PM5	22	11	2	GSM1711777	GSM1711777_Thermogemmatispora_sp_PM5_native.motifs.gff	230	IMG	2561511072	Yes	[u'919593838']	JGI project (1016214)	Complete	JNIM00000000	native	12113	[u'JNIM01000001']	JGI	11	P4/C2	5.6	[u'NZ_JNIM01000001']
Archaea	Thermoplasma acidophilum DSM 1728	6	6	5	GSM1711778	GSM1711778_Thermoplasma_acidophilum_DSM1728_native.motifs.gff	312	NCBI	638154521	Yes	[u'16081186']	ATCC (25905D-5)	Complete	AL139299	native	2543	[u'AL139299']	Pac Bio	3	P4/C2	1.6	[u'NC_002578']
Archaea	Thermoplasma volcanium GSS1	13	9	6	GSM1711779	GSM1711779_Thermoplasma_volcanium_GSS1_native.motifs.gff	339	NCBI	638154522	Yes	[u'13540831']	ATCC (51530D-5)	Complete	BA000011	native	3192	[u'BA000011']	Pac Bio	3	P4/C2	1.6	[u'NC_002689']
Bacteria	Thermosipho melanesiensis BI429	4	4	4	GSM1711780	GSM1711780_Thermosipho_melanesiensis_BI429_native.motifs.gff	202	IMG	640753057	Yes	[u'150019913']	DSMZ (12029)	Complete	CP000716	native	4791	[u'CP000716']	JGI	2	XL/C2	1.9	[u'NC_009616']
Bacteria	Thiobacillus denitrificans ATCC 25259	6	5	3	GSM1711782	GSM1711782_Thiobacillus_denitrificans_ATCC25259_native.motifs.gff	103	IMG	637000324	Yes	[u'74316018']	ATCC (25259D-5)	Complete	CP000116	native	4169	[u'CP000116']	JGI	6	C2/C2	2.9	[u'NC_007404']
Bacteria	Thiomicrospira crunogena XCL-2	2	1	1	GSM1711783	GSM1711783_Thiomicrospira_crunogena_XCL_2_native.motifs.gff	262	IMG	637000325	Yes	[u'118139508']	DSMZ (25203)	Complete	CP000109	native	4196	[u'CP000109']	JGI	4	XL/C2	2.4	[u'NC_007520']
Bacteria	Thiomicrospira kuenenii DSM 12350	2	2	2	GSM1711784	GSM1711784_Thiomicrospira_kuenenii_DSM12350_native.motifs.gff	119	IMG	2540341246	No	[u'640287592'| u'640287665']	JGI project (1000526)	Complete	JAGP00000000	native	10883	[u'JAGP01000001'| u'JAGP01000002']	JGI	3	XL/C2	2.5	[u'NZ_JAGP01000001'| u'NZ_JAGP01000002']
Bacteria	Thiomicrospira pelophila DSM 1534	1	1	1	GSM1711785	GSM1711785_Thiomicrospira_pelophila_1534_native.motifs.gff	211	IMG	2565957139	Yes	[u'659889672']	JGI project (1006865)	Complete	JOMR00000000	native	10879	[u'JOMR01000001']	JGI	8	XL/C2	2.1	[u'NZ_JOMR01000001']
Bacteria	Thiomicrospira sp. MA2-6	3	2	1	GSM1711786	GSM1711786_Thiomicrospira_sp_MA2_6_native.motifs.gff	220	IMG	2571042363	Yes	[u'659893262']	JGI project (1030692)	Complete	JOMK00000000	native	12803	[u'JOMK01000001']	JGI	3	P4/C2	2.7	[u'NZ_JOMK01000001']
Bacteria	Tolumonas sp. BRL6-1	4	3	3	GSM1711788	GSM1711788_Tolumonas_sp_BRL6_1_native.motifs.gff	79	IMG	2522125098	No	[u'640350382'| u'640351245'| u'640351377'| u'640351449'| u'640351455'| u'640351488'| u'640351511'| u'640351520'| u'640351525']	JGI project (1014549)	Complete	AZUK00000000	native	9862	[u'AZUK01000001'| u'AZUK01000002'| u'AZUK01000003'| u'AZUK01000004'| u'AZUK01000005'| u'AZUK01000006'| u'AZUK01000007'| u'AZUK01000008'| u'AZUK01000009']	JGI	12	C2/C2	3.6	[u'NZ_AZUK01000001'| u'NZ_AZUK01000002'| u'NZ_AZUK01000003'| u'NZ_AZUK01000004'| u'NZ_AZUK01000005'| u'NZ_AZUK01000006'| u'NZ_AZUK01000007'| u'NZ_AZUK01000008'| u'NZ_AZUK01000009']
Bacteria	Treponema caldaria DSM 7334	6	3	3	GSM1711755	GSM1711755_Spirochaeta_caldaria_H1_DSM7334_native.motifs.gff	135	IMG	2505679006	Yes	[u'339498645']	DSMZ (7334)	Complete	CP002868	native	7270	[u'CP002868']	JGI	4	C2/C2	3.2	[u'NC_015732']
Bacteria	Treponema denticola ATCC 35405	6	6	4	GSM1711789	GSM1711789_Treponema_denticola_ATCC35405_native.motifs.gff	275	NCBI	637000327	Yes	[u'42516522']	ATCC (35405D-5)	Complete	AE017226	native	3489	[u'AE017226']	Pac Bio	3	P4/C2	2.8	[u'NC_002967']
Bacteria	Treponema succinifaciens DSM 2489	28	18	7	GSM1711790	GSM1711790_Treponema_succinifaciens_DSM2489_native.motifs.gff	290	NCBI	2504557012	Yes	[u'328946930'| u'328949383']	DSMZ (2489)	Complete	CP002631..32	native	6883	[u'CP002631'| u'CP002632']	Pac Bio	5	P4/C2	2.9	[u'NC_015385'| u'NC_015386']
Bacteria	Veillonella parvula DSM 2008	3	2	2	GSM1711791	GSM1711791_Veillonella_parvula_Te3_DSM2008_native.motifs.gff	200	IMG	646311965	Yes	[u'NC_013520']	DSMZ (2008)	Complete	GCA_000024945.1	native	5642	[u'CP001820']	JGI	4	C2/C2	2.1	[u'NC_013520']
Bacteria	Verrucomicrobia bacterium LP2A	5	3	3	GSM1711792	GSM1711792_Verrucomicrobia_bacterium_LP2A_native.motifs.gff	115	IMG	2540341242	No	[u'640166423'| u'640169055'| u'640169109']	JGI project (1008247)	Complete	JAFS00000000	native	10535	[u'JAFS01000001'| u'JAFS01000002'| u'JAFS01000003']	JGI	3	XL/C2	2.5	[u'NZ_JAFS01000001'| u'NZ_JAFS01000002'| u'NZ_JAFS01000003']
Bacteria	Xanthobacter sp. 91	7	4	4	GSM1711793	GSM1711793_Xanthobacter_sp91_native.motifs.gff	96	IMG	2561511238	No	[u'657844057']	JGI project (N/A)	Complete	JNIB00000000	native	12115	[u'JNIB01000001']	JGI	3	P4/C2	5.3	[u'NZ_JNIB01000001']
Bacteria	Xenorhabdus nematophila ATCC 19061	11	3	2	GSM1711794	GSM1711794_Xenorhabdus_nematophila_ATCC19061_native.motifs.gff	71	IMG	649633108	Yes	[u'300721089'| u'296491824']	DSMZ (3370)	Complete	FN667742..43	native	5839	[u'FN667742'| u'FN667743']	JGI	4	C2/C2	4.6	[u'NC_014228'| u'NC_014170']
Bacteria	Xylella fastidiosa Temecula1	10	5	2	GSM1711795	GSM1711795_Xylella_fastidiosa_Temecula1_native.motifs.gff	70	NCBI	637000349	Yes	[u'28197945'| u'28191370']	ATCC (700964D-5)	Complete	AE009442..43	native	3693	[u'AE009442'| u'AE009443']	Pac Bio	11	P4/C2	2.5	[u'NC_004556'| u'NC_004554']
Bacteria	Zymomonas mobilis subsp. pomaceae ATCC 29192	3	3	3	GSM1711796	GSM1711796_Zymomonas_mobilis_pomaceae_Barker_1_ATCC29192_native.motifs.gff	107	IMG	650716107	Yes	[u'338706993'| u'338708677'| u'338708711']	DSMZ (22645)	Complete	CP002865..67	native	7223	[u'CP002865'| u'CP002866'| u'CP002867']	JGI	6	XL/C2	2.1	[u'NC_015709'| u'NC_015715'| u'NC_015716']
Bacteria	Ralstonia solanacearum GMI1000	6	1	1	GSM_GMI1000	GMI1000_motifs.gff	178	NCBI	void	Yes	[u'17544719'| u'17548221']	void	Complete	AL646052..53	native	void	[u'AL646052'| u'AL646053']	void	void	void	5.8	[u'NC_003295'| u'NC_003296']
Bacteria	Ralstonia solanacearum strain UY031	6	2	2	GSM_UY0031	UY031_Q20_motifs.gff	53	NCBI	void	Yes	[u'930707113'| u'930707114']	void	Complete	CP012687..88	native	void	[u'CP012687'| u'CP012688']	void	void	void	5.4	[u'NZ_CP012687'| u'NZ_CP012688']
Bacteria	Agrobacterium tumefaciens str. C58	5	1	1	GSM1711567	GSM1711567_Agrobacterium_tumefaciens_C58_Cereon_native.motifs.gff	82	IMG	639279301	Yes	[u'159184118'| u'159185562'| u'159161952'| u'159186452']	ATCC (33970D-5)	Partial	AE007869..72	native	114	[u'AE007869'| u'AE007870'| u'AE007871'| u'AE007872']	JGI	4	C2/C2	5.7	[u'NC_003062'| u'NC_003063'| u'NC_003065'| u'NC_003064']
Bacteria	Caldicoprobacter oshimai DSM 21659	3	3	1	GSM1711589	GSM1711589_Caldicoprobacter_oshimai_DSM21659_native.motifs.gff	213	IMG	2540341239	No	[u'647307257'| u'647308261'| u'647308718'| u'647308908'| u'647308959'| u'647308961']	JGI project (1015830)	Partial	JAGB00000000	native	10908	[u'JAGB01000001'| u'JAGB01000002'| u'JAGB01000003'| u'JAGB01000004'| u'JAGB01000005'| u'JAGB01000006']	JGI	5	XL/C2	2.7	[u'NZ_JAGB01000001'| u'NZ_JAGB01000002'| u'NZ_JAGB01000003'| u'NZ_JAGB01000004'| u'NZ_JAGB01000005'| u'NZ_JAGB01000006']
Bacteria	Clostridium clariflavum 4-2a	11	8	2	GSM1711597	GSM1711597_Clostridium_clariflavum_10114_native.motifs.gff	56	IMG	2524614797	No	[u'653612413'| u'653612415']	JGI project (1014240)	Partial	ASAA00000000	native	9800	[u'KI913112'| u'KI913113']	JGI	2	C2/C2	4.9	[u'NZ_KI913112'| u'NZ_KI913113']
Bacteria	Desulforegula conservatrix Mb1Pa	14	6	1	GSM1711618	GSM1711618_Desulforegula_conservatri_Mb1Pa_DSM13527_native.motifs.gff	108	IMG	2523231059	No	[u'653111221'| u'653111240'| u'653111251'| u'653111261'| u'653111275']	JGI project (1007527)	Partial	AUEY00000000	native	10536	[u'KE384508'| u'KE384509'| u'KE384510'| u'KE384511'| u'KE384512']	JGI	8	C2/C2	4.5	[u'NZ_KE384508'| u'NZ_KE384509'| u'NZ_KE384510'| u'NZ_KE384511'| u'NZ_KE384512']
Bacteria	Gillisia sp. JM1	10	8	1	GSM1711647	GSM1711647_Gillisia_sp_JM1_native.motifs.gff	65	IMG	2524614680	No	[u'652443913'| u'652444706'| u'652444752']	JGI project (1012451)	Partial	AUKH00000000	native	9798	[u'KE384218'| u'KE384219'| u'KE384220']	JGI	12	C2/C2	4.1	[u'NZ_KE384218'| u'NZ_KE384219'| u'NZ_KE384220']
Bacteria	Holophaga foetida DSM 6591	11	5	1	GSM1711653	GSM1711653_Holophaga_foetida_TMBS4_DSM6591_native.motifs.gff	90	IMG	2509601028	No	[u'652545673'| u'652545768']	DSMZ (6591)	Partial	AGSB00000000	native	8344	[u'KI912268'| u'KI912269']	JGI	4	C2/C2	4.1	[u'NZ_KI912268'| u'NZ_KI912269']
Bacteria	Meiothermus chliarophilus DSM 9957	8	8	8	GSM1711672	GSM1711672_Meiothermus_chliarophilus_ALT_8_DSM9957_native.motifs.gff	79	IMG	2510065032	No	[u'654422054'| u'654422059'| u'654422210'| u'654422343'| u'654423073'| u'654423180'| u'654423265']	DSMZ (9957)	Partial	AUQW00000000	native	10892	[u'KE387023'| u'KE387024'| u'KE387025'| u'KE387026'| u'KE387027'| u'KE387028'| u'KE387029']	JGI	2	XL/C2	4.7	[u'NZ_KE387023'| u'NZ_KE387024'| u'NZ_KE387025'| u'NZ_KE387026'| u'NZ_KE387027'| u'NZ_KE387028'| u'NZ_KE387029']
Archaea	Methanocaldococcus jannaschii DSM 2661	12	10	6	GSM1711675	GSM1711675_Methanocaldococcus_jannaschii_DSM2661_native.motifs.gff	296	NCBI	638154505	Yes	[u'22536185'| u'32470666'| u'10954532']	DSMZ (2661)	Partial	L77117..19	native	1713	[u'L77117'| u'L77118'| u'L77119']	Pac Bio	5	P4/C2	1.7	[u'NC_004116'| u'NC_005027'| u'NC_001733']
Bacteria	Methylobacterium sp. 10	5	2	2	GSM1711683	GSM1711683_Methylobacterium_sp_10_native.motifs.gff	63	IMG	2546825546	No	[u'652920628']	JGI project (1001051)	Partial	JAEV00000000	native	10869	[u'KI912577']	JGI	4	XL/C2	5	[u'NZ_KI912577']
Bacteria	Psychrilyobacter atlanticus DSM 19335	4	3	3	GSM1711726	GSM1711726_Psychrilyobacter_atlanticus_DSM19335_native.motifs.gff	68	IMG	2524614854	No	[u'655473924'| u'655474861']	JGI project (1015842)	Partial	AUFS00000000	native	10534	[u'KE384547'| u'KE384548']	JGI	4	XL/C2	3.5	[u'NZ_KE384547'| u'NZ_KE384548']
Bacteria	Rikenella microfusus DSM 15922	7	4	1	GSM1711731	GSM1711731_Rikenella_microfusus_Q_1_DSM15922_native.motifs.gff	134	IMG	2509601020	Yes	[u'653040197']	DSMZ (15922)	Partial	ATXW00000000	native	10918	[u'KE386488']	JGI	4	XL/C2	2.9	[u'NZ_KE386488']
Bacteria	Sedimentitalea nanhaiensis DSM 24252	9	4	4	GSM1711667	GSM1711667_Leisingera_nanhaiensis_NH52F_DSM24252_native.motifs.gff	77	IMG	2521172577	No	[u'653008286'| u'653012096'| u'653012305']	JGI project (404180)	Partial	AXBG00000000	native	9345	[u'KI421508'| u'KI421509'| u'KI421510']	JGI	4	C2/C2	4.9	[u'NZ_KI421508'| u'NZ_KI421509'| u'NZ_KI421510']
Bacteria	Sporocytophaga myxococcoides DSM 11118	1	1	1	GSM1711758	GSM1711758_Sporocytophaga_myxococcoides_DSM11118_native.motifs.gff	105	IMG	2524614579	No	[u'655911858'| u'655912259'| u'655912327']	JGI project (1009446)	Partial	AUFX00000000	native	10541	[u'KE384560'| u'KE384561'| u'KE384562']	JGI	4	XL/C2	6.3	[u'NZ_KE384560'| u'NZ_KE384561'| u'NZ_KE384562']
Bacteria	Streptomyces sp. WMMB 714	2	2	2	GSM1711764	GSM1711764_Streptomyces_sp_WmmB714_native.motifs.gff	188	IMG	2522125136	No	[u'797201081']	JGI project (1014370)	Partial	LAND00000000	native	11281	[u'KQ031381']	JGI	16	XL/C2	6.6	[u'NZ_KQ031381']
Bacteria	Thermacetogenium phaeum DSM 12270	11	8	2	GSM1711773	GSM1711773_Thermacetogenium_phaeum_DSM12270_native.motifs.gff	45	IMG	2546826730	No	[u'655943167']	JGI project (1000322)	Partial	JAFF00000000	native	9584	[u'KI912609']	JGI	4	P4/C2	2.9	[u'NZ_KI912609']
