# Supplementary material for: Comparative Analysis of Ralstonia solanacearum Methylomes
Source: Front Plant Sci. 2017 Apr 13;8:504. doi: 10.3389/fpls.2017.00504 (PMC5390034; doi:10.3389/fpls.2017.00504)
Supplement: Supplementary file 4 [file Table4.CSV]

RM systems for Ralstonia species annotated in REBASE. The field Reference genome denotes genomes in the compiled reference panel.
Reference genome	Organism	Genome size (Mbp)	Genes	Shotgun	M genes
N	Ralstonia eutropha chromosome 1	4.05	3651	no	2
N	Ralstonia eutropha chromosome 2	2.91	2555	no	- no RM systems -
N	Ralstonia eutropha megaplasmid pHG1	0.45	420	no	1
N	Ralstonia eutropha JMP134 (DOE) chromosome 1	3.81	3439	no	3
N	Ralstonia eutropha JMP134 (DOE) chromosome 2	2.73	2407	no	- no RM systems -
N	Ralstonia eutropha JMP134 (DOE) plasmid 1	0.09	88	no	1
N	Ralstonia insidiosa ATCC 49129 chromosome 1	3.92	3645	no	6
N	Ralstonia insidiosa ATCC 49129 chromosome 2	1.89	1666	no	- no RM systems -
N	Ralstonia insidiosa ATCC 49129 plasmid pRI-1	0.32	357	no	2
Y	Ralstonia insidiosa FC1138 chromosome 1	3.97	3860	no	2
Y	Ralstonia insidiosa FC1138 chromosome 2	1.97	1898	no	- no RM systems -
N	Ralstonia mannitolilytica SN82F48 chromosome 1	3.5	3136	no	5
N	Ralstonia mannitolilytica SN82F48 chromosome 2	1.38	1165	no	- no RM systems -
N	Ralstonia mannitolilytica SN82F48 plasmid pRMAN01	0.19	171	no	1
Y	Ralstonia mannitolilytica SN83A39 chromosome 1	3.38	3111	no	8
Y	Ralstonia mannitolilytica SN83A39 chromosome 2	1.46	1263	no	- no RM systems -
N	Ralstonia metallidurans CH34 (DOE JGI) chromosome 1	3.93	3807	no	3
N	Ralstonia metallidurans CH34 (DOE JGI) chromosome 2	2.58	2490	no	1
N	Ralstonia metallidurans CH34 (DOE JGI) plasmid 2	0.17	175	no	1
N	Ralstonia pickettii 12D chromosome 1	3.65	3411	no	3
N	Ralstonia pickettii 12D chromosome 2	1.32	1180	no	0
N	Ralstonia pickettii 12D plasmid pRp12D01	0.39	427	no	2
Y	Ralstonia pickettii 12J chromosome 1	3.94	3709	no	9
Y	Ralstonia pickettii 12J chromosome 2	1.3	1153	no	0
N	Ralstonia pickettii DTP0602 chromosome 1	4.5	4110	no	4
N	Ralstonia pickettii DTP0602 chromosome 2	2.89	2654	no	- no RM systems -
N	Ralstonia pickettii DTP0602 chromosome 3	0.74	685	no	- no RM systems -
N	Ralstonia solanacearum CFBP2957	3.42	3303	no	4
Y	Ralstonia solanacearum CMR15	3.6	3444	no	8
Y	Ralstonia solanacearum CMR15 plasmid CMR15_mp	1.96	1661	no	1
Y	Ralstonia solanacearum CMR15 plasmid pRSC35	0.04	45	no	1
Y	Ralstonia solanacearum FQY_4	3.72	3478	no	6
Y	Ralstonia solanacearum FQY_4 plasmid megaplasmid	2.09	1661	no	2
Y	Ralstonia solanacearum GMI1000 chromosome	3.72	3441	no	6
Y	Ralstonia solanacearum GMI1000 plasmid pGMI1000MP	2.09	1679	no	1
Y	Ralstonia solanacearum IBSBF1503	3.46	3093	no	8
N	Ralstonia solanacearum KACC10709	3.46	3205	no	10
N	Ralstonia solanacearum KACC 10722	3.58	3210	no	6
N	Ralstonia solanacearum KACC 10722 plasmid unnamed	1.88	1467	no	0
N	Ralstonia solanacearum Phyl III-seqv23-5 chromosome I	5.42	5198	no	10
N	Ralstonia solanacearum Phyl III-seqv23-5 chromosome II	5.84	5644	no	15
N	Ralstonia solanacearum Phyl III-seqv23-5 chromosome III	5.68	5426	no	8
N	Ralstonia solanacearum Phyl III-seqv23-5 chromosome IV	5.78	5667	no	8
N	Ralstonia solanacearum Phyl III-seqv23-5 chromosome IX	5.57	5164	no	9
N	Ralstonia solanacearum Phyl III-seqv23-5 chromosome V	5.68	5371	no	7
N	Ralstonia solanacearum Phyl III-seqv23-5 chromosome VI	5.79	5446	no	9
N	Ralstonia solanacearum Phyl III-seqv23-5 chromosome VII	5.71	5488	no	7
N	Ralstonia solanacearum Phyl III-seqv23-5 chromosome VIII	5.69	5363	no	8
Y	Ralstonia solanacearum Po82	3.48	3338	no	9
Y	Ralstonia solanacearum PSI07	2.08	1751	no	1
Y	Ralstonia solanacearum PSI07	3.52	3349	no	6
Y	Ralstonia solanacearum UW163	3.51	3146	no	9
Y	Ralstonia solanacearum UY031	3.41	3120	no	5
Y	Ralstonia solanacearum UY031 plasmid unnamed	2	1559	no	2
Y	Ralstonia solanacearum YC40-M	3.84	3637	no	10
Y	Ralstonia solanacearum YC40-M plasmid unnamed	1.91	1626	no	2
N	Ralstonia solanacearum YC45	3.72	3192	no	8
N	Ralstonia solanacearum YC45 plasmid unnamed	2.01	1429	no	2
