# Supplementary material for: Comparative Analysis of Ralstonia solanacearum Methylomes
Source: Front Plant Sci. 2017 Apr 13;8:504. doi: 10.3389/fpls.2017.00504 (PMC5390034; doi:10.3389/fpls.2017.00504)
Supplement: Supplementary file 5 [file Table5.CSV]

Fraction of motif marks mapping to upstream; intragenic and downstream regions of annotated genes in the methylomes of 210 bacteria.�The table provides the organism name and GEO accession for its methylome data; the motif reported (- indicates unassigned marks); the motif %GC content; the total number of marks detected; the number/fraction mapping to upstream; intragenic and downstream regions of…
Org	GEO_ID	Motif	%GC	Total_marks	Upstream_marks	Intragenic_marks	Downstream_marks	Upstream_marks_frac	Intragenic_marks_frac	Downstream_marks_frac	UpDw_ratio [UpF-DwF/(UpF+DwF)]
Acetobacterium woodii DSM 1030	GSM1711560	-	-	57566	8346	45073	4147	0.144981413	0.782979537	0.072039051	0.336108221
Acetobacterium woodii DSM 1030	GSM1711560	CAAAAAR	0.214285714	5963	928	4535	500	0.155626363	0.760523227	0.083850411	0.299719888
Acetobacterium woodii DSM 1030	GSM1711560	CCTGGBR	0.738095143	1638	60	1528	50	0.036630037	0.932844933	0.030525031	0.090909091
Acetobacterium woodii DSM 1030	GSM1711560	GCCRAG	0.75	2020	83	1897	40	0.041089109	0.939108911	0.01980198	0.349593496
Acetobacterium woodii DSM 1030	GSM1711560	WHCCTGGYY	0.592592556	649	41	590	18	0.063174114	0.909090909	0.027734977	0.389830508
Acidobacteria bacterium KBS 146	GSM1711562	-	-	126473	18533	100350	7590	0.146537206	0.793449985	0.060012809	0.418902883
Acidobacteria bacterium KBS 146	GSM1711562	CACNNNNNNGTCG	0.615384615	776	45	708	23	0.057989691	0.912371134	0.029639175	0.323529412
Acidobacteria bacterium KBS 146	GSM1711562	CGACNNNNNNGTG	0.615384615	782	49	707	26	0.062659847	0.904092072	0.033248082	0.306666667
Acidobacteria bacterium KBS 146	GSM1711562	CGANNNNNNNTGCC	0.607142857	1157	99	1007	51	0.085566119	0.870354365	0.044079516	0.32
Acidobacteria bacterium KBS 146	GSM1711562	GGCANNNNNNNTCG	0.607142857	1155	95	1010	50	0.082251082	0.874458874	0.043290043	0.310344828
Acidobacteria bacterium KBS 146	GSM1711562	TTAA	0	9400	2294	6144	962	0.244042553	0.653617021	0.102340426	0.409090909
Acidobacteriaceae bacterium TAA166	GSM1711561	-	-	62335	10530	47641	4164	0.168925965	0.764273683	0.066800353	0.433238056
Acidobacteriaceae bacterium TAA166	GSM1711561	CGGAGG	0.833333333	7068	705	6135	228	0.099745331	0.867996604	0.032258065	0.511254019
Acidobacteriaceae bacterium TAA166	GSM1711561	GAGATC	0.5	8117	700	7114	303	0.086238758	0.876432179	0.037329062	0.395812562
Acidobacteriaceae bacterium TAA166	GSM1711561	TTAA	0	9752	2843	5727	1182	0.291529943	0.587264151	0.121205906	0.412670807
Acidovorax sp. JHL-3	GSM1711564	-	-	312620	35228	258773	18619	0.112686328	0.827755742	0.05955793	0.30844801
Acidovorax sp. JHL-3	GSM1711564	GAGCTC	0.666666667	1209	83	1086	40	0.068651778	0.898263027	0.033085194	0.349593496
Actinobacillus succinogenes 130Z	GSM1711565	-	-	31144	4761	23848	2535	0.152870537	0.765733368	0.081396096	0.305098684
Actinobacillus succinogenes 130Z	GSM1711565	GATC	0.5	13384	1088	11825	471	0.081291094	0.883517633	0.035191273	0.395766517
Actinosynnema mirum DSM 43827	GSM1711566	-	-	86913	12989	69066	4858	0.149448299	0.794656726	0.055894975	0.455594778
Actinosynnema mirum DSM 43827	GSM1711566	CAGNNNNNNNTCGA	0.535714286	3780	113	3625	42	0.02989418	0.958994709	0.011111111	0.458064516
Actinosynnema mirum DSM 43827	GSM1711566	GCCGGCCDNB	0.8499999	1378	155	1092	131	0.112481858	0.79245283	0.095065312	0.083916084
Actinosynnema mirum DSM 43827	GSM1711566	TCGANNNNNNNCTG	0.535714286	3781	116	3624	41	0.030679714	0.958476593	0.010843692	0.477707006
Agrobacterium tumefaciens str. C58	GSM1711567	-	-	805	78	689	38	0.09689441	0.855900621	0.047204969	0.344827586
Agrobacterium tumefaciens str. C58	GSM1711567	GANTC	0.5	883	110	729	44	0.124575311	0.825594564	0.049830125	0.428571429
Akkermansia muciniphila ATCC BAA-835	GSM1711568	-	-	48811	6136	39583	3092	0.125709369	0.810944254	0.063346377	0.329865626
Akkermansia muciniphila ATCC BAA-835	GSM1711568	AACNNNNNNTAC	0.416666667	758	98	604	56	0.129287599	0.796833773	0.073878628	0.272727273
Akkermansia muciniphila ATCC BAA-835	GSM1711568	CAAGAA	0.333333333	1365	239	1043	83	0.175091575	0.764102564	0.060805861	0.48447205
Akkermansia muciniphila ATCC BAA-835	GSM1711568	GTANNNNNNGTT	0.416666667	756	94	613	49	0.124338624	0.810846561	0.064814815	0.314685315
Akkermansia muciniphila ATCC BAA-835	GSM1711568	GTRACC	0.583333333	1350	84	1229	37	0.062222222	0.91037037	0.027407407	0.388429752
Akkermansia muciniphila ATCC BAA-835	GSM1711568	HTCMKGAD	0.45833325	10655	1157	8801	697	0.108587518	0.825997184	0.065415298	0.24811219
Akkermansia muciniphila ATCC BAA-835	GSM1711568	RAATTY	0.166666667	8815	1176	7158	481	0.133408962	0.812024957	0.054566081	0.41943271
Algoriphagus marincola HL-49	GSM1711654	-	-	73563	10572	59079	3912	0.143713552	0.80310754	0.053178908	0.45981773
Algoriphagus marincola HL-49	GSM1711654	AAGNNNNNNNRTTGY	0.433333333	512	47	434	31	0.091796875	0.84765625	0.060546875	0.205128205
Algoriphagus marincola HL-49	GSM1711654	ACAYNNNNNGAT	0.416666667	619	59	538	22	0.095315024	0.86914378	0.035541195	0.456790123
Algoriphagus marincola HL-49	GSM1711654	ATCNNNNNRTGT	0.416666667	610	61	526	23	0.1	0.862295082	0.037704918	0.452380952
Algoriphagus marincola HL-49	GSM1711654	CATCAT	0.333333333	4005	218	3706	81	0.05443196	0.925343321	0.020224719	0.45819398
Algoriphagus marincola HL-49	GSM1711654	CGGATC	0.666666667	1841	55	1752	34	0.029875068	0.951656708	0.018468224	0.235955056
Algoriphagus marincola HL-49	GSM1711654	CTGAAG	0.5	3582	185	3336	61	0.051647125	0.931323283	0.017029592	0.504065041
Algoriphagus marincola HL-49	GSM1711654	CTGCAGD	0.619047571	1286	28	1245	13	0.021772939	0.968118196	0.010108865	0.365853659
Algoriphagus marincola HL-49	GSM1711654	CTTCAG	0.5	3591	187	3343	61	0.052074631	0.930938457	0.016986912	0.508064516
Algoriphagus marincola HL-49	GSM1711654	GCANNNNNNNRTCNC	0.566666667	591	34	540	17	0.057529611	0.913705584	0.028764805	0.333333333
Algoriphagus marincola HL-49	GSM1711654	GCDACNC	0.690476143	2275	141	2080	54	0.061978022	0.914285714	0.023736264	0.446153846
Algoriphagus marincola HL-49	GSM1711654	GNGAYNNNNNNNTGC	0.566666667	592	33	542	17	0.055743243	0.915540541	0.028716216	0.32
Algoriphagus marincola HL-49	GSM1711654	GTVAGC	0.611111	3965	224	3648	93	0.056494325	0.920050441	0.023455233	0.413249211
Algoriphagus marincola HL-49	GSM1711654	RCAAYNNNNNNNCTT	0.433333333	526	51	444	31	0.096958175	0.844106464	0.058935361	0.243902439
Alicyclobacillus macrosporangiidus CPP55	GSM1711569	-	-	134100	18679	107295	8126	0.139291573	0.800111857	0.06059657	0.393695206
Alicyclobacillus macrosporangiidus CPP55	GSM1711569	CGGCCGNV	0.89583325	9670	923	8092	655	0.095449845	0.836814891	0.067735264	0.169835234
Alicyclobacillus macrosporangiidus CPP55	GSM1711569	CRTAAG	0.416666667	984	245	624	115	0.24898374	0.634146341	0.116869919	0.361111111
Alicyclobacillus macrosporangiidus CPP55	GSM1711569	GATC	0.5	49822	4082	43851	1889	0.081931677	0.880153346	0.037914977	0.367275163
Alicyclobacillus macrosporangiidus CPP55	GSM1711569	GCATC	0.6	14173	1263	12310	600	0.089113102	0.868552882	0.042334015	0.355877617
Alicyclobacillus macrosporangiidus CPP55	GSM1711569	GCCAGA	0.666666667	2280	214	1957	109	0.093859649	0.858333333	0.047807018	0.325077399
Alicyclobacillus macrosporangiidus CPP55	GSM1711569	KCGGCCGBT	0.796296222	797	72	671	54	0.09033877	0.841907152	0.067754078	0.142857143
Alteromonadaceae bacterium Bs12	GSM1711571	-	-	67391	10998	51810	4583	0.163196866	0.76879702	0.068006114	0.411719402
Alteromonadaceae bacterium Bs12	GSM1711571	DNCCTGGBR	0.666666556	990	54	903	33	0.054545455	0.912121212	0.033333333	0.24137931
Alteromonas sp. ALT199	GSM1711570	-	-	27443	4317	21459	1667	0.157307875	0.781948038	0.060744088	0.442847594
Alteromonas sp. ALT199	GSM1711570	GATC	0.5	14227	1413	12344	470	0.099318198	0.867646025	0.033035777	0.500796601
Aminiphilus circumscriptus DSM 16581	GSM1711572	-	-	85327	12236	68109	4982	0.143401268	0.798211586	0.058387146	0.421303287
Aminiphilus circumscriptus DSM 16581	GSM1711572	AGGAG	0.6	14327	2058	11394	875	0.143644866	0.795281636	0.061073498	0.403341289
Aminiphilus circumscriptus DSM 16581	GSM1711572	CAGNNNNRTTC	0.5	892	130	700	62	0.14573991	0.784753363	0.069506726	0.354166667
Aminiphilus circumscriptus DSM 16581	GSM1711572	CCCCGG	1	4782	487	4029	266	0.101840234	0.842534504	0.055625261	0.293492696
Aminiphilus circumscriptus DSM 16581	GSM1711572	CRCACG	0.75	3602	474	2833	295	0.131593559	0.786507496	0.081898945	0.232769831
Aminiphilus circumscriptus DSM 16581	GSM1711572	GAAYNNNNCTG	0.5	896	134	699	63	0.149553571	0.780133929	0.0703125	0.360406091
Aminiphilus circumscriptus DSM 16581	GSM1711572	GGGCCC	1	964	68	856	40	0.070539419	0.887966805	0.041493776	0.259259259
Aminobacterium colombiense DSM 12261	GSM1711573	-	-	34113	3222	29154	1737	0.094450796	0.8546302	0.050919004	0.299455535
Aminobacterium colombiense DSM 12261	GSM1711573	ACANNNNNNTGC	0.5	636	39	562	35	0.061320755	0.883647799	0.055031447	0.054054054
Aminobacterium colombiense DSM 12261	GSM1711573	CCRGAG	0.75	1963	73	1840	50	0.037187978	0.937340805	0.025471218	0.18699187
Aminobacterium colombiense DSM 12261	GSM1711573	GCANNNNNNTGT	0.5	637	40	562	35	0.062794349	0.882260597	0.054945055	0.066666667
Aminobacterium colombiense DSM 12261	GSM1711573	TGGCCA	0.666666667	1364	40	1306	18	0.029325513	0.957478006	0.013196481	0.379310345
Anoxybacillus flavithermus WK1	GSM1711574	-	-	39688	3874	33947	1867	0.097611369	0.855346704	0.047041927	0.349590664
Anoxybacillus flavithermus WK1	GSM1711574	GATC	0.5	18021	836	16718	467	0.046390322	0.927695466	0.025914211	0.283192632
Arthrobacter chlorophenolicus A6	GSM1711575	-	-	20851	2251	17398	1202	0.107956453	0.834396432	0.057647115	0.303793802
Arthrobacter chlorophenolicus A6	GSM1711575	AGCCAG	0.666666667	4515	364	3961	190	0.080620155	0.877297896	0.042081949	0.314079422
Arthrobacter chlorophenolicus A6	GSM1711575	CGANNNNNTTCA	0.458333333	673	40	617	16	0.059435364	0.91679049	0.023774146	0.428571429
Arthrobacter chlorophenolicus A6	GSM1711575	TGAANNNNNTCG	0.458333333	669	35	625	9	0.052316891	0.934230194	0.013452915	0.590909091
Arthrobacter chlorophenolicus A6	GSM1711575	TTAA	0	3527	1141	1728	658	0.323504395	0.489934789	0.186560817	0.26848249
Arthrobacter sp. 31Y	GSM1711576	-	-	77998	9801	63834	4363	0.125657068	0.8184056	0.055937332	0.383931093
Arthrobacter sp. 31Y	GSM1711576	TTAA	0	5040	1453	2720	867	0.288293651	0.53968254	0.17202381	0.252586207
Bacterium JKG1	GSM1711579	-	-	47635	5833	39448	2354	0.122451979	0.828130576	0.049417445	0.424941981
Bacterium JKG1	GSM1711579	DRMGGCACC	0.703703667	851	56	762	33	0.065804935	0.895417156	0.038777908	0.258426966
Bacterium JKG1	GSM1711579	GAGNNNNNCTC	0.590909091	1296	297	872	127	0.229166667	0.672839506	0.097993827	0.400943396
Bacterium JKG1	GSM1711579	GANTC	0.5	12682	1842	10050	790	0.145245229	0.792461757	0.062293014	0.399696049
Bacterium JKG1	GSM1711579	GATC	0.5	96902	5316	89346	2240	0.054859549	0.922024313	0.023116138	0.4070937
Bacterium JKG1	GSM1711579	GCGAGG	0.833333333	5032	495	4331	206	0.098370429	0.860691574	0.040937997	0.412268188
Bacterium JKG1	GSM1711579	GGCAKC	0.75	17623	1479	15428	716	0.083924417	0.875446859	0.040628724	0.3476082
Bacterium JKG1	GSM1711579	SVTGBBV	0.666666286	241065	20600	210889	9576	0.085454131	0.874822143	0.039723726	0.365323436
Bacterium JKG1	GSM1711579	TTAA	0	2542	826	1443	273	0.324940991	0.567663257	0.107395751	0.503184713
Bacteroides salanitronis DSM 18170	GSM1711580	-	-	47239	8114	36222	2903	0.171764855	0.766781685	0.06145346	0.472996278
Bacteroides salanitronis DSM 18170	GSM1711580	CGTCGVNH	0.687499875	2181	67	2090	24	0.030719853	0.95827602	0.011004127	0.472527473
Bacteroides salanitronis DSM 18170	GSM1711580	GAGCAAT	0.428571429	530	21	502	7	0.039622642	0.947169811	0.013207547	0.5
Bacteroides salanitronis DSM 18170	GSM1711580	GATC	0.5	5439	299	4985	155	0.054973341	0.916528774	0.028497886	0.317180617
Bacteroides salanitronis DSM 18170	GSM1711580	GGCAAT	0.5	4056	253	3661	142	0.062376726	0.902613412	0.035009862	0.281012658
Bacteroides salanitronis DSM 18170	GSM1711580	GGCCTGND	0.729166625	514	17	484	13	0.03307393	0.941634241	0.025291829	0.133333333
Bacteroides salanitronis DSM 18170	GSM1711580	GNNGAYNNNNNNGAT	0.5	1506	84	1383	39	0.055776892	0.918326693	0.025896414	0.365853659
Bacteroides salanitronis DSM 18170	GSM1711580	GRHCAAT	0.404761857	3224	227	2897	100	0.070409429	0.898573201	0.03101737	0.388379205
Bacteroides salanitronis DSM 18170	GSM1711580	HATCNNNNNNRTCNNC	0.489583313	1478	78	1357	43	0.052774019	0.918132612	0.029093369	0.289256198
Bacteroides sp. 14(A)	GSM1711581	-	-	55782	10164	41809	3809	0.182209315	0.749507009	0.068283676	0.454805697
Bacteroides sp. 14(A)	GSM1711581	AAAYNNNNNNCTTC	0.392857143	1033	89	899	45	0.086156825	0.870280736	0.043562439	0.328358209
Bacteroides sp. 14(A)	GSM1711581	AAGNNNNNRTCC	0.5	1823	82	1693	48	0.044980801	0.928688974	0.026330225	0.261538462
Bacteroides sp. 14(A)	GSM1711581	CCANNNNNNTCC	0.583333333	3376	114	3218	44	0.033767773	0.953199052	0.013033175	0.443037975
Bacteroides sp. 14(A)	GSM1711581	GAAGNNNNNNRTTT	0.392857143	1037	84	905	48	0.081002893	0.87270974	0.046287367	0.272727273
Bacteroides sp. 14(A)	GSM1711581	GGANNNNNNTGG	0.583333333	3375	115	3218	42	0.034074074	0.953481481	0.012444444	0.464968153
Bacteroides sp. 14(A)	GSM1711581	GGAYNNNNNCTT	0.5	1825	78	1697	50	0.042739726	0.929863014	0.02739726	0.21875
Bifidobacterium longum subsp. infantis ATCC 15697	GSM1711582	-	-	172645	24156	136787	11702	0.139917171	0.792302123	0.067780706	0.347314407
Bifidobacterium longum subsp. infantis ATCC 15697	GSM1711582	GAGGAC	0.666666667	1528	140	1316	72	0.091623037	0.861256545	0.047120419	0.320754717
Bifidobacterium longum subsp. infantis ATCC 15697	GSM1711582	SRTCGAYC	0.625	1959	69	1844	46	0.035222052	0.94129658	0.023481368	0.2
Bradyrhizobium elkanii USDA 76	GSM1711584	-	-	55524	10197	41018	4309	0.183650313	0.738743606	0.07760608	0.405901006
Bradyrhizobium elkanii USDA 76	GSM1711584	GANTC	0.5	35933	8301	24474	3158	0.231013275	0.681100938	0.087885787	0.448817523
Bryobacter aggregatus MPL3	GSM1711585	-	-	135593	12560	118332	4701	0.092630151	0.872699918	0.034669931	0.455303864
Bryobacter aggregatus MPL3	GSM1711585	CACGGG	0.833333333	2174	124	2006	44	0.057037718	0.922723091	0.02023919	0.476190476
Bryobacter aggregatus MPL3	GSM1711585	CCCGAG	0.833333333	2997	170	2758	69	0.05672339	0.920253587	0.023023023	0.422594142
Bryobacter aggregatus MPL3	GSM1711585	CCCGTG	0.833333333	2170	131	1993	46	0.060368664	0.91843318	0.021198157	0.480225989
Butyrivibrio sp. AE3003	GSM1711586	-	-	70968	10419	56147	4402	0.146812648	0.791159396	0.062027956	0.405978004
Butyrivibrio sp. AE3003	GSM1711586	ATTAAT	0	1938	610	1065	263	0.314757482	0.549535604	0.135706914	0.397479954
Butyrivibrio sp. AE3003	GSM1711586	CCAGV	0.7333332	8419	389	7846	184	0.046205012	0.93193966	0.021855327	0.357766143
Butyrivibrio sp. AE3003	GSM1711586	GATCGAHHD	0.444444333	631	17	600	14	0.026941363	0.950871632	0.022187005	0.096774194
Butyrivibrio sp. AE3003	GSM1711586	GATCHWND	0.39583325	8475	324	7937	214	0.038230088	0.936519174	0.025250737	0.204460967
Butyrivibrio sp. AE3003	GSM1711586	GATCSYGV	0.64583325	1140	29	1103	8	0.025438596	0.96754386	0.007017544	0.567567568
Butyrivibrio sp. AE3003	GSM1711586	GATCWNHY	0.416666625	4983	217	4627	139	0.043548063	0.928557094	0.027894842	0.219101124
Butyrivibrio sp. AE3003	GSM1711586	GNNGANNNNNNNTGAR	0.5	1033	187	760	86	0.181026137	0.7357212	0.083252662	0.36996337
Butyrivibrio sp. AE3003	GSM1711586	GNNTCAGMNV	0.5666666	2567	116	2394	57	0.045188937	0.932606155	0.022204908	0.341040462
Butyrivibrio sp. AE3003	GSM1711586	TCAGGH	0.5555555	6486	300	6021	165	0.046253469	0.928307123	0.025439408	0.290322581
Butyrivibrio sp. AE3003	GSM1711586	YTCANNNNNNNTCNNC	0.5	911	63	819	29	0.069154775	0.899012075	0.03183315	0.369565217
Butyrivibrio sp. AE3004	GSM1711587	-	-	20372	2869	16243	1260	0.140830552	0.797319851	0.061849597	0.389682732
Butyrivibrio sp. AE3004	GSM1711587	ATTAAT	0	3088	736	2015	337	0.238341969	0.652525907	0.109132124	0.371854613
Butyrivibrio sp. AE3004	GSM1711587	ATTYNNNNNNCTC	0.423076923	1617	168	1378	71	0.103896104	0.852195424	0.043908472	0.405857741
Butyrivibrio sp. AE3004	GSM1711587	CCGCAT	0.666666667	1986	132	1783	71	0.066465257	0.897784491	0.035750252	0.300492611
Butyrivibrio sp. AE3004	GSM1711587	DGATCTNNYA	0.3833333	982	43	922	17	0.043788187	0.938900204	0.017311609	0.433333333
Butyrivibrio sp. AE3004	GSM1711587	GAGNNNNNNRAAT	0.423076923	1650	246	1309	95	0.149090909	0.793333333	0.057575758	0.442815249
Butyrivibrio sp. AE3004	GSM1711587	GATCWTMY	0.375	1951	84	1813	54	0.043054844	0.929267043	0.027678114	0.217391304
Butyrivibrio sp. FCS014	GSM1711588	-	-	118705	16486	94537	7682	0.138882103	0.796402847	0.06471505	0.36428335
Butyrivibrio sp. FCS014	GSM1711588	ATTAAT	0	1273	505	600	168	0.396700707	0.471327573	0.13197172	0.500742942
Butyrivibrio sp. FCS014	GSM1711588	GATCGAHH	0.45833325	770	32	722	16	0.041558442	0.937662338	0.020779221	0.333333333
Butyrivibrio sp. FCS014	GSM1711588	GATCHHH	0.428571286	20859	781	19575	503	0.037441872	0.938443837	0.024114291	0.216510903
Butyrivibrio sp. FCS014	GSM1711588	GATCNDKAA	0.370370333	1454	61	1359	34	0.041953232	0.934662999	0.023383769	0.284210526
Butyrivibrio sp. FCS014	GSM1711588	GATCSYGV	0.64583325	2081	50	2003	28	0.02402691	0.96251802	0.01345507	0.282051282
Butyrivibrio sp. FCS014	GSM1711588	GATCTGNY	0.5	916	40	834	42	0.043668122	0.910480349	0.045851528	-0.024390244
Butyrivibrio sp. FCS014	GSM1711588	GATCWHHH	0.374999875	8299	381	7652	266	0.045909146	0.9220388	0.032052054	0.177743431
Butyrivibrio sp. FCS014	GSM1711588	GATCWTGK	0.4375	1069	24	1026	19	0.022450889	0.959775491	0.01777362	0.11627907
Butyrivibrio sp. FCS014	GSM1711588	GATCYNNND	0.481481444	13258	409	12572	277	0.030849299	0.948257656	0.020893046	0.192419825
Caldicoprobacter oshimai DSM 21659	GSM1711589	-	-	47767	9149	34796	3822	0.191533904	0.728452697	0.080013398	0.410685375
Caldicoprobacter oshimai DSM 21659	GSM1711589	CCAAAA	0.333333333	3240	497	2517	226	0.153395062	0.776851852	0.069753086	0.374827109
Caldicoprobacter oshimai DSM 21659	GSM1711589	CCCAG	0.8	5473	239	5112	122	0.04366892	0.934039832	0.022291248	0.324099723
Caldicoprobacter oshimai DSM 21659	GSM1711589	TCCCC	0.8	5557	734	4449	374	0.132085658	0.800611841	0.067302501	0.324909747
Caldithrix abyssi DSM 13497	GSM1711590	-	-	112668	8356	101071	3241	0.074164803	0.897069265	0.028765932	0.441062344
Caldithrix abyssi DSM 13497	GSM1711590	ACCC	0.75	29180	1305	27264	611	0.044722413	0.934338588	0.020938999	0.362212944
Caldithrix abyssi DSM 13497	GSM1711590	AGAAAG	0.333333333	6582	469	5903	210	0.071254938	0.896839866	0.031905196	0.381443299
Caldithrix abyssi DSM 13497	GSM1711590	ATCNNNNNNRTGC	0.5	2375	50	2302	23	0.021052632	0.969263158	0.009684211	0.369863014
Caldithrix abyssi DSM 13497	GSM1711590	CAGNNNNNNTGC	0.583333333	3163	89	3020	54	0.028137844	0.954789757	0.0170724	0.244755245
Caldithrix abyssi DSM 13497	GSM1711590	CCTAC	0.6	6783	321	6346	116	0.047324193	0.93557423	0.017101577	0.469107551
Caldithrix abyssi DSM 13497	GSM1711590	CTAG	0.5	1576	123	1386	67	0.078045685	0.879441624	0.04251269	0.294736842
Caldithrix abyssi DSM 13497	GSM1711590	GCACC	0.8	12236	213	11905	118	0.01740765	0.972948676	0.009643674	0.287009063
Caldithrix abyssi DSM 13497	GSM1711590	GCANNNNNNCTG	0.583333333	3082	87	2944	51	0.028228423	0.955223881	0.016547696	0.260869565
Caldithrix abyssi DSM 13497	GSM1711590	GCAYNNNNNNGAT	0.5	2103	45	2034	24	0.021398003	0.967189729	0.011412268	0.304347826
Capnocytophaga ochracea DSM 7271	GSM1711591	-	-	37078	6932	27121	3025	0.186957225	0.731458007	0.081584767	0.392387265
Capnocytophaga ochracea DSM 7271	GSM1711591	AACCC	0.6	3932	328	3507	97	0.083418108	0.891912513	0.024669379	0.543529412
Capnocytophaga ochracea DSM 7271	GSM1711591	GATC	0.5	1799	78	1669	52	0.043357421	0.927737632	0.028904947	0.2
Capnocytophaga ochracea DSM 7271	GSM1711591	GGNCC	0.9	1393	10	1370	13	0.007178751	0.983488873	0.009332376	-0.130434783
Cellulomonas sp. KRMCY2	GSM1711592	-	-	278461	28422	237417	12622	0.102068153	0.852604135	0.045327712	0.384952734
Cellulomonas sp. KRMCY2	GSM1711592	CNCCRYGGYG	0.8	3280	280	2902	98	0.085365854	0.884756098	0.029878049	0.481481481
Cellulomonas sp. KRMCY2	GSM1711592	GGGGACNNNNNNGNNKV	0.656862706	625	87	503	35	0.1392	0.8048	0.056	0.426229508
Cellulophaga algicola DSM 14237	GSM1711593	-	-	17444	2710	13610	1124	0.155354277	0.780210961	0.064434763	0.413667188
Cellulophaga algicola DSM 14237	GSM1711593	CANNNNNNNTGCG	0.576923077	646	36	599	11	0.055727554	0.927244582	0.017027864	0.531914894
Cellulophaga algicola DSM 14237	GSM1711593	CGCANNNNNNNTG	0.576923077	647	39	597	11	0.060278207	0.922720247	0.017001546	0.56
Cellulophaga algicola DSM 14237	GSM1711593	CTAYNNNNNNTGAY	0.428571429	825	59	744	22	0.071515152	0.901818182	0.026666667	0.456790123
Cellulophaga algicola DSM 14237	GSM1711593	GGTTAG	0.5	1351	113	1174	64	0.083641747	0.868985936	0.047372317	0.276836158
Cellulophaga algicola DSM 14237	GSM1711593	RTCANNNNNNRTAG	0.428571429	822	53	749	20	0.064476886	0.911192214	0.0243309	0.452054795
Cellulophaga lytica DSM 7489	GSM1711594	-	-	25815	3649	20498	1668	0.141351927	0.794034476	0.064613597	0.372578522
Cellulophaga lytica DSM 7489	GSM1711594	AAAAGRG	0.357142857	2856	255	2368	233	0.089285714	0.829131653	0.081582633	0.045081967
Cellulophaga lytica DSM 7489	GSM1711594	CNGANNNNNNNNTRRG	0.53125	714	23	681	10	0.032212885	0.953781513	0.014005602	0.393939394
Cellulophaga lytica DSM 7489	GSM1711594	CYYANNNNNNNNTCNG	0.53125	717	23	683	11	0.032078103	0.952580195	0.015341702	0.352941176
Chloroflexus aggregans DSM 9485	GSM1711595	-	-	46918	5260	39167	2491	0.112110491	0.83479688	0.05309263	0.357244227
Chloroflexus aggregans DSM 9485	GSM1711595	BTGGCCA	0.666666571	1500	39	1439	22	0.026	0.959333333	0.014666667	0.278688525
Chloroflexus aggregans DSM 9485	GSM1711595	CACCC	0.8	11649	1101	9944	604	0.094514551	0.853635505	0.051849944	0.291495601
Chloroflexus aggregans DSM 9485	GSM1711595	CATCC	0.6	10089	1106	8444	539	0.109624343	0.836951135	0.053424522	0.344680851
Chloroflexus aggregans DSM 9485	GSM1711595	CATG	0.5	24770	3476	20073	1221	0.140331046	0.810375454	0.0492935	0.480093677
Chloroflexus aggregans DSM 9485	GSM1711595	CCCASG	0.833333333	3618	257	3203	158	0.07103372	0.885295744	0.043670536	0.238554217
Chloroflexus aggregans DSM 9485	GSM1711595	CGGAG	0.8	6630	837	5408	385	0.126244344	0.815686275	0.058069382	0.369885434
Chloroflexus aggregans DSM 9485	GSM1711595	CGGCCG	1	2889	173	2600	116	0.059882312	0.899965386	0.040152302	0.197231834
Chloroflexus aggregans DSM 9485	GSM1711595	GANTC	0.5	20005	1924	17299	782	0.096175956	0.864733817	0.039090227	0.422025129
Chloroflexus aggregans DSM 9485	GSM1711595	GATC	0.5	74549	3890	68829	1830	0.052180445	0.923271942	0.024547613	0.36013986
Chloroflexus aggregans DSM 9485	GSM1711595	GCCNNNNNGGC	0.772727273	5420	266	5023	131	0.049077491	0.926752768	0.024169742	0.340050378
Chloroflexus aggregans DSM 9485	GSM1711595	GGWCC	0.8	6334	342	5808	184	0.053994316	0.91695611	0.029049574	0.300380228
Chloroflexus aggregans DSM 9485	GSM1711595	RGATCY	0.5	3937	242	3580	115	0.061468123	0.909321819	0.029210058	0.355742297
Chloroflexus aggregans DSM 9485	GSM1711595	TGGCCA	0.666666667	1953	65	1859	29	0.03328213	0.95186892	0.01484895	0.382978723
Clostridium algidicarnis strain B3	GSM1711596	-	-	12689	1976	9861	852	0.155725431	0.777129797	0.067144771	0.397454031
Clostridium algidicarnis strain B3	GSM1711596	GATCWWHY	0.354166625	1302	80	1164	58	0.061443932	0.894009217	0.044546851	0.15942029
Clostridium algidicarnis strain B3	GSM1711596	GATCYNNHD	0.462962889	4409	172	4124	113	0.039011114	0.935359492	0.025629394	0.207017544
Clostridium algidicarnis strain B3	GSM1711596	GRTTRAG	0.428571429	920	145	699	76	0.157608696	0.759782609	0.082608696	0.312217195
Clostridium clariflavum 4-2a	GSM1711597	-	-	12378	1625	9922	831	0.131281306	0.801583455	0.06713524	0.323289902
Clostridium clariflavum 4-2a	GSM1711597	ATGCAT	0.333333333	1845	270	1495	80	0.146341463	0.810298103	0.043360434	0.542857143
Clostridium clariflavum 4-2a	GSM1711597	CAGAAG	0.5	2654	192	2410	52	0.072343632	0.908063301	0.019593067	0.573770492
Clostridium clariflavum 4-2a	GSM1711597	CNAYNNNNCTC	0.545454545	2029	246	1677	106	0.121241991	0.826515525	0.052242484	0.397727273
Clostridium clariflavum 4-2a	GSM1711597	GACAT	0.4	6207	826	5073	308	0.13307556	0.817303045	0.049621395	0.456790123
Clostridium clariflavum 4-2a	GSM1711597	GAGNNNNNNNRTC	0.538461538	1704	128	1511	65	0.075117371	0.886737089	0.03814554	0.32642487
Clostridium clariflavum 4-2a	GSM1711597	GAGNNNNRTNG	0.545454545	1984	254	1628	102	0.128024194	0.820564516	0.05141129	0.426966292
Clostridium clariflavum 4-2a	GSM1711597	GATC	0.5	11474	780	10339	355	0.06797978	0.901080704	0.030939515	0.374449339
Clostridium clariflavum 4-2a	GSM1711597	GAYNNNNNNNCTC	0.538461538	1661	133	1462	66	0.080072246	0.880192655	0.039735099	0.336683417
Clostridium clariflavum 4-2a	GSM1711597	GCGATD	0.5555555	2765	277	2358	130	0.100180832	0.852802893	0.047016275	0.361179361
Clostridium clariflavum 4-2a	GSM1711597	TGAAAG	0.333333333	4658	572	3844	242	0.122799485	0.825246887	0.051953628	0.405405405
Clostridium difficile 630	GSM1711598	-	-	150811	19443	121458	9910	0.128922957	0.805365656	0.065711387	0.324770892
Clostridium difficile 630	GSM1711599	-	-	143856	15286	120496	8074	0.106259037	0.837615393	0.05612557	0.308732877
Clostridium difficile 630	GSM1711598	CAAAAA	0.166666667	8177	1393	6141	643	0.170355876	0.751008927	0.078635196	0.368369352
Clostridium difficile 630	GSM1711599	CAAAAA	0.166666667	8176	1393	6139	644	0.170376712	0.750856164	0.078767123	0.367697595
Clostridium difficile 630	GSM1711599	GCNGCA	0.75	3157	54	3086	17	0.017104846	0.977510295	0.005384859	0.521126761
Clostridium difficile 630	GSM1711599	GCWGCSNY	0.75	638	33	594	11	0.051724138	0.931034483	0.017241379	0.5
Clostridium indolis DSM 755	GSM1711600	-	-	23765	3047	19480	1238	0.12821376	0.819692826	0.052093415	0.422170362
Clostridium indolis DSM 755	GSM1711600	CATCC	0.6	18297	960	16887	450	0.052467618	0.922938187	0.024594196	0.361702128
Clostridium indolis DSM 755	GSM1711600	GGATG	0.6	18407	1032	16886	489	0.056065627	0.917368392	0.02656598	0.357001972
Clostridium josui JCM 17888	GSM1711601	-	-	45945	7059	35737	3149	0.153640222	0.777821308	0.06853847	0.383032915
Clostridium josui JCM 17888	GSM1711601	AASACC	0.5	4220	325	3708	187	0.077014218	0.878672986	0.044312796	0.26953125
Clostridium josui JCM 17888	GSM1711601	CCGAG	0.8	1861	105	1691	65	0.056421279	0.908651263	0.034927458	0.235294118
Clostridium josui JCM 17888	GSM1711601	CCWGGYANDNNH	0.5555555	693	35	635	23	0.050505051	0.916305916	0.033189033	0.206896552
Clostridium josui JCM 17888	GSM1711601	DNNGGAGCC	0.703703667	766	18	731	17	0.023498695	0.954308094	0.022193211	0.028571429
Clostridium josui JCM 17888	GSM1711601	GGAGT	0.6	6676	639	5739	298	0.095715998	0.859646495	0.044637507	0.363927428
Clostridium mangenotii LM2	GSM1711602	-	-	23102	4485	16980	1637	0.194139036	0.735001299	0.070859666	0.465207449
Clostridium mangenotii LM2	GSM1711602	CAAAAA	0.166666667	5342	1080	3827	435	0.202171471	0.716398353	0.081430176	0.425742574
Clostridium mangenotii LM2	GSM1711602	GCNGCAV	0.738095143	1972	67	1862	43	0.033975659	0.944219067	0.021805274	0.218181818
Clostridium methoxybenzovorans SR3	GSM1711603	-	-	15635	1699	13175	761	0.108666453	0.842660697	0.048672849	0.381300813
Clostridium methoxybenzovorans SR3	GSM1711603	CATCC	0.6	13424	1431	11345	648	0.106600119	0.845128129	0.048271752	0.376623377
Clostridium methoxybenzovorans SR3	GSM1711603	GGATG	0.6	13428	1429	11347	652	0.106419422	0.84502532	0.048555258	0.373378184
Clostridium sp. 12(A)	GSM1711608	-	-	31766	5380	24255	2131	0.16936347	0.763552226	0.067084304	0.43256557
Clostridium sp. 12(A)	GSM1711608	GGATS	0.6	15368	864	14090	414	0.056220718	0.916840187	0.026939094	0.352112676
Clostridium sp. 12(A)	GSM1711608	SATCC	0.6	15295	817	14094	384	0.053416149	0.921477607	0.025106244	0.360532889
Clostridium sp. ASBs410	GSM1711607	-	-	14627	2012	11867	748	0.137553839	0.811307855	0.051138306	0.457971014
Clostridium sp. ASBs410	GSM1711607	CATCC	0.6	14665	761	13534	370	0.05189226	0.9228776	0.02523014	0.34571176
Clostridium sp. ASBs410	GSM1711607	GGATG	0.6	14738	811	13530	397	0.055027819	0.918035012	0.026937169	0.342715232
Clostridium sp. KNHs205	GSM1711609	-	-	29312	5146	22465	1701	0.175559498	0.766409662	0.058030841	0.503140061
Clostridium sp. KNHs205	GSM1711609	CTKMAG	0.5	18528	1766	15903	859	0.095315199	0.858322539	0.046362263	0.34552381
Clostridium sp. KNHs205	GSM1711609	GAGNNNNNNNNTGAA	0.466666667	1334	283	973	78	0.212143928	0.729385307	0.058470765	0.567867036
Clostridium sp. KNHs205	GSM1711609	TTCANNNNNNNNCTC	0.466666667	1248	106	1095	47	0.084935897	0.877403846	0.037660256	0.385620915
Clostridium sp. KNHs205	GSM1711609	VNCTGGAGMNB	0.621212	835	36	787	12	0.043113772	0.94251497	0.014371257	0.5
Clostridium thermocellum ATCC 27405	GSM1711610	-	-	198513	26291	159689	12533	0.132439689	0.804425907	0.063134404	0.354368432
Clostridium thermocellum ATCC 27405	GSM1711610	CNCANNNNNNTTC	0.5	1786	142	1579	65	0.079507279	0.884098544	0.036394177	0.371980676
Clostridium thermocellum ATCC 27405	GSM1711610	GAANNNNNNTGNG	0.5	1797	168	1552	77	0.093489149	0.863661658	0.042849193	0.371428571
Clostridium thermocellum ATCC 27405	GSM1711610	GATC	0.5	8106	438	7500	168	0.054034049	0.925240563	0.020725389	0.445544554
Clostridium thermocellum ATCC 27405	GSM1711610	GTCAT	0.4	7048	575	6221	252	0.081583428	0.882661748	0.035754824	0.390568319
Clostridium thermocellum DSM 1313	GSM1711612	-	-	27875	3991	21883	2001	0.143174888	0.785040359	0.071784753	0.332109479
Clostridium thermocellum DSM 1313	GSM1711612	CGACC	0.8	1799	97	1656	46	0.053918844	0.920511395	0.025569761	0.356643357
Clostridium thermocellum DSM 1313	GSM1711612	GATC	0.5	7823	433	7220	170	0.05534961	0.922919596	0.021730794	0.43615257
Cohnella panacarvi Gsoil 349	GSM1711613	-	-	47293	5603	38910	2780	0.118474193	0.822743324	0.058782484	0.336752952
Cohnella panacarvi Gsoil 349	GSM1711613	TGATCA	0.333333333	2666	194	2394	78	0.072768192	0.897974494	0.029257314	0.426470588
Cohnella panacarvi Gsoil 349	GSM1711613	VNTCCTGGHNB	0.606060455	756	42	691	23	0.055555556	0.914021164	0.03042328	0.292307692
Coraliomargarita akajimensis DSM 45221	GSM1711614	-	-	81596	9949	66981	4666	0.121929997	0.820885828	0.057184176	0.361477934
Coraliomargarita akajimensis DSM 45221	GSM1711614	ACGANNNNNNNNATC	0.466666667	728	37	669	22	0.050824176	0.918956044	0.03021978	0.254237288
Coraliomargarita akajimensis DSM 45221	GSM1711614	GATNNNNNNNNTCGT	0.466666667	726	34	674	18	0.046831956	0.928374656	0.024793388	0.307692308
Corynebacterium aurimucosum ATCC 700975	GSM1711615	-	-	68854	8456	56575	3823	0.122810585	0.821666134	0.055523281	0.377310856
Corynebacterium aurimucosum ATCC 700975	GSM1711615	AAAAC	0.2	3086	728	1963	395	0.235904083	0.636098509	0.127997408	0.296527159
Corynebacterium aurimucosum ATCC 700975	GSM1711615	GATC	0.5	18966	1141	17254	571	0.060160287	0.909733207	0.030106506	0.332943925
Corynebacterium aurimucosum ATCC 700975	GSM1711615	RGACNNNNNNTCG	0.576923077	511	38	448	25	0.074363992	0.876712329	0.048923679	0.206349206
Desulfobacca acetoxidans DSM 11109	GSM1711617	-	-	117893	19454	90224	8215	0.165014038	0.765304132	0.06968183	0.406194658
Desulfobacca acetoxidans DSM 11109	GSM1711617	ARGCCC	0.75	2733	175	2470	88	0.064032199	0.903768752	0.032199049	0.330798479
Desulfobacca acetoxidans DSM 11109	GSM1711617	CCACCC	0.833333333	1562	143	1359	60	0.091549296	0.870038412	0.038412292	0.408866995
Desulfobacca acetoxidans DSM 11109	GSM1711617	CCCNNNNNRTTC	0.583333333	517	47	450	20	0.090909091	0.87040619	0.03868472	0.402985075
Desulfobacca acetoxidans DSM 11109	GSM1711617	CCNHD	0.6333332	249606	28386	208723	12497	0.113723228	0.836209867	0.050066905	0.388645647
Desulfobacca acetoxidans DSM 11109	GSM1711617	CGCG	1	13493	1139	11797	557	0.084414141	0.874305195	0.041280664	0.343160377
Desulfobacca acetoxidans DSM 11109	GSM1711617	CGGAAG	0.666666667	2172	193	1883	96	0.088858195	0.86694291	0.044198895	0.335640138
Desulfobacca acetoxidans DSM 11109	GSM1711617	CRGAGG	0.75	3720	426	3100	194	0.114516129	0.833333333	0.052150538	0.374193548
Desulfobacca acetoxidans DSM 11109	GSM1711617	CTAG	0.5	5613	1319	3683	611	0.234990201	0.656155354	0.108854445	0.366839378
Desulfobacca acetoxidans DSM 11109	GSM1711617	CTGGAA	0.5	3306	298	2873	135	0.090139141	0.869026013	0.040834846	0.376443418
Desulfobacca acetoxidans DSM 11109	GSM1711617	GAAYNNNNNGGG	0.583333333	924	115	763	46	0.124458874	0.825757576	0.04978355	0.428571429
Desulfobacca acetoxidans DSM 11109	GSM1711617	GACCCA	0.666666667	1392	91	1267	34	0.065373563	0.910201149	0.024425287	0.456
Desulfobacca acetoxidans DSM 11109	GSM1711617	GACGA	0.6	4331	329	3853	149	0.075963981	0.889632879	0.03440314	0.376569038
Desulfobacca acetoxidans DSM 11109	GSM1711617	GCCATC	0.666666667	3584	199	3282	103	0.055524554	0.915736607	0.028738839	0.317880795
Desulfobacca acetoxidans DSM 11109	GSM1711617	GGGCGA	0.833333333	2440	311	1986	143	0.127459016	0.813934426	0.058606557	0.370044053
Desulfobacca acetoxidans DSM 11109	GSM1711617	GTAC	0.5	7622	808	6461	353	0.106008922	0.847677775	0.046313304	0.391903531
Desulforegula conservatrix Mb1Pa	GSM1711618	-	-	1831	223	1533	75	0.121791371	0.837247406	0.040961223	0.496644295
Desulfospira joergensenii DSM 10085	GSM1711619	-	-	120141	16894	96913	6334	0.140618107	0.806660507	0.052721386	0.45462373
Desulfospira joergensenii DSM 10085	GSM1711619	BNNNNNNGGCCNNNNNNV	0.629629556	70114	2888	65575	1651	0.041190062	0.935262572	0.023547366	0.272526988
Desulfospira joergensenii DSM 10085	GSM1711619	CTAG	0.5	3201	907	1899	395	0.283348953	0.593252109	0.123398938	0.393241167
Desulfotignum balticum DSM 7044	GSM1711620	-	-	30574	3411	25931	1232	0.111565382	0.848138942	0.040295676	0.469308637
Desulfotignum balticum DSM 7044	GSM1711620	AGCNNNNNCTGG	0.625	984	19	955	10	0.019308943	0.970528455	0.010162602	0.310344828
Desulfotignum balticum DSM 7044	GSM1711620	CAGNNNNNNGATC	0.538461538	2126	61	2021	44	0.02869238	0.950611477	0.020696143	0.161904762
Desulfotignum balticum DSM 7044	GSM1711620	CCAGNNNNNGCT	0.625	1016	22	983	11	0.021653543	0.967519685	0.010826772	0.333333333
Desulfotignum balticum DSM 7044	GSM1711620	CCCAAG	0.666666667	1323	131	1139	53	0.099017385	0.860922147	0.040060469	0.423913043
Desulfotignum balticum DSM 7044	GSM1711620	CGANNNNNNTGAC	0.538461538	518	27	479	12	0.052123552	0.924710425	0.023166023	0.384615385
Desulfotignum balticum DSM 7044	GSM1711620	CTGCAG	0.666666667	2188	106	2012	70	0.048446069	0.919561243	0.031992687	0.204545455
Desulfotignum balticum DSM 7044	GSM1711620	GATCNNNNNNCTG	0.538461538	2194	61	2089	44	0.027803099	0.952142206	0.020054695	0.161904762
Desulfotignum balticum DSM 7044	GSM1711620	GGGCAG	0.833333333	4846	263	4433	150	0.054271564	0.914775072	0.030953364	0.273607748
Desulfotignum balticum DSM 7044	GSM1711620	GGGCCC	1	2739	82	2610	47	0.029937934	0.952902519	0.017159547	0.271317829
Desulfotignum balticum DSM 7044	GSM1711620	GTCANNNNNNTCG	0.538461538	517	26	479	12	0.050290135	0.926499033	0.023210832	0.368421053
Desulfovibrio cf. magneticus IFRC170	GSM1711622	-	-	166921	20204	137866	8851	0.121039294	0.825935622	0.053025084	0.390741697
Desulfovibrio cf. magneticus IFRC170	GSM1711622	CCAGNNNNNNVTGA	0.547619	533	22	507	4	0.041275797	0.951219512	0.00750469	0.692307692
Desulfovibrio cf. magneticus IFRC170	GSM1711622	GAGNNNNNGTCY	0.583333333	831	75	714	42	0.090252708	0.859205776	0.050541516	0.282051282
Desulfovibrio cf. magneticus IFRC170	GSM1711622	RGACNNNNNCTC	0.583333333	837	80	711	46	0.09557945	0.849462366	0.054958184	0.26984127
Desulfovibrio cf. magneticus IFRC170	GSM1711622	SSTGGBV	0.761904571	75662	3911	69973	1778	0.051690413	0.924810341	0.023499247	0.374934083
Desulfovibrio cf. magneticus IFRC170	GSM1711622	TCABNNNNNNCTGG	0.547619	539	26	505	8	0.048237477	0.936920223	0.014842301	0.529411765
Desulfovibrio cf. magneticus IFRC170	GSM1711622	VAGCWGCTB	0.592592444	1738	34	1682	22	0.019562716	0.967779056	0.012658228	0.214285714
Desulfovibrio cf. magneticus IFRC170	GSM1711622	VGATCBNVNNNNNNNNB	0.539215529	18398	1117	16744	537	0.060713121	0.910098924	0.029187955	0.350665054
Desulfovibrio sp. L21-Syr-AB	GSM1711621	-	-	182769	19273	154997	8499	0.105450049	0.84804863	0.046501321	0.387944692
Desulfovibrio sp. L21-Syr-AB	GSM1711621	RCCCCC	0.916666667	12604	1762	9764	1078	0.13979689	0.774674706	0.085528404	0.24084507
Desulfovibrio sp. L21-Syr-AB	GSM1711621	RGATCY	0.5	3379	154	3171	54	0.045575614	0.938443326	0.015981059	0.480769231
Dinoroseobacter shibae DFL 12	GSM1711624	-	-	14589	1904	11874	811	0.130509288	0.813900884	0.055589828	0.402578269
Dinoroseobacter shibae DFL 12	GSM1711624	GACGGC	0.833333333	5074	311	4621	142	0.061292866	0.910721324	0.02798581	0.373068433
Dinoroseobacter shibae DFL 12	GSM1711624	GANTC	0.5	7880	1672	5618	590	0.212182741	0.712944162	0.074873096	0.478337754
Dinoroseobacter shibae DFL 12	GSM1711624	GCCGTC	0.833333333	5066	311	4615	140	0.061389657	0.910975128	0.027635215	0.379157428
Dyadobacter fermentans DSM 18053	GSM1711625	-	-	34259	4092	28190	1977	0.119443066	0.82284947	0.057707464	0.348492338
Dyadobacter fermentans DSM 18053	GSM1711625	CTNNAG	0.5	3262	411	2638	213	0.125996321	0.808706315	0.065297364	0.317307692
Dyadobacter fermentans DSM 18053	GSM1711625	GAGAAG	0.5	2712	191	2441	80	0.070427729	0.900073746	0.029498525	0.409594096
Echinicola vietnamensis DSM 17526	GSM1711626	-	-	29089	4437	22814	1838	0.152531885	0.784282719	0.063185397	0.414183267
Echinicola vietnamensis DSM 17526	GSM1711626	AGGNNNNNNRTANYC	0.5	656	67	562	27	0.102134146	0.856707317	0.041158537	0.425531915
Echinicola vietnamensis DSM 17526	GSM1711626	CYYANNNNNNTTCC	0.5	883	101	739	43	0.114382786	0.836919592	0.048697622	0.402777778
Echinicola vietnamensis DSM 17526	GSM1711626	GGAANNNNNNTRRG	0.5	879	99	741	39	0.112627986	0.843003413	0.044368601	0.434782609
Echinicola vietnamensis DSM 17526	GSM1711626	GRNTAYNNNNNNCCT	0.5	661	67	561	33	0.101361573	0.84871407	0.049924357	0.34
Echinicola vietnamensis DSM 17526	GSM1711626	RGATCY	0.5	9295	437	8583	275	0.047014524	0.923399677	0.029585799	0.22752809
Enterobacter aerogenes FGI35	GSM1711627	-	-	22552	3617	17536	1399	0.160384888	0.777580702	0.062034409	0.442185008
Enterobacter aerogenes FGI35	GSM1711627	CAGNNNNNNRTTYG	0.5	707	73	613	21	0.103253182	0.867043847	0.02970297	0.553191489
Enterobacter aerogenes FGI35	GSM1711627	CRAAYNNNNNNCTG	0.5	707	74	613	20	0.10466761	0.867043847	0.028288543	0.574468085
Enterobacter aerogenes FGI35	GSM1711627	GATC	0.5	46651	2777	42899	975	0.059527127	0.919573	0.020899874	0.480277186
Enterobacteriaceae bacterium strain FGI 57	GSM1711616	-	-	58307	9646	45715	2946	0.165434682	0.784039652	0.050525666	0.532083863
Enterobacteriaceae bacterium strain FGI 57	GSM1711616	CCTGGYA	0.642857143	941	94	810	37	0.09989373	0.860786397	0.039319872	0.435114504
Enterobacteriaceae bacterium strain FGI 57	GSM1711616	CNNBNNNR	0.58333325	1100606	91371	968747	40488	0.08301881	0.880194184	0.036787006	0.385889473
Enterobacteriaceae bacterium strain FGI 57	GSM1711616	DNCCTGGBB	0.685185	5666	343	5174	149	0.060536534	0.913166255	0.026297211	0.394308943
Enterobacteriaceae bacterium strain FGI 57	GSM1711616	GAGAG	0.6	5943	1152	4073	718	0.193841494	0.685344102	0.120814403	0.232085561
Enterobacteriaceae bacterium strain FGI 57	GSM1711616	GATC	0.5	35618	2457	32324	837	0.068981975	0.90751867	0.023499354	0.491803279
Enterococcus faecalis 68A	GSM1711628	-	-	48045	8881	35910	3254	0.184847539	0.74742429	0.067728172	0.463700041
Enterococcus faecalis 68A	GSM1711628	TGGCCR	0.75	1774	92	1657	25	0.051860203	0.934047351	0.014092446	0.572649573
Enterococcus faecalis 68A	GSM1711628	VAB	0.444444	837323	101204	693830	42289	0.120866141	0.828628856	0.050505002	0.410577519
Enterococcus gallinarum strain SKF1	GSM1711629	-	-	19512	3186	15032	1294	0.163284133	0.770397704	0.066318163	0.422321429
Enterococcus gallinarum strain SKF1	GSM1711629	DTGGCCA	0.619047571	1031	23	985	23	0.022308438	0.955383123	0.022308438	0
Eubacterium sp. AB3007	GSM1711633	-	-	165964	24187	131913	9864	0.145736425	0.794828999	0.059434576	0.420633755
Eubacterium sp. AB3007	GSM1711633	CAAAAA	0.166666667	1439	526	649	264	0.365531619	0.451007644	0.183460737	0.33164557
Eubacterium sp. AB3007	GSM1711633	CAAAAARV	0.27083325	780	284	319	177	0.364102564	0.408974359	0.226923077	0.232104121
Eubacterium sp. AB3007	GSM1711633	CAGAAG	0.5	3296	159	3043	94	0.048240291	0.923240291	0.028519417	0.256916996
Eubacterium sp. AB3007	GSM1711633	GGANNNNNTCC	0.590909091	3338	111	3170	57	0.033253445	0.949670461	0.017076093	0.321428571
Exiguobacterium antarcticum DSM 14480	GSM1711635	-	-	95848	16087	72741	7020	0.167838661	0.758920374	0.073240965	0.392391916
Exiguobacterium antarcticum DSM 14480	GSM1711635	CGCAG	0.8	3586	200	3264	122	0.055772448	0.910206358	0.034021194	0.242236025
Exiguobacterium aurantiacum DSM 6208	GSM1711636	-	-	127805	17808	103038	6959	0.139337272	0.806212589	0.054450139	0.438042557
Exiguobacterium aurantiacum DSM 6208	GSM1711636	AACNNNNNNTAYG	0.423076923	735	88	621	26	0.119727891	0.844897959	0.03537415	0.543859649
Exiguobacterium aurantiacum DSM 6208	GSM1711636	CRTANNNNNNGTT	0.423076923	735	88	623	24	0.119727891	0.847619048	0.032653061	0.571428571
Exiguobacterium aurantiacum DSM 6208	GSM1711636	GATCGGB	0.666666571	2633	40	2570	23	0.015191796	0.976072921	0.008735283	0.26984127
Exiguobacterium aurantiacum DSM 6208	GSM1711636	GATCGMHHD	0.499999889	2635	67	2517	51	0.025426945	0.955218216	0.019354839	0.13559322
Exiguobacterium aurantiacum DSM 6208	GSM1711636	GATCHHHH	0.4166665	7020	420	6415	185	0.05982906	0.913817664	0.026353276	0.388429752
Exiguobacterium aurantiacum DSM 6208	GSM1711636	GATCVHGVNH	0.5499998	3262	78	3136	48	0.023911711	0.961373391	0.014714899	0.238095238
Exiguobacterium oxidotolerans JCM 12280	GSM1711637	-	-	99316	16763	75331	7222	0.168784486	0.758498127	0.072717387	0.397790286
Exiguobacterium oxidotolerans JCM 12280	GSM1711637	AAAYNNNNNGTG	0.416666667	949	93	813	43	0.097997893	0.856691254	0.045310854	0.367647059
Exiguobacterium oxidotolerans JCM 12280	GSM1711637	CACNNNNNRTTT	0.416666667	948	95	804	49	0.10021097	0.848101266	0.051687764	0.319444444
Exiguobacterium sp. GIC31	GSM1711638	-	-	148736	22063	117901	8772	0.14833665	0.79268637	0.058976979	0.43103616
Exiguobacterium sp. GIC31	GSM1711638	CCAAS	0.6	9951	635	9032	284	0.063812682	0.907647473	0.028539845	0.381936888
Exiguobacterium sp. GIC31	GSM1711638	CCAG	0.75	12890	761	11699	430	0.059038014	0.907602793	0.033359193	0.277917716
Fervidobacterium nodosum Rt17-B1	GSM1711639	-	-	9109	977	7602	530	0.107256559	0.834559227	0.058184213	0.296615793
Fervidobacterium nodosum Rt17-B1	GSM1711639	CCANNNNNNNRTC	0.538461538	1149	29	1101	19	0.025239339	0.958224543	0.016536118	0.208333333
Fervidobacterium nodosum Rt17-B1	GSM1711639	CCGG	1	3655	177	3339	139	0.048426813	0.913543092	0.038030096	0.120253165
Fervidobacterium nodosum Rt17-B1	GSM1711639	CGCC	1	3931	162	3650	119	0.041210888	0.928516917	0.030272195	0.153024911
Fervidobacterium nodosum Rt17-B1	GSM1711639	GAYNNNNNNNTGG	0.538461538	1158	46	1083	29	0.039723661	0.935233161	0.025043178	0.226666667
Flavobacterium psychrophilum JIP02/86	GSM1711640	-	-	168961	17870	142725	8366	0.105764052	0.844721563	0.049514385	0.362250343
Flavobacterium psychrophilum JIP02/86	GSM1711640	ACYNNNNRGT	0.5	2853	297	2431	125	0.104100946	0.852085524	0.04381353	0.407582938
Flavobacterium psychrophilum JIP02/86	GSM1711640	CGCAG	0.8	1358	123	1167	68	0.090574374	0.859351988	0.050073638	0.287958115
Flavobacterium psychrophilum JIP02/86	GSM1711640	CTKMAG	0.5	3082	321	2596	165	0.104153147	0.842310188	0.053536665	0.320987654
Flavobacterium psychrophilum JIP02/86	GSM1711640	CTTGAT	0.333333333	1371	171	1129	71	0.124726477	0.823486506	0.051787017	0.41322314
Flavobacterium psychrophilum JIP02/86	GSM1711640	GAAAGC	0.5	1571	185	1299	87	0.117759389	0.826861871	0.05537874	0.360294118
Flavobacterium psychrophilum JIP02/86	GSM1711640	GATCTNNY	0.4375	1039	113	869	57	0.108758422	0.836381136	0.054860443	0.329411765
Flexibacter litoralis DSM 6794	GSM1711641	-	-	61365	13592	42471	5302	0.221494337	0.69210462	0.086401043	0.438763629
Flexibacter litoralis DSM 6794	GSM1711641	CAGRCA	0.583333333	2095	238	1763	94	0.113603819	0.841527446	0.044868735	0.43373494
Flexibacter litoralis DSM 6794	GSM1711641	CARGAAT	0.357142857	2742	164	2493	85	0.059810357	0.909190372	0.030999271	0.317269076
Flexibacter litoralis DSM 6794	GSM1711641	CATG	0.5	13708	1105	12249	354	0.080609863	0.893565801	0.025824336	0.514736121
Flexibacter litoralis DSM 6794	GSM1711641	CCAAGG	0.666666667	542	23	506	13	0.042435424	0.933579336	0.02398524	0.277777778
Flexibacter litoralis DSM 6794	GSM1711641	CCAANNNNNNNNATC	0.466666667	743	42	678	23	0.056527591	0.912516824	0.030955585	0.292307692
Flexibacter litoralis DSM 6794	GSM1711641	CCYAG	0.7	3614	323	3131	160	0.089374654	0.866353071	0.044272274	0.33747412
Flexibacter litoralis DSM 6794	GSM1711641	DCSCGRV	0.785714143	756	23	713	20	0.03042328	0.943121693	0.026455026	0.069767442
Flexibacter litoralis DSM 6794	GSM1711641	GAGGATD	0.476190429	1070	78	946	46	0.072897196	0.88411215	0.042990654	0.258064516
Flexibacter litoralis DSM 6794	GSM1711641	GATC	0.5	2373	168	2131	74	0.07079646	0.898019385	0.031184155	0.388429752
Flexibacter litoralis DSM 6794	GSM1711641	GATDNNNNNNNTTGG	0.455555533	715	39	660	16	0.054545455	0.923076923	0.022377622	0.418181818
Flexibacter litoralis DSM 6794	GSM1711641	GGGCNA	0.75	2020	156	1787	77	0.077227723	0.884653465	0.038118812	0.339055794
Flexibacter litoralis DSM 6794	GSM1711641	GGTGA	0.6	2845	191	2569	85	0.067135325	0.902987698	0.029876977	0.384057971
Flexibacter litoralis DSM 6794	GSM1711641	HTCACCTHNW	0.4166666	726	39	672	15	0.053719008	0.925619835	0.020661157	0.444444444
Flexibacter litoralis DSM 6794	GSM1711641	RGAGG	0.7	9212	571	8419	222	0.061984368	0.91391663	0.024099001	0.440100883
Flexibacter litoralis DSM 6794	GSM1711641	TCGA	0.5	9946	877	8752	317	0.088176151	0.879951739	0.031872109	0.469011725
Flexistipes sinusarabici DSM 4947	GSM1711642	-	-	39496	4322	33392	1782	0.109428803	0.845452704	0.045118493	0.416120577
Flexistipes sinusarabici DSM 4947	GSM1711642	CAGCTG	0.666666667	1928	66	1818	44	0.034232365	0.942946058	0.022821577	0.2
Flexistipes sinusarabici DSM 4947	GSM1711642	GGNCC	0.9	3303	108	3116	79	0.032697548	0.943384802	0.023917651	0.155080214
Frankia sp. DC12	GSM1711643	-	-	17936	3219	13510	1207	0.179471454	0.75323372	0.067294826	0.454586534
Frankia sp. DC12	GSM1711643	AAGNNNNNCTGC	0.541666667	523	66	441	16	0.126195029	0.843212237	0.030592734	0.609756098
Frankia sp. DC12	GSM1711643	CACNNNNNNNTGCG	0.607142857	1024	115	864	45	0.112304688	0.84375	0.043945313	0.4375
Frankia sp. DC12	GSM1711643	CAGNNNNNNGTCA	0.538461538	975	129	769	77	0.132307692	0.788717949	0.078974359	0.252427184
Frankia sp. DC12	GSM1711643	CCAGNNNNNNCTC	0.615384615	2855	221	2527	107	0.077408056	0.885113835	0.037478109	0.347560976
Frankia sp. DC12	GSM1711643	CCAGNNNNNNDTCGG	0.6222222	972	75	880	17	0.077160494	0.905349794	0.017489712	0.630434783
Frankia sp. DC12	GSM1711643	CCGAHNNNNNNCTGG	0.6222222	974	74	882	18	0.075975359	0.905544148	0.018480493	0.608695652
Frankia sp. DC12	GSM1711643	CGCANNNNNNNGTG	0.607142857	1025	112	868	45	0.109268293	0.846829268	0.043902439	0.426751592
Frankia sp. DC12	GSM1711643	GAGNNNNNNCTGG	0.615384615	2851	223	2530	98	0.078218169	0.887407927	0.034373904	0.3894081
Frankia sp. DC12	GSM1711643	GCAGNNNNNCTT	0.541666667	522	66	440	16	0.126436782	0.842911877	0.030651341	0.609756098
Frankia sp. DC12	GSM1711643	GGATCC	0.666666667	3815	640	2916	259	0.167758847	0.764351245	0.067889908	0.423804227
Frankia sp. DC12	GSM1711643	TGACNNNNNNCTG	0.538461538	987	126	795	66	0.127659574	0.805471125	0.066869301	0.3125
Geopsychrobacter electrodiphilus DSM 16401	GSM1711644	-	-	185514	22702	152982	9830	0.122373514	0.824638572	0.052987915	0.395671954
Geopsychrobacter electrodiphilus DSM 16401	GSM1711644	GGACCG	0.833333333	1934	99	1782	53	0.051189245	0.921406412	0.027404343	0.302631579
Geopsychrobacter electrodiphilus DSM 16401	GSM1711644	VCCAGNNS	0.70833325	25158	1185	23368	605	0.047102313	0.92884967	0.024048017	0.324022346
Geovibrio sp. L21 Ace-BES	GSM1711645	-	-	31573	2886	27499	1188	0.091407215	0.870965699	0.037627086	0.416789396
Geovibrio sp. L21 Ace-BES	GSM1711645	CCAGK	0.7	7217	354	6704	159	0.049050852	0.928917833	0.022031315	0.380116959
Geovibrio sp. L21 Ace-BES	GSM1711645	GACCA	0.6	2928	162	2702	64	0.055327869	0.922814208	0.021857923	0.433628319
Geovibrio sp. L21 Ace-BES	GSM1711645	GATC	0.5	21978	927	20751	300	0.042178542	0.944171444	0.013650014	0.511002445
Gillisia limnaea str. DSM 15749	GSM1711646	-	-	44501	7128	34233	3140	0.160176176	0.769263612	0.070560212	0.388391118
Gillisia limnaea str. DSM 15749	GSM1711646	AAGNNNNNTACA	0.375	545	59	459	27	0.108256881	0.842201835	0.049541284	0.372093023
Gillisia limnaea str. DSM 15749	GSM1711646	CATG	0.5	13584	1030	12092	462	0.075824499	0.8901649	0.034010601	0.380697051
Gillisia limnaea str. DSM 15749	GSM1711646	TGTANNNNNCTT	0.375	538	57	459	22	0.105947955	0.853159851	0.040892193	0.443037975
Gillisia limnaea str. DSM 15749	GSM1711646	VGACATH	0.428571286	2295	195	2002	98	0.08496732	0.872331155	0.042701525	0.33105802
Gillisia sp. JM1	GSM1711647	-	-	36028	4338	29958	1732	0.120406351	0.831519929	0.04807372	0.429324547
Gillisia sp. JM1	GSM1711647	AAGNNNNNNCTTC	0.461538462	831	52	749	30	0.062575211	0.901323706	0.036101083	0.268292683
Gillisia sp. JM1	GSM1711647	GAAACAG	0.428571429	661	45	595	21	0.068078669	0.900151286	0.031770045	0.363636364
Gillisia sp. JM1	GSM1711647	GAAGNNNNNNCTTD	0.452380929	607	46	535	26	0.075782537	0.881383855	0.042833608	0.277777778
Gillisia sp. JM1	GSM1711647	GAAKCC	0.583333333	2764	200	2474	90	0.0723589	0.895079595	0.032561505	0.379310345
Gillisia sp. JM1	GSM1711647	GNGTTAG	0.5	642	57	557	28	0.088785047	0.867601246	0.043613707	0.341176471
Halomicrobium katesii DSM 19301	GSM1711648	-	-	34023	5947	25502	2574	0.174793522	0.749551774	0.075654704	0.395845558
Halomicrobium katesii DSM 19301	GSM1711648	CCANNNNNNRTCC	0.576923077	690	66	599	25	0.095652174	0.868115942	0.036231884	0.450549451
Halomicrobium katesii DSM 19301	GSM1711648	CTAG	0.5	2636	992	1327	317	0.376327769	0.503414264	0.120257967	0.51566081
Halomicrobium katesii DSM 19301	GSM1711648	CTCGAG	0.666666667	828	44	762	22	0.053140097	0.920289855	0.026570048	0.333333333
Halomicrobium katesii DSM 19301	GSM1711648	GATCNAG	0.5	4806	268	4410	128	0.055763629	0.917602996	0.026633375	0.353535354
Halomicrobium katesii DSM 19301	GSM1711648	GGAYNNNNNNTGG	0.576923077	700	77	597	26	0.11	0.852857143	0.037142857	0.495145631
Halomicrobium katesii DSM 19301	GSM1711648	RTCGCGABC	0.685185111	1556	81	1426	49	0.052056555	0.916452442	0.031491003	0.246153846
Halomicrobium katesii DSM 19301	GSM1711648	VTCGCGAYG	0.685185111	1503	80	1389	34	0.05322688	0.924151697	0.022621424	0.403508772
Haloterrigena turkmenica DSM 5511	GSM1711649	-	-	104110	21205	75171	7734	0.203678801	0.722034387	0.074286812	0.465496389
Haloterrigena turkmenica DSM 5511	GSM1711649	CATTC	0.4	4158	1134	2697	327	0.272727273	0.648629149	0.078643579	0.552361396
Haloterrigena turkmenica DSM 5511	GSM1711649	CTAG	0.5	5334	2202	2320	812	0.412823397	0.434945632	0.152230971	0.461181155
Hippea alviniae EP5-r	GSM1711650	-	-	15159	1216	13576	367	0.080216373	0.895573587	0.02421004	0.536323437
Hippea alviniae EP5-r	GSM1711650	CCGG	1	2663	54	2563	46	0.020277882	0.962448367	0.017273751	0.08
Hippea alviniae EP5-r	GSM1711650	GGAG	0.75	7727	900	6419	408	0.116474699	0.830723437	0.052801864	0.376146789
Hippea alviniae EP5-r	GSM1711650	GTNAC	0.5	2356	96	2196	64	0.040747029	0.932088285	0.027164686	0.2
Hippea sp.KM1	GSM1711651	-	-	72176	7546	62490	2140	0.104549989	0.865800266	0.029649745	0.558125129
Hippea sp.KM1	GSM1711651	CANNNNNTGG	0.55	2310	84	2194	32	0.036363636	0.94978355	0.013852814	0.448275862
Hippea sp.KM1	GSM1711651	CCANNNNNTGH	0.530303	1721	50	1652	19	0.029052876	0.959907031	0.011040093	0.449275362
Hippea sp.KM1	GSM1711651	CTAC	0.5	2658	217	2360	81	0.081640331	0.887885628	0.030474041	0.456375839
Hippea sp.KM1	GSM1711651	GATC	0.5	9071	104	8918	49	0.011465109	0.983133061	0.00540183	0.359477124
Hippea sp.KM1	GSM1711651	GTNAC	0.5	1964	76	1848	40	0.038696538	0.940936864	0.020366599	0.310344828
Hirschia baltica ATCC 49814	GSM1711652	-	-	25729	3573	20532	1624	0.138870535	0.798010028	0.063119437	0.375024052
Hirschia baltica ATCC 49814	GSM1711652	CGCAGC	0.833333333	2301	95	2160	46	0.041286397	0.938722295	0.019991308	0.34751773
Hirschia baltica ATCC 49814	GSM1711652	GANTC	0.5	13431	1815	11015	601	0.135135135	0.820117638	0.044747227	0.502483444
Hirschia baltica ATCC 49814	GSM1711652	GCCCAG	0.833333333	1215	53	1125	37	0.043621399	0.925925926	0.030452675	0.177777778
Holophaga foetida DSM 6591	GSM1711653	-	-	41311	4559	34603	2149	0.110358016	0.837621941	0.052020043	0.35927251
Holophaga foetida DSM 6591	GSM1711653	GTAC	0.5	9267	987	7977	303	0.10650696	0.860796374	0.032696666	0.530232558
Holophaga foetida DSM 6591	GSM1711653	RGCGCAT	0.642857143	1516	80	1404	32	0.052770449	0.926121372	0.021108179	0.428571429
Holophaga foetida DSM 6591	GSM1711653	TAGACG	0.5	589	55	502	32	0.093378608	0.85229202	0.054329372	0.264367816
Hydrogenovibrio marinus DSM 11271	GSM1711655	-	-	1650	121	1471	58	0.073333333	0.891515152	0.035151515	0.351955307
Joostella marina DSM 19592	GSM1711656	-	-	43544	6113	34692	2739	0.140386735	0.796711372	0.062901892	0.381156801
Joostella marina DSM 19592	GSM1711656	GRGCRAC	0.714285714	816	44	756	16	0.053921569	0.926470588	0.019607843	0.466666667
Joostella marina DSM 19592	GSM1711656	GTATNAC	0.357142857	1531	163	1309	59	0.106466362	0.854996734	0.038536904	0.468468468
Kangiella aquimarina DSM 16071	GSM1711657	-	-	39926	5985	31240	2701	0.149902319	0.782447528	0.067650153	0.378079668
Kangiella aquimarina DSM 16071	GSM1711657	CYGATG	0.583333333	3813	145	3597	71	0.0380278	0.943351692	0.018620509	0.342592593
Kangiella aquimarina DSM 16071	GSM1711657	GATC	0.5	17113	1032	15665	416	0.060305031	0.915385964	0.024309005	0.425414365
Kangiella aquimarina DSM 16071	GSM1711657	GGACT	0.6	2916	246	2553	117	0.08436214	0.875514403	0.040123457	0.355371901
Kangiella aquimarina DSM 16071	GSM1711657	VAGTACTB	0.4166665	686	46	614	26	0.067055394	0.895043732	0.037900875	0.277777778
Klebsiella sp. BRL6-2	GSM1711658	-	-	101564	13295	83283	4986	0.130902682	0.82000512	0.049092198	0.454515617
Klebsiella sp. BRL6-2	GSM1711658	GATC	0.5	52248	3406	47645	1197	0.065189098	0.911900934	0.022909968	0.47990441
Lachnobacterium bovis strain AE2004	GSM1711659	-	-	23225	3870	17592	1763	0.166630786	0.757459634	0.07590958	0.374045802
Lachnobacterium bovis strain AE2004	GSM1711659	GATCWWHY	0.354166625	1197	48	1106	43	0.040100251	0.923976608	0.035923141	0.054945055
Lachnobacterium bovis strain AE2004	GSM1711659	GATCY	0.5	4082	176	3825	81	0.04311612	0.937040666	0.019843214	0.369649805
Lachnobacterium bovis strain AE2004	GSM1711659	GWBAAG	0.444444333	7302	789	6147	366	0.108052588	0.841824158	0.050123254	0.366233766
Lachnoclostridium phytofermentans KNHs212	GSM1711605	-	-	26067	4338	20172	1557	0.166417309	0.773851997	0.059730694	0.471755725
Lachnoclostridium phytofermentans KNHs212	GSM1711605	CCTGCYW	0.642857143	1806	147	1577	82	0.081395349	0.873200443	0.045404208	0.283842795
Lachnoclostridium phytofermentans KNHs212	GSM1711605	GCGGB	0.9333332	6415	471	5698	246	0.073421668	0.888230709	0.038347623	0.313807531
Lachnoclostridium phytofermentans KNHs2132	GSM1711606	-	-	45595	6664	36297	2634	0.146156377	0.796074131	0.057769492	0.433426543
Lachnoclostridium phytofermentans KNHs2132	GSM1711606	DHCCTGCYD	0.611111	1540	113	1364	63	0.073376623	0.885714286	0.040909091	0.284090909
Lachnoclostridium phytofermentans KNHs2132	GSM1711606	GCAGGAA	0.571428571	938	87	803	48	0.092750533	0.856076759	0.051172708	0.288888889
Lachnoclostridium phytofermentans KNHs2132	GSM1711606	GCGGB	0.9333332	6415	473	5696	246	0.073733437	0.88791894	0.038347623	0.315716273
Lachnospiraceae bacterium AC2012	GSM1711660	-	-	42470	7277	32030	3163	0.171344478	0.754179421	0.074476101	0.394061303
Lachnospiraceae bacterium AC2012	GSM1711660	BNGATCNTR	0.462962889	1663	47	1596	20	0.028262177	0.959711365	0.012026458	0.402985075
Lachnospiraceae bacterium AC2012	GSM1711660	GATC	0.5	17504	508	16715	281	0.029021938	0.954924589	0.016053473	0.287705957
Lachnospiraceae bacterium AC2012	GSM1711660	GATCNV	0.527777667	12100	340	11570	190	0.028099174	0.956198347	0.015702479	0.283018868
Lachnospiraceae bacterium AC2029	GSM1711661	-	-	63797	9534	50222	4041	0.149442764	0.7872157	0.063341536	0.404640884
Lachnospiraceae bacterium AC2029	GSM1711661	CGANNNNNRTNNCG	0.571428571	1111	57	1022	32	0.051305131	0.919891989	0.02880288	0.280898876
Lachnospiraceae bacterium AC2029	GSM1711661	CGNNAYNNNNNTCG	0.571428571	1109	55	1026	28	0.049594229	0.9251578	0.025247971	0.325301205
Lachnospiraceae bacterium AC2029	GSM1711661	CTAG	0.5	1057	281	665	111	0.265846736	0.629139073	0.105014191	0.433673469
Lachnospiraceae bacterium AC2029	GSM1711661	CYAAANG	0.428571429	1619	297	1184	138	0.183446572	0.731315627	0.085237801	0.365517241
Lachnospiraceae bacterium AC2031	GSM1711662	-	-	28146	4365	21829	1952	0.155084204	0.775563135	0.069352661	0.38198512
Lachnospiraceae bacterium AC2031	GSM1711662	CTGAAG	0.5	3936	87	3807	42	0.022103659	0.96722561	0.010670732	0.348837209
Lachnospiraceae bacterium AC2031	GSM1711662	CTGCAGHV	0.624999875	1413	36	1367	10	0.025477707	0.967445152	0.007077141	0.565217391
Lachnospiraceae bacterium AC2031	GSM1711662	CTTCAG	0.5	3933	86	3806	41	0.02186626	0.967709128	0.010424612	0.354330709
Lachnospiraceae bacterium AC2031	GSM1711662	GATCCHMYH	0.518518444	596	20	567	9	0.033557047	0.951342282	0.015100671	0.379310345
Lachnospiraceae bacterium AC2031	GSM1711662	GATCTD	0.388888833	4526	109	4352	65	0.024083076	0.961555457	0.014361467	0.252873563
Lachnospiraceae bacterium AC2031	GSM1711662	GATCWHHY	0.39583325	3345	110	3164	71	0.032884903	0.945889387	0.02122571	0.215469613
Lactobacillus brevis AG48	GSM1711663	-	-	88468	16996	64153	7319	0.192114663	0.725154858	0.082730479	0.397984783
Lactobacillus brevis AG48	GSM1711663	CCANNNNNNTTGA	0.461538462	737	76	618	43	0.10312076	0.8385346	0.05834464	0.277310924
Lactobacillus brevis AG48	GSM1711663	TCAANNNNNNTGG	0.461538462	734	75	619	40	0.102179837	0.843324251	0.054495913	0.304347826
Lactobacillus plantarum AG30	GSM1711664	-	-	1629	219	1302	108	0.134438306	0.799263352	0.066298343	0.339449541
Leeuwenhoekiella sp. Hel_I_48	GSM1711666	-	-	45338	7260	35149	2929	0.160130575	0.775265781	0.064603644	0.425066248
Leeuwenhoekiella sp. Hel_I_48	GSM1711666	CATG	0.5	7681	546	6958	177	0.071084494	0.905871631	0.023043874	0.510373444
Leeuwenhoekiella sp. Hel_I_48	GSM1711666	CCWGGBV	0.761904571	4025	90	3890	45	0.022360248	0.966459627	0.011180124	0.333333333
Leeuwenhoekiella sp. Hel_I_48	GSM1711666	CNNTAYNNNNNNRTTNC	0.441176471	541	41	480	20	0.075785582	0.887245841	0.036968577	0.344262295
Leeuwenhoekiella sp. Hel_I_48	GSM1711666	GNAAYNNNNNNRTANNG	0.441176471	534	38	486	10	0.071161049	0.91011236	0.018726592	0.583333333
Leeuwenhoekiella sp. Hel_I_48	GSM1711666	VAGCACC	0.666666571	1281	48	1195	38	0.037470726	0.932864949	0.029664325	0.11627907
Leptolyngbya sp. PCC 6406	GSM1711668	-	-	10847	1866	8281	700	0.172029132	0.763436895	0.064533973	0.454403741
Leptolyngbya sp. PCC 6406	GSM1711668	CAGNNNNNNCATC	0.538461538	1257	147	1054	56	0.116945107	0.838504375	0.044550517	0.448275862
Leptolyngbya sp. PCC 6406	GSM1711668	CCAGNNNNNNGTC	0.615384615	1151	143	960	48	0.124239791	0.834057341	0.041702867	0.497382199
Leptolyngbya sp. PCC 6406	GSM1711668	CGCCAGA	0.714285714	1341	119	1173	49	0.088739746	0.874720358	0.036539896	0.416666667
Leptolyngbya sp. PCC 6406	GSM1711668	CRAGCAC	0.642857143	762	126	602	34	0.165354331	0.790026247	0.044619423	0.575
Leptolyngbya sp. PCC 6406	GSM1711668	GACNNNNNNCTGG	0.615384615	1171	144	978	49	0.122971819	0.835183604	0.041844577	0.492227979
Leptolyngbya sp. PCC 6406	GSM1711668	GAGNNNNNTGGA	0.541666667	717	142	520	55	0.19804742	0.725244073	0.076708508	0.441624365
Leptolyngbya sp. PCC 6406	GSM1711668	GATC	0.5	72267	8560	60648	3059	0.118449638	0.839221221	0.042329141	0.473448662
Leptolyngbya sp. PCC 6406	GSM1711668	GATGNNNNNNCTG	0.538461538	1281	156	1064	61	0.121779859	0.830601093	0.047619048	0.437788018
Leptolyngbya sp. PCC 6406	GSM1711668	GGAGNNNNNCTC	0.625	742	94	613	35	0.126684636	0.826145553	0.047169811	0.457364341
Leptolyngbya sp. PCC 6406	GSM1711668	TCCANNNNNCTC	0.541666667	709	130	528	51	0.183356841	0.74471086	0.071932299	0.436464088
Leptolyngbya sp. PCC 6406	GSM1711668	TTTAAA	0	783	203	481	99	0.259259259	0.614303959	0.126436782	0.344370861
Maribacter sp. Hel_I _7	GSM1711669	-	-	29927	3927	24542	1458	0.1312193	0.820062151	0.048718548	0.458495822
Maribacter sp. Hel_I _7	GSM1711669	ACGRAG	0.583333333	2723	140	2514	69	0.051413882	0.923246419	0.025339699	0.339712919
Maribacter sp. Hel_I _7	GSM1711669	CACNNNNNNNTCNNC	0.566666667	1006	41	945	20	0.040755467	0.939363817	0.019880716	0.344262295
Maribacter sp. Hel_I _7	GSM1711669	GATCWWHY	0.354166625	3052	129	2867	56	0.042267366	0.93938401	0.018348624	0.394594595
Maribacter sp. Hel_I _7	GSM1711669	GCMGAAG	0.642857143	1375	25	1334	16	0.018181818	0.970181818	0.011636364	0.219512195
Maribacter sp. Hel_I _7	GSM1711669	GNNGANNNNNNNGTG	0.566666667	1008	41	945	22	0.040674603	0.9375	0.021825397	0.301587302
Marinithermus hydrothermalis DSM 14884	GSM1711670	-	-	114461	8878	101893	3690	0.077563537	0.890198408	0.032238055	0.412794398
Marinithermus hydrothermalis DSM 14884	GSM1711670	CTCGAG	0.666666667	13532	290	13110	132	0.021430683	0.968814662	0.009754656	0.374407583
Mastigocladopsis repens PCC 10914	GSM1711671	-	-	19440	3441	14654	1345	0.177006173	0.753806584	0.069187243	0.437944003
Mastigocladopsis repens PCC 10914	GSM1711671	GATC	0.5	27526	3048	23250	1228	0.110731672	0.844655962	0.044612366	0.425631431
Mastigocladopsis repens PCC 10914	GSM1711671	SAGCTS	0.666666667	5528	456	4906	166	0.082489146	0.88748191	0.030028944	0.466237942
Meiothermus chliarophilus DSM 9957	GSM1711672	-	-	77427	10150	62840	4437	0.131091221	0.811603188	0.057305591	0.391650099
Meiothermus chliarophilus DSM 9957	GSM1711672	AATT	0	4945	1708	2722	515	0.345399393	0.550455005	0.104145602	0.536662168
Meiothermus chliarophilus DSM 9957	GSM1711672	BNNSSAGCTSS	0.696969636	14632	274	14263	95	0.01872608	0.974781301	0.006492619	0.485094851
Meiothermus chliarophilus DSM 9957	GSM1711672	CGANNNNNNCTCC	0.615384615	1050	70	941	39	0.066666667	0.896190476	0.037142857	0.28440367
Meiothermus chliarophilus DSM 9957	GSM1711672	CTCGAG	0.666666667	32560	2269	29440	851	0.069686732	0.904176904	0.026136364	0.454487179
Meiothermus chliarophilus DSM 9957	GSM1711672	DDGCCGGCNH	0.7499999	2706	191	2384	131	0.070583888	0.881005174	0.048410939	0.186335404
Meiothermus chliarophilus DSM 9957	GSM1711672	GGAGNNNNNNCTCGNG	0.65625	705	18	683	4	0.025531915	0.968794326	0.005673759	0.636363636
Meiothermus chliarophilus DSM 9957	GSM1711672	GGAGNNNNNNTCG	0.615384615	1275	82	1153	40	0.064313725	0.904313725	0.031372549	0.344262295
Meiothermus chliarophilus DSM 9957	GSM1711672	GGCGCTG	0.857142857	5912	207	5631	74	0.035013532	0.952469553	0.012516915	0.473309609
Meiothermus chliarophilus DSM 9957	GSM1711672	TTAA	0	3248	1637	1082	529	0.504002463	0.333128079	0.162869458	0.511542013
Meiothermus chliarophilus DSM 9957	GSM1711672	VGGGCCCBV	0.888888667	4707	501	3960	246	0.106437221	0.841300191	0.052262588	0.341365462
Meiothermus chliarophilus DSM 9957	GSM1711672	VSSAGCTSB	0.703703556	12223	286	11819	118	0.023398511	0.966947558	0.009653931	0.415841584
Meiothermus ruber DSM 1279	GSM1711673	-	-	39259	3997	33511	1751	0.10181105	0.853587712	0.044601238	0.390744607
Meiothermus ruber DSM 1279	GSM1711673	AATT	0	6680	1171	5022	487	0.175299401	0.751796407	0.072904192	0.412545235
Meiothermus ruber DSM 1279	GSM1711673	CAGAYG	0.583333333	2603	279	2225	99	0.107184018	0.854782943	0.038033039	0.476190476
Meiothermus ruber DSM 1279	GSM1711673	CCANNNNNNTGCC	0.615384615	1271	49	1202	20	0.038552321	0.945712038	0.015735641	0.420289855
Meiothermus ruber DSM 1279	GSM1711673	CTCGAG	0.666666667	15514	834	14275	405	0.053757896	0.920136651	0.026105453	0.346246973
Meiothermus ruber DSM 1279	GSM1711673	GATC	0.5	19966	837	18634	495	0.041921266	0.933286587	0.024792147	0.256756757
Meiothermus ruber DSM 1279	GSM1711673	GGCANNNNNNTGG	0.615384615	1275	53	1204	18	0.041568627	0.944313725	0.014117647	0.492957746
Meiothermus ruber DSM 1279	GSM1711673	GGGAGC	0.833333333	1975	171	1703	101	0.086582278	0.862278481	0.051139241	0.257352941
Meiothermus ruber DSM 1279	GSM1711673	RGATCY	0.5	3776	138	3560	78	0.03654661	0.94279661	0.02065678	0.277777778
Meiothermus ruber DSM 1279	GSM1711673	TTAA	0	5115	1084	3644	387	0.211925709	0.712414467	0.075659824	0.473827328
Meiothermus silvanus DSM 9946	GSM1711674	-	-	17156	1858	14343	955	0.108300303	0.836034041	0.055665656	0.321009598
Meiothermus silvanus DSM 9946	GSM1711674	AAGAYC	0.416666667	6412	397	5818	197	0.061915159	0.907361198	0.030723643	0.336700337
Meiothermus silvanus DSM 9946	GSM1711674	CCCAG	0.8	23891	1526	21633	732	0.063873425	0.905487422	0.030639153	0.351638618
Meiothermus silvanus DSM 9946	GSM1711674	GGCAGC	0.833333333	5225	240	4862	123	0.045933014	0.930526316	0.02354067	0.32231405
Meiothermus silvanus DSM 9946	GSM1711674	TTAA	0	4549	1103	2938	508	0.242470873	0.645856232	0.111672895	0.369335816
Methanocorpusculum labreanum Z	GSM1711676	-	-	659097	53104	582773	23220	0.080570842	0.884199139	0.035230019	0.391541324
Methanocorpusculum labreanum Z	GSM1711677	-	-	63404	6403	53595	3406	0.100987319	0.845293672	0.053719008	0.305535732
Methanocorpusculum labreanum Z	GSM1711677	ACNNNNNNNRTGA	0.461538462	2079	211	1810	58	0.101491101	0.870610871	0.027898028	0.568773234
Methanocorpusculum labreanum Z	GSM1711676	CTCAG	0.6	2375	268	1990	117	0.112842105	0.837894737	0.049263158	0.392207792
Methanocorpusculum labreanum Z	GSM1711677	CTCAG	0.6	2356	270	1968	118	0.114601019	0.835314092	0.05008489	0.391752577
Methanocorpusculum labreanum Z	GSM1711677	GTACM	0.5	3612	422	3053	137	0.11683278	0.845238095	0.037929125	0.509838998
Methanocorpusculum labreanum Z	GSM1711677	GTACT	0.4	1634	204	1363	67	0.124847001	0.834149327	0.041003672	0.505535055
Methanocorpusculum labreanum Z	GSM1711677	GTACYNT	0.428571429	722	82	614	26	0.113573407	0.850415512	0.03601108	0.518518519
Methanocorpusculum labreanum Z	GSM1711677	TCCGGA	0.666666667	2065	86	1941	38	0.041646489	0.939951574	0.018401937	0.387096774
Methanocorpusculum labreanum Z	GSM1711676	TNNNNRNW	0.375	222119	30502	178308	13309	0.137322786	0.802758882	0.059918332	0.39243569
Methanocorpusculum labreanum Z	GSM1711676	TS	0.5	486984	42198	426761	18025	0.086651718	0.876334746	0.037013536	0.401391495
Methanocorpusculum labreanum Z	GSM1711676	TWGNDH	0.361111	38659	6401	29794	2464	0.165575933	0.770687291	0.063736775	0.444106035
Methanohalophilus mahii DSM 5219	GSM1711678	-	-	21252	3335	16705	1212	0.156926407	0.786043666	0.057029927	0.466901254
Methanohalophilus mahii DSM 5219	GSM1711678	AGCT	0.5	9435	713	8486	236	0.075569687	0.899417064	0.025013249	0.502634352
Methanohalophilus mahii DSM 5219	GSM1711678	CGANNNNNNRGA	0.541666667	1474	73	1378	23	0.049525102	0.934871099	0.015603799	0.520833333
Methanohalophilus mahii DSM 5219	GSM1711678	TCYNNNNNNTCG	0.541666667	1480	75	1375	30	0.050675676	0.929054054	0.02027027	0.428571429
Methanospirillum hungatei JF-1	GSM1711679	-	-	26070	3731	20733	1606	0.143114691	0.795281933	0.061603376	0.398163762
Methanospirillum hungatei JF-1	GSM1711679	AGCT	0.5	11432	1099	9968	365	0.09613366	0.871938418	0.031927922	0.50136612
Methanospirillum hungatei JF-1	GSM1711679	CCACGK	0.75	1398	83	1291	24	0.059370529	0.923462089	0.017167382	0.551401869
Methanospirillum hungatei JF-1	GSM1711679	CTNAG	0.5	10571	1070	9192	309	0.10122032	0.869548765	0.029230915	0.551849166
Methanospirillum hungatei JF-1	GSM1711679	GATC	0.5	45717	3686	40508	1523	0.080626463	0.88605989	0.033313647	0.415242849
Methanospirillum hungatei JF-1	GSM1711679	GCYYGATD	0.541666625	1654	108	1496	50	0.065296252	0.904474002	0.030229746	0.367088608
Methanospirillum hungatei JF-1	GSM1711679	GTAC	0.5	15971	2109	13197	665	0.132051844	0.826310187	0.041637969	0.520547945
Methylobacter tundripaludum 21/22	GSM1711681	-	-	76517	10772	61618	4127	0.140779173	0.8052851	0.053935727	0.446003087
Methylobacter tundripaludum 21/22	GSM1711681	GGGAG	0.8	3755	505	3008	242	0.13448735	0.801065246	0.064447403	0.352074967
Methylobacterium extorquens AM1	GSM1711682	-	-	61801	7435	51327	3039	0.120305497	0.830520542	0.049173962	0.419705939
Methylobacterium extorquens AM1	GSM1711682	GANTC	0.5	25825	4627	19537	1661	0.179167473	0.756515005	0.064317522	0.471692112
Methylobacterium extorquens AM1	GSM1711682	GCAGAYC	0.642857143	5259	312	4822	125	0.059326868	0.916904354	0.023768777	0.42791762
Methylobacterium extorquens AM1	GSM1711682	SAGGDCCTS	0.703703667	2636	110	2470	56	0.041729894	0.937025797	0.02124431	0.325301205
Methylobacterium sp. 10	GSM1711683	-	-	80990	10766	66045	4179	0.132929991	0.815471046	0.051598963	0.440749415
Methylobacterium sp. 10	GSM1711683	GANTC	0.5	19876	3961	14384	1531	0.199285571	0.723686859	0.077027571	0.442461763
Methylobacterium sp. EUR3 AL-11	GSM1711684	-	-	260449	35934	211202	13313	0.13796943	0.810914997	0.051115573	0.459337625
Methylobacterium sp. EUR3 AL-11	GSM1711684	GANTC	0.5	21124	5144	14375	1605	0.243514486	0.680505586	0.075979928	0.524373981
Methylocystis sp. LW5	GSM1711685	-	-	427774	49737	357703	20334	0.116269338	0.836196216	0.047534446	0.419617245
Methylocystis sp. LW5	GSM1711685	ACRGAC	0.583333333	1694	287	1276	131	0.169421488	0.753246753	0.077331759	0.373205742
Methylocystis sp. LW5	GSM1711685	BMTCGATC	0.52083325	6048	398	5424	226	0.065806878	0.896825397	0.037367725	0.275641026
Methylocystis sp. LW5	GSM1711685	CTCGAG	0.666666667	9894	902	8651	341	0.091166363	0.874368304	0.034465333	0.451327434
Methylocystis sp. LW5	GSM1711685	CTCGAGNR	0.625	5123	492	4435	196	0.096037478	0.865703689	0.038258833	0.430232558
Methylocystis sp. LW5	GSM1711685	GANTC	0.5	24498	3900	18993	1605	0.159196669	0.775287779	0.065515552	0.416893733
Methylocystis sp. LW5	GSM1711685	GATCSAG	0.571428571	5313	273	4871	169	0.051383399	0.91680783	0.031808771	0.235294118
Methylocystis sp. LW5	GSM1711685	GTAC	0.5	1999	412	1440	147	0.206103052	0.72036018	0.073536768	0.474060823
Methylocystis sp. LW5	GSM1711685	HATCCAG	0.476190429	1082	102	907	73	0.094269871	0.838262477	0.067467652	0.165714286
Methylocystis sp. LW5	GSM1711685	TGGCGCCR	0.8125	943	92	830	21	0.097560976	0.880169671	0.022269353	0.628318584
Methylohalobius crimeensis 10Ki	GSM1711686	-	-	78302	8088	66908	3306	0.103292381	0.854486475	0.042221144	0.419694576
Methylohalobius crimeensis 10Ki	GSM1711686	BDGAGCTT	0.499999875	813	77	688	48	0.094710947	0.846248462	0.05904059	0.232
Methylohalobius crimeensis 10Ki	GSM1711686	CAGNNNNNNCTGC	0.615384615	564	30	518	16	0.053191489	0.918439716	0.028368794	0.304347826
Methylohalobius crimeensis 10Ki	GSM1711686	GAAGNNNNNCTC	0.541666667	596	26	563	7	0.043624161	0.944630872	0.011744966	0.575757576
Methylohalobius crimeensis 10Ki	GSM1711686	GAGCTK	0.583333333	3414	216	3075	123	0.063268893	0.900702988	0.03602812	0.274336283
Methylohalobius crimeensis 10Ki	GSM1711686	GAGNNNNNCTTC	0.541666667	598	27	563	8	0.045150502	0.941471572	0.013377926	0.542857143
Methylohalobius crimeensis 10Ki	GSM1711686	GGANNNNNNTGCC	0.615384615	760	43	695	22	0.056578947	0.914473684	0.028947368	0.323076923
Methylohalobius crimeensis 10Ki	GSM1711686	GGCANNNNNNTCC	0.615384615	761	41	699	21	0.053876478	0.918528252	0.027595269	0.322580645
Methylophilaceae bacterium 11	GSM1711687	-	-	15585	1785	12893	907	0.114533205	0.827269811	0.058196984	0.32615156
Methylophilaceae bacterium 11	GSM1711687	AGGCGA	0.666666667	1290	83	1156	51	0.064341085	0.896124031	0.039534884	0.23880597
Methylophilus sp. 1	GSM1711688	-	-	66250	8073	54198	3979	0.121856604	0.818083019	0.060060377	0.339694656
Methylophilus sp. 1	GSM1711688	CCTGGNY	0.714285714	6358	161	6103	94	0.025322428	0.959893048	0.014784523	0.262745098
Methylophilus sp. 42	GSM1711689	-	-	26232	2889	21849	1494	0.110132662	0.832913998	0.056953339	0.318275154
Methylophilus sp. 42	GSM1711689	DCCTGGRY	0.666666625	2305	59	2219	27	0.025596529	0.962689805	0.011713666	0.372093023
Methylophilus sp. 5	GSM1711690	-	-	6746	817	5540	389	0.121108805	0.821227394	0.057663801	0.354892206
Methylophilus sp. 5	GSM1711690	AAGNNNNRTGG	0.5	665	61	577	27	0.091729323	0.867669173	0.040601504	0.386363636
Methylophilus sp. 5	GSM1711690	CCAYNNNNCTT	0.5	653	47	587	19	0.071975498	0.898928025	0.029096478	0.424242424
Microbacterium sp. KROCY2	GSM1711693	-	-	157904	18305	131296	8303	0.115924866	0.831492552	0.052582582	0.375901984
Microbacterium sp. KROCY2	GSM1711693	AGCGCC	0.833333333	6096	532	5286	278	0.087270341	0.867125984	0.045603675	0.313580247
Mycoplasma bovis PG45	GSM1711694	-	-	17121	1683	14709	729	0.098300333	0.859120378	0.042579289	0.395522388
Mycoplasma bovis PG45	GSM1711694	ACTNNNNNNTC	0.454545455	1846	99	1692	55	0.053629469	0.916576381	0.02979415	0.285714286
Mycoplasma bovis PG45	GSM1711694	CANNNNNNNNNTG	0.5	6010	462	5367	181	0.07687188	0.893011647	0.030116473	0.437013997
Mycoplasma bovis PG45	GSM1711694	CTAG	0.5	5370	260	4979	131	0.048417132	0.927188082	0.024394786	0.329923274
Mycoplasma bovis PG45	GSM1711694	DNGATGTNNNNH	0.4305555	1032	79	917	36	0.076550388	0.888565891	0.034883721	0.373913043
Mycoplasma bovis PG45	GSM1711694	GANKC	0.6	7861	339	7388	134	0.043124284	0.939829538	0.017046177	0.433403805
Mycoplasma bovis PG45	GSM1711694	GANNNNNNAG	0.5	6305	282	5901	122	0.044726408	0.93592387	0.019349722	0.396039604
Mycoplasma bovis PG45	GSM1711694	GATC	0.5	3573	152	3356	65	0.042541282	0.939266723	0.018191996	0.400921659
Mycoplasma bovis PG45	GSM1711694	GCATC	0.6	1251	66	1157	28	0.052757794	0.924860112	0.022382094	0.404255319
Mycoplasma bovis PG45	GSM1711694	GWCAT	0.4	3005	233	2664	108	0.077537438	0.886522463	0.0359401	0.366568915
Mycoplasma bovis PG45	GSM1711694	HACTHNNNNNACNNNNNNND	0.44999995	827	65	735	27	0.07859734	0.888754534	0.032648126	0.413043478
Mycoplasma bovis PG45	GSM1711694	HACTVBNNNNMC	0.51388875	636	25	598	13	0.039308176	0.940251572	0.020440252	0.315789474
Neisseria gonorrhoeae FA 1090	GSM1711695	-	-	206611	30055	161807	14749	0.145466601	0.783148041	0.071385357	0.341621284
Neisseria gonorrhoeae FA 1090	GSM1711695	CCACC	0.8	3128	239	2802	87	0.07640665	0.895780051	0.027813299	0.466257669
Neisseria gonorrhoeae FA 1090	GSM1711695	GCANNNNNNNNTGC	0.571428571	1744	182	1479	83	0.104357798	0.848050459	0.047591743	0.373584906
Neisseria gonorrhoeae FA 1090	GSM1711695	GGTGA	0.6	1678	128	1502	48	0.076281287	0.89511323	0.028605483	0.454545455
Neisseria meningitidis FAM18	GSM1711696	-	-	572782	35134	518707	18941	0.061339218	0.905592355	0.033068427	0.299454461
Neisseria meningitidis FAM18	GSM1711696	ACACC	0.6	8155	368	7646	141	0.04512569	0.937584304	0.017290006	0.445972495
Neisseria meningitidis FAM18	GSM1711696	AHD	0.222222	1353559	110756	1189323	53480	0.081825765	0.878663582	0.039510653	0.348742054
Neisseria meningitidis FAM18	GSM1711696	CCTTC	0.6	9326	434	8636	256	0.046536564	0.926013296	0.027450139	0.257971014
Neisseria meningitidis FAM18	GSM1711696	GAAGG	0.6	9325	434	8636	255	0.046541555	0.926112601	0.027345845	0.259796807
Neisseria meningitidis FAM18	GSM1711696	GATC	0.5	8975	251	8582	142	0.027966574	0.956211699	0.015821727	0.27735369
Niabella soli DSM 19437	GSM1711698	-	-	8884	1333	6989	562	0.150045025	0.786695182	0.063259793	0.406860158
Niabella soli DSM 19437	GSM1711698	GATATC	0.333333333	2542	147	2310	85	0.057828482	0.908733281	0.033438238	0.267241379
Nitratifractor salsuginis DSM 16511	GSM1711699	-	-	150939	20431	120339	10169	0.135359317	0.797269095	0.067371587	0.335359477
Nitratifractor salsuginis DSM 16511	GSM1711699	CATG	0.5	5198	349	4721	128	0.067141208	0.908233936	0.024624856	0.463312369
Nitratifractor salsuginis DSM 16511	GSM1711699	GAACAA	0.333333333	716	88	592	36	0.122905028	0.826815642	0.05027933	0.419354839
Nitratifractor salsuginis DSM 16511	GSM1711699	TCANNNNNNTGA	0.416666667	1561	95	1420	46	0.060858424	0.909673286	0.02946829	0.34751773
Nitriliruptor alkaliphilus DSM 45188	GSM1711700	-	-	10854	1288	8975	591	0.11866593	0.826884098	0.054449972	0.37094199
Nitriliruptor alkaliphilus DSM 45188	GSM1711700	ACCAGC	0.666666667	9229	580	8387	262	0.062845379	0.908765847	0.028388775	0.377672209
Nitriliruptor alkaliphilus DSM 45188	GSM1711700	CTCGAG	0.666666667	15710	764	14652	294	0.048631445	0.93265436	0.018714195	0.444234405
Nocardia sp. BMG111209	GSM1711701	-	-	102147	13515	83400	5232	0.132309319	0.816470381	0.0512203	0.441830693
Nocardia sp. BMG111209	GSM1711701	ACGGCCGC	0.875	3102	253	2705	144	0.081560284	0.872018053	0.046421663	0.274559194
Nocardia sp. BMG111209	GSM1711701	ACGGCCGCR	0.833333333	1832	138	1619	75	0.075327511	0.883733624	0.040938865	0.295774648
Nocardia sp. BMG111209	GSM1711701	ATCGAT	0.333333333	6248	698	5321	229	0.111715749	0.851632522	0.036651729	0.505933118
Nocardia sp. BMG111209	GSM1711701	BNGCCGGCHB	0.8166665	12784	985	11229	570	0.077049437	0.878363579	0.044586984	0.266881029
Nocardia sp. BMG111209	GSM1711701	CTCGAGNR	0.625	3718	380	3210	128	0.102205487	0.863367402	0.034427111	0.496062992
Nocardia sp. BMG111209	GSM1711701	GCCGGCCR	0.9375	5160	340	4640	180	0.065891473	0.899224806	0.034883721	0.307692308
Nocardia sp. BMG111209	GSM1711701	GCCGGCVVY	0.870370222	15325	1123	13642	560	0.073278956	0.890179445	0.036541599	0.334521687
Nocardia sp. BMG111209	GSM1711701	GCGAYNNNNNNGTCY	0.6	1064	64	973	27	0.060150376	0.914473684	0.02537594	0.406593407
Nocardia sp. BMG111209	GSM1711701	RGACNNNNNNRTCGC	0.6	1062	65	972	25	0.061205273	0.915254237	0.02354049	0.444444444
Nocardia sp. BMG51109	GSM1711702	-	-	546764	77217	441459	28088	0.141225465	0.807403194	0.051371341	0.46654005
Nocardia sp. BMG51109	GSM1711702	ATCGAT	0.333333333	6250	808	5202	240	0.12928	0.83232	0.0384	0.541984733
Nocardia sp. BMG51109	GSM1711702	CTCGAGNR	0.625	4163	454	3528	181	0.109055969	0.84746577	0.043478261	0.42992126
Nocardia sp. BMG51109	GSM1711702	GCGAGGNC	0.8125	5202	420	4610	172	0.080738178	0.886197616	0.033064206	0.418918919
Oceanicola sp. HL-35	GSM1711703	-	-	142860	18183	117421	7256	0.127278454	0.821930561	0.050790984	0.429537325
Oceanicola sp. HL-35	GSM1711703	BVTGNBV	0.595237714	321033	23333	287184	10516	0.072681002	0.894562241	0.032756757	0.37865225
Oceanicola sp. HL-35	GSM1711703	CGAYNNNNNGATR	0.5	1128	41	1067	20	0.036347518	0.945921986	0.017730496	0.344262295
Oceanicola sp. HL-35	GSM1711703	GANTC	0.5	11973	2199	8925	849	0.183663242	0.745427211	0.070909546	0.442913386
Oceanicola sp. HL-35	GSM1711703	YAGGAG	0.583333333	1425	372	934	119	0.261052632	0.655438596	0.083508772	0.515274949
Oceanicola sp. HL-35	GSM1711703	YATCNNNNNRTCG	0.5	1134	40	1074	20	0.035273369	0.947089947	0.017636684	0.333333333
Orenia marismortui DSM 5156	GSM1711704	-	-	7794	1234	5949	611	0.158326918	0.763279446	0.078393636	0.337669377
Orenia marismortui DSM 5156	GSM1711704	BCTKMAG	0.523809429	5695	352	5176	167	0.061808604	0.908867428	0.029323968	0.356454721
Orenia marismortui DSM 5156	GSM1711704	CAAAAAA	0.142857143	1746	426	1118	202	0.243986254	0.640320733	0.115693013	0.356687898
Orenia marismortui DSM 5156	GSM1711704	CGCTA	0.6	1239	164	999	76	0.13236481	0.8062954	0.06133979	0.366666667
Orenia marismortui DSM 5156	GSM1711704	GCAAAG	0.5	1728	108	1575	45	0.0625	0.911458333	0.026041667	0.411764706
Orenia marismortui DSM 5156	GSM1711704	TACTKMAGV	0.407407333	581	29	537	15	0.049913941	0.924268503	0.025817556	0.318181818
Palaeococcus ferrophilus DSM 13482	GSM1711706	-	-	19385	2374	16034	977	0.122465824	0.827134382	0.050399794	0.41689048
Palaeococcus ferrophilus DSM 13482	GSM1711706	CAANNNNNTTG	0.409090909	1438	88	1309	41	0.061196106	0.910292072	0.028511822	0.364341085
Palaeococcus ferrophilus DSM 13482	GSM1711706	GATC	0.5	6392	329	5872	191	0.051470588	0.91864831	0.029881101	0.265384615
Palaeococcus ferrophilus DSM 13482	GSM1711706	GTCCTC	0.666666667	2889	70	2784	35	0.024229837	0.963655244	0.012114919	0.333333333
Parabacteroides distasonis ATCC 8503	GSM1711707	-	-	413147	36222	356969	19956	0.087673395	0.864024185	0.04830242	0.28954395
Parabacteroides distasonis ATCC 8503	GSM1711707	CCGGNAG	0.785714286	4396	117	4194	85	0.026615105	0.954049136	0.01933576	0.158415842
Parabacteroides distasonis ATCC 8503	GSM1711707	CCTGGNNNNV	0.6666666	607	15	586	6	0.024711697	0.965403624	0.009884679	0.428571429
Parabacteroides distasonis ATCC 8503	GSM1711707	CGTAACNNNNNNT	0.461538462	640	31	588	21	0.0484375	0.91875	0.0328125	0.192307692
Parabacteroides distasonis ATCC 8503	GSM1711707	CGTAANNNNNNNV	0.474358923	9229	548	8397	284	0.059378047	0.909849388	0.030772565	0.317307692
Parabacteroides distasonis ATCC 8503	GSM1711707	GAACC	0.6	8870	333	8357	180	0.037542277	0.9421646	0.020293123	0.298245614
Parabacteroides distasonis ATCC 8503	GSM1711707	GAATTC	0.333333333	2256	140	2040	76	0.062056738	0.904255319	0.033687943	0.296296296
Pelobacter seleniigenes DSM 18267	GSM1711711	-	-	106730	18300	81971	6459	0.171460695	0.768022112	0.060517193	0.478250333
Pelobacter seleniigenes DSM 18267	GSM1711711	CAGNNNNNNCATC	0.538461538	1389	72	1283	34	0.051835853	0.923686105	0.024478042	0.358490566
Pelobacter seleniigenes DSM 18267	GSM1711711	GATGNNNNNNCTG	0.538461538	1428	88	1298	42	0.06162465	0.908963585	0.029411765	0.353846154
Pelobacter seleniigenes DSM 18267	GSM1711711	RCCGAAG	0.642857143	2948	141	2758	49	0.047829037	0.935549525	0.016621438	0.484210526
Peptostreptococcaceae bacterium VA2	GSM1711712	-	-	15605	2880	11397	1328	0.184556232	0.730342839	0.085100929	0.368821293
Peptostreptococcaceae bacterium VA2	GSM1711712	CAAAAA	0.166666667	6466	1181	4673	612	0.182647696	0.722703371	0.094648933	0.317345231
Peptostreptococcaceae bacterium VA2	GSM1711712	GGSAG	0.8	3437	539	2693	205	0.156822811	0.78353215	0.059645039	0.448924731
Persephonella lauensis KM09-Lau-8	GSM1711714	-	-	41790	4288	36036	1466	0.102608279	0.862311558	0.035080163	0.490441432
Persephonella sp. IF05-L8	GSM1711713	-	-	19797	1816	17234	747	0.09173107	0.87053594	0.03773299	0.417089348
Persephonella sp. IF05-L8	GSM1711713	AYCNNNNNCTTC	0.5	611	17	586	8	0.027823241	0.95908347	0.01309329	0.36
Persephonella sp. IF05-L8	GSM1711713	CCARDNV	0.571428429	15526	475	14844	207	0.030593843	0.956073683	0.013332475	0.392961877
Persephonella sp. IF05-L8	GSM1711713	GAAGNNNNNGRT	0.5	616	23	585	8	0.037337662	0.949675325	0.012987013	0.483870968
Persephonella sp. IF05-L8	GSM1711713	GANTC	0.5	1370	43	1307	20	0.031386861	0.954014599	0.01459854	0.365079365
Phaeobacter inhibens DSM 17395	GSM1711715	-	-	26992	3519	21726	1747	0.130371962	0.804905157	0.064722881	0.336498291
Phaeobacter inhibens DSM 17395	GSM1711715	GANTC	0.5	8972	1650	6783	539	0.183905484	0.756018725	0.060075791	0.507537688
Planctomyces limnophilus DSM 3776	GSM1711716	-	-	19564	2873	15424	1267	0.14685136	0.788386833	0.064761807	0.387922705
Planctomyces limnophilus DSM 3776	GSM1711716	AAGNNNNNNNTGGG	0.535714286	638	96	494	48	0.150470219	0.774294671	0.07523511	0.333333333
Planctomyces limnophilus DSM 3776	GSM1711716	CCCANNNNNNNCTT	0.535714286	638	96	494	48	0.150470219	0.774294671	0.07523511	0.333333333
Planctomyces limnophilus DSM 3776	GSM1711716	CGCCGAC	0.857142857	886	65	799	22	0.073363431	0.901805869	0.0248307	0.494252874
Planctomyces limnophilus DSM 3776	GSM1711716	CRGNGAGC	0.75	2002	200	1716	86	0.0999001	0.857142857	0.042957043	0.398601399
Planctomyces limnophilus DSM 3776	GSM1711716	GCGC	1	25290	2457	21819	1014	0.097153025	0.862752076	0.040094899	0.415730337
Polaribacter sp. Hel_I_88	GSM1711717	-	-	29708	4868	22813	2027	0.163861586	0.767907634	0.06823078	0.412037708
Polaribacter sp. Hel_I_88	GSM1711717	AACACC	0.5	2540	129	2319	92	0.050787402	0.912992126	0.036220472	0.167420814
Polaribacter sp. Hel_I_88	GSM1711717	ATGNNNNNATTA	0.291666667	1670	182	1410	78	0.108982036	0.844311377	0.046706587	0.4
Polaribacter sp. Hel_I_88	GSM1711717	CGCAG	0.8	1091	85	948	58	0.077910174	0.868927589	0.053162236	0.188811189
Polaribacter sp. Hel_I_88	GSM1711717	GAACNNNNNTTA	0.375	1014	74	897	43	0.072978304	0.884615385	0.042406312	0.264957265
Polaribacter sp. Hel_I_88	GSM1711717	TAANNNNNGTTC	0.375	1016	77	900	39	0.075787402	0.885826772	0.038385827	0.327586207
Polaribacter sp. Hel_I_88	GSM1711717	TAATNNNNNCAT	0.291666667	1610	140	1406	64	0.086956522	0.873291925	0.039751553	0.37254902
Polaromonas sp. EUR3 1.2.1	GSM1711718	-	-	338422	40211	279548	18663	0.118819108	0.826033768	0.055147124	0.36600197
Polaromonas sp. EUR3 1.2.1	GSM1711718	CAAYNNNNNNGTGG	0.535714286	520	27	479	14	0.051923077	0.921153846	0.026923077	0.317073171
Polaromonas sp. EUR3 1.2.1	GSM1711718	CCACNNNNNNRTTG	0.535714286	519	26	479	14	0.050096339	0.922928709	0.026974952	0.3
Polaromonas sp. EUR3 1.2.1	GSM1711718	CCCAGG	0.833333333	3735	224	3390	121	0.059973226	0.907630522	0.032396252	0.298550725
Polaromonas sp. EUR3 1.2.1	GSM1711718	CCGAGC	0.833333333	4752	231	4394	127	0.048611111	0.9246633	0.026725589	0.290502793
Polaromonas sp. EUR3 1.2.1	GSM1711718	CTCGAG	0.666666667	726	42	661	23	0.05785124	0.91046832	0.031680441	0.292307692
Polaromonas sp. EUR3 1.2.1	GSM1711718	CWAGCGC	0.714285714	2512	256	2126	130	0.101910828	0.84633758	0.051751592	0.32642487
Polaromonas sp. EUR3 1.2.1	GSM1711718	GACATG	0.5	2528	280	2133	115	0.110759494	0.84375	0.045490506	0.417721519
Polaromonas sp. EUR3 1.2.1	GSM1711718	GCGAGG	0.833333333	3111	265	2724	122	0.085181614	0.8756027	0.039215686	0.369509044
Polaromonas sp. EUR3 1.2.1	GSM1711718	YTGGCCAR	0.625	2689	116	2512	61	0.043138713	0.934176274	0.022685013	0.310734463
Polycyclovorans algicola TG408	GSM1711719	-	-	273990	24765	237556	11669	0.09038651	0.867024344	0.042589146	0.359444475
Polycyclovorans algicola TG408	GSM1711719	CAGCTSNNB	0.629629556	4325	170	4050	105	0.039306358	0.936416185	0.024277457	0.236363636
Polycyclovorans algicola TG408	GSM1711719	CCCAAT	0.5	948	120	770	58	0.126582278	0.812236287	0.061181435	0.348314607
Polycyclovorans algicola TG408	GSM1711719	CCRTGAG	0.642857143	985	92	850	43	0.093401015	0.862944162	0.043654822	0.362962963
Polycyclovorans algicola TG408	GSM1711719	CCWGGBV	0.761904571	15221	659	14183	379	0.043295447	0.931804743	0.024899809	0.269749518
Polycyclovorans algicola TG408	GSM1711719	GGANNNNNNNNTCGA	0.533333333	753	40	699	14	0.05312085	0.928286853	0.018592297	0.481481481
Polycyclovorans algicola TG408	GSM1711719	GGGATC	0.666666667	1108	122	928	58	0.110108303	0.837545126	0.05234657	0.355555556
Polycyclovorans algicola TG408	GSM1711719	TCGANNNNNNNNTCC	0.533333333	762	35	715	12	0.045931759	0.93832021	0.015748031	0.489361702
Pontibacter actiniarum DSM 19842	GSM1711720	-	-	53229	9105	39896	4228	0.171053373	0.749516241	0.079430386	0.365784145
Pontibacter actiniarum DSM 19842	GSM1711720	ACCAGG	0.666666667	5264	268	4877	119	0.050911854	0.926481763	0.022606383	0.38501292
Pontibacter actiniarum DSM 19842	GSM1711720	CCTTGA	0.5	1466	134	1275	57	0.091405184	0.869713506	0.03888131	0.403141361
Prevotella sp. 10(H)	GSM1711722	-	-	15627	2672	11994	961	0.170986114	0.767517758	0.061496128	0.470960639
Prevotella sp. 10(H)	GSM1711722	GRAGCAG	0.642857143	1308	37	1244	27	0.028287462	0.951070336	0.020642202	0.15625
Prevotella sp. 10(H)	GSM1711722	RGATCY	0.5	2619	152	2394	73	0.058037419	0.914089347	0.027873234	0.351111111
Prevotella sp. 10(H)	GSM1711722	SAGCTS	0.666666667	3194	136	2978	80	0.042579837	0.9323732	0.025046963	0.259259259
Prevotella sp. HUN102	GSM1711721	-	-	49418	10858	34993	3567	0.219717512	0.708102311	0.072180177	0.505441941
Prevotella sp. HUN102	GSM1711721	CCATC	0.6	9399	655	8424	320	0.069688265	0.89626556	0.034046175	0.343589744
Prevotella sp. HUN102	GSM1711721	CGANNNNNNNNTGC	0.571428571	1921	100	1781	40	0.052056221	0.927121291	0.020822488	0.428571429
Prevotella sp. HUN102	GSM1711721	GATGG	0.6	9344	672	8342	330	0.071917808	0.892765411	0.035316781	0.341317365
Prevotella sp. HUN102	GSM1711721	GCANNNNNNNNTCG	0.571428571	1998	103	1851	44	0.051551552	0.926426426	0.022022022	0.401360544
Prevotella sp. HUN102	GSM1711721	GGTGA	0.6	2330	134	2134	62	0.05751073	0.915879828	0.026609442	0.367346939
Prevotella sp. HUN102	GSM1711721	HMGATGANB	0.444444333	3316	281	2923	112	0.084740651	0.881483715	0.033775633	0.430025445
Pseudobutyrivibrio ruminis HUN009	GSM1711723	-	-	50559	7495	39679	3385	0.148242647	0.78480587	0.066951482	0.377757353
Pseudobutyrivibrio ruminis HUN009	GSM1711723	ACGGC	0.8	1887	88	1738	61	0.04663487	0.921038686	0.032326444	0.181208054
Pseudobutyrivibrio ruminis HUN009	GSM1711723	GCCGT	0.8	1887	88	1738	61	0.04663487	0.921038686	0.032326444	0.181208054
Pseudomonas aeruginosa NCAIM B.001380	GSM1711724	-	-	232710	26290	195820	10600	0.112973228	0.841476516	0.045550256	0.425318515
Pseudomonas aeruginosa NCAIM B.001380	GSM1711724	AGGAGC	0.666666667	4385	584	3530	271	0.1331813	0.805017104	0.061801596	0.366081871
Pseudomonas aeruginosa NCAIM B.001380	GSM1711724	CCCACC	0.833333333	4041	447	3394	200	0.110616184	0.839891116	0.0494927	0.381761978
Pseudomonas aeruginosa NCAIM B.001380	GSM1711724	CYYANNNNNNCTTC	0.5	717	60	633	24	0.083682008	0.882845188	0.033472803	0.428571429
Pseudomonas aeruginosa NCAIM B.001380	GSM1711724	GAAGNNNNNNTRRG	0.5	737	64	647	26	0.086838535	0.877883311	0.035278155	0.422222222
Pseudomonas stutzeri RCH2	GSM1711725	-	-	22233	2645	18301	1287	0.118967301	0.823145774	0.057886925	0.345371312
Pseudomonas stutzeri RCH2	GSM1711725	CAGCNNNNNNNTCTY	0.533333333	864	35	808	21	0.040509259	0.935185185	0.024305556	0.25
Pseudomonas stutzeri RCH2	GSM1711725	CGAYNNNNNTTGY	0.5	508	86	386	36	0.169291339	0.75984252	0.070866142	0.409836066
Pseudomonas stutzeri RCH2	GSM1711725	RAGANNNNNNNGCTG	0.533333333	866	40	806	20	0.046189376	0.930715935	0.023094688	0.333333333
Pseudomonas stutzeri RCH2	GSM1711725	RCAANNNNNRTCG	0.5	500	77	392	31	0.154	0.784	0.062	0.425925926
Pseudomonas stutzeri RCH2	GSM1711725	YACNNNNNCTCC	0.583333333	501	75	402	24	0.149700599	0.80239521	0.047904192	0.515151515
Psychrilyobacter atlanticus DSM 19335	GSM1711726	-	-	11863	2069	9037	757	0.174407823	0.761780325	0.063811852	0.464260439
Psychrilyobacter atlanticus DSM 19335	GSM1711726	AGCNNNNNNTACA	0.461538462	633	12	611	10	0.018957346	0.965244866	0.015797788	0.090909091
Psychrilyobacter atlanticus DSM 19335	GSM1711726	CAAAAA	0.166666667	6332	1293	4557	482	0.204200884	0.719677827	0.076121289	0.456901408
Psychrilyobacter atlanticus DSM 19335	GSM1711726	TCCTGGA	0.571428571	555	7	544	4	0.012612613	0.98018018	0.007207207	0.272727273
Psychrilyobacter atlanticus DSM 19335	GSM1711726	TGTANNNNNNGCT	0.461538462	630	8	614	8	0.012698413	0.974603175	0.012698413	0
Pyrococcus horikoshii OT3	GSM1711727	-	-	139422	6466	130675	2281	0.046377186	0.937262412	0.016360402	0.478449754
Pyrococcus horikoshii OT3	GSM1711727	GATC	0.5	25206	663	24291	252	0.026303261	0.963699119	0.00999762	0.449180328
Pyrococcus horikoshii OT3	GSM1711727	GCNAGA	0.583333333	5460	134	5285	41	0.024542125	0.967948718	0.007509158	0.531428571
Pyrococcus horikoshii OT3	GSM1711727	GCTAGGG	0.714285714	583	10	568	5	0.017152659	0.974271012	0.008576329	0.333333333
Pyrococcus horikoshii OT3	GSM1711727	GGCC	1	23032	342	22586	104	0.014848906	0.980635637	0.004515457	0.533632287
Ralstonia solanacearum GMI1000	GSM_GMI1000	-	-	227988	21922	195790	10276	0.096154184	0.858773269	0.045072548	0.361699484
Ralstonia solanacearum GMI1000	GSM_GMI1000	CCCAKNAVCR	0.6166666	1161	77	1059	25	0.066322136	0.912144703	0.021533161	0.509803922
Ralstonia solanacearum GMI1000	GSM_GMI1000	GTWWAC	0.333333333	925	425	401	99	0.459459459	0.433513514	0.107027027	0.622137405
Ralstonia solanacearum GMI1000	GSM_GMI1000	YGCCGGCRY	0.833333333	6446	550	5538	358	0.085324232	0.85913745	0.055538318	0.211453744
Ralstonia solanacearum strain UY031	GSM_UY0031	-	-	19496	2565	15762	1169	0.131565449	0.808473533	0.059961018	0.37386181
Ralstonia solanacearum strain UY031	GSM_UY0031	CAACRAC	0.5	2168	226	1851	91	0.104243542	0.853782288	0.04197417	0.425867508
Ralstonia solanacearum strain UY031	GSM_UY0031	GTWWAC	0.333333333	853	381	382	90	0.446658851	0.447831184	0.105509965	0.617834395
Rhizobium etli CIAT 652	GSM1711728	-	-	116843	10582	101827	4434	0.090565973	0.871485669	0.037948358	0.409429941
Rhizobium etli CIAT 652	GSM1711728	GANTC	0.5	33256	4312	27295	1649	0.129660813	0.82075415	0.049585037	0.446737125
Rhizobium etli CIAT 652	GSM1711728	GWAGNNNNNNTCGA	0.5	2773	56	2690	27	0.020194735	0.970068518	0.009736747	0.34939759
Rhizobium etli CIAT 652	GSM1711728	MYTCCWGGA	0.555555556	607	52	543	12	0.085667216	0.894563427	0.019769357	0.625
Rhizobium etli CIAT 652	GSM1711728	TCCWGGARB	0.574074	1122	73	1030	19	0.065062389	0.918003565	0.016934046	0.586956522
Rhizobium etli CIAT 652	GSM1711728	TCGANNNNNNCTWC	0.5	2717	57	2636	24	0.020979021	0.970187707	0.008833272	0.407407407
Rhodopseudomonas palustris CGA009	GSM1711729	-	-	633165	81338	519752	32075	0.128462565	0.820879234	0.050658201	0.434368194
Rhodopseudomonas palustris CGA009	GSM1711730	-	-	355211	45972	289158	20081	0.129421668	0.814045736	0.056532596	0.391973113
Rhodopseudomonas palustris CGA009	GSM1711730	CTCGAG	0.666666667	6644	352	6172	120	0.052980132	0.928958459	0.018061409	0.491525424
Rhodopseudomonas palustris CGA009	GSM1711729	CTGCAG	0.666666667	7306	450	6682	174	0.061593211	0.914590747	0.023816042	0.442307692
Rhodopseudomonas palustris CGA009	GSM1711729	GANTC	0.5	22198	4289	16101	1808	0.193215605	0.725335616	0.081448779	0.406921437
Rhodopseudomonas palustris CGA009	GSM1711729	GCCCGCC	1	2783	382	2224	177	0.137261948	0.799137621	0.063600431	0.366726297
Rhodopseudomonas palustris CGA009	GSM1711730	GCCCGCC	1	2783	382	2224	177	0.137261948	0.799137621	0.063600431	0.366726297
Rhodopseudomonas palustris CGA009	GSM1711729	GTYGGAG	0.642857143	1559	143	1367	49	0.091725465	0.876844131	0.031430404	0.489583333
Rikenella microfusus DSM 15922	GSM1711731	-	-	75969	12005	59778	4186	0.158024984	0.786873593	0.055101423	0.482922611
Rikenella microfusus DSM 15922	GSM1711731	AGCNNNNNGTA	0.5	914	80	809	25	0.087527352	0.88512035	0.027352298	0.523809524
Rikenella microfusus DSM 15922	GSM1711731	CCGACY	0.75	4870	527	4108	235	0.108213552	0.843531828	0.04825462	0.3832021
Rikenella microfusus DSM 15922	GSM1711731	CCRGAG	0.75	4089	683	3107	299	0.167033505	0.759843483	0.073123013	0.391038697
Rikenella microfusus DSM 15922	GSM1711731	SCCAAB	0.611111	4839	439	4225	175	0.090721223	0.87311428	0.036164497	0.429967427
Rikenella microfusus DSM 15922	GSM1711731	TACNNNNNGCT	0.5	926	85	813	28	0.091792657	0.877969762	0.030237581	0.504424779
Ruminococcaceae bacterium AE2021	GSM1711733	-	-	53774	7944	42512	3318	0.147729386	0.790567932	0.061702682	0.410761854
Ruminococcaceae bacterium AE2021	GSM1711733	ACCNNNNNNNTGNG	0.571428571	719	52	646	21	0.07232267	0.898470097	0.029207232	0.424657534
Ruminococcaceae bacterium AE2021	GSM1711733	CACGAGH	0.619047571	729	45	668	16	0.061728395	0.916323731	0.021947874	0.475409836
Ruminococcaceae bacterium AE2021	GSM1711733	CCCGGNH	0.833333286	2619	197	2314	108	0.075219549	0.883543337	0.041237113	0.291803279
Ruminococcaceae bacterium AE2021	GSM1711733	CCGGB	0.9333332	11160	660	10115	385	0.059139785	0.906362007	0.034498208	0.263157895
Ruminococcaceae bacterium AE2021	GSM1711733	CGAGG	0.8	5856	291	5411	154	0.049692623	0.924009563	0.026297814	0.307865169
Ruminococcaceae bacterium AE2021	GSM1711733	CNCANNNNNNNGGT	0.571428571	718	51	646	21	0.071030641	0.899721448	0.029247911	0.416666667
Ruminococcus albus AD2013	GSM1711734	-	-	50583	11099	35987	3497	0.219421545	0.711444556	0.069133899	0.520827624
Ruminococcus albus AD2013	GSM1711734	CAGNNNNNNTANYC	0.5	1226	79	1112	35	0.064437194	0.907014682	0.028548124	0.385964912
Ruminococcus albus AD2013	GSM1711734	GAGGC	0.8	2832	304	2381	147	0.107344633	0.840748588	0.05190678	0.348115299
Ruminococcus albus AD2013	GSM1711734	GRNTANNNNNNCTG	0.5	1223	77	1115	31	0.062959935	0.911692559	0.025347506	0.425925926
Ruminococcus albus AD2013	GSM1711734	GWAATC	0.333333333	4532	485	3876	171	0.10701677	0.855251545	0.037731686	0.478658537
Ruminococcus albus AD2013	GSM1711734	TGATCY	0.416666667	5430	570	4554	306	0.104972376	0.838674033	0.056353591	0.301369863
Ruminococcus flavefaciens AE3010	GSM1711735	-	-	59017	12965	42033	4019	0.219682464	0.712218513	0.068099022	0.526731041
Ruminococcus flavefaciens AE3010	GSM1711735	CACAAT	0.333333333	939	243	613	83	0.258785942	0.652822151	0.088391906	0.490797546
Ruminococcus flavefaciens AE3010	GSM1711735	CGACC	0.8	3984	203	3674	107	0.050953815	0.922188755	0.02685743	0.309677419
Ruminococcus flavefaciens AE3010	GSM1711735	CTTGAYG	0.5	2059	44	2002	13	0.021369597	0.972316659	0.006313745	0.543859649
Ruminococcus flavefaciens AE3010	GSM1711735	TGAAAT	0.166666667	3455	691	2525	239	0.2	0.730824891	0.069175109	0.486021505
Ruminococcus gnavus AGR2154	GSM1711736	-	-	64240	9951	49983	4306	0.154903487	0.778066625	0.067029888	0.395945851
Ruminococcus gnavus AGR2154	GSM1711736	CTSAG	0.6	7555	497	6729	329	0.065784249	0.890668432	0.04354732	0.203389831
Ruminococcus gnavus AGR2154	GSM1711736	GAYGNNNNNNNTAC	0.5	724	56	642	26	0.077348066	0.886740331	0.035911602	0.365853659
Ruminococcus gnavus AGR2154	GSM1711736	GTANNNNNNNCRTC	0.5	707	48	641	18	0.067892504	0.906647808	0.025459689	0.454545455
Ruminococcus sp. HUN007	GSM1711737	-	-	25334	4878	18717	1739	0.192547565	0.738809505	0.06864293	0.474384162
Ruminococcus sp. HUN007	GSM1711737	AGACC	0.6	5124	360	4556	208	0.070257611	0.889149102	0.040593286	0.267605634
Ruminococcus sp. HUN007	GSM1711737	AGGNNNNNTAYG	0.5	885	139	697	49	0.157062147	0.787570621	0.055367232	0.478723404
Ruminococcus sp. HUN007	GSM1711737	CAGNNNNNNRTANNG	0.5	1378	111	1206	61	0.080551524	0.875181422	0.044267054	0.290697674
Ruminococcus sp. HUN007	GSM1711737	CNNTAYNNNNNNCTG	0.5	1379	109	1208	62	0.079042785	0.875997099	0.044960116	0.274853801
Ruminococcus sp. HUN007	GSM1711737	CRTANNNNNCCT	0.5	915	147	712	56	0.160655738	0.778142077	0.061202186	0.448275862
Ruminococcus sp. NK3A76	GSM1711738	-	-	55408	10386	41445	3577	0.187445856	0.747996679	0.064557465	0.487645921
Ruminococcus sp. NK3A76	GSM1711738	ACCNNNNNTRCC	0.583333333	832	53	768	11	0.063701923	0.923076923	0.013221154	0.65625
Ruminococcus sp. NK3A76	GSM1711738	CCGAGC	0.833333333	3802	104	3658	40	0.027354024	0.962125197	0.010520779	0.444444444
Ruminococcus sp. NK3A76	GSM1711738	GATC	0.5	15558	1633	13073	852	0.104962077	0.8402751	0.054762823	0.314285714
Ruminococcus sp. NK3A76	GSM1711738	GAYGNNNNNNNTGC	0.571428571	1461	139	1259	63	0.095140315	0.861738535	0.04312115	0.376237624
Ruminococcus sp. NK3A76	GSM1711738	GCANNNNNNNCRTC	0.571428571	1463	133	1259	71	0.090909091	0.860560492	0.048530417	0.303921569
Ruminococcus sp. NK3A76	GSM1711738	GGGAC	0.8	1268	133	1051	84	0.10488959	0.828864353	0.066246057	0.225806452
Ruminococcus sp. NK3A76	GSM1711738	GGYANNNNNGGT	0.583333333	833	51	769	13	0.06122449	0.923169268	0.015606242	0.59375
Saccharomonospora viridis DSM 43017	GSM1711739	-	-	65000	8033	53308	3659	0.123584615	0.820123077	0.056292308	0.37410195
Saccharomonospora viridis DSM 43017	GSM1711739	CGGCCGG	1	3692	441	2961	290	0.119447454	0.802004334	0.078548212	0.206566347
Saccharomonospora viridis DSM 43017	GSM1711739	GGGABCC	0.809523714	2110	213	1770	127	0.100947867	0.838862559	0.060189573	0.252941176
Salmonella bongori NCTC 12419	GSM1711740	-	-	25552	3584	20417	1551	0.140262993	0.799037257	0.06069975	0.395910419
Salmonella bongori NCTC 12419	GSM1711740	ACANNNNNNRTGG	0.5	847	119	685	43	0.140495868	0.808736718	0.050767414	0.469135802
Salmonella bongori NCTC 12419	GSM1711740	ATGCAT	0.333333333	1553	253	1224	76	0.162910496	0.788151964	0.04893754	0.537993921
Salmonella bongori NCTC 12419	GSM1711740	CAGAG	0.6	6220	798	5134	288	0.12829582	0.825401929	0.046302251	0.46961326
Salmonella bongori NCTC 12419	GSM1711740	CCAYNNNNNNTGT	0.5	843	108	694	41	0.128113879	0.823250297	0.048635824	0.44966443
Salmonella bongori NCTC 12419	GSM1711740	GATC	0.5	36051	2365	32756	930	0.065601509	0.908601703	0.025796788	0.435508346
Salmonella enterica subsp. enterica serovar Paratyphi A str. ATCC 9150	GSM1711742	-	-	39121	4982	31943	2196	0.127348483	0.816517983	0.056133534	0.388130398
Salmonella enterica subsp. enterica serovar Paratyphi A str. ATCC 9150	GSM1711742	CAGAG	0.6	5731	783	4646	302	0.136625371	0.810678765	0.052695865	0.443317972
Salmonella enterica subsp. enterica serovar Paratyphi A str. ATCC 9150	GSM1711742	CAGCTG	0.666666667	1508	56	1426	26	0.037135279	0.945623342	0.017241379	0.365853659
Salmonella enterica subsp. enterica serovar Paratyphi A str. ATCC 9150	GSM1711742	DNCCTGGCANNNNH	0.583333286	522	55	445	22	0.105363985	0.852490421	0.042145594	0.428571429
Salmonella enterica subsp. enterica serovar Paratyphi A str. ATCC 9150	GSM1711742	GAANNNNNNNNTCGC	0.533333333	1047	54	970	23	0.051575931	0.926456543	0.021967526	0.402597403
Salmonella enterica subsp. enterica serovar Paratyphi A str. ATCC 9150	GSM1711742	GATC	0.5	37409	2510	33950	949	0.067096153	0.90753562	0.025368227	0.451286499
Salmonella enterica subsp. enterica serovar Paratyphi A str. ATCC 9150	GSM1711742	GCGANNNNNNNNTTC	0.533333333	956	50	887	19	0.052301255	0.927824268	0.019874477	0.449275362
Salmonella enterica subsp. enterica serovar Paratyphi B str. SPB7	GSM1711743	-	-	75209	5231	67725	2253	0.069552846	0.900490633	0.029956521	0.397915553
Salmonella enterica subsp. enterica serovar Paratyphi B str. SPB7	GSM1711743	ATGCAT	0.333333333	2884	248	2543	93	0.085991678	0.881761442	0.032246879	0.454545455
Salmonella enterica subsp. enterica serovar Paratyphi B str. SPB7	GSM1711743	CAGAG	0.6	12110	841	10939	330	0.069446738	0.903303055	0.027250206	0.436379163
Salmonella enterica subsp. enterica serovar Paratyphi B str. SPB7	GSM1711743	CRTANNNNNNNNTCGC	0.53125	649	40	594	15	0.061633282	0.915254237	0.023112481	0.454545455
Salmonella enterica subsp. enterica serovar Paratyphi B str. SPB7	GSM1711743	GATC	0.5	77302	2647	73651	1004	0.034242322	0.952769657	0.012988021	0.450013695
Salmonella enterica subsp. enterica serovar Paratyphi B str. SPB7	GSM1711743	GCGANNNNNNNNTAYG	0.53125	600	35	549	16	0.058333333	0.915	0.026666667	0.37254902
Salmonella enterica subsp. enterica serovar Paratyphi B str. SPB7	GSM1711743	HCCTGGYANNNNH	0.551282	1572	85	1460	27	0.054071247	0.928753181	0.017175573	0.517857143
Sedimentitalea nanhaiensis DSM 24252	GSM1711667	-	-	34790	4363	28546	1881	0.1254096	0.820523139	0.054067261	0.397501602
Sedimentitalea nanhaiensis DSM 24252	GSM1711667	ATGNNNNNNTTGG	0.461538462	842	80	731	31	0.095011876	0.868171021	0.036817102	0.441441441
Sedimentitalea nanhaiensis DSM 24252	GSM1711667	CCAANNNNNNCAT	0.461538462	822	72	725	25	0.087591241	0.881995134	0.030413625	0.484536082
Sedimentitalea nanhaiensis DSM 24252	GSM1711667	GANTC	0.5	16410	2452	12919	1039	0.149421085	0.787263863	0.063315052	0.404755085
Sediminibacter sp. Hel_I_10	GSM1711745	-	-	32383	4707	25760	1916	0.145354044	0.795479109	0.059166847	0.421410237
Sediminibacter sp. Hel_I_10	GSM1711745	GGTGA	0.6	6556	255	6177	124	0.038895668	0.94219036	0.018913972	0.345646438
Sediminibacter sp. Hel_I_10	GSM1711745	RGATCY	0.5	6364	346	5839	179	0.054368322	0.917504714	0.028126964	0.318095238
Sediminibacterium sp. OR53	GSM1711746	-	-	4970	600	4112	258	0.120724346	0.827364185	0.051911469	0.398601399
Selenomonas ruminantium AB3002	GSM1711747	-	-	109686	19584	81654	8448	0.178546031	0.744434112	0.077019857	0.397260274
Selenomonas ruminantium AB3002	GSM1711747	CAAGAG	0.5	1823	224	1505	94	0.122874383	0.82556226	0.051563357	0.408805031
Selenomonas ruminantium AB3002	GSM1711747	CAAGNNNNNNNTRRG	0.5	513	43	449	21	0.083820663	0.875243665	0.040935673	0.34375
Selenomonas ruminantium AB3002	GSM1711747	CRTABGC	0.595238	2379	212	2064	103	0.089113073	0.867591425	0.043295502	0.346031746
Selenomonas ruminantium AB3002	GSM1711747	CYYANNNNNNNCTTG	0.5	514	40	454	20	0.077821012	0.883268482	0.038910506	0.333333333
Selenomonas ruminantium AB3002	GSM1711747	GCCAYNNNNNYTG	0.576923077	1025	55	943	27	0.053658537	0.92	0.026341463	0.341463415
Selenomonas ruminantium AB3002	GSM1711747	TCANNNNNNDRTGG	0.488095214	602	74	497	31	0.122923588	0.825581395	0.051495017	0.40952381
Selenomonas ruminantium AC2024	GSM1711748	-	-	142475	21353	111698	9424	0.149871907	0.783983155	0.066144938	0.387594632
Selenomonas ruminantium AC2024	GSM1711748	CAGNNNNNNNNTTRG	0.5	574	45	510	19	0.078397213	0.888501742	0.033101045	0.40625
Selenomonas ruminantium AC2024	GSM1711748	CYAANNNNNNNNCTG	0.5	579	47	512	20	0.081174439	0.884283247	0.034542314	0.402985075
Selenomonas ruminantium AC2024	GSM1711748	GAAGAT	0.333333333	2767	144	2558	65	0.052041923	0.924466932	0.023491146	0.377990431
Shewanella woodyi ATCC 51908	GSM1711749	-	-	32607	5025	25409	2173	0.154108014	0.779249854	0.066642132	0.396221173
Shewanella woodyi ATCC 51908	GSM1711749	CACNNNNNNNNTTTC	0.466666667	632	55	550	27	0.087025316	0.870253165	0.042721519	0.341463415
Shewanella woodyi ATCC 51908	GSM1711749	GAAANNNNNNNNGTG	0.466666667	635	56	552	27	0.088188976	0.869291339	0.042519685	0.34939759
Shewanella woodyi ATCC 51908	GSM1711749	GATC	0.5	52895	3631	47887	1377	0.06864543	0.905321864	0.026032706	0.450079872
Shewanella woodyi ATCC 51908	GSM1711749	GTCAGG	0.666666667	1992	124	1822	46	0.062248996	0.914658635	0.023092369	0.458823529
Sinorhizobium medicae WSM1115	GSM1711750	-	-	18071	2549	14396	1126	0.141054729	0.796635493	0.062309778	0.387210884
Sinorhizobium medicae WSM1115	GSM1711750	GANTC	0.5	22161	3931	16549	1681	0.177383692	0.74676233	0.075853978	0.400926586
Solitalea canadensis DSM 3403	GSM1711751	-	-	19476	2560	15724	1192	0.131443828	0.807352639	0.061203533	0.364605544
Solitalea canadensis DSM 3403	GSM1711751	CAGNNNNNNRTGG	0.576923077	1012	53	938	21	0.052371542	0.92687747	0.020750988	0.432432432
Solitalea canadensis DSM 3403	GSM1711751	CCAYNNNNNNCTG	0.576923077	1028	45	965	18	0.043774319	0.938715953	0.017509728	0.428571429
Solitalea canadensis DSM 3403	GSM1711751	CTGCAG	0.666666667	2686	94	2554	38	0.034996277	0.950856292	0.014147431	0.424242424
Solitalea canadensis DSM 3403	GSM1711751	GCMRGAG	0.714285714	1980	79	1869	32	0.03989899	0.943939394	0.016161616	0.423423423
Sphaerobacter thermophilus DSM 20745	GSM1711752	-	-	47212	7014	37495	2703	0.148563924	0.794183682	0.057252393	0.443655449
Sphaerobacter thermophilus DSM 20745	GSM1711752	CACGGA	0.666666667	2331	542	1527	262	0.232518233	0.655083655	0.112398112	0.348258706
Sphaerobacter thermophilus DSM 20745	GSM1711752	CGANNNNNNTCG	0.583333333	5178	534	4479	165	0.103128621	0.865005794	0.031865585	0.527896996
Sphaerobacter thermophilus DSM 20745	GSM1711752	GGACGAC	0.714285714	1777	155	1561	61	0.087225661	0.87844682	0.034327518	0.435185185
Sphaerobacter thermophilus DSM 20745	GSM1711752	GGGGAG	0.833333333	3868	923	2419	526	0.238624612	0.625387797	0.13598759	0.273982057
Sphaerobacter thermophilus DSM 20745	GSM1711752	GYCACG	0.75	9741	1311	7899	531	0.134585771	0.810902371	0.054511857	0.423452769
Sphaerobacter thermophilus DSM 20745	GSM1711752	TTAA	0	870	299	483	88	0.343678161	0.555172414	0.101149425	0.545219638
Sphingomonas melonis C3	GSM1711753	-	-	14278	1691	11671	916	0.118433954	0.817411402	0.064154644	0.297276563
Sphingomonas melonis C3	GSM1711753	GANTC	0.5	9518	1630	7149	739	0.171254465	0.751103173	0.077642362	0.376108062
Spirochaeta africana DSM 8902	GSM1711754	-	-	125073	4370	118396	2307	0.034939595	0.946615177	0.018445228	0.308971095
Spirochaeta africana DSM 8902	GSM1711754	AAATTC	0.166666667	1848	135	1650	63	0.073051948	0.892857143	0.034090909	0.363636364
Spirochaeta africana DSM 8902	GSM1711754	CAATNAG	0.357142857	2670	81	2553	36	0.030337079	0.956179775	0.013483146	0.384615385
Spirochaeta africana DSM 8902	GSM1711754	GAATTY	0.25	4802	293	4396	113	0.061016243	0.915451895	0.023531862	0.443349754
Spirochaeta africana DSM 8902	GSM1711754	GCWGCAGCD	0.703703667	8065	54	7937	74	0.006695598	0.984128952	0.009175449	-0.15625
Spirochaeta smaragdinae DSM 11293	GSM1711756	-	-	26174	2223	22963	988	0.084931612	0.877321006	0.037747383	0.384615385
Spirochaeta smaragdinae DSM 11293	GSM1711756	ATTAAT	0	2264	333	1833	98	0.147084806	0.809628975	0.043286219	0.545243619
Spirochaeta smaragdinae DSM 11293	GSM1711756	CTAG	0.5	2391	340	1897	154	0.142199916	0.793391886	0.064408197	0.376518219
Spirochaeta smaragdinae DSM 11293	GSM1711756	RAATTY	0.166666667	14240	1328	12335	577	0.093258427	0.86622191	0.040519663	0.394225722
Spirochaeta thermophila DSM 6578	GSM1711757	-	-	12451	1095	10838	518	0.087944743	0.870452173	0.041603084	0.357718537
Spirochaeta thermophila DSM 6578	GSM1711757	GACNNNNNNTGC	0.583333333	768	51	689	28	0.06640625	0.897135417	0.036458333	0.291139241
Spirochaeta thermophila DSM 6578	GSM1711757	GCANNNNNNGTC	0.583333333	765	48	693	24	0.062745098	0.905882353	0.031372549	0.333333333
Sporocytophaga myxococcoides DSM 11118	GSM1711758	-	-	13599	2462	10311	826	0.181042724	0.758217516	0.06073976	0.49756691
Staphylococcus aureus subsp. aureus USA300_TCH1516	GSM1711759	-	-	20881	3895	15539	1447	0.186533212	0.744169341	0.069297447	0.458255335
Staphylococcus aureus subsp. aureus USA300_TCH1516	GSM1711759	ACANNNNNNRTGG	0.5	509	34	452	23	0.066797642	0.888015717	0.04518664	0.192982456
Staphylococcus aureus subsp. aureus USA300_TCH1516	GSM1711759	AGGNNNNNGAT	0.5	743	134	571	38	0.180349933	0.768506057	0.051144011	0.558139535
Staphylococcus aureus subsp. aureus USA300_TCH1516	GSM1711759	ATCNNNNNCCT	0.5	749	128	581	40	0.170894526	0.775700935	0.053404539	0.523809524
Staphylococcus aureus subsp. aureus USA300_TCH1516	GSM1711759	CCAYNNNNNNTGT	0.5	505	32	451	22	0.063366337	0.893069307	0.043564356	0.185185185
Staphylothermus marinus F1	GSM1711761	-	-	15280	1233	13552	495	0.080693717	0.886910995	0.032395288	0.427083333
Staphylothermus marinus F1	GSM1711761	CAYNNNNNNTCA	0.458333333	3078	164	2839	75	0.053281352	0.922352177	0.024366472	0.372384937
Staphylothermus marinus F1	GSM1711761	CTCGAG	0.666666667	954	17	933	4	0.017819706	0.977987421	0.004192872	0.619047619
Staphylothermus marinus F1	GSM1711761	GATC	0.5	27676	976	26211	489	0.035265212	0.94706605	0.017668738	0.332423208
Staphylothermus marinus F1	GSM1711761	GGNACB	0.694444333	5046	199	4770	77	0.039437178	0.94530321	0.015259612	0.442028986
Staphylothermus marinus F1	GSM1711761	TGANNVNNNRTG	0.472222167	2255	189	1993	73	0.083813747	0.883813747	0.032372506	0.442748092
Streptobacillus moniliformis DSM 12112	GSM1711762	-	-	5692	652	4709	331	0.114546732	0.827301476	0.058151792	0.326551373
Streptobacillus moniliformis DSM 12112	GSM1711762	ATTYNNNNNCTC	0.416666667	703	42	624	37	0.059743954	0.887624467	0.052631579	0.063291139
Streptobacillus moniliformis DSM 12112	GSM1711762	GADTC	0.4666666	4269	172	4019	78	0.040290466	0.941438276	0.018271258	0.376
Streptobacillus moniliformis DSM 12112	GSM1711762	GAGNNNNNRAAT	0.416666667	742	90	591	61	0.121293801	0.796495957	0.082210243	0.19205298
Streptobacillus moniliformis DSM 12112	GSM1711762	GATC	0.5	4667	108	4485	74	0.023141204	0.961002786	0.01585601	0.186813187
Streptomyces sp. WMMB 714	GSM1711764	-	-	16492	2932	12496	1064	0.177783168	0.757700703	0.064516129	0.467467467
Streptosporangium roseum DSM 43021	GSM1711765	-	-	31971	4201	25935	1835	0.131400332	0.811203904	0.057395765	0.391981445
Streptosporangium roseum DSM 43021	GSM1711765	GTGANNNNNRTCG	0.538461538	1458	116	1277	65	0.079561043	0.875857339	0.044581619	0.281767956
Streptosporangium roseum DSM 43021	GSM1711765	VNNNNNNNCGAYNNNNNTCAC	0.531746	1369	104	1200	65	0.07596786	0.876552228	0.047479912	0.230769231
Sulfolobus acidocaldarius DSM 639	GSM1711766	-	-	36326	4464	30100	1762	0.122887188	0.828607609	0.048505203	0.433986508
Sulfolobus acidocaldarius DSM 639	GSM1711766	AGGATCY	0.5	535	17	506	12	0.031775701	0.945794393	0.022429907	0.172413793
Sulfolobus acidocaldarius DSM 639	GSM1711766	GGCCNNNR	0.75	591	50	524	17	0.084602369	0.886632826	0.028764805	0.492537313
Sulfolobus acidocaldarius DSM 639	GSM1711766	RGATCC	0.583333333	1404	70	1308	26	0.04985755	0.931623932	0.018518519	0.458333333
Sulfurimonas denitrificans DSM 1251	GSM1711767	-	-	57883	6514	48634	2735	0.11253736	0.840212152	0.047250488	0.408584712
Sulfurimonas denitrificans DSM 1251	GSM1711767	ACATG	0.4	5346	299	4861	186	0.055929667	0.909277965	0.034792368	0.232989691
Sulfurimonas denitrificans DSM 1251	GSM1711767	BCATGT	0.444444333	2455	75	2331	49	0.030549898	0.949490835	0.019959267	0.209677419
Sulfurimonas denitrificans DSM 1251	GSM1711767	CAGRAG	0.583333333	1947	58	1867	22	0.02978942	0.958911145	0.011299435	0.45
Sulfurimonas denitrificans DSM 1251	GSM1711767	CCHGGB	0.833333167	848	7	838	3	0.008254717	0.988207547	0.003537736	0.4
Sulfurimonas denitrificans DSM 1251	GSM1711767	GATCHNNH	0.45833325	2958	38	2894	26	0.012846518	0.978363759	0.008789723	0.1875
Sulfurimonas denitrificans DSM 1251	GSM1711767	RAAANNNNNNNTGAA	0.333333333	927	82	808	37	0.088457389	0.87162891	0.0399137	0.378151261
Sulfurimonas denitrificans DSM 1251	GSM1711767	TTCANNNNNNNTTTY	0.333333333	892	52	815	25	0.058295964	0.91367713	0.028026906	0.350649351
Sulfurospirillum barnesii SES-3	GSM1711768	-	-	55755	5752	47715	2288	0.103165635	0.855797686	0.041036678	0.430845771
Sulfurospirillum barnesii SES-3	GSM1711768	CGANNNNNNTAA	0.416666667	630	34	584	12	0.053968254	0.926984127	0.019047619	0.47826087
Sulfurospirillum barnesii SES-3	GSM1711768	GATCWTNY	0.375	758	15	735	8	0.019788918	0.969656992	0.01055409	0.304347826
Sulfurospirillum barnesii SES-3	GSM1711768	TACATGTAR	0.277777778	3564	830	1872	862	0.2328844	0.525252525	0.241863075	-0.01891253
Sulfurospirillum barnesii SES-3	GSM1711768	TTANNNNNNTCG	0.416666667	630	35	585	10	0.055555556	0.928571429	0.015873016	0.555555556
Sulfurospirillum barnesii SES-3	GSM1711768	VDGAGCWB	0.583333125	4624	170	4348	106	0.036764706	0.940311419	0.022923875	0.231884058
Syntrophobotulus glycolicus DSM 8271	GSM1711769	-	-	40076	6216	31128	2732	0.1551053	0.776724224	0.068170476	0.389360751
Syntrophobotulus glycolicus DSM 8271	GSM1711769	ATTAAT	0	3326	735	2269	322	0.22098617	0.682200842	0.096812989	0.390728477
Syntrophobotulus glycolicus DSM 8271	GSM1711769	CGANNNNNNNNTGNNC	0.5625	1119	55	1037	27	0.049151028	0.926720286	0.024128686	0.341463415
Syntrophobotulus glycolicus DSM 8271	GSM1711769	GNNCANNNNNNNNTCG	0.5625	1110	46	1041	23	0.041441441	0.937837838	0.020720721	0.333333333
Syntrophothermus lipocalidus DSM 12680	GSM1711770	-	-	36661	5764	28446	2451	0.157224298	0.775919915	0.066855787	0.403286671
Syntrophothermus lipocalidus DSM 12680	GSM1711770	CGCCT	0.8	4800	471	4102	227	0.098125	0.854583333	0.047291667	0.349570201
Syntrophothermus lipocalidus DSM 12680	GSM1711770	GATC	0.5	14482	989	13054	439	0.068291672	0.901394835	0.030313493	0.385154062
Teredinibacter sp. 991H.S.0a.06	GSM1711772	-	-	39685	4372	33599	1714	0.11016757	0.846642308	0.043190122	0.436740059
Thermacetogenium phaeum DSM 12270	GSM1711773	-	-	11034	1738	8646	650	0.157513141	0.783578032	0.058908827	0.45561139
Thermacetogenium phaeum DSM 12270	GSM1711773	CAGAAA	0.333333333	2284	342	1805	137	0.149737303	0.79028021	0.059982487	0.427974948
Thermacetogenium phaeum DSM 12270	GSM1711773	CCCRAG	0.75	1979	209	1692	78	0.105608893	0.854977261	0.039413845	0.456445993
Thermacetogenium phaeum DSM 12270	GSM1711773	CCTCC	0.8	13279	1886	10606	787	0.142028767	0.798704722	0.059266511	0.411148522
Thermacetogenium phaeum DSM 12270	GSM1711773	CGCG	1	12773	956	11341	476	0.074845377	0.887888515	0.037266108	0.335195531
Thermacetogenium phaeum DSM 12270	GSM1711773	CTACT	0.4	2321	322	1869	130	0.138733305	0.805256355	0.05601034	0.424778761
Thermacetogenium phaeum DSM 12270	GSM1711773	GATC	0.5	34120	2340	30726	1054	0.068581477	0.90052755	0.030890973	0.378903948
Thermacetogenium phaeum DSM 12270	GSM1711773	GGNCC	0.9	18593	1447	16426	720	0.077824988	0.883450761	0.038724251	0.335486848
Thermacetogenium phaeum DSM 12270	GSM1711773	RAACTC	0.416666667	2927	309	2466	152	0.105568842	0.842500854	0.051930304	0.340563991
Thermanaerovibrio acidaminovorans DSM 6589	GSM1711774	-	-	147156	11355	129875	5926	0.077163011	0.8825668	0.040270189	0.31416006
Thermanaerovibrio acidaminovorans DSM 6589	GSM1711774	GGCCT	0.8	11091	359	10490	242	0.032368587	0.94581192	0.021819493	0.194675541
Thermoanaerobacter sp. X514	GSM1711775	-	-	11486	1379	9457	650	0.120059203	0.823350165	0.056590632	0.359290291
Thermoanaerobacter sp. X514	GSM1711775	GATC	0.5	3732	194	3462	76	0.051982851	0.927652733	0.020364416	0.437037037
Thermoanaerobacter sp. X514	GSM1711775	GGCAS	0.8	5185	340	4682	163	0.06557377	0.902989392	0.031436837	0.351888668
Thermobacillus composti KWC4	GSM1711776	-	-	140814	19380	113966	7468	0.137628361	0.80933714	0.053034499	0.443682956
Thermobacillus composti KWC4	GSM1711776	ACGGCCGY	0.8125	1347	81	1205	61	0.06013363	0.894580549	0.04528582	0.14084507
Thermobacillus composti KWC4	GSM1711776	CCAAG	0.6	4025	665	3042	318	0.165217391	0.755776398	0.079006211	0.353001017
Thermobacillus composti KWC4	GSM1711776	CCAGGRAH	0.604166625	726	58	640	28	0.079889807	0.8815427	0.038567493	0.348837209
Thermobacillus composti KWC4	GSM1711776	CCANNNNNNCTC	0.583333333	1225	147	1022	56	0.12	0.834285714	0.045714286	0.448275862
Thermobacillus composti KWC4	GSM1711776	GAGNNNNNNTGG	0.583333333	1228	171	999	58	0.139250814	0.813517915	0.04723127	0.493449782
Thermobacillus composti KWC4	GSM1711776	GCWGCAA	0.571428571	1641	190	1357	94	0.115783059	0.826934796	0.057282145	0.338028169
Thermobacillus composti KWC4	GSM1711776	KCGGCCGTM	0.777777778	812	47	744	21	0.057881773	0.916256158	0.025862069	0.382352941
Thermogemmatispora sp. PM5	GSM1711777	-	-	672512	110884	520871	40757	0.164880329	0.774515548	0.060604123	0.462454086
Thermogemmatispora sp. PM5	GSM1711777	AGGCCT	0.666666667	2222	251	1826	145	0.112961296	0.821782178	0.065256526	0.267676768
Thermogemmatispora sp. PM5	GSM1711777	CCAAAA	0.333333333	1457	345	1002	110	0.23678792	0.687714482	0.075497598	0.516483516
Thermogemmatispora sp. PM5	GSM1711777	CCANNNNNNNCTTC	0.535714286	1243	176	1006	61	0.14159292	0.809332261	0.049074819	0.485232068
Thermogemmatispora sp. PM5	GSM1711777	CCGGAG	0.833333333	3684	526	2898	260	0.142779587	0.786644951	0.070575461	0.338422392
Thermogemmatispora sp. PM5	GSM1711777	CGACTG	0.666666667	3158	441	2538	179	0.139645345	0.803673211	0.056681444	0.422580645
Thermogemmatispora sp. PM5	GSM1711777	DCCCGG	0.888888833	11441	2035	8503	903	0.177869067	0.743204265	0.078926667	0.38529612
Thermogemmatispora sp. PM5	GSM1711777	GAAGNNNNNNNTGG	0.535714286	1251	203	981	67	0.162270184	0.784172662	0.053557154	0.503703704
Thermogemmatispora sp. PM5	GSM1711777	GAWTC	0.4	13707	2023	11053	631	0.147588823	0.806376304	0.046034873	0.524491334
Thermogemmatispora sp. PM5	GSM1711777	GCCGANC	0.785714286	7182	622	6247	313	0.086605402	0.869813422	0.043581175	0.330481283
Thermogemmatispora sp. PM5	GSM1711777	GGTGGA	0.666666667	3006	458	2377	171	0.152361943	0.79075183	0.056886228	0.456279809
Thermogemmatispora sp. PM5	GSM1711777	GTAATD	0.222222167	2285	439	1755	91	0.192122538	0.768052516	0.039824945	0.656603774
Thermogemmatispora sp. PM5	GSM1711777	GTRATC	0.416666667	5694	633	4878	183	0.111169652	0.856691254	0.032139094	0.551470588
Thermoplasma acidophilum DSM 1728	GSM1711778	-	-	17415	1773	14914	728	0.101808786	0.856388171	0.041803043	0.417832867
Thermoplasma acidophilum DSM 1728	GSM1711778	CATG	0.5	33491	2081	30759	651	0.062136096	0.918425846	0.019438058	0.523426061
Thermoplasma acidophilum DSM 1728	GSM1711778	CGCG	1	8900	369	8394	137	0.041460674	0.943146067	0.015393258	0.458498024
Thermoplasma acidophilum DSM 1728	GSM1711778	CVTCGANGV	0.648148	1223	29	1188	6	0.023712183	0.971381848	0.004905969	0.657142857
Thermoplasma acidophilum DSM 1728	GSM1711778	GANTC	0.5	19349	1015	17876	458	0.052457491	0.923872035	0.023670474	0.378139851
Thermoplasma acidophilum DSM 1728	GSM1711778	GATC	0.5	53408	2651	49611	1146	0.049636759	0.928905782	0.02145746	0.396365552
Thermoplasma acidophilum DSM 1728	GSM1711778	GTNAC	0.5	9774	392	9263	119	0.040106405	0.947718437	0.012175159	0.534246575
Thermoplasma acidophilum DSM 1728	GSM1711778	STCGAS	0.666666667	2022	44	1962	16	0.021760633	0.970326409	0.007912957	0.466666667
Thermoplasma volcanium GSS1	GSM1711779	-	-	8610	1441	6565	604	0.167363531	0.762485482	0.070150987	0.409290954
Thermoplasma volcanium GSS1	GSM1711779	CATG	0.5	10200	1297	8515	388	0.127156863	0.834803922	0.038039216	0.539465875
Thermoplasma volcanium GSS1	GSM1711779	CCNGG	0.9	5987	268	5620	99	0.044763655	0.938700518	0.016535828	0.460490463
Thermoplasma volcanium GSS1	GSM1711779	CGCC	1	5593	270	5230	93	0.048274629	0.935097443	0.016627928	0.487603306
Thermoplasma volcanium GSS1	GSM1711779	GATC	0.5	16183	1516	14124	543	0.093678552	0.872767719	0.033553729	0.472559495
Thermoplasma volcanium GSS1	GSM1711779	GGRAG	0.7	5921	343	5457	121	0.057929404	0.921634859	0.020435737	0.478448276
Thermoplasma volcanium GSS1	GSM1711779	GWNAC	0.5	16778	1607	14636	535	0.095780188	0.872332817	0.031886995	0.500466853
Thermoplasma volcanium GSS1	GSM1711779	TGAWTC	0.333333333	1957	237	1637	83	0.12110373	0.836484415	0.042411855	0.48125
Thermosipho melanesiensis BI429	GSM1711780	-	-	20150	1581	17909	660	0.078461538	0.888784119	0.032754342	0.410977242
Thermosipho melanesiensis BI429	GSM1711780	CCGG	1	2760	165	2499	96	0.059782609	0.905434783	0.034782609	0.264367816
Thermosipho melanesiensis BI429	GSM1711780	CGCC	1	2279	91	2121	67	0.039929794	0.930671347	0.029398859	0.151898734
Thermosipho melanesiensis BI429	GSM1711780	CGNNANNNNNNRTAY	0.466666667	514	26	477	11	0.050583658	0.928015564	0.021400778	0.405405405
Thermosipho melanesiensis BI429	GSM1711780	GATC	0.5	5449	133	5237	79	0.024408148	0.961093779	0.014498073	0.254716981
Thermosipho melanesiensis BI429	GSM1711780	RTAYNNNNNNTNNCG	0.466666667	513	24	482	7	0.046783626	0.93957115	0.013645224	0.548387097
Thiobacillus denitrificans ATCC 25259	GSM1711782	-	-	38717	3569	33340	1808	0.092181729	0.861120438	0.046697833	0.327506044
Thiobacillus denitrificans ATCC 25259	GSM1711782	ACCAGG	0.666666667	1886	62	1797	27	0.032873807	0.95281018	0.014316013	0.393258427
Thiobacillus denitrificans ATCC 25259	GSM1711782	ACGACC	0.666666667	3473	135	3274	64	0.038871293	0.942700835	0.018427872	0.35678392
Thiobacillus denitrificans ATCC 25259	GSM1711782	CCAAGA	0.5	677	62	587	28	0.091580502	0.867060561	0.041358936	0.377777778
Thiobacillus denitrificans ATCC 25259	GSM1711782	YACAGG	0.583333333	1177	161	965	51	0.136788445	0.819881054	0.043330501	0.518867925
Thiomicrospira crunogena XCL-2	GSM1711783	-	-	100435	13220	82336	4879	0.131627421	0.819793897	0.048578683	0.460854191
Thiomicrospira kuenenii DSM 12350	GSM1711784	-	-	32594	4935	25641	2018	0.151408235	0.78667853	0.061913236	0.419531138
Thiomicrospira kuenenii DSM 12350	GSM1711784	GAAGNNNNNNNTGA	0.464285714	876	51	809	16	0.058219178	0.923515982	0.01826484	0.52238806
Thiomicrospira kuenenii DSM 12350	GSM1711784	TCANNNNNNNCTTC	0.464285714	870	40	818	12	0.045977011	0.940229885	0.013793103	0.538461538
Thiomicrospira pelophila DSM 1534	GSM1711785	-	-	68738	7715	57178	3845	0.112237772	0.831825191	0.055937036	0.334775087
Thiomicrospira pelophila DSM 1534	GSM1711785	AACNNNNNNTYTC	0.423076923	558	45	486	27	0.080645161	0.870967742	0.048387097	0.25
Thiomicrospira pelophila DSM 1534	GSM1711785	GARANNNNNNGTT	0.423076923	566	54	485	27	0.09540636	0.856890459	0.04770318	0.333333333
Thiomicrospira sp. MA2-6	GSM1711786	-	-	175032	25932	138577	10523	0.148155766	0.791723799	0.060120435	0.422685503
Tolumonas sp. BRL6-1	GSM1711788	-	-	49293	5846	41249	2198	0.118596961	0.836812529	0.04459051	0.453505719
Tolumonas sp. BRL6-1	GSM1711788	ACAYNNNNNGTG	0.5	722	108	592	22	0.149584488	0.819944598	0.030470914	0.661538462
Tolumonas sp. BRL6-1	GSM1711788	CACNNNNNRTGT	0.5	715	97	593	25	0.135664336	0.829370629	0.034965035	0.590163934
Tolumonas sp. BRL6-1	GSM1711788	CTGCAG	0.666666667	2972	142	2756	74	0.047779273	0.927321669	0.024899058	0.314814815
Tolumonas sp. BRL6-1	GSM1711788	GATC	0.5	42997	2506	39384	1107	0.058283136	0.915970882	0.025745982	0.387212843
Treponema caldaria DSM 7334	GSM1711755	-	-	23307	2006	20269	1032	0.086068563	0.869652894	0.044278543	0.320605662
Treponema caldaria DSM 7334	GSM1711755	GCCAT	0.6	8107	288	7643	176	0.035524855	0.942765511	0.021709634	0.24137931
Treponema caldaria DSM 7334	GSM1711755	RAATTY	0.166666667	10916	864	9717	335	0.079149872	0.890161231	0.030688897	0.441201001
Treponema denticola ATCC 35405	GSM1711789	-	-	62702	7157	51855	3690	0.11414309	0.827007113	0.058849797	0.319627547
Treponema denticola ATCC 35405	GSM1711789	CAGNNNNNNNTCCD	0.559523786	710	26	676	8	0.036619718	0.952112676	0.011267606	0.529411765
Treponema denticola ATCC 35405	GSM1711789	CAGNNNNNNNTNCC	0.571428571	1012	29	960	23	0.028656126	0.948616601	0.022727273	0.115384615
Treponema denticola ATCC 35405	GSM1711789	CNACNNNNNNTTC	0.5	976	38	913	25	0.038934426	0.93545082	0.025614754	0.206349206
Treponema denticola ATCC 35405	GSM1711789	CTAAT	0.2	3340	494	2584	262	0.147904192	0.773652695	0.078443114	0.306878307
Treponema denticola ATCC 35405	GSM1711789	CTCTTC	0.5	1715	61	1619	35	0.035568513	0.944023324	0.020408163	0.270833333
Treponema denticola ATCC 35405	GSM1711789	GAAGAG	0.5	1719	61	1623	35	0.035485748	0.944153578	0.020360675	0.270833333
Treponema denticola ATCC 35405	GSM1711789	GAANNNNNNGTNG	0.5	919	40	855	24	0.043525571	0.930359086	0.026115343	0.25
Treponema denticola ATCC 35405	GSM1711789	GGANNNNNNNCTG	0.576923077	902	33	853	16	0.036585366	0.945676275	0.017738359	0.346938776
Treponema denticola ATCC 35405	GSM1711789	GGHANNNNNNNCGG	0.630952357	1400	30	1352	18	0.021428571	0.965714286	0.012857143	0.25
Treponema denticola ATCC 35405	GSM1711789	GGHANNNNNNNCTG	0.559523786	808	27	761	20	0.033415842	0.941831683	0.024752475	0.14893617
Treponema denticola ATCC 35405	GSM1711789	GGNCC	0.9	5883	140	5656	87	0.023797382	0.961414244	0.014788373	0.233480176
Treponema denticola ATCC 35405	GSM1711789	RAATTY	0.166666667	21389	2358	17904	1127	0.110243583	0.837065781	0.052690635	0.353228121
Treponema denticola ATCC 35405	GSM1711789	SAAAGAGMH	0.425925889	726	26	686	14	0.035812672	0.944903581	0.019283747	0.3
Treponema succinifaciens DSM 2489	GSM1711790	-	-	114564	12889	95783	5892	0.112504801	0.836065431	0.051429769	0.372557372
Treponema succinifaciens DSM 2489	GSM1711790	AACNNNNNCTC	0.5	972	72	859	41	0.074074074	0.883744856	0.04218107	0.274336283
Treponema succinifaciens DSM 2489	GSM1711790	AGGAC	0.6	3609	190	3318	101	0.052646162	0.919368246	0.027985592	0.305841924
Treponema succinifaciens DSM 2489	GSM1711790	CATCC	0.6	3317	200	2992	125	0.060295448	0.902019897	0.037684655	0.230769231
Treponema succinifaciens DSM 2489	GSM1711790	CCAGH	0.6666666	14495	839	13266	390	0.057882028	0.915212142	0.02690583	0.365337673
Treponema succinifaciens DSM 2489	GSM1711790	CCANNNNNNNNTGG	0.571428571	590	50	512	28	0.084745763	0.86779661	0.047457627	0.282051282
Treponema succinifaciens DSM 2489	GSM1711790	CCWGGBV	0.761904571	1995	203	1727	65	0.101754386	0.86566416	0.032581454	0.514925373
Treponema succinifaciens DSM 2489	GSM1711790	CGGCAG	0.833333333	1375	102	1217	56	0.074181818	0.885090909	0.040727273	0.291139241
Treponema succinifaciens DSM 2489	GSM1711790	GAGNNNNNGTT	0.5	978	74	864	40	0.075664622	0.883435583	0.040899796	0.298245614
Treponema succinifaciens DSM 2489	GSM1711790	GAGNNNNNNNRTC	0.538461538	1251	66	1145	40	0.052757794	0.915267786	0.03197442	0.245283019
Treponema succinifaciens DSM 2489	GSM1711790	GATC	0.5	5070	162	4829	79	0.031952663	0.952465483	0.015581854	0.34439834
Treponema succinifaciens DSM 2489	GSM1711790	GAYNNNNNNNCTC	0.538461538	1122	55	1035	32	0.049019608	0.922459893	0.028520499	0.264367816
Treponema succinifaciens DSM 2489	GSM1711790	GGATG	0.6	3301	206	2966	129	0.062405332	0.898515601	0.039079067	0.229850746
Treponema succinifaciens DSM 2489	GSM1711790	GTSAC	0.6	1531	152	1319	60	0.099281515	0.861528413	0.039190072	0.433962264
Treponema succinifaciens DSM 2489	GSM1711790	RAATTY	0.166666667	31531	3347	26593	1591	0.106149504	0.843392217	0.050458279	0.355609559
Treponema succinifaciens DSM 2489	GSM1711790	RAGCTBNY	0.52083325	8092	327	7530	235	0.040410282	0.93054869	0.029041028	0.163701068
Treponema succinifaciens DSM 2489	GSM1711790	TTTAAA	0	7238	1065	5606	567	0.147140094	0.774523349	0.078336557	0.305147059
Veillonella parvula DSM 2008	GSM1711791	-	-	16329	2275	12782	1272	0.139322677	0.782779105	0.077898218	0.282774175
Veillonella parvula DSM 2008	GSM1711791	GVAATC	0.444444333	3751	232	3400	119	0.061850173	0.906424953	0.031724873	0.321937322
Verrucomicrobia bacterium LP2A	GSM1711792	-	-	57908	7243	47812	2853	0.125077709	0.825654486	0.049267804	0.434825674
Verrucomicrobia bacterium LP2A	GSM1711792	CTCGAG	0.666666667	3566	156	3330	80	0.043746495	0.933819405	0.0224341	0.322033898
Verrucomicrobia bacterium LP2A	GSM1711792	TCCCC	0.8	10580	1123	8894	563	0.106143667	0.840642722	0.053213611	0.332147094
Verrucomicrobia bacterium LP2A	GSM1711792	TTCGAA	0.333333333	1250	108	1088	54	0.0864	0.8704	0.0432	0.333333333
Xanthobacter sp. 91	GSM1711793	-	-	171596	22182	140539	8875	0.129268748	0.819010933	0.05172032	0.428470232
Xanthobacter sp. 91	GSM1711793	BGCRNB	0.722222	553746	61376	466257	26113	0.110837821	0.842005179	0.047157	0.403056384
Xanthobacter sp. 91	GSM1711793	CGACCAG	0.714285714	1976	100	1843	33	0.050607287	0.932692308	0.016700405	0.503759398
Xanthobacter sp. 91	GSM1711793	GANTC	0.5	11288	2225	8223	840	0.197111977	0.728472714	0.074415308	0.45187602
Xanthobacter sp. 91	GSM1711793	GGGACC	0.833333333	1950	439	1281	230	0.225128205	0.656923077	0.117948718	0.312406577
Xanthobacter sp. 91	GSM1711793	RCCTGGYR	0.6875	1155	76	1048	31	0.065800866	0.907359307	0.026839827	0.420560748
Xenorhabdus nematophila ATCC 19061	GSM1711794	-	-	16722	2175	13560	987	0.130068174	0.810907786	0.05902404	0.375711575
Xenorhabdus nematophila ATCC 19061	GSM1711794	CACNNNNNCTC	0.590909091	877	109	727	41	0.124287343	0.828962372	0.046750285	0.453333333
Xenorhabdus nematophila ATCC 19061	GSM1711794	GAGNNNNNGTG	0.590909091	878	116	719	43	0.132118451	0.818906606	0.048974943	0.459119497
Xenorhabdus nematophila ATCC 19061	GSM1711794	GATC	0.5	33322	2792	29365	1165	0.083788488	0.881249625	0.034961887	0.411170078
Xylella fastidiosa Temecula1	GSM1711795	-	-	61655	11178	45231	5246	0.181299165	0.733614468	0.085086368	0.361178763
Xylella fastidiosa Temecula1	GSM1711795	AAAYNNNNNNTTC	0.346153846	545	124	376	45	0.227522936	0.689908257	0.082568807	0.467455621
Xylella fastidiosa Temecula1	GSM1711795	AGACC	0.6	2582	305	2134	143	0.118125484	0.826491092	0.055383424	0.361607143
Xylella fastidiosa Temecula1	GSM1711795	CCANNNNNNTGG	0.583333333	1474	74	1377	23	0.050203528	0.934192673	0.015603799	0.525773196
Xylella fastidiosa Temecula1	GSM1711795	CGTACG	0.666666667	686	51	608	27	0.074344023	0.886297376	0.039358601	0.307692308
Xylella fastidiosa Temecula1	GSM1711795	GAANNNNNNRTTT	0.346153846	539	125	372	42	0.231910946	0.690166976	0.077922078	0.497005988
Xylella fastidiosa Temecula1	GSM1711795	GATCNNNNNNNTGC	0.535714286	566	41	508	17	0.072438163	0.897526502	0.030035336	0.413793103
Xylella fastidiosa Temecula1	GSM1711795	GCANNNNNNNGATC	0.535714286	565	42	507	16	0.074336283	0.897345133	0.028318584	0.448275862
Zymomonas mobilis subsp. pomaceae ATCC 29192	GSM1711796	-	-	25741	4683	19218	1840	0.181927664	0.746591042	0.071481294	0.435842404
Zymomonas mobilis subsp. pomaceae ATCC 29192	GSM1711796	GANTC	0.5	7844	924	6586	334	0.117797042	0.839622642	0.042580316	0.46899841
Zymomonas mobilis subsp. pomaceae ATCC 29192	GSM1711796	GATATC	0.333333333	655	105	529	21	0.160305344	0.807633588	0.032061069	0.666666667
