# Supplementary material for: Comparative Analysis of Ralstonia solanacearum Methylomes
Source: Front Plant Sci. 2017 Apr 13;8:504. doi: 10.3389/fpls.2017.00504 (PMC5390034; doi:10.3389/fpls.2017.00504)
Supplement: Supplementary file 6 [file Table6.CSV]

Marks conserved between R. solanacearum GMI1000 and R. solanacearum UY031. The field GTWWAC indicates a GTWWAC-motif mark. For each mark and strain; the chromid accession number; the mark position; its position relative to a conserved ortholog and the ortholog descriptors (start; end positions; strand; locus tag; protein ID; NOG ID; NOG category and description) are provided; using the strain nam…
GTWWAC	Type	UY031_mol	UY031_tag	UY031_start	UY031_end	UY031_strand	UY031_prot	UY031_prod	UY031_NOG	UY031_Cat	UY031_Def	UY031_mpos	UY031_rel_pos	UY031_seq	GMI1000_mol	GMI1000_tag	GMI1000_start	GMI1000_end	GMI1000_strand	GMI1000_prot	GMI1000_prod	GMI1000_NOG	GMI1000_Cat	GMI1000_Def	GMI1000_mpos	GMI1000_rel_pos	GMI1000_seq	Identities	Species_w_hit_count	Motif_conserved_count	Full_alignment_count	F0	F1	F2	F3	F4	F5	F6	F7	F8	F9	F10	F11	F12	F13	F14	F15	F16	F17
1	Upstream	NZ_CP012687.1	RSUY_RS00045	9279	9654	-1	WP_003262970.1	30S ribosomal protein S21	ENOG4105VCC	J	30S ribosomal protein S21	9364	-85	TCGGCCCCTTGCATCGGTAAACGGATTCAACTACACTGCAC	NC_003295.1	RS_RS00035	6416	6791	-1	WP_003262970.1	30S ribosomal protein S21	ENOG4105VCC	J	30S ribosomal protein S21	6501	-85	GCGGCCTCTTGCATCGGTAAACGGATTCAACTACACTGCAC	39	10	10	4	0	0	0	0	0	0	1	0	0	0	0	0	0	0	0	0	0	0
1	Upstream	NZ_CP012687.1	RSUY_RS00045	9279	9654	-1	WP_003262970.1	30S ribosomal protein S21	ENOG4105VCC	J	30S ribosomal protein S21	9367	-88	CAGTGTAGTTGAATCCGTTTACCGATGCAAGGGGCCGACAG	NC_003295.1	RS_RS00035	6416	6791	-1	WP_003262970.1	30S ribosomal protein S21	ENOG4105VCC	J	30S ribosomal protein S21	6504	-88	CAGTGTAGTTGAATCCGTTTACCGATGCAAGAGGCCGCAAA	37	10	10	3	0	0	0	0	0	0	0	0	0	0	0	0	0	0	0	0	0	0
1	Upstream	NZ_CP012687.1	RSUY_RS00055	14431	14446	-1	WP_003262972.1	multidrug efflux RND transporter permease subunit	ENOG4107T0G	V	AcrB/AcrD/AcrF family	14446	-15	CCCCCGCAGCGAAGCAGTAAACAAGGAGCCATCGCATGGCA	NC_003295.1	RS_RS00045	11595	11620	-1	WP_010999977.1	multidrug efflux RND transporter permease subunit	ENOG4107T0G	V	AcrB/AcrD/AcrF family	11610	-15	CAAGCAGTAAGCCGCAGTAAACAAGGAGCCATCGCATGGCA	31	10	9	4	0	0	0	0	0	0	0	0	0	0	0	0	0	0	0	0	0	0
1	Upstream	NZ_CP012687.1	RSUY_RS00215	47888	48030	-1	WP_003263011.1	membrane protein	ENOG4105NG1	S	exported protein	48015	-127	AGCATGGAGAACAAGTGTAAACGCGGCCGGCGCGCAAGATC	NC_003295.1	RS_RS00190	41738	41880	-1	WP_011000005.1	membrane protein	ENOG4105NG1	S	exported protein	41865	-127	AGCATGGAGAACAAGTGTAAACGCCGCCAGCACGCAAGTTC	37	8	8	3	0	0	0	0	0	0	0	0	0	0	0	0	0	0	0	0	0	0
1	Upstream	NZ_CP012687.1	RSUY_RS00215	47888	48030	-1	WP_003263011.1	membrane protein	ENOG4105NG1	S	exported protein	48018	-130	CTTGCGCGCCGGCCGCGTTTACACTTGTTCTCCATGCTTTC	NC_003295.1	RS_RS00190	41738	41880	-1	WP_011000005.1	membrane protein	ENOG4105NG1	S	exported protein	41868	-130	CTTGCGTGCTGGCGGCGTTTACACTTGTTCTCCATGCTCTC	37	8	8	4	0	0	0	0	0	0	0	0	0	1	0	0	0	2	0	0	0	0
1	Upstream	NZ_CP012687.1	RSUY_RS00220	47888	48030	1	WP_003263012.1	sensor histidine kinase	ENOG4105TX3	T	Histidine kinase	48015	-15	AGCATGGAGAACAAGTGTAAACGCGGCCGGCGCGCAAGATC	NC_003295.1	RS_RS00195	41738	41880	1	WP_011000006.1	sensor histidine kinase	ENOG4105TX3	T	Histidine kinase	41865	-15	AGCATGGAGAACAAGTGTAAACGCCGCCAGCACGCAAGTTC	37	8	8	3	0	0	0	0	0	0	0	0	0	0	0	0	0	0	0	0	0	0
1	Upstream	NZ_CP012687.1	RSUY_RS00220	47888	48030	1	WP_003263012.1	sensor histidine kinase	ENOG4105TX3	T	Histidine kinase	48018	-12	CTTGCGCGCCGGCCGCGTTTACACTTGTTCTCCATGCTTTC	NC_003295.1	RS_RS00195	41738	41880	1	WP_011000006.1	sensor histidine kinase	ENOG4105TX3	T	Histidine kinase	41868	-12	CTTGCGTGCTGGCGGCGTTTACACTTGTTCTCCATGCTCTC	37	8	8	4	0	0	0	0	0	0	0	0	0	1	0	0	0	2	0	0	0	0
1	Upstream	NZ_CP012687.1	RSUY_RS00520	126228	126478	-1	WP_039559113.1	hypothetical protein	ENOG4108P16	S	Bacterial protein of unknown function (Gcw_chp)	126391	-163	CCCGTTTTTACACCCTGTTTACACCCCTCCCCCCAACCTTT	NC_003295.1	RS_RS16930	3640352	3640727	1	WP_011003260.1	hypothetical protein	ENOG4108P16	S	Bacterial protein of unknown function (Gcw_chp)	3640566	-161	AACGTTTTTACACCCTGTTTACACCCCTTCCCCCAACCTTT	38	11	11	3	0	0	0	0	0	0	0	0	0	0	0	0	1	0	0	1	0	0
1	Upstream	NZ_CP012687.1	RSUY_RS00520	126228	126478	-1	WP_039559113.1	hypothetical protein	ENOG4108P16	S	Bacterial protein of unknown function (Gcw_chp)	126394	-166	GGTTGGGGGGAGGGGTGTAAACAGGGTGTAAAAACGGGGGG	NC_003295.1	RS_RS16930	3640352	3640727	1	WP_011003260.1	hypothetical protein	ENOG4108P16	S	Bacterial protein of unknown function (Gcw_chp)	3640563	-164	GGTTGGGGGAAGGGGTGTAAACAGGGTGTAAAAACGTTCCT	35	11	11	3	0	0	0	0	0	0	0	0	0	1	0	0	0	0	0	0	0	0
1	Upstream	NZ_CP012687.1	RSUY_RS00545	132623	132860	-1	WP_003265662.1	sulfonate ABC transporter permease	ENOG4105M3K	P	binding-protein-dependent transport systems inner membrane Component	132725	-102	TCTGGCGTTACGCAAGGTAAACTAGGCGGCTTGCCGCCGGG	NC_003295.1	RS_RS16890	3630454	3630696	1	WP_011003252.1	sulfonate ABC transporter permease	ENOG4105M3K	P	binding-protein-dependent transport systems inner membrane Component	3630594	-102	TCTGGCGCTACGCAAGGTAAACTAGGCGGCTTGCCGCCGGG	40	11	11	9	0	0	0	0	1	0	0	5	0	0	0	0	0	0	0	0	0	0
1	Upstream	NZ_CP012687.1	RSUY_RS00545	132623	132860	-1	WP_003265662.1	sulfonate ABC transporter permease	ENOG4105M3K	P	binding-protein-dependent transport systems inner membrane Component	132728	-105	GGCGGCAAGCCGCCTAGTTTACCTTGCGTAACGCCAGACCC	NC_003295.1	RS_RS16890	3630454	3630696	1	WP_011003252.1	sulfonate ABC transporter permease	ENOG4105M3K	P	binding-protein-dependent transport systems inner membrane Component	3630591	-105	GGCGGCAAGCCGCCTAGTTTACCTTGCGTAGCGCCAGACCC	40	11	11	9	0	0	0	0	0	0	0	0	0	0	0	0	0	0	0	0	0	0
1	Upstream	NZ_CP012687.1	RSUY_RS00550	132623	132860	1	WP_003265664.1	acylphosphatase	ENOG4105VSY	C	K01512 acylphosphatase EC 3.6.1.7	132725	-135	TCTGGCGTTACGCAAGGTAAACTAGGCGGCTTGCCGCCGGG	NC_003295.1	RS_RS16885	3630454	3630696	-1	WP_011003251.1	acylphosphatase	ENOG4105VSY	C	K01512 acylphosphatase EC 3.6.1.7	3630594	-140	TCTGGCGCTACGCAAGGTAAACTAGGCGGCTTGCCGCCGGG	40	11	11	9	0	0	0	0	1	0	0	5	0	0	0	0	0	0	0	0	0	0
1	Upstream	NZ_CP012687.1	RSUY_RS00550	132623	132860	1	WP_003265664.1	acylphosphatase	ENOG4105VSY	C	K01512 acylphosphatase EC 3.6.1.7	132728	-132	GGCGGCAAGCCGCCTAGTTTACCTTGCGTAACGCCAGACCC	NC_003295.1	RS_RS16885	3630454	3630696	-1	WP_011003251.1	acylphosphatase	ENOG4105VSY	C	K01512 acylphosphatase EC 3.6.1.7	3630591	-137	GGCGGCAAGCCGCCTAGTTTACCTTGCGTAGCGCCAGACCC	40	11	11	9	0	0	0	0	0	0	0	0	0	0	0	0	0	0	0	0	0	0
1	Upstream	NZ_CP012687.1	RSUY_RS00605	144866	145241	-1	WP_003265678.1	DNA-binding protein	ENOG4105K70	L	DNA-binding protein	145121	-255	ATACATAAAGAAAAAGGTAAACCCATCGATCGACTGCCGTC	NC_003295.1	RS_RS16830	3617982	3618357	1	WP_011003241.1	DNA-binding protein	ENOG4105K70	L	DNA-binding protein	3618101	-256	ATACATAAAGAAAAAGGTAAACCCATCGATCGACTGCCGTC	41	11	10	7	0	0	0	0	0	0	0	0	0	0	0	0	0	0	0	0	0	0
1	Upstream	NZ_CP012687.1	RSUY_RS00605	144866	145241	-1	WP_003265678.1	DNA-binding protein	ENOG4105K70	L	DNA-binding protein	145124	-258	GGCAGTCGATCGATGGGTTTACCTTTTTCTTTATGTATACA	NC_003295.1	RS_RS16830	3617982	3618357	1	WP_011003241.1	DNA-binding protein	ENOG4105K70	L	DNA-binding protein	3618098	-259	GGCAGTCGATCGATGGGTTTACCTTTTTCTTTATGTATACA	41	11	10	6	0	0	0	0	0	0	0	0	0	0	0	0	0	0	0	0	0	0
1	Upstream	NZ_CP012687.1	RSUY_RS00605	144866	145241	-1	WP_003265678.1	DNA-binding protein	ENOG4105K70	L	DNA-binding protein	145139	-273	ACTACTACTACTACTTGTATACATAAAGAAAAAGGTAAACC	NC_003295.1	RS_RS16830	3617982	3618357	1	WP_011003241.1	DNA-binding protein	ENOG4105K70	L	DNA-binding protein	3618083	-274	ACTACTACTACTATTTGTATACATAAAGAAAAAGGTAAACC	40	11	11	7	0	0	0	0	0	0	0	0	0	0	0	0	0	4	0	0	0	0
1	Upstream	NZ_CP012687.1	RSUY_RS00605	144866	145241	-1	WP_003265678.1	DNA-binding protein	ENOG4105K70	L	DNA-binding protein	145142	-276	TTACCTTTTTCTTTATGTATACAAGTAGTAGTAGTAGTAAA	NC_003295.1	RS_RS16830	3617982	3618357	1	WP_011003241.1	DNA-binding protein	ENOG4105K70	L	DNA-binding protein	3618080	-277	TTACCTTTTTCTTTATGTATACAAATAGTAGTAGTAGTAAA	40	11	11	7	0	0	0	0	0	0	0	0	0	0	0	0	0	0	0	0	0	0
1	Upstream	NZ_CP012687.1	RSUY_RS00605	144866	145241	-1	WP_003265678.1	DNA-binding protein	ENOG4105K70	L	DNA-binding protein	145159	-293	ACAGAAAAGGCACGCCGTTTACTACTACTACTACTTGTATA	NC_003295.1	RS_RS16830	3617982	3618357	1	WP_011003241.1	DNA-binding protein	ENOG4105K70	L	DNA-binding protein	3618063	-294	ACAGAAAAGGCACGGCGTTTACTACTACTACTATTTGTATA	39	8	8	7	0	0	0	0	0	0	0	0	0	0	0	0	1	0	5	0	0	0
1	Upstream	NZ_CP012687.1	RSUY_RS00605	144866	145241	-1	WP_003265678.1	DNA-binding protein	ENOG4105K70	L	DNA-binding protein	145162	-296	ACAAGTAGTAGTAGTAGTAAACGGCGTGCCTTTTCTGTGGA	NC_003295.1	RS_RS16830	3617982	3618357	1	WP_011003241.1	DNA-binding protein	ENOG4105K70	L	DNA-binding protein	3618060	-297	ACAAATAGTAGTAGTAGTAAACGCCGTGCCTTTTCTGTGGA	39	9	8	7	0	0	0	0	4	0	0	0	0	0	0	0	0	0	0	0	0	0
1	Upstream	NZ_CP012687.1	RSUY_RS00610	145138	145513	1	WP_039557836.1	SET domain-containing protein-lysine N-methyltransferase	ENOG4108SA2	S	Nuclear protein set	145139	-374	ACTACTACTACTACTTGTATACATAAAGAAAAAGGTAAACC	NC_003295.1	RS_RS16825	3617717	3618092	-1	WP_011003240.1	SET domain-containing protein-lysine N-methyltransferase	ENOG4108SA2	S	Nuclear protein set	3618083	-366	ACTACTACTACTATTTGTATACATAAAGAAAAAGGTAAACC	40	11	11	7	0	0	0	0	0	0	0	0	0	0	0	0	0	4	0	0	0	0
1	Upstream	NZ_CP012687.1	RSUY_RS00610	145138	145513	1	WP_039557836.1	SET domain-containing protein-lysine N-methyltransferase	ENOG4108SA2	S	Nuclear protein set	145142	-371	TTACCTTTTTCTTTATGTATACAAGTAGTAGTAGTAGTAAA	NC_003295.1	RS_RS16825	3617717	3618092	-1	WP_011003240.1	SET domain-containing protein-lysine N-methyltransferase	ENOG4108SA2	S	Nuclear protein set	3618080	-363	TTACCTTTTTCTTTATGTATACAAATAGTAGTAGTAGTAAA	40	11	11	7	0	0	0	0	0	0	0	0	0	0	0	0	0	0	0	0	0	0
1	Upstream	NZ_CP012687.1	RSUY_RS00610	145138	145513	1	WP_039557836.1	SET domain-containing protein-lysine N-methyltransferase	ENOG4108SA2	S	Nuclear protein set	145159	-354	ACAGAAAAGGCACGCCGTTTACTACTACTACTACTTGTATA	NC_003295.1	RS_RS16825	3617717	3618092	-1	WP_011003240.1	SET domain-containing protein-lysine N-methyltransferase	ENOG4108SA2	S	Nuclear protein set	3618063	-346	ACAGAAAAGGCACGGCGTTTACTACTACTACTATTTGTATA	39	8	8	7	0	0	0	0	0	0	0	0	0	0	0	0	1	0	5	0	0	0
1	Upstream	NZ_CP012687.1	RSUY_RS00610	145138	145513	1	WP_039557836.1	SET domain-containing protein-lysine N-methyltransferase	ENOG4108SA2	S	Nuclear protein set	145162	-351	ACAAGTAGTAGTAGTAGTAAACGGCGTGCCTTTTCTGTGGA	NC_003295.1	RS_RS16825	3617717	3618092	-1	WP_011003240.1	SET domain-containing protein-lysine N-methyltransferase	ENOG4108SA2	S	Nuclear protein set	3618060	-343	ACAAATAGTAGTAGTAGTAAACGCCGTGCCTTTTCTGTGGA	39	9	8	7	0	0	0	0	4	0	0	0	0	0	0	0	0	0	0	0	0	0
1	Upstream	NZ_CP012687.1	RSUY_RS01205	271666	271947	-1	WP_003266371.1	SAM-dependent methyltransferase	ENOG4105EZF	Q	methyltransferase	271741	-75	CCCGACACGCTTTTCGGTAAACTGACGCCATTGTTTCCGTG	NC_003295.1	RS_RS15865	3412401	3412686	-1	WP_011003046.1	SAM-dependent methyltransferase	ENOG4105EZF	Q	methyltransferase	3412476	-75	CCCGACACGCTTTTCGGTAAACTGACGCCATTGTTTCCGTT	40	8	8	7	0	0	0	0	0	0	3	0	0	0	0	0	0	0	0	0	0	0
1	Upstream	NZ_CP012687.1	RSUY_RS01205	271666	271947	-1	WP_003266371.1	SAM-dependent methyltransferase	ENOG4105EZF	Q	methyltransferase	271744	-78	GGAAACAATGGCGTCAGTTTACCGAAAAGCGTGTCGGGCCA	NC_003295.1	RS_RS15865	3412401	3412686	-1	WP_011003046.1	SAM-dependent methyltransferase	ENOG4105EZF	Q	methyltransferase	3412479	-78	GGAAACAATGGCGTCAGTTTACCGAAAAGCGTGTCGGGCCA	41	8	8	8	0	0	0	0	0	0	0	0	0	0	0	0	0	1	0	0	0	0
1	Upstream	NZ_CP012687.1	RSUY_RS01210	271666	271947	1	WP_039558205.1	NAD(FAD)-utilizing dehydrogenase	ENOG4105N0C	S	hi0933 family	271741	-206	CCCGACACGCTTTTCGGTAAACTGACGCCATTGTTTCCGTG	NC_003295.1	RS_RS15870	3412401	3412686	1	WP_011003047.1	NAD(FAD)-utilizing dehydrogenase	ENOG4105N0C	S	hi0933 family	3412476	-210	CCCGACACGCTTTTCGGTAAACTGACGCCATTGTTTCCGTT	40	8	8	7	0	0	0	0	0	0	3	0	0	0	0	0	0	0	0	0	0	0
1	Upstream	NZ_CP012687.1	RSUY_RS01210	271666	271947	1	WP_039558205.1	NAD(FAD)-utilizing dehydrogenase	ENOG4105N0C	S	hi0933 family	271744	-203	GGAAACAATGGCGTCAGTTTACCGAAAAGCGTGTCGGGCCA	NC_003295.1	RS_RS15870	3412401	3412686	1	WP_011003047.1	NAD(FAD)-utilizing dehydrogenase	ENOG4105N0C	S	hi0933 family	3412479	-207	GGAAACAATGGCGTCAGTTTACCGAAAAGCGTGTCGGGCCA	41	8	8	8	0	0	0	0	0	0	0	0	0	0	0	0	0	1	0	0	0	0
1	Upstream	NZ_CP012687.1	RSUY_RS01570	382596	382699	-1	WP_003262031.1	DNA-binding protein	ENOG4108KHV	K	Transcriptional regulator	382615	-19	TTGACCGCCAAATCCAGTTTACTGGATAATAAATCCATCAT	NC_003295.1	RS_RS15735	3378739	3378842	1	WP_011003022.1	DNA-binding protein	ENOG4108KHV	K	Transcriptional regulator	3378824	-18	TTGACGATCAAATCCAGTTTACTGGATAATGAATCTACTAT	34	8	8	4	0	0	0	0	0	1	0	0	3	1	0	0	0	0	0	0	0	0
1	Upstream	NZ_CP012687.1	RSUY_RS01570	382596	382699	-1	WP_003262031.1	DNA-binding protein	ENOG4108KHV	K	Transcriptional regulator	382618	-22	ATGGATTTATTATCCAGTAAACTGGATTTGGCGGTCAACGA	NC_003295.1	RS_RS15735	3378739	3378842	1	WP_011003022.1	DNA-binding protein	ENOG4108KHV	K	Transcriptional regulator	3378821	-21	GTAGATTCATTATCCAGTAAACTGGATTTGATCGTCAACGA	35	8	8	0	0	0	0	0	0	0	0	0	0	0	0	0	0	0	0	0	0	0
1	Upstream	NZ_CP012687.1	RSUY_RS02125	504710	504923	1	WP_003265529.1	DUF2138 domain-containing protein	ENOG4107FKF	S	Uncharacterized protein conserved in bacteria (DUF2138)	504809	-114	CCCGGCCGGCGGGTAGGTTAACGTCTGCTCAAAATCGCGCG	NC_003295.1	RS_RS15190	3258927	3259140	-1	WP_043876666.1	DUF2138 domain-containing protein	ENOG4107FKF	S	Uncharacterized protein conserved in bacteria (DUF2138)	3259042	-115	CCCGGACGGAACGTAGGTTAACGTCCCCTCAAAATCGGGTG	33	3	3	3	0	0	0	0	0	0	0	0	1	0	0	0	0	0	0	0	0	0
1	Upstream	NZ_CP012687.1	RSUY_RS02125	504710	504923	1	WP_003265529.1	DUF2138 domain-containing protein	ENOG4107FKF	S	Uncharacterized protein conserved in bacteria (DUF2138)	504812	-111	GCGATTTTGAGCAGACGTTAACCTACCCGCCGGCCGGGGAC	NC_003295.1	RS_RS15190	3258927	3259140	-1	WP_043876666.1	DUF2138 domain-containing protein	ENOG4107FKF	S	Uncharacterized protein conserved in bacteria (DUF2138)	3259039	-112	CCGATTTTGAGGGGACGTTAACCTACGTTCCGTCCGGGAAC	33	3	3	3	0	0	0	0	0	0	0	0	0	0	0	0	0	0	0	0	0	0
1	Upstream	NZ_CP012687.1	RSUY_RS02345	542505	542784	-1	WP_003264150.1	YihA family ribosome biogenesis GTP-binding protein	ENOG4105WHM	S	Necessary for normal cell division and for the maintenance of normal septation (By similarity)	542598	-93	GTCTGTGGGGACGTCCGTAAACCGGCGTATTGTACAATAAA	NC_003295.1	RS_RS14975	3221063	3221346	1	WP_011002893.1	GTP-binding protein	ENOG4105WHM	S	Necessary for normal cell division and for the maintenance of normal septation (By similarity)	3221253	-93	GTCTGTGGGGACGTCCGTAAACCGCCGTATTGTACAATAAA	40	11	11	8	0	0	0	0	0	0	0	0	0	0	0	0	0	0	0	0	0	0
1	Upstream	NZ_CP012687.1	RSUY_RS02345	542505	542784	-1	WP_003264150.1	YihA family ribosome biogenesis GTP-binding protein	ENOG4105WHM	S	Necessary for normal cell division and for the maintenance of normal septation (By similarity)	542601	-96	ATTGTACAATACGCCGGTTTACGGACGTCCCCACAGACCGT	NC_003295.1	RS_RS14975	3221063	3221346	1	WP_011002893.1	GTP-binding protein	ENOG4105WHM	S	Necessary for normal cell division and for the maintenance of normal septation (By similarity)	3221250	-96	ATTGTACAATACGGCGGTTTACGGACGTCCCCACAGACCGT	40	11	11	8	0	0	0	0	0	0	0	0	0	0	0	0	0	5	0	0	0	0
1	Upstream	NZ_CP012687.1	RSUY_RS02350	542505	542784	1	WP_003264151.1	cytochrome c	ENOG4106RE7	C	Cytochrome	542598	-186	GTCTGTGGGGACGTCCGTAAACCGGCGTATTGTACAATAAA	NC_003295.1	RS_RS14970	3221063	3221346	-1	WP_011002892.1	cytochrome c	ENOG4106RE7	C	Cytochrome	3221253	-190	GTCTGTGGGGACGTCCGTAAACCGCCGTATTGTACAATAAA	40	11	11	8	0	0	0	0	0	0	0	0	0	0	0	0	0	0	0	0	0	0
1	Upstream	NZ_CP012687.1	RSUY_RS02350	542505	542784	1	WP_003264151.1	cytochrome c	ENOG4106RE7	C	Cytochrome	542601	-183	ATTGTACAATACGCCGGTTTACGGACGTCCCCACAGACCGT	NC_003295.1	RS_RS14970	3221063	3221346	-1	WP_011002892.1	cytochrome c	ENOG4106RE7	C	Cytochrome	3221250	-187	ATTGTACAATACGGCGGTTTACGGACGTCCCCACAGACCGT	40	11	11	8	0	0	0	0	0	0	0	0	0	0	0	0	0	5	0	0	0	0
1	Upstream	NZ_CP012687.1	RSUY_RS02365	546929	547031	1	WP_003264156.1	ATP/GTP-binding protein	ENOG4105MCI	S	(LipO)protein	546977	-54	GCGCCCTCATAGAGCAGTAAACACGCTGAGCGTGCCTTTAT	NC_003295.1	RS_RS14955	3216817	3216918	-1	WP_011002889.1	hypothetical protein	ENOG4105MCI	S	(LipO)protein	3216871	-54	CGCGCCCTCTAGAGCAGTAAACACGCGGAGCGTGCCTTTAT	33	8	8	2	0	0	0	0	0	0	0	0	0	0	0	0	0	0	0	0	0	0
1	Upstream	NZ_CP012687.1	RSUY_RS02365	546929	547031	1	WP_003264156.1	ATP/GTP-binding protein	ENOG4105MCI	S	(LipO)protein	546980	-51	AAGGCACGCTCAGCGTGTTTACTGCTCTATGAGGGCGCGAT	NC_003295.1	RS_RS14955	3216817	3216918	-1	WP_011002889.1	hypothetical protein	ENOG4105MCI	S	(LipO)protein	3216868	-51	AAGGCACGCTCCGCGTGTTTACTGCTCTAGAGGGCGCGATC	30	8	8	2	0	0	0	0	0	0	0	0	0	0	0	0	0	0	0	0	0	0
1	Upstream	NZ_CP012687.1	RSUY_RS02470	572131	572317	1	WP_039555212.1	tat pathway signal sequence	ENOG4106M9E	S	Pfam:Bug	572236	-81	TGTAAACCATGTGGATGTAAACCATGAAGCCACGAAGCCAT	NC_003295.1	RS_RS14850	3191553	3191708	-1	WP_011002868.1	hypothetical protein	ENOG4106M9E	S	Pfam:Bug	3191634	-81	TGTAAACCATGTGGATGTAAACCATGAAGGCGCCAGCCCGC	34	11	11	5	0	0	0	0	0	0	0	0	0	0	0	0	1	0	0	0	0	0
1	Upstream	NZ_CP012687.1	RSUY_RS02470	572131	572317	1	WP_039555212.1	tat pathway signal sequence	ENOG4106M9E	S	Pfam:Bug	572239	-78	GCTTCGTGGCTTCATGGTTTACATCCACATGGTTTACATGG	NC_003295.1	RS_RS14850	3191553	3191708	-1	WP_011002868.1	hypothetical protein	ENOG4106M9E	S	Pfam:Bug	3191631	-78	GGCTGGCGCCTTCATGGTTTACATCCACATGGTTTACATGG	36	11	11	4	0	0	0	2	0	0	1	0	0	0	0	0	0	0	0	0	0	0
1	Upstream	NZ_CP012687.1	RSUY_RS02470	572131	572317	1	WP_039555212.1	tat pathway signal sequence	ENOG4106M9E	S	Pfam:Bug	572251	-66	GCCATCCAGCACCCATGTAAACCATGTGGATGTAAACCATG	NC_003295.1	RS_RS14850	3191553	3191708	-1	WP_011002868.1	hypothetical protein	ENOG4106M9E	S	Pfam:Bug	3191619	-66	GCCGTCCATCACCCATGTAAACCATGTGGATGTAAACCATG	39	11	10	8	0	0	0	6	0	0	0	0	5	0	0	0	0	0	0	0	0	0
1	Upstream	NZ_CP012687.1	RSUY_RS02470	572131	572317	1	WP_039555212.1	tat pathway signal sequence	ENOG4106M9E	S	Pfam:Bug	572254	-63	GGTTTACATCCACATGGTTTACATGGGTGCTGGATGGCCAG	NC_003295.1	RS_RS14850	3191553	3191708	-1	WP_011002868.1	hypothetical protein	ENOG4106M9E	S	Pfam:Bug	3191616	-63	GGTTTACATCCACATGGTTTACATGGGTGATGGACGGCCGG	38	9	9	6	0	0	0	0	0	0	0	0	0	0	0	0	0	0	0	0	0	0
1	Upstream	NZ_CP012687.1	RSUY_RS02655	606102	606248	1	WP_003263426.1	stringent starvation protein A	ENOG4107MKT	O	Stringent starvation protein a	606103	-145	ACTGGAAGGACATCAAGTAAACTCCATGCTTTTTCCGGCCA	NC_003295.1	RS_RS14660	3157566	3157713	-1	WP_011002832.1	transcription modulator protein	ENOG4107MKT	O	Stringent starvation protein a	3157713	-147	ACTGGAAGGACATCAAGTAAACTCCATGCTTTTTCCGGCCA	41	10	8	8	0	0	0	0	0	0	0	0	0	0	0	0	0	0	0	0	0	0
1	Upstream	NZ_CP012687.1	RSUY_RS02695	617574	617949	-1	WP_003263418.1	DNA-directed RNA polymerase sigma-70 factor	ENOG4106DBT	K	RNA Polymerase	617711	-137	GGATCGCTCGCCCAGGGTTTACGCGGCTTTGCGGGTAAGGT	NC_003295.1	RS_RS14615	3145014	3145389	1	WP_011002824.1	DNA-directed RNA polymerase sigma-70 factor	ENOG4106DBT	K	RNA Polymerase	3145220	-169	GGATCGCTCGCCCAGGGTTTACGCGGCTTTGCGGGTAAGCC	39	11	11	3	0	0	0	0	0	0	0	0	0	0	1	0	0	0	0	0	0	0
1	Upstream	NZ_CP012687.1	RSUY_RS02695	617574	617949	-1	WP_003263418.1	DNA-directed RNA polymerase sigma-70 factor	ENOG4106DBT	K	RNA Polymerase	617714	-140	TTACCCGCAAAGCCGCGTAAACCCTGGGCGAGCGATCCCGA	NC_003295.1	RS_RS14615	3145014	3145389	1	WP_011002824.1	DNA-directed RNA polymerase sigma-70 factor	ENOG4106DBT	K	RNA Polymerase	3145217	-172	TTACCCGCAAAGCCGCGTAAACCCTGGGCGAGCGATCCAGT	39	11	11	3	0	0	0	0	0	0	0	0	0	0	0	1	0	0	0	0	0	0
1	Upstream	NZ_CP012687.1	RSUY_RS03250	738593	738789	-1	WP_003273175.1	signal recognition particle protein	ENOG4105CB9	U	Involved in targeting and insertion of nascent membrane proteins into the cytoplasmic membrane. Binds to the hydrophobic signal sequence of the ribosome-nascent chain (RNC) as it emerges from the ribosomes. The SRP-RNC complex is then targeted to the cytoplasmic membrane where it interacts with the SRP receptor FtsY	738778	-185	AATGACCATTTGCGCAGTTTACCGCAGCGGCCTGACCTTTT	NC_003295.1	RS_RS14055	3024435	3024632	1	WP_011002718.1	signal recognition particle protein	ENOG4105CB9	U	Involved in targeting and insertion of nascent membrane proteins into the cytoplasmic membrane. Binds to the hydrophobic signal sequence of the ribosome-nascent chain (RNC) as it emerges from the ribosomes. The SRP-RNC complex is then targeted to the cytoplasmic membrane where it interacts with the SRP receptor FtsY	3024447	-185	AATCACCATTTGCGCAGTTTACCGCAGCGGCCTGACCTTTT	40	11	11	8	0	0	0	5	0	0	0	0	0	0	0	0	0	0	0	0	0	0
1	Upstream	NZ_CP012687.1	RSUY_RS03250	738593	738789	-1	WP_003273175.1	signal recognition particle protein	ENOG4105CB9	U	Involved in targeting and insertion of nascent membrane proteins into the cytoplasmic membrane. Binds to the hydrophobic signal sequence of the ribosome-nascent chain (RNC) as it emerges from the ribosomes. The SRP-RNC complex is then targeted to the cytoplasmic membrane where it interacts with the SRP receptor FtsY	738781	-188	AGGTCAGGCCGCTGCGGTAAACTGCGCAAATGGTCATTGTA	NC_003295.1	RS_RS14055	3024435	3024632	1	WP_011002718.1	signal recognition particle protein	ENOG4105CB9	U	Involved in targeting and insertion of nascent membrane proteins into the cytoplasmic membrane. Binds to the hydrophobic signal sequence of the ribosome-nascent chain (RNC) as it emerges from the ribosomes. The SRP-RNC complex is then targeted to the cytoplasmic membrane where it interacts with the SRP receptor FtsY	3024444	-188	AGGTCAGGCCGCTGCGGTAAACTGCGCAAATGGTGATTGTA	40	11	11	8	0	0	0	0	0	0	0	0	0	0	0	0	0	0	0	0	0	0
1	Upstream	NZ_CP012687.1	RSUY_RS03255	738593	738789	1	WP_003273174.1	ABC transporter permease	ENOG4106KVJ	O	cytochrome C assembly protein	738778	-11	AATGACCATTTGCGCAGTTTACCGCAGCGGCCTGACCTTTT	NC_003295.1	RS_RS14050	3024435	3024632	-1	WP_011002717.1	ABC transporter permease	ENOG4106KVJ	O	cytochrome C assembly protein	3024447	-12	AATCACCATTTGCGCAGTTTACCGCAGCGGCCTGACCTTTT	40	11	11	8	0	0	0	5	0	0	0	0	0	0	0	0	0	0	0	0	0	0
1	Upstream	NZ_CP012687.1	RSUY_RS03255	738593	738789	1	WP_003273174.1	ABC transporter permease	ENOG4106KVJ	O	cytochrome C assembly protein	738781	-8	AGGTCAGGCCGCTGCGGTAAACTGCGCAAATGGTCATTGTA	NC_003295.1	RS_RS14050	3024435	3024632	-1	WP_011002717.1	ABC transporter permease	ENOG4106KVJ	O	cytochrome C assembly protein	3024444	-9	AGGTCAGGCCGCTGCGGTAAACTGCGCAAATGGTGATTGTA	40	11	11	8	0	0	0	0	0	0	0	0	0	0	0	0	0	0	0	0	0	0
1	Upstream	NZ_CP012687.1	RSUY_RS03420	776275	776420	1	WP_039556151.1	HARPIN	ENOG4108E16	G	pectate lyase	776300	-120	CCGCAACTGAGTGCAGGTTAACGAAAGCGCCCGTCGAAGGA	NC_003295.1	RS_RS13880	2986823	2986967	-1	WP_011002682.1	HARPIN	ENOG4108E16	G	pectate lyase	2986941	-118	CCGCAACTGAGTGCAGGTTTACGAAGCCCCCGCGTGCCTGA	30	8	4	2	0	0	0	0	0	0	0	0	0	0	0	0	0	0	0	0	0	0
1	Upstream	NZ_CP012687.1	RSUY_RS03420	776275	776420	1	WP_039556151.1	HARPIN	ENOG4108E16	G	pectate lyase	776303	-117	TTCGACGGGCGCTTTCGTTAACCTGCACTCAGTTGCGGTTT	NC_003295.1	RS_RS13880	2986823	2986967	-1	WP_011002682.1	HARPIN	ENOG4108E16	G	pectate lyase	2986938	-115	GGCACGCGGGGGCTTCGTAAACCTGCACTCAGTTGCGGTTT	31	8	4	2	0	0	0	2	0	0	0	0	0	0	0	0	0	0	0	0	0	0
1	Upstream	NZ_CP012687.1	RSUY_RS03675	834666	834742	-1	WP_003263139.1	tRNA preQ1(34) S-adenosylmethionine ribosyltransferase-isomerase QueA	ENOG4105E2N	J	Transfers and isomerizes the ribose moiety from AdoMet to the 7-aminomethyl group of 7-deazaguanine (preQ1-tRNA) to give epoxyqueuosine (oQ-tRNA) (By similarity)	834733	-67	CGAGGCGGCACAGGACGTTTACAATGTCGGACTTTGCGGAT	NC_003295.1	RS_RS13570	2917725	2917801	1	WP_011002619.1	tRNA preQ1(34) S-adenosylmethionine ribosyltransferase-isomerase QueA	ENOG4105E2N	J	Transfers and isomerizes the ribose moiety from AdoMet to the 7-aminomethyl group of 7-deazaguanine (preQ1-tRNA) to give epoxyqueuosine (oQ-tRNA) (By similarity)	2917735	-66	CGAGCGGGCACAGGACGTTTACAATGTCGGACTTTGCGGAT	39	11	11	3	0	0	0	0	0	0	0	0	0	0	0	0	0	0	0	0	0	0
1	Upstream	NZ_CP012687.1	RSUY_RS03675	834666	834742	-1	WP_003263139.1	tRNA preQ1(34) S-adenosylmethionine ribosyltransferase-isomerase QueA	ENOG4105E2N	J	Transfers and isomerizes the ribose moiety from AdoMet to the 7-aminomethyl group of 7-deazaguanine (preQ1-tRNA) to give epoxyqueuosine (oQ-tRNA) (By similarity)	834736	-70	CGCAAAGTCCGACATTGTAAACGTCCTGTGCCGCCTCGCGC	NC_003295.1	RS_RS13570	2917725	2917801	1	WP_011002619.1	tRNA preQ1(34) S-adenosylmethionine ribosyltransferase-isomerase QueA	ENOG4105E2N	J	Transfers and isomerizes the ribose moiety from AdoMet to the 7-aminomethyl group of 7-deazaguanine (preQ1-tRNA) to give epoxyqueuosine (oQ-tRNA) (By similarity)	2917732	-69	CGCAAAGTCCGACATTGTAAACGTCCTGTGCCCGCTCGCGC	39	11	11	11	0	0	0	0	0	0	0	0	3	0	0	3	0	0	0	0	0	0
1	Upstream	NZ_CP012687.1	RSUY_RS03680	834666	834742	1	WP_003263137.1	ATP-dependent DNA helicase RecG	ENOG4105CB5	L	ATP-dependent DNA helicase recG	834733	-9	CGAGGCGGCACAGGACGTTTACAATGTCGGACTTTGCGGAT	NC_003295.1	RS_RS13565	2917725	2917801	-1	WP_043876653.1	ATP-dependent DNA helicase RecG	ENOG4105CB5	L	ATP-dependent DNA helicase recG	2917735	-10	CGAGCGGGCACAGGACGTTTACAATGTCGGACTTTGCGGAT	39	11	11	3	0	0	0	0	0	0	0	0	0	0	0	0	0	0	0	0	0	0
1	Upstream	NZ_CP012687.1	RSUY_RS03680	834666	834742	1	WP_003263137.1	ATP-dependent DNA helicase RecG	ENOG4105CB5	L	ATP-dependent DNA helicase recG	834736	-6	CGCAAAGTCCGACATTGTAAACGTCCTGTGCCGCCTCGCGC	NC_003295.1	RS_RS13565	2917725	2917801	-1	WP_043876653.1	ATP-dependent DNA helicase RecG	ENOG4105CB5	L	ATP-dependent DNA helicase recG	2917732	-7	CGCAAAGTCCGACATTGTAAACGTCCTGTGCCCGCTCGCGC	39	11	11	11	0	0	0	0	0	0	0	0	3	0	0	3	0	0	0	0	0	0
1	Upstream	NZ_CP012687.1	RSUY_RS03690	837622	837907	-1	WP_003263136.1	hypothetical protein	ENOG41076AN	M	Inherit from COG: 17 kDa surface antigen	837778	-156	ACCGCGCCCCGGGAAGGTTTACCCGTGTGCAGGATCCCGCA	NC_003295.1	RS_RS13555	2914483	2914858	1	WP_011002617.1	hypothetical protein	ENOG41076AN	M	Inherit from COG: 17 kDa surface antigen	2914723	-135	ACCGCGCCCCCGGGCGGTTTACCCGTGTGCAGGATCCCGCT	37	7	7	3	0	0	0	0	0	0	0	0	0	0	0	0	0	0	0	0	0	0
1	Upstream	NZ_CP012687.1	RSUY_RS03690	837622	837907	-1	WP_003263136.1	hypothetical protein	ENOG41076AN	M	Inherit from COG: 17 kDa surface antigen	837781	-159	GGGATCCTGCACACGGGTAAACCTTCCCGGGGCGCGGTTTA	NC_003295.1	RS_RS13555	2914483	2914858	1	WP_011002617.1	hypothetical protein	ENOG41076AN	M	Inherit from COG: 17 kDa surface antigen	2914720	-138	GGGATCCTGCACACGGGTAAACCGCCCGGGGGCGCGGTTTA	38	7	7	7	0	0	0	0	0	0	0	0	0	0	0	0	0	0	0	0	0	0
1	Upstream	NZ_CP012687.1	RSUY_RS04160	939061	939423	-1	WP_003265078.1	hypothetical protein	ENOG4105M1F	S	(LipO)protein	939165	-104	ACAAACCGTCTGGTCGGTTTACATCCTGCGCAGCCGGTGCT	NC_003295.1	RS_RS12840	2769265	2769609	1	WP_011002476.1	hypothetical protein	ENOG4105M1F	S	(LipO)protein	2769506	-103	ACAAACCGTCTGGTCGGTTTACATCCAAGGCGACCGATGCT	35	8	8	4	0	0	0	0	0	0	0	0	0	0	0	0	0	0	0	0	0	0
1	Upstream	NZ_CP012687.1	RSUY_RS04160	939061	939423	-1	WP_003265078.1	hypothetical protein	ENOG4105M1F	S	(LipO)protein	939168	-107	ACCGGCTGCGCAGGATGTAAACCGACCAGACGGTTTGTTTG	NC_003295.1	RS_RS12840	2769265	2769609	1	WP_011002476.1	hypothetical protein	ENOG4105M1F	S	(LipO)protein	2769503	-106	ATCGGTCGCCTTGGATGTAAACCGACCAGACGGTTTGTTTT	34	8	8	3	0	0	0	0	0	2	1	0	1	0	1	2	1	0	0	0	0	0
1	Upstream	NZ_CP012687.1	RSUY_RS04365	984932	985015	1	WP_003261825.1	DUF179 domain-containing protein	ENOG4108UJU	K	UPF0301 protein	985004	-11	CGAGGCCATGAGGCTAGTTTACCAAAAGCCCTCGCCGGGTG	NC_003295.1	RS_RS03395	724336	724419	1	WP_011000630.1	DUF179 domain-containing protein	ENOG4108UJU	K	UPF0301 protein	724408	-11	CGAGGCCATGAGGCTAGTTTACCAAAAGCCCCCGGCGGGTG	39	11	11	8	0	0	0	0	0	0	0	0	0	0	0	0	0	1	1	0	0	0
1	Upstream	NZ_CP012687.1	RSUY_RS04365	984932	985015	1	WP_003261825.1	DUF179 domain-containing protein	ENOG4108UJU	K	UPF0301 protein	985007	-8	CCGGCGAGGGCTTTTGGTAAACTAGCCTCATGGCCTCGCCG	NC_003295.1	RS_RS03395	724336	724419	1	WP_011000630.1	DUF179 domain-containing protein	ENOG4108UJU	K	UPF0301 protein	724411	-8	CCGCCGGGGGCTTTTGGTAAACTAGCCTCATGGCCTCGCCG	39	11	11	7	0	0	0	4	0	0	4	0	0	0	0	0	0	0	0	0	0	0
1	Upstream	NZ_CP012687.1	RSUY_RS06125	1357580	1357828	-1	WP_003262178.1	glycosyl transferase family 2	ENOG4106WTF	M	Glycosyl transferase- family 2	1357761	-181	TGCCCGCGGGGTACCGGTATACTCCGGCCCTGGCTGTCCGC	NC_003295.1	RS_RS11050	2383629	2383868	1	WP_011002130.1	glycosyl transferase family 2	ENOG4106WTF	M	Glycosyl transferase- family 2	2383689	-179	TGCCGGCGGGGTACCGGTATACTCCGGCCCTGGCTGTTCGC	39	8	8	8	0	0	0	0	4	0	0	0	0	0	0	0	0	0	0	0	0	0
1	Upstream	NZ_CP012687.1	RSUY_RS06125	1357580	1357828	-1	WP_003262178.1	glycosyl transferase family 2	ENOG4106WTF	M	Glycosyl transferase- family 2	1357764	-184	GACAGCCAGGGCCGGAGTATACCGGTACCCCGCGGGCACCC	NC_003295.1	RS_RS11050	2383629	2383868	1	WP_011002130.1	glycosyl transferase family 2	ENOG4106WTF	M	Glycosyl transferase- family 2	2383686	-182	AACAGCCAGGGCCGGAGTATACCGGTACCCCGCCGGCATCA	37	8	8	3	0	0	0	0	0	0	0	0	0	0	0	0	0	0	0	0	0	0
1	Upstream	NZ_CP012687.1	RSUY_RS06130	1357580	1357828	1	WP_003262177.1	glycosyl transferase	ENOG4108T5X	M	Glycosyl transferase- family 2	1357761	-67	TGCCCGCGGGGTACCGGTATACTCCGGCCCTGGCTGTCCGC	NC_003295.1	RS_RS11045	2383629	2383868	-1	WP_011002129.1	glycosyl transferase	ENOG4108T5X	M	Glycosyl transferase- family 2	2383689	-60	TGCCGGCGGGGTACCGGTATACTCCGGCCCTGGCTGTTCGC	39	8	8	8	0	0	0	0	4	0	0	0	0	0	0	0	0	0	0	0	0	0
1	Upstream	NZ_CP012687.1	RSUY_RS06130	1357580	1357828	1	WP_003262177.1	glycosyl transferase	ENOG4108T5X	M	Glycosyl transferase- family 2	1357764	-64	GACAGCCAGGGCCGGAGTATACCGGTACCCCGCGGGCACCC	NC_003295.1	RS_RS11045	2383629	2383868	-1	WP_011002129.1	glycosyl transferase	ENOG4108T5X	M	Glycosyl transferase- family 2	2383686	-57	AACAGCCAGGGCCGGAGTATACCGGTACCCCGCCGGCATCA	37	8	8	3	0	0	0	0	0	0	0	0	0	0	0	0	0	0	0	0	0	0
1	Upstream	NZ_CP012687.1	RSUY_RS06405	1410753	1410919	-1	WP_003265009.1	aminopeptidase N				1410848	-95	GCCGGGCGCACCGCTTGTTTACTCAGAGTCACGCCGGGCCA	NC_003295.1	RS_RS10660	2302280	2302443	1	WP_011002056.1	aminopeptidase N				2302350	-93	GCCGGGCGCGCCGCCTGTTTACTCAGAGTCACCCGCGCCGG	33	8	8	3	0	0	0	0	0	0	2	0	0	0	0	0	0	0	0	0	0	0
1	Upstream	NZ_CP012687.1	RSUY_RS06405	1410753	1410919	-1	WP_003265009.1	aminopeptidase N				1410851	-98	CCCGGCGTGACTCTGAGTAAACAAGCGGTGCGCCCGGCCGA	NC_003295.1	RS_RS10660	2302280	2302443	1	WP_011002056.1	aminopeptidase N				2302347	-96	GCGCGGGTGACTCTGAGTAAACAGGCGGCGCGCCCGGCCCA	34	8	8	3	0	0	0	0	0	0	0	0	0	0	0	0	0	0	0	0	0	0
1	Upstream	NZ_CP012687.1	RSUY_RS06410	1410753	1410919	1	WP_003265008.1	membrane protein	ENOG4105U9W	S	(LipO)protein	1410848	-71	GCCGGGCGCACCGCTTGTTTACTCAGAGTCACGCCGGGCCA	NC_003295.1	RS_RS10655	2302280	2302443	-1	WP_011002055.1	membrane protein	ENOG4105U9W	S	(LipO)protein	2302350	-70	GCCGGGCGCGCCGCCTGTTTACTCAGAGTCACCCGCGCCGG	33	8	8	3	0	0	0	0	0	0	2	0	0	0	0	0	0	0	0	0	0	0
1	Upstream	NZ_CP012687.1	RSUY_RS06410	1410753	1410919	1	WP_003265008.1	membrane protein	ENOG4105U9W	S	(LipO)protein	1410851	-68	CCCGGCGTGACTCTGAGTAAACAAGCGGTGCGCCCGGCCGA	NC_003295.1	RS_RS10655	2302280	2302443	-1	WP_011002055.1	membrane protein	ENOG4105U9W	S	(LipO)protein	2302347	-67	GCGCGGGTGACTCTGAGTAAACAGGCGGCGCGCCCGGCCCA	34	8	8	3	0	0	0	0	0	0	0	0	0	0	0	0	0	0	0	0	0	0
1	Upstream	NZ_CP012687.1	RSUY_RS06530	1437747	1438085	-1	WP_020957311.1	xanthine dehydrogenase small subunit	ENOG4105DCJ	F	Xanthine dehydrogenase	1437855	-108	AGATCGCCTCCGGTGGGTAAACCCCCGATTCTGGCGTTCCG	NC_003295.1	RS_RS10510	2267142	2267356	1	WP_043876628.1	xanthine dehydrogenase small subunit	ENOG4105DCJ	F	Xanthine dehydrogenase	2267250	-106	AGATCGCGGCCGGTGGGTAAACCCCCGATTCTGGCGTTCCG	39	8	8	8	0	0	0	0	0	0	0	1	4	0	0	0	1	0	0	0	0	0
1	Upstream	NZ_CP012687.1	RSUY_RS06530	1437747	1438085	-1	WP_020957311.1	xanthine dehydrogenase small subunit	ENOG4105DCJ	F	Xanthine dehydrogenase	1437858	-111	AACGCCAGAATCGGGGGTTTACCCACCGGAGGCGATCTGGC	NC_003295.1	RS_RS10510	2267142	2267356	1	WP_043876628.1	xanthine dehydrogenase small subunit	ENOG4105DCJ	F	Xanthine dehydrogenase	2267247	-109	AACGCCAGAATCGGGGGTTTACCCACCGGCCGCGATCTGGC	39	8	8	8	0	0	0	0	0	0	0	0	0	0	0	0	0	0	0	0	0	0
1	Upstream	NZ_CP012687.1	RSUY_RS07495	1640088	1640160	-1	WP_039555799.1	hypothetical protein	ENOG41080DZ	S	signal peptide protein	1640102	-14	CGCCGGCCAGCCGGAAGTTTACAATCTCGGGGCCATGATTC	NC_003295.1	RS_RS05555	1173689	1173761	-1	WP_011001066.1	hypothetical protein	ENOG41080DZ	S	signal peptide protein	1173703	-14	CGCCAGCCAGCCGGAAGTTTACAATCTCGGGGCCATGATTC	40	11	11	8	0	0	0	0	6	0	0	0	0	0	0	0	0	0	0	0	0	0
1	Upstream	NZ_CP012687.1	RSUY_RS07495	1640088	1640160	-1	WP_039555799.1	hypothetical protein	ENOG41080DZ	S	signal peptide protein	1640105	-17	TCATGGCCCCGAGATTGTAAACTTCCGGCTGGCCGGCGAGG	NC_003295.1	RS_RS05555	1173689	1173761	-1	WP_011001066.1	hypothetical protein	ENOG41080DZ	S	signal peptide protein	1173706	-17	TCATGGCCCCGAGATTGTAAACTTCCGGCTGGCTGGCGAGG	40	11	11	8	0	0	0	0	0	0	0	1	0	0	0	0	0	0	0	0	0	0
1	Upstream	NZ_CP012687.1	RSUY_RS07500	1640088	1640160	1	WP_003268713.1	cell division protein FtsX	ENOG4105D60	M	lipoprotein releasing system transmembrane protein	1640102	-58	CGCCGGCCAGCCGGAAGTTTACAATCTCGGGGCCATGATTC	NC_003295.1	RS_RS05560	1173689	1173761	1	WP_011001067.1	cell division protein FtsX	ENOG4105D60	M	lipoprotein releasing system transmembrane protein	1173703	-58	CGCCAGCCAGCCGGAAGTTTACAATCTCGGGGCCATGATTC	40	11	11	8	0	0	0	0	6	0	0	0	0	0	0	0	0	0	0	0	0	0
1	Upstream	NZ_CP012687.1	RSUY_RS07500	1640088	1640160	1	WP_003268713.1	cell division protein FtsX	ENOG4105D60	M	lipoprotein releasing system transmembrane protein	1640105	-55	TCATGGCCCCGAGATTGTAAACTTCCGGCTGGCCGGCGAGG	NC_003295.1	RS_RS05560	1173689	1173761	1	WP_011001067.1	cell division protein FtsX	ENOG4105D60	M	lipoprotein releasing system transmembrane protein	1173706	-55	TCATGGCCCCGAGATTGTAAACTTCCGGCTGGCTGGCGAGG	40	11	11	8	0	0	0	0	0	0	0	1	0	0	0	0	0	0	0	0	0	0
1	Upstream	NZ_CP012687.1	RSUY_RS07640	1667047	1667166	1	WP_003264231.1	4-hydroxy-tetrahydrodipicolinate synthase				1667140	-26	GAAAGCAGACAAAAGCGTAAACGTAAATCAGTGGGATTGTA	NC_003295.1	RS_RS05700	1200644	1200762	1	WP_011001095.1	4-hydroxy-tetrahydrodipicolinate synthase				1200736	-26	GAAAGCAGACAAAAGCGTAAACGTAAATCAGTGGGATTGTA	41	11	8	8	0	0	0	0	0	0	0	0	0	0	0	0	0	0	0	0	0	0
1	Upstream	NZ_CP012687.1	RSUY_RS07640	1667047	1667166	1	WP_003264231.1	4-hydroxy-tetrahydrodipicolinate synthase				1667143	-23	AATCCCACTGATTTACGTTTACGCTTTTGTCTGCTTTCGAA	NC_003295.1	RS_RS05700	1200644	1200762	1	WP_011001095.1	4-hydroxy-tetrahydrodipicolinate synthase				1200739	-23	AATCCCACTGATTTACGTTTACGCTTTTGTCTGCTTTCGAA	41	11	8	8	0	0	0	0	0	0	0	0	0	0	0	0	0	0	0	0	0	0
1	Upstream	NZ_CP012687.1	RSUY_RS07920	1730866	1731064	-1	WP_020957257.1	carbohydrate porin	ENOG4105DJA	M	Carbohydrate-selective porin OprB	1730973	-107	CCGGTCATTGCGACCCGTTTACCATGGCGAAGTTTCCGCCC	NC_003295.1	RS_RS05985	1264476	1264743	-1	WP_043876727.1	carbohydrate porin	ENOG4105DJA	M	Carbohydrate-selective porin OprB	1264652	-176	CAAATCGTTGCGCCCCGTTTACCATGGCGGAGTTTCCGCCC	35	8	8	2	0	0	0	0	0	0	0	0	0	0	0	0	2	0	0	0	0	0
1	Upstream	NZ_CP012687.1	RSUY_RS07920	1730866	1731064	-1	WP_020957257.1	carbohydrate porin	ENOG4105DJA	M	Carbohydrate-selective porin OprB	1730976	-110	CGGAAACTTCGCCATGGTAAACGGGTCGCAATGACCGGCCC	NC_003295.1	RS_RS05985	1264476	1264743	-1	WP_043876727.1	carbohydrate porin	ENOG4105DJA	M	Carbohydrate-selective porin OprB	1264655	-179	CGGAAACTCCGCCATGGTAAACGGGGCGCAACGATTTGCCC	35	8	8	3	0	0	0	0	0	0	0	0	0	0	0	0	0	0	0	0	0	0
1	Upstream	NZ_CP012687.1	RSUY_RS07925	1730866	1731064	1	WP_003263837.1	GntR family transcriptional regulator	ENOG4108Q2S	K	LysR family transcriptional regulator	1730973	-91	CCGGTCATTGCGACCCGTTTACCATGGCGAAGTTTCCGCCC	NC_003295.1	RS_RS05990	1264476	1264743	1	WP_011001146.1	GntR family transcriptional regulator	ENOG4108Q2S	K	LysR family transcriptional regulator	1264652	-91	CAAATCGTTGCGCCCCGTTTACCATGGCGGAGTTTCCGCCC	35	8	8	2	0	0	0	0	0	0	0	0	0	0	0	0	2	0	0	0	0	0
1	Upstream	NZ_CP012687.1	RSUY_RS07925	1730866	1731064	1	WP_003263837.1	GntR family transcriptional regulator	ENOG4108Q2S	K	LysR family transcriptional regulator	1730976	-88	CGGAAACTTCGCCATGGTAAACGGGTCGCAATGACCGGCCC	NC_003295.1	RS_RS05990	1264476	1264743	1	WP_011001146.1	GntR family transcriptional regulator	ENOG4108Q2S	K	LysR family transcriptional regulator	1264655	-88	CGGAAACTCCGCCATGGTAAACGGGGCGCAACGATTTGCCC	35	8	8	3	0	0	0	0	0	0	0	0	0	0	0	0	0	0	0	0	0	0
1	Upstream	NZ_CP012687.1	RSUY_RS08475	1856237	1856330	1	WP_039555568.1	tRNA dihydrouridine(20/20a) synthase DusA	ENOG4107QT4	J	Catalyzes the synthesis of dihydrouridine a modified base found in the D-loop of most tRNAs (By similarity)	1856244	-86	CGGTTCAGGCGCGCAAGTTTACCGGTTCTAGTCAGGCAGTC	NC_003295.1	RS_RS06510	1385241	1385334	1	WP_019718077.1	tRNA dihydrouridine(20/20a) synthase DusA	ENOG4107QT4	J	Catalyzes the synthesis of dihydrouridine a modified base found in the D-loop of most tRNAs (By similarity)	1385248	-86	CGGTTCAGGCGCGCAAGTTTACCGGTTCTAGTCCGACAGCC	38	11	10	3	0	0	0	0	0	0	0	0	0	0	0	0	0	0	0	0	0	0
1	Upstream	NZ_CP012687.1	RSUY_RS08475	1856237	1856330	1	WP_039555568.1	tRNA dihydrouridine(20/20a) synthase DusA	ENOG4107QT4	J	Catalyzes the synthesis of dihydrouridine a modified base found in the D-loop of most tRNAs (By similarity)	1856247	-83	TGCCTGACTAGAACCGGTAAACTTGCGCGCCTGAACCGAAT	NC_003295.1	RS_RS06510	1385241	1385334	1	WP_019718077.1	tRNA dihydrouridine(20/20a) synthase DusA	ENOG4107QT4	J	Catalyzes the synthesis of dihydrouridine a modified base found in the D-loop of most tRNAs (By similarity)	1385251	-83	TGTCGGACTAGAACCGGTAAACTTGCGCGCCTGAACCGAAT	39	11	10	4	0	0	0	1	0	0	0	0	0	0	0	0	0	0	0	0	0	0
1	Upstream	NZ_CP012687.1	RSUY_RS09690	2126808	2127050	-1	WP_003265702.1	ergothioneine biosynthesis protein EgtB	ENOG4105E46	S	N-alpha-N-alpha-N-alpha-trimethyl-L-histidine metabolic process	2127027	-219	TCCCTAGGATGTAAACGTTTACAAATCCAAGCGGGGCGCCG	NC_003295.1	RS_RS09030	1925097	1925340	-1	WP_011001727.1	ergothioneine biosynthesis protein EgtB	ENOG4105E46	S	N-alpha-N-alpha-N-alpha-trimethyl-L-histidine metabolic process	1925317	-220	CGCCTACGATGTAAACGTTTACAAGCCCTGCGGAGGCGCCG	31	4	4	4	0	0	0	0	0	0	0	0	0	0	0	0	0	0	0	0	0	0
1	Upstream	NZ_CP012687.1	RSUY_RS09695	2126808	2127050	1	WP_003265701.1	LacI family transcriptional regulator				2127027	-23	TCCCTAGGATGTAAACGTTTACAAATCCAAGCGGGGCGCCG	NC_003295.1	RS_RS09035	1925097	1925340	1	WP_011001728.1	LacI family transcriptional regulator				1925317	-23	CGCCTACGATGTAAACGTTTACAAGCCCTGCGGAGGCGCCG	31	4	4	4	0	0	0	0	0	0	0	0	0	0	0	0	0	0	0	0	0	0
1	Upstream	NZ_CP012687.1	RSUY_RS10235	2251043	2251281	-1	WP_004376882.1	dihydroorotate dehydrogenase 2	ENOG4107QYT	F	Catalyzes the conversion of dihydroorotate to orotate with quinone as electron acceptor (By similarity)	2251080	-37	TTCGGCTGCGCCATCCGTTTACAATGCCGCCTTTCGTTTTC	NC_003295.1	RS_RS08160	1737677	1737913	1	WP_011001561.1	dihydroorotate dehydrogenase 2	ENOG4107QYT	F	Catalyzes the conversion of dihydroorotate to orotate with quinone as electron acceptor (By similarity)	1737877	-36	TCCGGCGACGCCGTCCGTTTACAATGCGGCCTTTCGCCTTC	34	11	11	3	0	0	0	0	0	0	0	0	0	0	0	0	0	0	0	0	0	0
1	Upstream	NZ_CP012687.1	RSUY_RS10235	2251043	2251281	-1	WP_004376882.1	dihydroorotate dehydrogenase 2	ENOG4107QYT	F	Catalyzes the conversion of dihydroorotate to orotate with quinone as electron acceptor (By similarity)	2251083	-40	AACGAAAGGCGGCATTGTAAACGGATGGCGCAGCCGAACGA	NC_003295.1	RS_RS08160	1737677	1737913	1	WP_011001561.1	dihydroorotate dehydrogenase 2	ENOG4107QYT	F	Catalyzes the conversion of dihydroorotate to orotate with quinone as electron acceptor (By similarity)	1737874	-39	GGCGAAAGGCCGCATTGTAAACGGACGGCGTCGCCGGACGA	34	10	10	2	0	0	0	2	0	0	0	2	0	0	2	0	0	0	0	0	0	0
1	Upstream	NZ_CP012687.1	RSUY_RS10580	2321371	2321384	-1	WP_003264293.1	3-hydroxybutyrate dehydrogenase	ENOG4106JX3	I	dehydrogenase (EC 1.1.1.30)	2321384	-13	CCGGCGTCAACCTGCTGTAAACCGGAGACCCGCATGCTGCA	NC_003295.1	RS_RS07915	1687594	1687607	1	WP_011001516.1	3-hydroxybutyrate dehydrogenase	ENOG4106JX3	I	dehydrogenase (EC 1.1.1.30)	1687595	-12	CGGGCGTCAACCTGCTGTAAACCGGAGAACGTCATGCTGCA	37	9	8	3	0	0	0	0	0	0	0	0	0	0	0	0	0	0	0	0	0	0
1	Upstream	NZ_CP012687.1	RSUY_RS11655	2546497	2546588	-1	WP_003261922.1	hypothetical protein	ENOG4106TCE	S		2546532	-35	GTCCAGCCGTTTTTTTGTTTACACTGCGTCGCGGGTTCCAC	NC_003295.1	RS_RS10370	2239592	2239683	-1	WP_011001998.1	hypothetical protein	ENOG4106TCE	S		2239627	-35	GTCCAGCCGTTTTTTTGTTTACACTGCGTCGCGGGTTCCAC	41	11	11	8	0	0	0	0	0	0	0	0	0	0	0	0	0	0	0	0	0	0
1	Upstream	NZ_CP012687.1	RSUY_RS11655	2546497	2546588	-1	WP_003261922.1	hypothetical protein	ENOG4106TCE	S		2546535	-38	GAACCCGCGACGCAGTGTAAACAAAAAAACGGCTGGACACT	NC_003295.1	RS_RS10370	2239592	2239683	-1	WP_011001998.1	hypothetical protein	ENOG4106TCE	S		2239630	-38	GAACCCGCGACGCAGTGTAAACAAAAAAACGGCTGGACACT	41	11	11	8	0	0	0	0	1	0	0	0	0	0	0	0	0	0	0	0	0	0
1	Upstream	NZ_CP012687.1	RSUY_RS12390	2706036	2706215	-1	WP_003262389.1	quinolinate synthetase	ENOG4105D0I	H	Catalyzes the condensation of iminoaspartate with dihydroxyacetone phosphate to form quinolinate (By similarity)	2706159	-123	GGGGCTTTTCTTTTGGGTAAACTCCCCCAACTCATTCTTTC	NC_003295.1	RS_RS12295	2655328	2655506	-1	WP_011002366.1	quinolinate synthase	ENOG4105D0I	H	Catalyzes the condensation of iminoaspartate with dihydroxyacetone phosphate to form quinolinate (By similarity)	2655450	-122	GGGGCTTTTCTTTTGGGTAAACTTCCTCCATTCATTCTCTT	35	11	11	3	0	0	0	0	0	0	0	0	0	0	0	0	0	0	0	0	0	0
1	Upstream	NZ_CP012687.1	RSUY_RS12390	2706036	2706215	-1	WP_003262389.1	quinolinate synthetase	ENOG4105D0I	H	Catalyzes the condensation of iminoaspartate with dihydroxyacetone phosphate to form quinolinate (By similarity)	2706162	-126	AGAATGAGTTGGGGGAGTTTACCCAAAAGAAAAGCCCCGCT	NC_003295.1	RS_RS12295	2655328	2655506	-1	WP_011002366.1	quinolinate synthase	ENOG4105D0I	H	Catalyzes the condensation of iminoaspartate with dihydroxyacetone phosphate to form quinolinate (By similarity)	2655453	-125	AGAATGAATGGAGGAAGTTTACCCAAAAGAAAAGCCCCGCT	37	11	11	8	0	0	0	0	0	0	0	4	0	5	0	5	0	0	4	0	0	0
1	Upstream	NZ_CP012687.1	RSUY_RS12520	2737756	2738131	1	WP_003265208.1	hypothetical protein				2738102	-29	TTTTATAGATCAGTGAGTTAACCAACGACCCGCTAAATGAG	NC_003295.1	RS_RS12490	2697447	2697822	1	WP_011002408.1	hypothetical protein				2697793	-29	TTTTATAGATCAGTGAGTTAACCAACGACCCGCTAAATGAG	41	11	10	10	0	0	0	0	0	0	1	0	0	0	0	0	0	0	0	0	0	0
1	Upstream	NZ_CP012687.1	RSUY_RS12520	2737756	2738131	1	WP_003265208.1	hypothetical protein				2738105	-26	ATTTAGCGGGTCGTTGGTTAACTCACTGATCTATAAAAGGA	NC_003295.1	RS_RS12490	2697447	2697822	1	WP_011002408.1	hypothetical protein				2697796	-26	ATTTAGCGGGTCGTTGGTTAACTCACTGATCTATAAAAGGA	41	11	10	10	0	0	0	2	0	0	0	0	0	0	0	0	0	0	0	0	0	0
1	Upstream	NZ_CP012687.1	RSUY_RS12745	2781990	2782147	1	WP_003266275.1	3-hydroxyacyl-CoA dehydrogenase	ENOG4105EK9	S	Dehydrogenase	2782111	-36	CGGCATTGACGTTGACGTAAACGTCAATCAACCCGAAGTCC	NC_003295.1	RS_RS12705	2741262	2741422	1	WP_011002449.1	3-hydroxyacyl-CoA dehydrogenase	ENOG4105EK9	S	Dehydrogenase	2741386	-36	AACATATGACGTTGACGTAAACGTCAATTACCTCGAAGACC	31	9	9	4	0	0	0	0	0	0	0	0	0	0	0	0	0	0	0	0	0	0
1	Upstream	NZ_CP012687.1	RSUY_RS13080	2851902	2852277	1	WP_003261599.1	D-alanyl-D-alanine carboxypeptidase	ENOG4106HRJ	M	d-alanyl-d-alanine carboxypeptidase	2852215	-62	GTGCGGACGCCCGCATGTTAACGCAGCGATCCCCGGCGTCA	NC_003295.1	RS_RS02925	628759	629061	-1	WP_011000542.1	D-alanyl-D-alanine carboxypeptidase	ENOG4106HRJ	M	d-alanyl-d-alanine carboxypeptidase	628825	-66	GTGCGGACGCCCGCATGTTAACGCAGCCATCCCCGGCGCCA	39	8	8	4	0	0	0	0	0	1	0	0	0	0	1	0	0	0	0	0	0	0
1	Upstream	NZ_CP012687.1	RSUY_RS13080	2851902	2852277	1	WP_003261599.1	D-alanyl-D-alanine carboxypeptidase	ENOG4106HRJ	M	d-alanyl-d-alanine carboxypeptidase	2852218	-59	CGCCGGGGATCGCTGCGTTAACATGCGGGCGTCCGCACCCG	NC_003295.1	RS_RS02925	628759	629061	-1	WP_011000542.1	D-alanyl-D-alanine carboxypeptidase	ENOG4106HRJ	M	d-alanyl-d-alanine carboxypeptidase	628822	-63	CGCCGGGGATGGCTGCGTTAACATGCGGGCGTCCGCACTCG	39	8	8	3	0	0	0	0	0	0	0	0	0	0	0	0	0	0	0	0	0	0
1	Upstream	NZ_CP012687.1	RSUY_RS13255	2886369	2886566	1	WP_003261641.1	MFS transporter	ENOG4105CSH	G	Transporter	2886420	-146	TGGCGTTTTCATCGGGGTATACGCGCAGATGTGCGCGATGG	NC_003295.1	RS_RS02740	593155	593353	-1	WP_011000506.1	MFS transporter	ENOG4105CSH	G	Transporter	593303	-148	GGGCGTTTTCGTCGGGGTATACGCGCAGATGTGCGCGCTGG	38	9	9	4	0	0	0	0	0	0	0	0	0	0	1	0	0	0	0	0	0	0
1	Upstream	NZ_CP012687.1	RSUY_RS13255	2886369	2886566	1	WP_003261641.1	MFS transporter	ENOG4105CSH	G	Transporter	2886423	-143	TCGCGCACATCTGCGCGTATACCCCGATGAAAACGCCAGTT	NC_003295.1	RS_RS02740	593155	593353	-1	WP_011000506.1	MFS transporter	ENOG4105CSH	G	Transporter	593300	-145	GCGCGCACATCTGCGCGTATACCCCGACGAAAACGCCCCGT	36	9	9	2	0	0	0	0	0	0	0	0	0	0	0	0	0	0	0	0	0	0
1	Upstream	NZ_CP012687.1	RSUY_RS13470	2937227	2937461	-1	WP_039556331.1	bifunctional diguanylate cyclase/phosphodiesterase	ENOG4108KMK	T	Diguanylate cyclase	2937347	-120	CGGCACCCTATCCGGCGTTTACATTTCCTCATGAAGTCGGG	NC_003295.1	RS_RS02540	545807	546018	1	WP_011000469.1	bifunctional diguanylate cyclase/phosphodiesterase	ENOG4108KMK	T	Diguanylate cyclase	545898	-120	CGGCGTTCGATCCGGCGTTTACATTTCCTTAAGAAGTCGGG	35	8	8	4	0	0	0	0	1	0	3	0	1	0	0	0	0	0	0	0	0	0
1	Upstream	NZ_CP012687.1	RSUY_RS13470	2937227	2937461	-1	WP_039556331.1	bifunctional diguanylate cyclase/phosphodiesterase	ENOG4108KMK	T	Diguanylate cyclase	2937350	-123	GACTTCATGAGGAAATGTAAACGCCGGATAGGGTGCCGAAT	NC_003295.1	RS_RS02540	545807	546018	1	WP_011000469.1	bifunctional diguanylate cyclase/phosphodiesterase	ENOG4108KMK	T	Diguanylate cyclase	545895	-123	GACTTCTTAAGGAAATGTAAACGCCGGATCGAACGCCGGCG	32	8	8	3	0	0	0	0	0	0	0	0	0	0	0	0	0	0	0	1	0	0
1	Upstream	NZ_CP012687.1	RSUY_RS13475	2937227	2937461	1	WP_039556328.1	Xaa-Pro aminopeptidase	ENOG4107RAQ	E	aminopeptidase	2937347	-114	CGGCACCCTATCCGGCGTTTACATTTCCTCATGAAGTCGGG	NC_003295.1	RS_RS02535	545807	546018	-1	WP_011000468.1	Xaa-Pro aminopeptidase	ENOG4107RAQ	E	aminopeptidase	545898	-91	CGGCGTTCGATCCGGCGTTTACATTTCCTTAAGAAGTCGGG	35	8	8	4	0	0	0	0	1	0	3	0	1	0	0	0	0	0	0	0	0	0
1	Upstream	NZ_CP012687.1	RSUY_RS13475	2937227	2937461	1	WP_039556328.1	Xaa-Pro aminopeptidase	ENOG4107RAQ	E	aminopeptidase	2937350	-111	GACTTCATGAGGAAATGTAAACGCCGGATAGGGTGCCGAAT	NC_003295.1	RS_RS02535	545807	546018	-1	WP_011000468.1	Xaa-Pro aminopeptidase	ENOG4107RAQ	E	aminopeptidase	545895	-88	GACTTCTTAAGGAAATGTAAACGCCGGATCGAACGCCGGCG	32	8	8	3	0	0	0	0	0	0	0	0	0	0	0	0	0	0	0	1	0	0
1	Upstream	NZ_CP012687.1	RSUY_RS13870	3020513	3020888	-1	WP_039550935.1	acyl carrier protein	ENOG4105VME	IQ	Acyl carrier protein	3020675	-162	TTGTCACCGTTTGGCGGTATACGAGGGTGGACCCTTCGTCT	NC_003295.1	RS_RS02150	462776	463151	1	WP_016724058.1	acyl carrier protein	ENOG4105VME	IQ	Acyl carrier protein	462996	-155	TTGTCACCGTTTGGCGGTATACGAGGGGGGACCCTTCGTCT	40	9	8	8	0	0	0	0	0	0	0	0	0	0	0	0	0	0	0	0	0	0
1	Upstream	NZ_CP012687.1	RSUY_RS13870	3020513	3020888	-1	WP_039550935.1	acyl carrier protein	ENOG4105VME	IQ	Acyl carrier protein	3020678	-165	CGAAGGGTCCACCCTCGTATACCGCCAAACGGTGACAAAGA	NC_003295.1	RS_RS02150	462776	463151	1	WP_016724058.1	acyl carrier protein	ENOG4105VME	IQ	Acyl carrier protein	462993	-158	CGAAGGGTCCCCCCTCGTATACCGCCAAACGGTGACAAAGA	40	9	8	8	0	0	0	0	0	0	0	0	0	0	5	0	0	0	0	0	0	0
1	Upstream	NZ_CP012687.1	RSUY_RS14005	3048993	3049060	1	WP_039555953.1	lipopolysaccharide transport periplasmic protein LptA	ENOG4105HPF	S	Lipopolysaccharide transport periplasmic protein LptA	3048994	-66	TGGGCGCGCCGAAGCAGTAAACTGCGCCCTCGGCACCGTAC	NC_003295.1	RS_RS02030	438553	438621	-1	WP_011000371.1	lipopolysaccharide transport periplasmic protein LptA	ENOG4105HPF	S	Lipopolysaccharide transport periplasmic protein LptA	438621	-68	TGGGCGCGCCGAAGCAGTAAACTGCGCCCTCGGCAACGTTC	39	8	8	4	0	0	0	0	0	0	0	0	0	0	0	0	0	0	0	0	0	0
1	Upstream	NZ_CP012687.1	RSUY_RS14250	3097479	3097591	-1	WP_039555970.1	SAM-dependent methyltransferase	ENOG4106T9E	Q	Converts the free carboxyl group of a malonyl-thioester to its methyl ester by transfer of a methyl group from S-adenosyl- L-methionine (SAM). It allows to synthesize pimeloyl-ACP via the fatty acid synthetic pathway (By similarity)	3097517	-38	CCGAAATGGCCCGCCGGTATACTGGGCGGCCGCAGCATTGC	NC_003295.1	RS_RS01775	389988	390102	1	WP_016724241.1	SAM-dependent methyltransferase	ENOG4106T9E	Q	Converts the free carboxyl group of a malonyl-thioester to its methyl ester by transfer of a methyl group from S-adenosyl- L-methionine (SAM). It allows to synthesize pimeloyl-ACP via the fatty acid synthetic pathway (By similarity)	390063	-39	CCGAAATGGCCCGCCGGTATACTGAGCGGCCGCAGCACATT	36	8	8	3	0	0	0	0	0	0	0	0	0	0	0	0	0	0	0	0	0	0
1	Upstream	NZ_CP012687.1	RSUY_RS14250	3097479	3097591	-1	WP_039555970.1	SAM-dependent methyltransferase	ENOG4106T9E	Q	Converts the free carboxyl group of a malonyl-thioester to its methyl ester by transfer of a methyl group from S-adenosyl- L-methionine (SAM). It allows to synthesize pimeloyl-ACP via the fatty acid synthetic pathway (By similarity)	3097520	-41	ATGCTGCGGCCGCCCAGTATACCGGCGGGCCATTTCGGGGC	NC_003295.1	RS_RS01775	389988	390102	1	WP_016724241.1	SAM-dependent methyltransferase	ENOG4106T9E	Q	Converts the free carboxyl group of a malonyl-thioester to its methyl ester by transfer of a methyl group from S-adenosyl- L-methionine (SAM). It allows to synthesize pimeloyl-ACP via the fatty acid synthetic pathway (By similarity)	390060	-42	GTGCTGCGGCCGCTCAGTATACCGGCGGGCCATTTCGGGGC	39	8	8	3	0	0	0	0	0	0	0	0	0	0	0	0	0	0	0	0	0	0
1	Upstream	NZ_CP012687.1	RSUY_RS14255	3097479	3097591	1	WP_003262584.1	amidophosphoribosyltransferase	ENOG4105MJ2	S	Competence protein	3097517	-74	CCGAAATGGCCCGCCGGTATACTGGGCGGCCGCAGCATTGC	NC_003295.1	RS_RS01770	389988	390102	-1	WP_011000322.1	amidophosphoribosyltransferase	ENOG4105MJ2	S	Competence protein	390063	-75	CCGAAATGGCCCGCCGGTATACTGAGCGGCCGCAGCACATT	36	8	8	3	0	0	0	0	0	0	0	0	0	0	0	0	0	0	0	0	0	0
1	Upstream	NZ_CP012687.1	RSUY_RS14255	3097479	3097591	1	WP_003262584.1	amidophosphoribosyltransferase	ENOG4105MJ2	S	Competence protein	3097520	-71	ATGCTGCGGCCGCCCAGTATACCGGCGGGCCATTTCGGGGC	NC_003295.1	RS_RS01770	389988	390102	-1	WP_011000322.1	amidophosphoribosyltransferase	ENOG4105MJ2	S	Competence protein	390060	-72	GTGCTGCGGCCGCTCAGTATACCGGCGGGCCATTTCGGGGC	39	8	8	3	0	0	0	0	0	0	0	0	0	0	0	0	0	0	0	0	0	0
1	Upstream	NZ_CP012687.1	RSUY_RS14685	3180924	3181095	-1	WP_003264576.1	Zn-dependent hydrolase	ENOG4107UDB	S	Metallo-beta-lactamase superfamily	3181002	-78	CGGCCTGCGAATTGACGTTTACGTTAGCGTCAAAGCCGCCA	NC_003295.1	RS_RS01380	314103	314263	1	WP_011000248.1	Zn-dependent hydrolase	ENOG4107UDB	S	Metallo-beta-lactamase superfamily	314197	-66	CGGCTTGCGAATTGACGTTTACGTTAGCGTCAAAGCCGCCA	40	11	10	8	0	0	0	0	4	0	0	0	3	0	0	0	0	0	0	0	0	0
1	Upstream	NZ_CP012687.1	RSUY_RS14685	3180924	3181095	-1	WP_003264576.1	Zn-dependent hydrolase	ENOG4107UDB	S	Metallo-beta-lactamase superfamily	3181005	-81	CGGCTTTGACGCTAACGTAAACGTCAATTCGCAGGCCGGCC	NC_003295.1	RS_RS01380	314103	314263	1	WP_011000248.1	Zn-dependent hydrolase	ENOG4107UDB	S	Metallo-beta-lactamase superfamily	314194	-69	CGGCTTTGACGCTAACGTAAACGTCAATTCGCAAGCCGGCC	40	11	10	8	0	0	0	0	0	0	0	0	0	0	0	0	0	0	0	0	0	0
1	Upstream	NZ_CP012687.1	RSUY_RS14690	3180924	3181095	1	WP_003264578.1	MerR family transcriptional regulator	ENOG4105PCZ	K	transcriptional regulator MERR family	3181002	-93	CGGCCTGCGAATTGACGTTTACGTTAGCGTCAAAGCCGCCA	NC_003295.1	RS_RS01375	314103	314263	-1	WP_011000247.1	MerR family transcriptional regulator	ENOG4105PCZ	K	transcriptional regulator MERR family	314197	-94	CGGCTTGCGAATTGACGTTTACGTTAGCGTCAAAGCCGCCA	40	11	10	8	0	0	0	0	4	0	0	0	3	0	0	0	0	0	0	0	0	0
1	Upstream	NZ_CP012687.1	RSUY_RS14690	3180924	3181095	1	WP_003264578.1	MerR family transcriptional regulator	ENOG4105PCZ	K	transcriptional regulator MERR family	3181005	-90	CGGCTTTGACGCTAACGTAAACGTCAATTCGCAGGCCGGCC	NC_003295.1	RS_RS01375	314103	314263	-1	WP_011000247.1	MerR family transcriptional regulator	ENOG4105PCZ	K	transcriptional regulator MERR family	314194	-91	CGGCTTTGACGCTAACGTAAACGTCAATTCGCAAGCCGGCC	40	11	10	8	0	0	0	0	0	0	0	0	0	0	0	0	0	0	0	0	0	0
1	Upstream	NZ_CP012687.1	RSUY_RS14695	3181593	3181759	1	WP_003264579.1	isovaleryl-CoA dehydrogenase				3181630	-129	TTGTATTGACGTTTACGTAAACGTCAACTGAATTGCCGCAC	NC_003295.1	RS_RS01370	313437	313605	-1	WP_011000246.1	isovaleryl-CoA dehydrogenase				313567	-130	TTGTATTGACGTTTACGTAAACGTCAACTGTGCCGCCGCCG	35	11	11	3	0	0	0	0	0	0	0	0	0	0	0	0	0	0	0	0	0	0
1	Upstream	NZ_CP012687.1	RSUY_RS14695	3181593	3181759	1	WP_003264579.1	isovaleryl-CoA dehydrogenase				3181633	-126	CGGCAATTCAGTTGACGTTTACGTAAACGTCAATACAATAG	NC_003295.1	RS_RS01370	313437	313605	-1	WP_011000246.1	isovaleryl-CoA dehydrogenase				313564	-127	CGGCGGCACAGTTGACGTTTACGTAAACGTCAATACAATAG	37	11	11	3	0	0	0	1	0	0	0	1	0	0	0	0	0	0	0	0	0	0
1	Upstream	NZ_CP012687.1	RSUY_RS14695	3181593	3181759	1	WP_003264579.1	isovaleryl-CoA dehydrogenase				3181636	-123	GCGCTATTGTATTGACGTTTACGTAAACGTCAACTGAATTG	NC_003295.1	RS_RS01370	313437	313605	-1	WP_011000246.1	isovaleryl-CoA dehydrogenase				313561	-124	GCGCTATTGTATTGACGTTTACGTAAACGTCAACTGTGCCG	37	11	11	3	0	0	0	1	0	0	0	0	0	0	0	0	0	0	0	0	0	0
1	Upstream	NZ_CP012687.1	RSUY_RS14695	3181593	3181759	1	WP_003264579.1	isovaleryl-CoA dehydrogenase				3181639	-120	TTCAGTTGACGTTTACGTAAACGTCAATACAATAGCGCGGC	NC_003295.1	RS_RS01370	313437	313605	-1	WP_011000246.1	isovaleryl-CoA dehydrogenase				313558	-121	CACAGTTGACGTTTACGTAAACGTCAATACAATAGCGCGGC	39	11	11	3	0	0	0	0	0	0	0	0	0	0	0	0	0	0	0	0	0	0
1	Upstream	NZ_CP012687.1	RSUY_RS14790	3200994	3201067	1	WP_039556451.1	glyoxylate/hydroxypyruvate reductase A	ENOG4105JPG	C	D-isomer specific 2-hydroxyacid dehydrogenase	3201041	-26	CCGCGTGGTAGTTGACGTATACGTCAATGAGTGTAGCAGGG	NC_003295.1	RS_RS01285	295676	295749	-1	WP_011000229.1	glyoxylate/hydroxypyruvate reductase A	ENOG4105JPG	C	D-isomer specific 2-hydroxyacid dehydrogenase	295703	-27	CCGCGTGGTGGTTGACGTATACGTCAAGGAGTGTAGCAGGG	39	11	11	8	0	0	0	0	3	0	0	0	0	6	1	0	0	0	0	0	0	0
1	Upstream	NZ_CP012687.1	RSUY_RS14790	3200994	3201067	1	WP_039556451.1	glyoxylate/hydroxypyruvate reductase A	ENOG4105JPG	C	D-isomer specific 2-hydroxyacid dehydrogenase	3201044	-23	TGCTACACTCATTGACGTATACGTCAACTACCACGCGGCGC	NC_003295.1	RS_RS01285	295676	295749	-1	WP_011000229.1	glyoxylate/hydroxypyruvate reductase A	ENOG4105JPG	C	D-isomer specific 2-hydroxyacid dehydrogenase	295700	-24	TGCTACACTCCTTGACGTATACGTCAACCACCACGCGGCGC	39	11	11	8	0	0	0	0	0	0	0	0	0	0	1	0	0	0	0	0	0	0
1	Upstream	NZ_CP012687.1	RSUY_RS14890	3228608	3228956	-1	WP_003263976.1	methylmalonyl-CoA mutase	ENOG4105WDY	E	DNA (cytosine-5-)-methyltransferase	3228711	-103	CCGAGGCTTGGTTGACGTTTACGTCAACGACGAAAATACTG	NC_003295.1	RS_RS01165	259327	259682	1	WP_011000204.1	methylmalonyl-CoA mutase	ENOG4105WDY	E	DNA (cytosine-5-)-methyltransferase	259580	-102	AGGGTGCCTGGTTGACGTTTACGTAAACGGCGAAAATACTG	34	9	9	2	0	0	0	0	0	0	0	0	0	0	0	0	0	0	0	0	0	0
1	Upstream	NZ_CP012687.1	RSUY_RS14890	3228608	3228956	-1	WP_003263976.1	methylmalonyl-CoA mutase	ENOG4105WDY	E	DNA (cytosine-5-)-methyltransferase	3228714	-106	TATTTTCGTCGTTGACGTAAACGTCAACCAAGCCTCGGCGG	NC_003295.1	RS_RS01165	259327	259682	1	WP_011000204.1	methylmalonyl-CoA mutase	ENOG4105WDY	E	DNA (cytosine-5-)-methyltransferase	259577	-105	TATTTTCGCCGTTTACGTAAACGTCAACCAGGCACCCTCCA	32	8	8	2	0	0	0	0	0	0	0	0	0	0	0	0	0	0	0	0	0	0
1	Upstream	NZ_CP012687.1	RSUY_RS14895	3228608	3228956	1	WP_003263974.1	hypothetical protein				3228711	-245	CCGAGGCTTGGTTGACGTTTACGTCAACGACGAAAATACTG	NC_003295.1	RS_RS01160	259327	259682	-1	WP_011000203.1	hypothetical protein				259580	-253	AGGGTGCCTGGTTGACGTTTACGTAAACGGCGAAAATACTG	34	9	9	2	0	0	0	0	0	0	0	0	0	0	0	0	0	0	0	0	0	0
1	Upstream	NZ_CP012687.1	RSUY_RS14895	3228608	3228956	1	WP_003263974.1	hypothetical protein				3228714	-242	TATTTTCGTCGTTGACGTAAACGTCAACCAAGCCTCGGCGG	NC_003295.1	RS_RS01160	259327	259682	-1	WP_011000203.1	hypothetical protein				259577	-250	TATTTTCGCCGTTTACGTAAACGTCAACCAGGCACCCTCCA	32	8	8	2	0	0	0	0	0	0	0	0	0	0	0	0	0	0	0	0	0	0
1	Upstream	NZ_CP012687.1	RSUY_RS15230	3302579	3302818	-1	WP_039555346.1	lauroyl acyltransferase	ENOG4107WI0	M	lipid A biosynthesis	3302688	-109	GCCCCGCAAGTTGTCAGTTAACTCGGCGAATCGCGCTATTA	NC_003295.1	RS_RS00665	157560	157800	1	WP_016726803.1	lauroyl acyltransferase	ENOG4107WI0	M	lipid A biosynthesis	157692	-108	GCCCCGCAAGTTGTCAGTTAACTCAGCGAATCGCGCTATTA	40	11	11	11	0	0	0	0	0	0	0	0	0	0	0	0	0	0	0	0	0	0
1	Upstream	NZ_CP012687.1	RSUY_RS15230	3302579	3302818	-1	WP_039555346.1	lauroyl acyltransferase	ENOG4107WI0	M	lipid A biosynthesis	3302691	-112	TAGCGCGATTCGCCGAGTTAACTGACAACTTGCGGGGCGAA	NC_003295.1	RS_RS00665	157560	157800	1	WP_016726803.1	lauroyl acyltransferase	ENOG4107WI0	M	lipid A biosynthesis	157689	-111	TAGCGCGATTCGCTGAGTTAACTGACAACTTGCGGGGCGAA	40	11	11	10	0	0	0	0	0	0	0	0	0	0	0	0	0	8	0	0	0	0
1	Upstream	NZ_CP012687.1	RSUY_RS15235	3302579	3302818	1	WP_003278380.1	methionine adenosyltransferase	ENOG4105CPH	H	Catalyzes the formation of S-adenosylmethionine from methionine and ATP	3302688	-130	GCCCCGCAAGTTGTCAGTTAACTCGGCGAATCGCGCTATTA	NC_003295.1	RS_RS00660	157560	157800	-1	WP_011000101.1	S-adenosylmethionine synthase	ENOG4105CPH	H	Catalyzes the formation of S-adenosylmethionine from methionine and ATP	157692	-132	GCCCCGCAAGTTGTCAGTTAACTCAGCGAATCGCGCTATTA	40	11	11	11	0	0	0	0	0	0	0	0	0	0	0	0	0	0	0	0	0	0
1	Upstream	NZ_CP012687.1	RSUY_RS15235	3302579	3302818	1	WP_003278380.1	methionine adenosyltransferase	ENOG4105CPH	H	Catalyzes the formation of S-adenosylmethionine from methionine and ATP	3302691	-127	TAGCGCGATTCGCCGAGTTAACTGACAACTTGCGGGGCGAA	NC_003295.1	RS_RS00660	157560	157800	-1	WP_011000101.1	S-adenosylmethionine synthase	ENOG4105CPH	H	Catalyzes the formation of S-adenosylmethionine from methionine and ATP	157689	-129	TAGCGCGATTCGCTGAGTTAACTGACAACTTGCGGGGCGAA	40	11	11	10	0	0	0	0	0	0	0	0	0	0	0	0	0	8	0	0	0	0
1	Upstream	NZ_CP012687.1	RSUY_RS15330	3321625	3322000	-1	WP_003261492.1	hypothetical protein	ENOG410904U	S	tail collar domain protein	3321960	-335	TGCGCGTCTCGCCGGCGTTAACCCGGATTGATACTCCCTCC	NC_003295.1	RS_RS00570	139075	139450	1	WP_011000083.1	hypothetical protein	ENOG410904U	S	tail collar domain protein	139116	-334	TGTGCGGCTCGCTGGCGTAAACCCGTGTAAATACTCCCTCC	33	4	3	3	0	0	0	0	0	0	0	0	0	0	0	1	0	0	0	0	0	0
1	Upstream	NZ_CP012687.1	RSUY_RS15330	3321625	3322000	-1	WP_003261492.1	hypothetical protein	ENOG410904U	S	tail collar domain protein	3321963	-338	GGGAGTATCAATCCGGGTTAACGCCGGCGAGACGCGCAGGG	NC_003295.1	RS_RS00570	139075	139450	1	WP_011000083.1	hypothetical protein	ENOG410904U	S	tail collar domain protein	139113	-337	GGGAGTATTTACACGGGTTTACGCCAGCGAGCCGCACAGGG	33	4	3	3	0	0	0	0	0	0	0	0	0	0	0	0	0	0	0	0	0	0
1	Upstream	NZ_CP012687.1	RSUY_RS15335	3321751	3322126	1	WP_003261494.1	hemagglutinin	ENOG410644X	S	Domain-Containing protein	3321960	-166	TGCGCGTCTCGCCGGCGTTAACCCGGATTGATACTCCCTCC	NC_003295.1	RS_RS00565	138947	139322	-1	WP_011000082.1	hemagglutinin	ENOG410644X	S	Domain-Containing protein	139116	-169	TGTGCGGCTCGCTGGCGTAAACCCGTGTAAATACTCCCTCC	33	4	3	3	0	0	0	0	0	0	0	0	0	0	0	1	0	0	0	0	0	0
1	Upstream	NZ_CP012687.1	RSUY_RS15335	3321751	3322126	1	WP_003261494.1	hemagglutinin	ENOG410644X	S	Domain-Containing protein	3321963	-163	GGGAGTATCAATCCGGGTTAACGCCGGCGAGACGCGCAGGG	NC_003295.1	RS_RS00565	138947	139322	-1	WP_011000082.1	hemagglutinin	ENOG410644X	S	Domain-Containing protein	139113	-166	GGGAGTATTTACACGGGTTTACGCCAGCGAGCCGCACAGGG	33	4	3	3	0	0	0	0	0	0	0	0	0	0	0	0	0	0	0	0	0	0
1	Upstream	NZ_CP012688.1	RSUY_RS15710	753	1128	1	WP_039556236.1	replication protein RepA	ENOG4105IZ8	S	Plasmid Encoded RepA Protein	935	-193	TTACTACAGGTAAACCGTATACAACTCTCGCAAAGCGTTGT	NC_003296.1	RS_RS17200	798	1173	1	WP_038938013.1	replication protein RepA	ENOG4105IZ8	S	Plasmid Encoded RepA Protein	980	-193	TTACTACAGGTAAACCGTATACAAAGCCCGCAAAGCCTTGT	37	11	11	9	0	0	0	0	0	0	0	3	0	0	0	0	0	0	0	0	0	0
1	Upstream	NZ_CP012688.1	RSUY_RS15710	753	1128	1	WP_039556236.1	replication protein RepA	ENOG4105IZ8	S	Plasmid Encoded RepA Protein	938	-190	ACGCTTTGCGAGAGTTGTATACGGTTTACCTGTAGTAAACG	NC_003296.1	RS_RS17200	798	1173	1	WP_038938013.1	replication protein RepA	ENOG4105IZ8	S	Plasmid Encoded RepA Protein	983	-190	AGGCTTTGCGGGCTTTGTATACGGTTTACCTGTAGTAAACG	37	11	11	5	0	0	0	0	0	0	0	0	1	0	0	0	2	3	3	2	0	0
1	Upstream	NZ_CP012688.1	RSUY_RS15710	753	1128	1	WP_039556236.1	replication protein RepA	ENOG4105IZ8	S	Plasmid Encoded RepA Protein	942	-186	TTTACGTTTACTACAGGTAAACCGTATACAACTCTCGCAAA	NC_003296.1	RS_RS17200	798	1173	1	WP_038938013.1	replication protein RepA	ENOG4105IZ8	S	Plasmid Encoded RepA Protein	987	-186	TTTACGTTTACTACAGGTAAACCGTATACAAAGCCCGCAAA	38	11	11	7	0	0	0	0	0	0	0	0	0	0	0	0	0	0	3	0	0	0
1	Upstream	NZ_CP012688.1	RSUY_RS15710	753	1128	1	WP_039556236.1	replication protein RepA	ENOG4105IZ8	S	Plasmid Encoded RepA Protein	945	-183	GCGAGAGTTGTATACGGTTTACCTGTAGTAAACGTAAAGGT	NC_003296.1	RS_RS17200	798	1173	1	WP_038938013.1	replication protein RepA	ENOG4105IZ8	S	Plasmid Encoded RepA Protein	990	-183	GCGGGCTTTGTATACGGTTTACCTGTAGTAAACGTAAAGGT	38	11	11	7	0	0	0	0	0	3	4	1	0	0	0	0	0	0	0	0	0	0
1	Upstream	NZ_CP012688.1	RSUY_RS15710	753	1128	1	WP_039556236.1	replication protein RepA	ENOG4105IZ8	S	Plasmid Encoded RepA Protein	953	-175	TAATACGTACCTTTACGTTTACTACAGGTAAACCGTATACA	NC_003296.1	RS_RS17200	798	1173	1	WP_038938013.1	replication protein RepA	ENOG4105IZ8	S	Plasmid Encoded RepA Protein	998	-175	TAATACATACCTTTACGTTTACTACAGGTAAACCGTATACA	40	11	10	8	0	0	0	0	0	0	5	0	0	0	0	0	1	0	0	0	0	0
1	Upstream	NZ_CP012688.1	RSUY_RS15710	753	1128	1	WP_039556236.1	replication protein RepA	ENOG4105IZ8	S	Plasmid Encoded RepA Protein	956	-172	ATACGGTTTACCTGTAGTAAACGTAAAGGTACGTATTACTT	NC_003296.1	RS_RS17200	798	1173	1	WP_038938013.1	replication protein RepA	ENOG4105IZ8	S	Plasmid Encoded RepA Protein	1001	-172	ATACGGTTTACCTGTAGTAAACGTAAAGGTATGTATTACTT	40	11	10	8	0	0	0	0	0	0	0	0	0	0	0	0	3	0	0	0	0	0
1	Upstream	NZ_CP012688.1	RSUY_RS15715	2481	2856	-1	WP_003274444.1	cold-shock protein				2676	-195	AATCATCCACCTAGGTGTTTACTCGGAATGTGCGGAAAAGC	NC_003296.1	RS_RS17205	3323	3698	-1	WP_011003323.1	cold-shock protein				3518	-195	AATGATTCGACTAGGTGTTTACTCGGAAAGTGCGGAAAAGC	36	8	8	4	0	0	0	0	0	0	0	0	0	0	0	0	0	0	0	0	0	0
1	Upstream	NZ_CP012688.1	RSUY_RS15715	2481	2856	-1	WP_003274444.1	cold-shock protein				2679	-198	TTTCCGCACATTCCGAGTAAACACCTAGGTGGATGATTTAA	NC_003296.1	RS_RS17205	3323	3698	-1	WP_011003323.1	cold-shock protein				3521	-198	TTTCCGCACTTTCCGAGTAAACACCTAGTCGAATCATTTAA	36	8	8	8	0	0	0	0	0	0	0	0	0	4	0	0	0	0	0	0	0	0
1	Upstream	NZ_CP012688.1	RSUY_RS15720	2510	2885	1	WP_003265931.1	cobyrinic acid a-c-diamide synthase	ENOG4108X7V	D	cobyrinic Acid a-c-diamide synthase	2676	-209	AATCATCCACCTAGGTGTTTACTCGGAATGTGCGGAAAAGC	NC_003296.1	RS_RS17210	3352	3727	1	WP_011003324.1	cobyrinic acid a-c-diamide synthase	ENOG4108X7V	D	cobyrinic Acid a-c-diamide synthase	3518	-209	AATGATTCGACTAGGTGTTTACTCGGAAAGTGCGGAAAAGC	36	8	8	4	0	0	0	0	0	0	0	0	0	0	0	0	0	0	0	0	0	0
1	Upstream	NZ_CP012688.1	RSUY_RS15720	2510	2885	1	WP_003265931.1	cobyrinic acid a-c-diamide synthase	ENOG4108X7V	D	cobyrinic Acid a-c-diamide synthase	2679	-206	TTTCCGCACATTCCGAGTAAACACCTAGGTGGATGATTTAA	NC_003296.1	RS_RS17210	3352	3727	1	WP_011003324.1	cobyrinic acid a-c-diamide synthase	ENOG4108X7V	D	cobyrinic Acid a-c-diamide synthase	3521	-206	TTTCCGCACTTTCCGAGTAAACACCTAGTCGAATCATTTAA	36	8	8	8	0	0	0	0	0	0	0	0	0	4	0	0	0	0	0	0	0	0
1	Upstream	NZ_CP012688.1	RSUY_RS15980	65741	65816	-1	WP_003262835.1	hypothetical protein	ENOG4105VUH	S	addiction module killer protein	65774	-33	CAAATTGTCAACCATGGTTTACAGTGCGGACATGCGGGCAC	NC_003296.1	RS_RS17560	87157	87312	-1	WP_011003396.1	hypothetical protein	ENOG4105VUH	S	addiction module killer protein	87269	-112	CAAATTGTTAACCATGGTTTACAGCGCAGACTTGCGGGCAC	37	6	6	6	0	0	0	0	0	0	0	0	6	0	0	0	0	0	0	0	0	0
1	Upstream	NZ_CP012688.1	RSUY_RS15980	65741	65816	-1	WP_003262835.1	hypothetical protein	ENOG4105VUH	S	addiction module killer protein	65777	-36	CCCGCATGTCCGCACTGTAAACCATGGTTGACAATTTGTCA	NC_003296.1	RS_RS17560	87157	87312	-1	WP_011003396.1	hypothetical protein	ENOG4105VUH	S	addiction module killer protein	87272	-115	CCCGCAAGTCTGCGCTGTAAACCATGGTTAACAATTTGTCA	37	7	7	6	0	0	0	0	0	0	4	0	0	0	4	0	0	6	0	0	0	0
1	Upstream	NZ_CP012688.1	RSUY_RS16020	76953	77328	-1	WP_047942490.1	membrane protein	ENOG4105E0K	P	tonB-dependent siderophore receptor	77277	-324	GATTCGCGGCCCCCGCGTAAACGCCGCATATATGGGTTTCG	NC_003296.1	RS_RS17630	111747	112122	-1	WP_043876906.1	membrane protein	ENOG4105E0K	P	tonB-dependent siderophore receptor	112047	-300	GATTGGCGGCCCCCGCGTAAACGCCGCATATAGGCTTCGCG	35	8	8	3	0	0	0	0	0	0	0	0	0	0	0	0	0	0	0	0	0	0
1	Upstream	NZ_CP012688.1	RSUY_RS16020	76953	77328	-1	WP_047942490.1	membrane protein	ENOG4105E0K	P	tonB-dependent siderophore receptor	77280	-327	AACCCATATATGCGGCGTTTACGCGGGGGCCGCGAATCTAT	NC_003296.1	RS_RS17630	111747	112122	-1	WP_043876906.1	membrane protein	ENOG4105E0K	P	tonB-dependent siderophore receptor	112050	-303	GAAGCCTATATGCGGCGTTTACGCGGGGGCCGCCAATCTAT	36	8	8	4	0	0	0	0	0	0	0	0	0	0	0	0	0	0	0	0	0	0
1	Upstream	NZ_CP012688.1	RSUY_RS16105	94024	94399	1	WP_003262807.1	hypothetical protein	ENOG4105FJP	S		94340	-59	TTTTTCCCGCCCCCGGGTTAACCAGGAAATCGCCGGCCCTT	NC_003296.1	RS_RS17710	133024	133399	1	WP_011003433.1	hypothetical protein	ENOG4105FJP	S		133337	-62	ATTTCCCCGCCCCCGGGTTAACCAGGAAATCGCCGACCATT	37	8	8	3	0	0	0	0	0	0	0	0	0	0	0	0	0	0	0	0	0	0
1	Upstream	NZ_CP012688.1	RSUY_RS16105	94024	94399	1	WP_003262807.1	hypothetical protein	ENOG4105FJP	S		94343	-56	GGCCGGCGATTTCCTGGTTAACCCGGGGGCGGGAAAAAACG	NC_003296.1	RS_RS17710	133024	133399	1	WP_011003433.1	hypothetical protein	ENOG4105FJP	S		133340	-59	GGTCGGCGATTTCCTGGTTAACCCGGGGGCGGGGAAATATT	36	8	8	4	0	0	0	0	0	0	0	0	0	0	0	0	0	0	0	0	0	0
1	Upstream	NZ_CP012688.1	RSUY_RS16720	269543	269918	-1	WP_039557017.1	DNA-binding response regulator	ENOG4106QUR	K	LuxR family transcriptional regulator	269881	-338	CGGGGTAAACAAAACGGTTTACATCCCATTGATGGGTGCAA	NC_003296.1	RS_RS18775	445386	445761	-1	WP_028854072.1	multidrug MFS transporter	ENOG4106QUR	K	LuxR family transcriptional regulator	445723	-337	TGGGGTAAACAAAAAGGTTTACATCCCATTGATGGGTGCAA	39	11	11	4	0	0	0	0	0	0	0	0	0	0	0	0	0	0	1	0	0	0
1	Upstream	NZ_CP012688.1	RSUY_RS16720	269543	269918	-1	WP_039557017.1	DNA-binding response regulator	ENOG4106QUR	K	LuxR family transcriptional regulator	269884	-341	CACCCATCAATGGGATGTAAACCGTTTTGTTTACCCCGATC	NC_003296.1	RS_RS18775	445386	445761	-1	WP_028854072.1	multidrug MFS transporter	ENOG4106QUR	K	LuxR family transcriptional regulator	445726	-340	CACCCATCAATGGGATGTAAACCTTTTTGTTTACCCCAATC	39	11	11	8	0	0	0	0	0	0	0	0	0	0	0	0	0	0	0	0	0	0
1	Upstream	NZ_CP012688.1	RSUY_RS16720	269543	269918	-1	WP_039557017.1	DNA-binding response regulator	ENOG4106QUR	K	LuxR family transcriptional regulator	269893	-350	ACCGCATCCGATCGGGGTAAACAAAACGGTTTACATCCCAT	NC_003296.1	RS_RS18775	445386	445761	-1	WP_028854072.1	multidrug MFS transporter	ENOG4106QUR	K	LuxR family transcriptional regulator	445735	-349	ACAGCGCCCGATTGGGGTAAACAAAAAGGTTTACATCCCAT	36	10	9	3	0	0	0	0	0	1	1	0	0	0	0	0	0	0	0	0	0	0
1	Upstream	NZ_CP012688.1	RSUY_RS16720	269543	269918	-1	WP_039557017.1	DNA-binding response regulator	ENOG4106QUR	K	LuxR family transcriptional regulator	269896	-353	GGATGTAAACCGTTTTGTTTACCCCGATCGGATGCGGTGCA	NC_003296.1	RS_RS18775	445386	445761	-1	WP_028854072.1	multidrug MFS transporter	ENOG4106QUR	K	LuxR family transcriptional regulator	445738	-352	GGATGTAAACCTTTTTGTTTACCCCAATCGGGCGCTGTGCA	36	10	9	7	0	0	0	0	0	0	0	0	0	0	0	5	0	0	0	0	0	0
1	Upstream	NZ_CP012688.1	RSUY_RS17425	456320	456445	-1	WP_003262757.1	MFS transporter	ENOG4107RGD	G	Major Facilitator superfamily	456427	-107	GAGGGCCGCCGCGCGGGTTAACACCAACTGCGTCGACGGCG	NC_003296.1	RS_RS18280	293179	293320	-1	WP_011003548.1	MFS transporter	ENOG4107RGD	G	Major Facilitator superfamily	293286	-107	CGTAGCCGCCGCGCGGGTTAACACCAACTGCGCCGGCCACG	33	9	9	3	0	0	0	1	0	0	0	0	0	0	0	0	0	0	0	0	0	0
1	Upstream	NZ_CP012688.1	RSUY_RS17425	456320	456445	-1	WP_003262757.1	MFS transporter	ENOG4107RGD	G	Major Facilitator superfamily	456430	-110	CGTCGACGCAGTTGGTGTTAACCCGCGCGGCGGCCCTCACG	NC_003296.1	RS_RS18280	293179	293320	-1	WP_011003548.1	MFS transporter	ENOG4107RGD	G	Major Facilitator superfamily	293289	-110	GGCCGGCGCAGTTGGTGTTAACCCGCGCGGCGGCTACGGCG	33	9	9	3	0	0	0	0	0	0	0	0	0	0	0	0	0	0	0	0	0	0
1	Upstream	NZ_CP012688.1	RSUY_RS17850	576531	576734	-1	WP_003261165.1	hypothetical protein	ENOG4106C68	S		576573	-42	CCTGGGGTGCCGCCGCGTTAACCCGGCACGCACGTATCCCG	NC_003296.1	RS_RS24440	1899758	1899960	1	WP_011004765.1	hypothetical protein	ENOG4106C68	S		1899920	-40	CCTGGAGTGTCCCGGCGTTAACCCTGCACGCACGTATCCCG	36	8	8	8	0	0	0	0	0	4	0	0	1	7	0	7	0	7	0	0	0	0
1	Upstream	NZ_CP012688.1	RSUY_RS17850	576531	576734	-1	WP_003261165.1	hypothetical protein	ENOG4106C68	S		576576	-45	GATACGTGCGTGCCGGGTTAACGCGGCGGCACCCCAGGCGT	NC_003296.1	RS_RS24440	1899758	1899960	1	WP_011004765.1	hypothetical protein	ENOG4106C68	S		1899917	-43	GATACGTGCGTGCAGGGTTAACGCCGGGACACTCCAGGCGT	36	8	8	8	0	0	0	0	0	0	0	0	0	0	0	1	0	1	3	0	0	0
1	Upstream	NZ_CP012688.1	RSUY_RS17855	576531	576734	1	WP_020957690.1	hypothetical protein	ENOG4108SGR	S	YheO domain-containing protein	576573	-161	CCTGGGGTGCCGCCGCGTTAACCCGGCACGCACGTATCCCG	NC_003296.1	RS_RS24435	1899758	1899960	-1	WP_011004764.1	DNA-binding protein	ENOG4108SGR	S	YheO domain-containing protein	1899920	-162	CCTGGAGTGTCCCGGCGTTAACCCTGCACGCACGTATCCCG	36	8	8	8	0	0	0	0	0	4	0	0	1	7	0	7	0	7	0	0	0	0
1	Upstream	NZ_CP012688.1	RSUY_RS17855	576531	576734	1	WP_020957690.1	hypothetical protein	ENOG4108SGR	S	YheO domain-containing protein	576576	-158	GATACGTGCGTGCCGGGTTAACGCGGCGGCACCCCAGGCGT	NC_003296.1	RS_RS24435	1899758	1899960	-1	WP_011004764.1	DNA-binding protein	ENOG4108SGR	S	YheO domain-containing protein	1899917	-159	GATACGTGCGTGCAGGGTTAACGCCGGGACACTCCAGGCGT	36	8	8	8	0	0	0	0	0	0	0	0	0	0	0	1	0	1	3	0	0	0
1	Upstream	NZ_CP012688.1	RSUY_RS18100	633584	633736	-1	WP_003265618.1	hypothetical protein	ENOG4105H19	S	Protein of unknown function (DUF3348)	633611	-27	CCGCCCCTGCCGGCGTGTAAACTGCTGCCTTTTTTGAGCCT	NC_003296.1	RS_RS24260	1858782	1859071	1	WP_011004728.1	hypothetical protein	ENOG4105H19	S	Protein of unknown function (DUF3348)	1859045	-26	CGCCCCCCGTCGGCGTGTAAACTGCTGCCTTTTTTGAGTCT	36	9	9	3	0	0	0	0	0	1	0	0	0	2	0	0	0	0	0	0	0	0
1	Upstream	NZ_CP012688.1	RSUY_RS18100	633584	633736	-1	WP_003265618.1	hypothetical protein	ENOG4105H19	S	Protein of unknown function (DUF3348)	633614	-30	CTCAAAAAAGGCAGCAGTTTACACGCCGGCAGGGGCGGACT	NC_003296.1	RS_RS24260	1858782	1859071	1	WP_011004728.1	hypothetical protein	ENOG4105H19	S	Protein of unknown function (DUF3348)	1859042	-29	CTCAAAAAAGGCAGCAGTTTACACGCCGACGGGGGGCGGGC	34	9	9	2	0	0	0	0	0	0	0	0	0	0	0	0	0	0	0	0	0	0
1	Upstream	NZ_CP012688.1	RSUY_RS19030	898455	898735	-1	WP_003263205.1	MBL fold hydrolase	ENOG41077BR	S	Beta-lactamase domain protein	898602	-147	TCTATTCATAACTCTCGTATACCCTAGGCGCACCTGGATTC	NC_003296.1	RS_RS20495	892571	892852	-1	WP_011004001.1	MBL fold metallo-hydrolase	ENOG41077BR	S	Beta-lactamase domain protein	892718	-147	TCTATTCATAACTCTCGTATACCCTAGGCGCAGCCGGGGTC	37	10	10	2	0	0	0	0	0	0	0	0	0	0	0	0	0	0	0	0	0	0
1	Upstream	NZ_CP012688.1	RSUY_RS19030	898455	898735	-1	WP_003263205.1	MBL fold hydrolase	ENOG41077BR	S	Beta-lactamase domain protein	898605	-150	TCCAGGTGCGCCTAGGGTATACGAGAGTTATGAATAGAAGT	NC_003296.1	RS_RS20495	892571	892852	-1	WP_011004001.1	MBL fold metallo-hydrolase	ENOG41077BR	S	Beta-lactamase domain protein	892721	-150	CCCGGCTGCGCCTAGGGTATACGAGAGTTATGAATAGATTC	35	10	10	2	0	0	0	0	0	0	0	0	0	0	0	0	0	0	0	0	0	0
1	Upstream	NZ_CP012688.1	RSUY_RS19035	898455	898735	1	WP_039557452.1	IclR family transcriptional regulator	ENOG4108Q26	K	Iclr family transcriptional regulator	898602	-133	TCTATTCATAACTCTCGTATACCCTAGGCGCACCTGGATTC	NC_003296.1	RS_RS20500	892571	892852	1	WP_043876832.1	IclR family transcriptional regulator	ENOG4108Q26	K	Iclr family transcriptional regulator	892718	-134	TCTATTCATAACTCTCGTATACCCTAGGCGCAGCCGGGGTC	37	10	10	2	0	0	0	0	0	0	0	0	0	0	0	0	0	0	0	0	0	0
1	Upstream	NZ_CP012688.1	RSUY_RS19035	898455	898735	1	WP_039557452.1	IclR family transcriptional regulator	ENOG4108Q26	K	Iclr family transcriptional regulator	898605	-130	TCCAGGTGCGCCTAGGGTATACGAGAGTTATGAATAGAAGT	NC_003296.1	RS_RS20500	892571	892852	1	WP_043876832.1	IclR family transcriptional regulator	ENOG4108Q26	K	Iclr family transcriptional regulator	892721	-131	CCCGGCTGCGCCTAGGGTATACGAGAGTTATGAATAGATTC	35	10	10	2	0	0	0	0	0	0	0	0	0	0	0	0	0	0	0	0	0	0
1	Upstream	NZ_CP012688.1	RSUY_RS19055	903840	904215	-1	WP_003263687.1	hypothetical protein				903904	-64	ACATCTCGTTACGTCCGTATACCTTCTGTAAGACCGCGCCG	NC_003296.1	RS_RS20520	897944	898319	-1	WP_011004006.1	hypothetical protein				898008	-64	ACATCTCGTTACGCCCGTATACCTTCTGTAAGACCGCGCCA	39	9	8	3	0	0	0	0	1	0	0	0	0	0	0	0	0	0	0	0	0	0
1	Upstream	NZ_CP012688.1	RSUY_RS19055	903840	904215	-1	WP_003263687.1	hypothetical protein				903907	-67	CGCGGTCTTACAGAAGGTATACGGACGTAACGAGATGTAAC	NC_003296.1	RS_RS20520	897944	898319	-1	WP_011004006.1	hypothetical protein				898011	-67	CGCGGTCTTACAGAAGGTATACGGGCGTAACGAGATGTAAC	40	9	8	8	0	0	0	0	0	0	0	0	0	3	0	0	2	0	0	0	0	0
1	Upstream	NZ_CP012688.1	RSUY_RS19120	916336	916447	1	WP_039557460.1	hypothetical protein	ENOG4105Z2N	S		916407	-40	CATGCGGAGCGACCGCGTATACTCGCCGGTTCACCCGCCCG	NC_003296.1	RS_RS20580	908821	908936	1	WP_011004019.1	hypothetical protein	ENOG4105Z2N	S		908896	-40	CCGCTGAAGTGACGACGTATACTCGCCGCATCAACCGCCCG	30	1	1	1	0	0	0	0	1	0	0	0	0	0	0	0	0	1	0	0	0	0
1	Upstream	NZ_CP012688.1	RSUY_RS20240	1209480	1209703	1	WP_020957810.1	excinuclease ABC subunit A				1209619	-84	GCTGGAAATTTGAGCCGTAAACTGTAGCCGATTCCTGGGGC	NC_003296.1	RS_RS21920	1248180	1248555	1	WP_011004284.1	excinuclease ABC subunit A				1248486	-69	GCCGGAAATTCGAGCCGTAAACTGTAGCCGATTCCCGCGCG	35	9	9	3	0	0	0	0	0	0	0	0	0	0	0	0	0	0	0	0	0	0
1	Upstream	NZ_CP012688.1	RSUY_RS20240	1209480	1209703	1	WP_020957810.1	excinuclease ABC subunit A				1209622	-81	CCAGGAATCGGCTACAGTTTACGGCTCAAATTTCCAGCCGC	NC_003296.1	RS_RS21920	1248180	1248555	1	WP_011004284.1	excinuclease ABC subunit A				1248489	-66	GCGGGAATCGGCTACAGTTTACGGCTCGAATTTCCGGCCGC	37	9	9	2	0	0	0	0	0	0	0	0	0	0	0	0	0	0	0	0	0	0
1	Upstream	NZ_CP012688.1	RSUY_RS20785	1385895	1385994	-1	WP_020957842.1	short-chain dehydrogenase/reductase sdr; protein	ENOG4108IXY	S	short-chain dehydrogenase reductase	1385930	-35	TTGCCTTTAGTCAACGGTTTACAGTCCGATCCACCTTCCAC	NC_003295.1	RS_RS11640	2521440	2521539	-1	WP_011002246.1	oxidoreductase	ENOG4108IXY	S	short-chain dehydrogenase reductase	2521475	-35	TTGCCTTTAGTCAACGGTTTACAGTCCGATCCACCTTCCAC	41	8	8	8	0	0	0	0	0	0	0	0	0	0	0	0	0	0	0	0	0	0
1	Upstream	NZ_CP012688.1	RSUY_RS20785	1385895	1385994	-1	WP_020957842.1	short-chain dehydrogenase/reductase sdr; protein	ENOG4108IXY	S	short-chain dehydrogenase reductase	1385933	-38	GAAGGTGGATCGGACTGTAAACCGTTGACTAAAGGCAACGG	NC_003295.1	RS_RS11640	2521440	2521539	-1	WP_011002246.1	oxidoreductase	ENOG4108IXY	S	short-chain dehydrogenase reductase	2521478	-38	GAAGGTGGATCGGACTGTAAACCGTTGACTAAAGGCAACGG	41	8	8	8	0	0	0	4	0	0	0	0	0	1	0	0	0	0	0	0	0	0
1	Upstream	NZ_CP012688.1	RSUY_RS20790	1385895	1385994	1	WP_003262788.1	heavy metal-responsive transcriptional regulator	ENOG41066PY	K	transcriptional regulator- MerR family	1385930	-64	TTGCCTTTAGTCAACGGTTTACAGTCCGATCCACCTTCCAC	NC_003295.1	RS_RS11645	2521440	2521539	1	WP_011002247.1	heavy metal-responsive transcriptional regulator	ENOG41066PY	K	transcriptional regulator- MerR family	2521475	-64	TTGCCTTTAGTCAACGGTTTACAGTCCGATCCACCTTCCAC	41	8	8	8	0	0	0	0	0	0	0	0	0	0	0	0	0	0	0	0	0	0
1	Upstream	NZ_CP012688.1	RSUY_RS20790	1385895	1385994	1	WP_003262788.1	heavy metal-responsive transcriptional regulator	ENOG41066PY	K	transcriptional regulator- MerR family	1385933	-61	GAAGGTGGATCGGACTGTAAACCGTTGACTAAAGGCAACGG	NC_003295.1	RS_RS11645	2521440	2521539	1	WP_011002247.1	heavy metal-responsive transcriptional regulator	ENOG41066PY	K	transcriptional regulator- MerR family	2521478	-61	GAAGGTGGATCGGACTGTAAACCGTTGACTAAAGGCAACGG	41	8	8	8	0	0	0	4	0	0	0	0	0	1	0	0	0	0	0	0	0	0
1	Upstream	NZ_CP012688.1	RSUY_RS22175	1757092	1757307	1	WP_003263947.1	MFS transporter	ENOG4105CSP	G	Major Facilitator Superfamily	1757260	-47	GTATGGTGACCGCACTGTAAACGAAACGCATACATGAGGTG	NC_003296.1	RS_RS24680	1974213	1974504	1	WP_011004818.1	MFS transporter	ENOG4105CSP	G	Major Facilitator Superfamily	1974457	-47	GAAAGGTGATCGCACTGTAAACGAAACGCATACTGGAGGTG	36	8	7	3	0	0	0	0	0	0	0	0	0	0	0	0	0	0	0	0	0	0
1	Upstream	NZ_CP012688.1	RSUY_RS22175	1757092	1757307	1	WP_003263947.1	MFS transporter	ENOG4105CSP	G	Major Facilitator Superfamily	1757263	-44	CTCATGTATGCGTTTCGTTTACAGTGCGGTCACCATACGCA	NC_003296.1	RS_RS24680	1974213	1974504	1	WP_011004818.1	MFS transporter	ENOG4105CSP	G	Major Facilitator Superfamily	1974460	-44	CTCCAGTATGCGTTTCGTTTACAGTGCGATCACCTTTCGCA	36	8	7	2	0	0	0	0	0	0	0	0	0	0	0	0	0	0	0	0	0	0
1	Upstream	NZ_CP012688.1	RSUY_RS22260	1778831	1779206	1	WP_039558140.1	RND transporter				1778867	-339	GTGCGGGCCGGCTAGGGTTTACCGCAAGCATAATCTCCTTA	NC_003296.1	RS_RS24775	2001816	2002191	1	WP_011004843.1	acriflavin resistance protein				2001854	-337	TCGCGGGCCGGCTAGGGTTTACCGCAGGCATAATCTCCTTG	37	8	8	2	0	0	0	0	0	0	0	0	0	0	0	0	0	0	0	0	0	0
1	Upstream	NZ_CP012688.1	RSUY_RS22260	1778831	1779206	1	WP_039558140.1	RND transporter				1778870	-336	GGAGATTATGCTTGCGGTAAACCCTAGCCGGCCCGCACATG	NC_003296.1	RS_RS24775	2001816	2002191	1	WP_011004843.1	acriflavin resistance protein				2001857	-334	GGAGATTATGCCTGCGGTAAACCCTAGCCGGCCCGCGAGCG	36	8	8	3	0	0	0	0	0	0	0	1	0	0	0	0	0	1	0	0	0	0
1	Upstream	NZ_CP012688.1	RSUY_RS22430	1832870	1833245	-1	WP_003263511.1	flagellar motor protein MotA	ENOG4107RD7	N	Flagellar Motor Protein- MotA	1832934	-64	GTGCCCAAAGCCTTCAGTAAACCGGGCGTGTGCCGTTAATT	NC_003296.1	RS_RS23935	1776186	1776561	-1	WP_003263511.1	flagellar motor protein MotA	ENOG4107RD7	N	Flagellar Motor Protein- MotA	1776250	-64	GTGCCCGAAGCCTTCAGTAAACCGGGTGTGTGCCGTTAATT	39	8	8	7	0	0	0	0	0	0	4	0	0	0	0	0	0	0	0	0	0	0
1	Upstream	NZ_CP012688.1	RSUY_RS22430	1832870	1833245	-1	WP_003263511.1	flagellar motor protein MotA	ENOG4107RD7	N	Flagellar Motor Protein- MotA	1832937	-67	TAACGGCACACGCCCGGTTTACTGAAGGCTTTGGGCACCGT	NC_003296.1	RS_RS23935	1776186	1776561	-1	WP_003263511.1	flagellar motor protein MotA	ENOG4107RD7	N	Flagellar Motor Protein- MotA	1776253	-67	TAACGGCACACACCCGGTTTACTGAAGGCTTCGGGCACCGT	39	8	8	7	0	0	0	0	0	0	0	0	0	0	0	5	0	0	0	0	0	0
1	Upstream	NZ_CP012688.1	RSUY_RS23095	1976721	1976897	-1	WP_003262921.1	RNA polymerase sigma factor	ENOG41080KN	K	rna polymerase sigma factor	1976749	-28	ACTGGATCGCATCGCGGTAAACGGGGGGACCCCCACCTTCC	NC_003296.1	RS_RS25030	2068742	2068917	-1	WP_011004896.1	RNA polymerase sigma factor	ENOG41080KN	K	rna polymerase sigma factor	2068769	-27	ACTGGACCGCATCGCGGTAAACGGGGGGACTCCACCTTCCG	34	8	7	7	0	0	0	0	0	0	4	0	0	0	0	0	0	0	0	0	0	0
1	Upstream	NZ_CP012688.1	RSUY_RS23095	1976721	1976897	-1	WP_003262921.1	RNA polymerase sigma factor	ENOG41080KN	K	rna polymerase sigma factor	1976752	-31	AGGTGGGGGTCCCCCCGTTTACCGCGATGCGATCCAGTTTA	NC_003296.1	RS_RS25030	2068742	2068917	-1	WP_011004896.1	RNA polymerase sigma factor	ENOG41080KN	K	rna polymerase sigma factor	2068772	-30	AAGGTGGAGTCCCCCCGTTTACCGCGATGCGGTCCAGTTTA	36	8	7	7	0	0	0	0	0	0	0	3	0	0	0	0	0	0	0	0	1	0
1	Upstream	NZ_CP012688.1	RSUY_RS23100	1976721	1976897	1	WP_003262923.1	serine/threonine protein phosphatase	ENOG410634J	C	metallophosphoesterase	1976749	-148	ACTGGATCGCATCGCGGTAAACGGGGGGACCCCCACCTTCC	NC_003296.1	RS_RS25035	2068742	2068917	1	WP_011004897.1	serine/threonine protein phosphatase	ENOG410634J	C	metallophosphoesterase	2068769	-148	ACTGGACCGCATCGCGGTAAACGGGGGGACTCCACCTTCCG	34	8	7	7	0	0	0	0	0	0	4	0	0	0	0	0	0	0	0	0	0	0
1	Upstream	NZ_CP012688.1	RSUY_RS23100	1976721	1976897	1	WP_003262923.1	serine/threonine protein phosphatase	ENOG410634J	C	metallophosphoesterase	1976752	-145	AGGTGGGGGTCCCCCCGTTTACCGCGATGCGATCCAGTTTA	NC_003296.1	RS_RS25035	2068742	2068917	1	WP_011004897.1	serine/threonine protein phosphatase	ENOG410634J	C	metallophosphoesterase	2068772	-145	AAGGTGGAGTCCCCCCGTTTACCGCGATGCGGTCCAGTTTA	36	8	7	7	0	0	0	0	0	0	0	3	0	0	0	0	0	0	0	0	1	0
1	Intragenic	NZ_CP012687.1	RSUY_RS00455	108702	109377	-1	WP_003261697.1	DNA-binding response regulator	ENOG4108P8X	T	Two component Transcriptional regulator	109302	75	CCCTGCGCCGTGCGCAGTTTACGGTCGATCATGCCAGCGAT	NC_003295.1	RS_RS16995	3657230	3657905	1	WP_011003273.1	DNA-binding response regulator	ENOG4108P8X	T	Two component Transcriptional regulator	3657306	76	CCCTGCGCCGTGCGCAGTTTACGGTCGATCATGCCAGTGAT	40	8	8	8	0	0	0	0	0	0	0	0	0	0	0	0	0	1	0	0	0	0
1	Intragenic	NZ_CP012687.1	RSUY_RS00455	108702	109377	-1	WP_003261697.1	DNA-binding response regulator	ENOG4108P8X	T	Two component Transcriptional regulator	109305	72	GCTGGCATGATCGACCGTAAACTGCGCACGGCGCAGGGCTT	NC_003295.1	RS_RS16995	3657230	3657905	1	WP_011003273.1	DNA-binding response regulator	ENOG4108P8X	T	Two component Transcriptional regulator	3657303	73	ACTGGCATGATCGACCGTAAACTGCGCACGGCGCAGGGCTT	40	9	8	3	0	0	0	0	0	0	0	0	0	0	0	0	0	0	0	0	0	0
1	Intragenic	NZ_CP012687.1	RSUY_RS00840	192740	193883	1	WP_003262694.1	hypothetical protein				193752	1012	GCGGTCTCCCTGCAGGGTAAACGGAAACGTGGCGCTGCGCA	NC_003295.1	RS_RS16605	3575263	3576406	-1	WP_011003198.1	DUF3298 domain-containing protein				3575395	1011	GCGGTCTCCCTGCAGGGTAAACGGAAACGTGGCACTGCGCA	40	9	9	8	0	0	0	0	0	0	0	0	0	0	0	0	0	0	0	0	0	0
1	Intragenic	NZ_CP012687.1	RSUY_RS00840	192740	193883	1	WP_003262694.1	hypothetical protein				193755	1015	GCAGCGCCACGTTTCCGTTTACCCTGCAGGGAGACCGCATC	NC_003295.1	RS_RS16605	3575263	3576406	-1	WP_011003198.1	DUF3298 domain-containing protein				3575392	1014	GCAGTGCCACGTTTCCGTTTACCCTGCAGGGAGACCGCATC	40	11	11	8	0	0	0	0	5	0	0	0	0	0	0	0	0	0	0	0	0	0
1	Intragenic	NZ_CP012687.1	RSUY_RS01220	274749	276681	-1	WP_003266073.1	sensor histidine kinase	ENOG4108WP1	T	Histidine kinase	275790	891	GCCGCAAGCTCACCTGGTTTACGCGGGCGCTGGTTGGGGTG	NC_003295.1	RS_RS15880	3415461	3417393	-1	WP_043876677.1	histidine kinase	ENOG4108WP1	T	Histidine kinase	3416502	891	GCCGCGCGCTGACATGGTTTACGCGGGCGCTGGTCGGGATG	35	8	7	3	0	0	0	0	0	1	0	0	0	0	1	0	0	0	0	0	0	0
1	Intragenic	NZ_CP012687.1	RSUY_RS01220	274749	276681	-1	WP_003266073.1	sensor histidine kinase	ENOG4108WP1	T	Histidine kinase	275793	888	CCCAACCAGCGCCCGCGTAAACCAGGTGAGCTTGCGGCCAT	NC_003295.1	RS_RS15880	3415461	3417393	-1	WP_043876677.1	histidine kinase	ENOG4108WP1	T	Histidine kinase	3416505	888	CCCGACCAGCGCCCGCGTAAACCATGTCAGCGCGCGGCCAT	36	8	7	8	0	0	0	2	0	0	0	0	0	3	0	0	0	0	0	0	0	0
1	Intragenic	NZ_CP012687.1	RSUY_RS01255	285812	286757	-1	WP_003265732.1	hypothetical protein	ENOG4108EJ6	T	Inherit from COG: Guanylate Cyclase	286183	574	CTTCAGGCTGGGATTGGTTTACCAGCAACAGAAGTTGTTCG	NC_003295.1	RS_RS15915	3426450	3427341	-1	WP_011003056.1	hypothetical protein	ENOG4108EJ6	T	Inherit from COG: Guanylate Cyclase	3426821	520	CTTCAGGCTGGGATTGGTTTACCAGCAACAGAAGTTGTTCC	40	7	7	2	0	0	0	0	0	0	0	0	0	0	0	0	0	0	0	0	0	0
1	Intragenic	NZ_CP012687.1	RSUY_RS01255	285812	286757	-1	WP_003265732.1	hypothetical protein	ENOG4108EJ6	T	Inherit from COG: Guanylate Cyclase	286186	571	ACAACTTCTGTTGCTGGTAAACCAATCCCAGCCTGAAGTGA	NC_003295.1	RS_RS15915	3426450	3427341	-1	WP_011003056.1	hypothetical protein	ENOG4108EJ6	T	Inherit from COG: Guanylate Cyclase	3426824	517	ACAACTTCTGTTGCTGGTAAACCAATCCCAGCCTGAAGTGA	41	7	7	7	0	0	0	0	0	3	0	0	0	0	0	0	0	0	0	0	0	0
1	Intragenic	NZ_CP012687.1	RSUY_RS01950	468195	469803	1	WP_039557249.1	glucan biosynthesis protein D	ENOG4105DJ9	P	glucan biosynthesis protein	468256	61	CGGTGTAGCGGTAGGTGTTAACCCGGACGCCAGAGCCAAAA	NC_003295.1	RS_RS15360	3292926	3294534	-1	WP_043876668.1	glucan biosynthesis protein D	ENOG4105DJ9	P	glucan biosynthesis protein	3294474	60	CGATGCAGTGCTAGGTGTTAACCCTGGCGCCAGCGCCAAAA	34	8	8	3	0	0	0	0	0	0	0	0	0	0	1	0	0	0	0	0	0	0
1	Intragenic	NZ_CP012687.1	RSUY_RS01950	468195	469803	1	WP_039557249.1	glucan biosynthesis protein D	ENOG4105DJ9	P	glucan biosynthesis protein	468259	64	TGGCTCTGGCGTCCGGGTTAACACCTACCGCTACACCGGCT	NC_003295.1	RS_RS15360	3292926	3294534	-1	WP_043876668.1	glucan biosynthesis protein D	ENOG4105DJ9	P	glucan biosynthesis protein	3294471	63	TGGCGCTGGCGCCAGGGTTAACACCTAGCACTGCATCGGCC	33	4	4	4	0	0	0	0	2	0	0	0	0	0	0	0	0	0	0	0	0	0
1	Intragenic	NZ_CP012687.1	RSUY_RS02335	538833	540660	1	WP_003264148.1	thiol:disulfide interchange protein	ENOG4105CSG	O	Required to facilitate the formation of correct disulfide bonds in some periplasmic proteins and for the assembly of the periplasmic c-type cytochromes. Acts by transferring electrons from cytoplasmic thioredoxin to the periplasm. This transfer involves a cascade of disulfide bond formation and reduction steps (By similarity)	539548	715	CGCGACTCCGACCGCGGTATACACCACCGCCATCCCCAGCA	NC_003295.1	RS_RS14985	3223188	3225015	-1	WP_011002895.1	thiol:disulfide interchange protein DsbD	ENOG4105CSG	O	Required to facilitate the formation of correct disulfide bonds in some periplasmic proteins and for the assembly of the periplasmic c-type cytochromes. Acts by transferring electrons from cytoplasmic thioredoxin to the periplasm. This transfer involves a cascade of disulfide bond formation and reduction steps (By similarity)	3224301	714	CGCCACGCCGACCGCCGTATACACCACCGCCATCCCCAGCA	38	8	7	3	0	0	0	1	0	0	1	0	0	0	0	0	0	0	0	1	0	0
1	Intragenic	NZ_CP012687.1	RSUY_RS02335	538833	540660	1	WP_003264148.1	thiol:disulfide interchange protein	ENOG4105CSG	O	Required to facilitate the formation of correct disulfide bonds in some periplasmic proteins and for the assembly of the periplasmic c-type cytochromes. Acts by transferring electrons from cytoplasmic thioredoxin to the periplasm. This transfer involves a cascade of disulfide bond formation and reduction steps (By similarity)	539551	718	TGGGGATGGCGGTGGTGTATACCGCGGTCGGAGTCGCGGCC	NC_003295.1	RS_RS14985	3223188	3225015	-1	WP_011002895.1	thiol:disulfide interchange protein DsbD	ENOG4105CSG	O	Required to facilitate the formation of correct disulfide bonds in some periplasmic proteins and for the assembly of the periplasmic c-type cytochromes. Acts by transferring electrons from cytoplasmic thioredoxin to the periplasm. This transfer involves a cascade of disulfide bond formation and reduction steps (By similarity)	3224298	717	TGGGGATGGCGGTGGTGTATACGGCGGTCGGCGTGGCGGCC	38	8	7	5	0	0	0	0	1	0	0	0	0	0	0	0	0	0	0	0	1	0
1	Intragenic	NZ_CP012687.1	RSUY_RS02405	552804	555213	-1	WP_003264165.1	penicillin-binding protein 1A	ENOG4108JQC	M	penicillin-binding protein 1A	554310	903	AGTACCACGAAGAAACGTATACGCGTGGCCTGAATGTCTAC	NC_003295.1	RS_RS14915	3208627	3211033	1	WP_011002881.1	penicillin-binding protein 1A	ENOG4108JQC	M	penicillin-binding protein 1A	3209531	904	AGTACCGCGAAGAGACGTATACGCGCGGCCTGAACGTCTAC	37	11	7	8	0	0	0	0	0	0	4	0	0	0	1	0	0	4	0	0	1	0
1	Intragenic	NZ_CP012687.1	RSUY_RS02405	552804	555213	-1	WP_003264165.1	penicillin-binding protein 1A	ENOG4108JQC	M	penicillin-binding protein 1A	554313	900	GACATTCAGGCCACGCGTATACGTTTCTTCGTGGTACTGCG	NC_003295.1	RS_RS14915	3208627	3211033	1	WP_011002881.1	penicillin-binding protein 1A	ENOG4108JQC	M	penicillin-binding protein 1A	3209528	901	GACGTTCAGGCCGCGCGTATACGTCTCTTCGCGGTACTGCG	37	11	7	11	0	0	0	1	0	0	0	0	0	0	0	0	4	0	0	1	0	0
1	Intragenic	NZ_CP012687.1	RSUY_RS02545	585800	586454	1	WP_014615970.1	imidazole glycerol phosphate synthase subunit HisH	ENOG4108UJE	E	IGPS catalyzes the conversion of PRFAR and glutamine to IGP- AICAR and glutamate. The HisH subunit provides the glutamine amidotransferase activity that produces the ammonia necessary to HisF for the synthesis of IGP and AICAR (By similarity)	586344	544	CCGAGCGATGGCGCAGGTAAACCGCACCCCGTATTCGGTCT	NC_003295.1	RS_RS14770	3177408	3178062	-1	WP_011002853.1	imidazole glycerol phosphate synthase subunit HisH	ENOG4108UJE	E	IGPS catalyzes the conversion of PRFAR and glutamine to IGP- AICAR and glutamate. The HisH subunit provides the glutamine amidotransferase activity that produces the ammonia necessary to HisF for the synthesis of IGP and AICAR (By similarity)	3177519	543	CCGGGCAATGGCGCAGGTAAACCGCACACCGTATTCGGTCT	38	11	11	11	0	0	0	4	0	0	7	0	0	0	0	0	1	1	0	0	0	0
1	Intragenic	NZ_CP012687.1	RSUY_RS02545	585800	586454	1	WP_014615970.1	imidazole glycerol phosphate synthase subunit HisH	ENOG4108UJE	E	IGPS catalyzes the conversion of PRFAR and glutamine to IGP- AICAR and glutamate. The HisH subunit provides the glutamine amidotransferase activity that produces the ammonia necessary to HisF for the synthesis of IGP and AICAR (By similarity)	586347	547	CCGAATACGGGGTGCGGTTTACCTGCGCCATCGCTCGGGAT	NC_003295.1	RS_RS14770	3177408	3178062	-1	WP_011002853.1	imidazole glycerol phosphate synthase subunit HisH	ENOG4108UJE	E	IGPS catalyzes the conversion of PRFAR and glutamine to IGP- AICAR and glutamate. The HisH subunit provides the glutamine amidotransferase activity that produces the ammonia necessary to HisF for the synthesis of IGP and AICAR (By similarity)	3177516	546	CCGAATACGGTGTGCGGTTTACCTGCGCCATTGCCCGGGAT	38	11	11	10	0	0	0	0	2	0	0	0	0	0	7	0	0	0	0	1	0	0
1	Intragenic	NZ_CP012687.1	RSUY_RS02600	594074	595178	-1	WP_003263439.1	iron ABC transporter substrate-binding protein	ENOG4106DVF	P	extracellular solute-binding protein family 1	595018	160	GGAAGGCAAGGTCGTGGTTTACGCGACCACCGATACCAAGG	NC_003295.1	RS_RS14715	3168671	3169769	1	WP_011002842.1	iron ABC transporter substrate-binding protein	ENOG4106DVF	P	extracellular solute-binding protein family 1	3168826	155	GGAAGGCAAGGTCGTGGTTTACGCGACCACCGATACCAAGG	41	11	7	11	0	0	0	0	0	0	0	0	0	1	0	0	1	0	0	0	0	0
1	Intragenic	NZ_CP012687.1	RSUY_RS02600	594074	595178	-1	WP_003263439.1	iron ABC transporter substrate-binding protein	ENOG4106DVF	P	extracellular solute-binding protein family 1	595021	157	TGGTATCGGTGGTCGCGTAAACCACGACCTTGCCTTCCTTC	NC_003295.1	RS_RS14715	3168671	3169769	1	WP_011002842.1	iron ABC transporter substrate-binding protein	ENOG4106DVF	P	extracellular solute-binding protein family 1	3168823	152	TGGTATCGGTGGTCGCGTAAACCACGACCTTGCCTTCCTTC	41	11	7	11	0	0	0	0	3	0	0	2	0	0	3	0	0	1	0	0	1	0
1	Intragenic	NZ_CP012687.1	RSUY_RS02650	605355	606102	1	WP_003263427.1	cytochrome c	ENOG4105EIX	C	cytochrome c1	606100	745	CCGGAAAAAGCATGGAGTTTACTTGATGTCCTTCCAGTAGG	NC_003295.1	RS_RS14665	3157713	3158460	-1	WP_011002833.1	cytochrome c	ENOG4105EIX	C	cytochrome c1	3157716	744	CCGGAAAAAGCATGGAGTTTACTTGATGTCCTTCCAGTAGG	41	11	8	8	0	0	0	0	1	0	0	0	0	0	0	0	1	0	0	0	0	0
1	Intragenic	NZ_CP012687.1	RSUY_RS03850	868730	871943	1	WP_003263104.1	type 4 fimbrial biogenesis PilY1 signal peptide	ENOG4107VQN	NU	type 4 fimbrial biogenesis pily1-related protein signal peptide	870612	1882	GATTTCCGGCGCATTGGTATACAGCCGGCTCAGCTTGCCGA	NC_003295.1	RS_RS13395	2883192	2886405	-1	WP_011002585.1	type 4 fimbrial biogenesis PilY1 signal peptide	ENOG4107VQN	NU	type 4 fimbrial biogenesis pily1-related protein signal peptide	2884524	1881	GATTTCGGGCGCATTGGTATACAGCCGGCTCAGCTTGCCGA	40	8	7	8	0	0	0	0	0	0	5	0	0	0	0	0	1	0	0	0	0	0
1	Intragenic	NZ_CP012687.1	RSUY_RS03850	868730	871943	1	WP_003263104.1	type 4 fimbrial biogenesis PilY1 signal peptide	ENOG4107VQN	NU	type 4 fimbrial biogenesis pily1-related protein signal peptide	870615	1885	GCAAGCTGAGCCGGCTGTATACCAATGCGCCGGAAATCAAG	NC_003295.1	RS_RS13395	2883192	2886405	-1	WP_011002585.1	type 4 fimbrial biogenesis PilY1 signal peptide	ENOG4107VQN	NU	type 4 fimbrial biogenesis pily1-related protein signal peptide	2884521	1884	GCAAGCTGAGCCGGCTGTATACCAATGCGCCCGAAATCAAG	40	8	7	8	0	0	0	0	0	0	0	0	0	0	0	0	0	0	0	0	0	0
1	Intragenic	NZ_CP012687.1	RSUY_RS03985	904737	906528	1	WP_003263071.1	urocanate hydratase	ENOG4105CGP	E	Urocanate hydratase	906525	1788	GGCGATGCGGGATCCGGTTAACCAATCATGGGCAATTTGAG	NC_003295.1	RS_RS13255	2847902	2849708	-1	WP_011002557.1	urocanate hydratase	ENOG4105CGP	E	Urocanate hydratase	2847906	1802	GGCAATGCGGGATCCGGTTAACCAATCATGGGCAATTTGAG	40	8	8	8	0	0	0	6	0	0	0	0	0	0	0	0	0	0	0	0	0	0
1	Intragenic	NZ_CP012687.1	RSUY_RS03985	904737	906528	1	WP_003263071.1	urocanate hydratase	ENOG4105CGP	E	Urocanate hydratase	906528	1791	AAATTGCCCATGATTGGTTAACCGGATCCCGCATCGCCCAT	NC_003295.1	RS_RS13255	2847902	2849708	-1	WP_011002557.1	urocanate hydratase	ENOG4105CGP	E	Urocanate hydratase	2847903	1805	AAATTGCCCATGATTGGTTAACCGGATCCCGCATTGCCATG	37	8	8	3	0	0	0	0	0	0	0	0	0	0	0	0	0	0	0	0	0	0
1	Intragenic	NZ_CP012687.1	RSUY_RS04005	910360	911476	1	WP_003263067.1	ferrochelatase	ENOG4105CFX	H	Catalyzes the ferrous insertion into protoporphyrin IX (By similarity)	911168	808	CTCGAGCGTGGGCGCGGTATACGGTTGCAGCCACTCGGCGC	NC_003295.1	RS_RS13235	2842955	2844071	-1	WP_011002553.1	ferrochelatase	ENOG4105CFX	H	Catalyzes the ferrous insertion into protoporphyrin IX (By similarity)	2843264	807	TTCGAGCGTGGGCGCGGTATACGGCTGCAGCCACTCGGCGC	39	11	9	3	0	0	0	0	0	0	0	0	0	0	0	0	0	0	0	0	0	0
1	Intragenic	NZ_CP012687.1	RSUY_RS04005	910360	911476	1	WP_003263067.1	ferrochelatase	ENOG4105CFX	H	Catalyzes the ferrous insertion into protoporphyrin IX (By similarity)	911171	811	CCGAGTGGCTGCAACCGTATACCGCGCCCACGCTCGAGGAG	NC_003295.1	RS_RS13235	2842955	2844071	-1	WP_011002553.1	ferrochelatase	ENOG4105CFX	H	Catalyzes the ferrous insertion into protoporphyrin IX (By similarity)	2843261	810	CCGAGTGGCTGCAGCCGTATACCGCGCCCACGCTCGAAGAG	39	11	9	9	0	0	0	0	2	0	0	0	1	0	0	0	0	2	0	0	1	0
1	Intragenic	NZ_CP012687.1	RSUY_RS04540	1016847	1018359	-1	WP_003261780.1	3-polyprenyl-4-hydroxybenzoate decarboxylase	ENOG4105D3H	H	Catalyzes the decarboxylation of 3-octaprenyl-4-hydroxy benzoate to 2-octaprenylphenol (By similarity)	1017138	1221	TCCTGCGGCAGTTCATGTATACGAAGTTCATCGTAGTGGTG	NC_003295.1	RS_RS03565	754969	756481	-1	WP_011000663.1	3-octaprenyl-4-hydroxybenzoate carboxy-lyase	ENOG4105D3H	H	Catalyzes the decarboxylation of 3-octaprenyl-4-hydroxy benzoate to 2-octaprenylphenol (By similarity)	755260	1221	TCCTGCGGCAGTTCATGTATACGAAGTTCATCGTGGTGGTG	40	11	10	11	0	0	0	0	0	0	0	0	0	0	0	0	0	0	0	0	0	0
1	Intragenic	NZ_CP012687.1	RSUY_RS04540	1016847	1018359	-1	WP_003261780.1	3-polyprenyl-4-hydroxybenzoate decarboxylase	ENOG4105D3H	H	Catalyzes the decarboxylation of 3-octaprenyl-4-hydroxy benzoate to 2-octaprenylphenol (By similarity)	1017141	1218	CACTACGATGAACTTCGTATACATGAACTGCCGCAGGAAGC	NC_003295.1	RS_RS03565	754969	756481	-1	WP_011000663.1	3-octaprenyl-4-hydroxybenzoate carboxy-lyase	ENOG4105D3H	H	Catalyzes the decarboxylation of 3-octaprenyl-4-hydroxy benzoate to 2-octaprenylphenol (By similarity)	755263	1218	CACCACGATGAACTTCGTATACATGAACTGCCGCAGGAAGC	40	11	10	11	0	0	0	4	0	0	0	0	0	0	0	0	0	0	0	0	0	0
1	Intragenic	NZ_CP012687.1	RSUY_RS05375	1182449	1185107	1	WP_039557126.1	DNA gyrase subunit A				1183252	803	CGAGCAGCGTGCGCTTGTTAACTTGATAAGGCAGTTCGTCG	NC_003295.1	RS_RS04480	950443	953101	1	WP_011000853.1	DNA gyrase subunit A				951246	803	CGAGCAGCGTGCGCTTGTTAACTTGATAGGGCAGCTCATCG	38	11	11	10	0	0	0	0	0	0	0	0	0	0	0	0	0	0	0	0	0	0
1	Intragenic	NZ_CP012687.1	RSUY_RS05375	1182449	1185107	1	WP_039557126.1	DNA gyrase subunit A				1183255	806	CGAACTGCCTTATCAAGTTAACAAGCGCACGCTGCTCGAGC	NC_003295.1	RS_RS04480	950443	953101	1	WP_011000853.1	DNA gyrase subunit A				951249	806	TGAGCTGCCCTATCAAGTTAACAAGCGCACGCTGCTCGAGC	38	11	11	3	0	0	0	0	0	0	0	0	0	0	0	0	0	0	0	0	0	0
1	Intragenic	NZ_CP012687.1	RSUY_RS05705	1255327	1256107	-1	WP_003265353.1	alpha/beta hydrolase	ENOG4106SPY	S	secreted protein	1255758	349	CAATGTGAAGGCGCTGGTTTACGTGGCTGCCTATGCGCCAT	NC_003295.1	RS_RS11680	2528487	2529267	1	WP_011002253.1	alpha/beta hydrolase	ENOG4106SPY	S	secreted protein	2528837	350	CAATGTGAAGGCGCTGGTTTACGTGGCCGCCTATGCGCCGT	39	1	1	0	0	0	0	0	0	0	0	0	0	0	0	0	0	0	0	0	0	0
1	Intragenic	NZ_CP012687.1	RSUY_RS05705	1255327	1256107	-1	WP_003265353.1	alpha/beta hydrolase	ENOG4106SPY	S	secreted protein	1255761	346	GCGCATAGGCAGCCACGTAAACCAGCGCCTTCACATTGGCT	NC_003295.1	RS_RS11680	2528487	2529267	1	WP_011002253.1	alpha/beta hydrolase	ENOG4106SPY	S	secreted protein	2528834	347	GCGCATAGGCGGCCACGTAAACCAGCGCCTTCACATTGGCT	40	1	1	1	0	0	0	0	0	0	0	0	0	0	1	0	0	0	0	0	0	0
1	Intragenic	NZ_CP012687.1	RSUY_RS07525	1647197	1648160	1	WP_003264254.1	hypothetical protein	ENOG4105D61	S	protein- conserved in bacteria	1648013	816	CGCAGGTCGGCATGCAGTTTACCAGCGCGCCGCTCGGTCTC	NC_003295.1	RS_RS05585	1180788	1181739	1	WP_011001072.1	hypothetical protein	ENOG4105D61	S	protein- conserved in bacteria	1181592	804	CGCAGGTCGGCATGCAGTTTACCAGCGCGCCGCTCGGTCTC	41	11	11	10	0	0	0	0	0	0	0	0	0	0	0	2	0	0	1	0	0	0
1	Intragenic	NZ_CP012687.1	RSUY_RS07525	1647197	1648160	1	WP_003264254.1	hypothetical protein	ENOG4105D61	S	protein- conserved in bacteria	1648016	819	ACCGAGCGGCGCGCTGGTAAACTGCATGCCGACCTGCGGTA	NC_003295.1	RS_RS05585	1180788	1181739	1	WP_011001072.1	hypothetical protein	ENOG4105D61	S	protein- conserved in bacteria	1181595	807	ACCGAGCGGCGCGCTGGTAAACTGCATGCCGACCTGCGCTA	40	11	11	2	0	0	0	0	0	0	0	0	0	0	0	0	0	0	0	0	0	0
1	Intragenic	NZ_CP012687.1	RSUY_RS07855	1710332	1712129	-1	WP_003265975.1	UDP phosphate-alpha-4-amino-4-deoxy-L-arabinose arabinosyl transferase	ENOG4106779	M	inner membrane transmembrane protein	1710632	1497	TGGCGCTGCCGCGGACGTATACCTGCGTGCAGCCGATCCGC	NC_003295.1	RS_RS05920	1243884	1245681	-1	WP_011001131.1	UDP phosphate-alpha-4-amino-4-deoxy-L-arabinose arabinosyl transferase	ENOG4106779	M	inner membrane transmembrane protein	1244184	1497	TGGCGCTGCCGCAGACGTATACATGCGTGCAGCCGATCCGC	39	10	9	9	0	0	0	0	0	0	0	0	0	0	0	0	5	1	0	0	1	0
1	Intragenic	NZ_CP012687.1	RSUY_RS07855	1710332	1712129	-1	WP_003265975.1	UDP phosphate-alpha-4-amino-4-deoxy-L-arabinose arabinosyl transferase	ENOG4106779	M	inner membrane transmembrane protein	1710635	1494	GATCGGCTGCACGCAGGTATACGTCCGCGGCAGCGCCAGCG	NC_003295.1	RS_RS05920	1243884	1245681	-1	WP_011001131.1	UDP phosphate-alpha-4-amino-4-deoxy-L-arabinose arabinosyl transferase	ENOG4106779	M	inner membrane transmembrane protein	1244187	1494	GATCGGCTGCACGCATGTATACGTCTGCGGCAGCGCCAGCG	39	10	9	9	0	0	0	1	0	0	0	0	0	0	0	0	0	0	0	5	0	0
1	Intragenic	NZ_CP012687.1	RSUY_RS10305	2261545	2262520	-1	WP_004376859.1	histone deacetylase	ENOG4105DGU	BQ	Histone deacetylase	2261986	534	GCGACGATGCTTCGGTGTTTACGCTGTCGGTGCACGGCGAG	NC_003295.1	RS_RS08085	1726313	1727285	1	WP_011001548.1	histone deacetylase	ENOG4105DGU	BQ	Histone deacetylase	1726848	535	GCGACGATGCTTCGGTGTTTACGCTGTCGGAGCACGGTGAA	38	9	8	4	0	0	0	0	0	0	0	0	1	0	2	0	0	0	0	0	1	0
1	Intragenic	NZ_CP012687.1	RSUY_RS10305	2261545	2262520	-1	WP_004376859.1	histone deacetylase	ENOG4105DGU	BQ	Histone deacetylase	2261989	531	GCCGTGCACCGACAGCGTAAACACCGAAGCATCGTCGCGCA	NC_003295.1	RS_RS08085	1726313	1727285	1	WP_011001548.1	histone deacetylase	ENOG4105DGU	BQ	Histone deacetylase	1726845	532	ACCGTGCTCCGACAGCGTAAACACCGAAGCATCGTCGCGCA	39	9	8	5	0	0	0	0	0	0	0	5	0	0	0	0	0	0	1	0	0	0
1	Intragenic	NZ_CP012687.1	RSUY_RS10585	2321384	2322023	-1	WP_003264292.1	succinyl-CoA--3-ketoacid-CoA transferase	ENOG4107QNJ	I	CoA-transferase subunit B	2321387	636	AGCATGCGGGTCTCCGGTTTACAGCAGGTTGACGCCGGTCT	NC_003295.1	RS_RS07910	1686955	1687594	1	WP_011001515.1	succinyl-CoA--3-ketoacid-CoA transferase	ENOG4107QNJ	I	CoA-transferase subunit B	1687592	637	AGCATGACGTTCTCCGGTTTACAGCAGGTTGACGCCCGTCT	37	9	8	8	0	0	0	0	0	0	4	4	0	5	0	0	0	0	0	0	0	0
1	Intragenic	NZ_CP012687.1	RSUY_RS10830	2375934	2376762	-1	WP_039556957.1	hydroxyacylglutathione hydrolase	ENOG4108RW0	C	Thiolesterase that catalyzes the hydrolysis of S-D- lactoyl-glutathione to form glutathione and D-lactic acid (By similarity)	2376714	48	TAGAGGCGATCGCTGCGTTTACCGACAATTATATTTGGGCA	NC_003295.1	RS_RS07605	1616253	1617081	1	WP_016721710.1	hydroxyacylglutathione hydrolase	ENOG4108RW0	C	Thiolesterase that catalyzes the hydrolysis of S-D- lactoyl-glutathione to form glutathione and D-lactic acid (By similarity)	1616302	49	TGGAGGCGATCGCTGCGTTTACCGACAATTATATTTGGGCA	40	11	10	3	0	0	0	0	0	0	0	0	0	0	0	0	0	0	0	0	0	0
1	Intragenic	NZ_CP012687.1	RSUY_RS10830	2375934	2376762	-1	WP_039556957.1	hydroxyacylglutathione hydrolase	ENOG4108RW0	C	Thiolesterase that catalyzes the hydrolysis of S-D- lactoyl-glutathione to form glutathione and D-lactic acid (By similarity)	2376717	45	CCAAATATAATTGTCGGTAAACGCAGCGATCGCCTCTACGG	NC_003295.1	RS_RS07605	1616253	1617081	1	WP_016721710.1	hydroxyacylglutathione hydrolase	ENOG4108RW0	C	Thiolesterase that catalyzes the hydrolysis of S-D- lactoyl-glutathione to form glutathione and D-lactic acid (By similarity)	1616299	46	CCAAATATAATTGTCGGTAAACGCAGCGATCGCCTCCACGG	40	11	10	8	0	0	0	0	0	0	0	0	0	0	0	0	0	0	0	0	0	0
1	Intragenic	NZ_CP012687.1	RSUY_RS12345	2696588	2697524	-1	WP_003262402.1	branched-chain amino acid ABC transporter permease	ENOG4105C32	E	Amino acid ABC transporter (Permease)	2696941	583	GGCCGGTCTGATGGGCGTTAACCCCAACTTCGTCATCTCCG	NC_003295.1	RS_RS12250	2645863	2646799	-1	WP_011002359.1	branched-chain amino acid ABC transporter permease	ENOG4105C32	E	Amino acid ABC transporter (Permease)	2646216	583	GGCCGGCCTGATGGGTGTTAACCCCAACTTCGTCATCTCCG	39	11	4	9	0	0	0	5	0	0	1	0	0	0	0	0	0	0	0	5	0	0
1	Intragenic	NZ_CP012687.1	RSUY_RS12345	2696588	2697524	-1	WP_003262402.1	branched-chain amino acid ABC transporter permease	ENOG4105C32	E	Amino acid ABC transporter (Permease)	2696944	580	AGATGACGAAGTTGGGGTTAACGCCCATCAGACCGGCCACG	NC_003295.1	RS_RS12250	2645863	2646799	-1	WP_011002359.1	branched-chain amino acid ABC transporter permease	ENOG4105C32	E	Amino acid ABC transporter (Permease)	2646219	580	AGATGACGAAGTTGGGGTTAACACCCATCAGGCCGGCCACG	39	11	4	8	0	0	0	0	0	0	0	0	0	0	0	0	0	0	0	0	1	0
1	Intragenic	NZ_CP012687.1	RSUY_RS13645	2968252	2969197	-1	WP_003262354.1	LysR family transcriptional regulator	ENOG4107YNJ	K	LysR family Transcriptional regulator	2968758	439	CTGCGATCTGGTCATGGTTTACCACCACGCGCGCCAGATGA	NC_003295.1	RS_RS02375	514494	515439	1	WP_011000440.1	LysR family transcriptional regulator	ENOG4107YNJ	K	LysR family Transcriptional regulator	514934	440	CTGCGATCTGGTCATGGTTTACCACCACGCGCGCCAGATGA	41	11	4	10	0	0	0	0	0	0	3	0	0	2	0	0	1	0	0	0	0	0
1	Intragenic	NZ_CP012687.1	RSUY_RS13645	2968252	2969197	-1	WP_003262354.1	LysR family transcriptional regulator	ENOG4107YNJ	K	LysR family Transcriptional regulator	2968761	436	TCTGGCGCGCGTGGTGGTAAACCATGACCAGATCGCAGCCG	NC_003295.1	RS_RS02375	514494	515439	1	WP_011000440.1	LysR family transcriptional regulator	ENOG4107YNJ	K	LysR family Transcriptional regulator	514931	437	TCTGGCGCGCGTGGTGGTAAACCATGACCAGATCGCAGCCG	41	11	4	11	0	0	0	0	2	0	0	1	0	0	1	0	0	1	0	0	3	0
1	Intragenic	NZ_CP012687.1	RSUY_RS14000	3048360	3048993	1	WP_003262280.1	LPS export ABC transporter periplasmic protein LptC	ENOG41090R2	S	Pfam:DUF1239	3048991	631	CGGTGCCGAGGGCGCAGTTTACTGCTTCGGCGCGCCCAGCC	NC_003295.1	RS_RS02035	438621	439254	-1	WP_011000372.1	LPS export ABC transporter periplasmic protein LptC	ENOG41090R2	S	Pfam:DUF1239	438624	630	CGTTGCCGAGGGCGCAGTTTACTGCTTCGGCGCGCCCAGCC	40	9	9	4	0	0	0	0	0	0	0	0	0	0	0	0	0	0	0	0	0	0
1	Intragenic	NZ_CP012687.1	RSUY_RS14660	3176081	3176804	1	WP_003264570.1	cell division protein FtsN	ENOG4105I1A	D	Sporulation domain-containing protein	3176191	110	CCGGCGCCTTGGTGATGTATACCGCCACCACCACCGCGATC	NC_003295.1	RS_RS01405	318345	319062	-1	WP_011000253.1	cell division protein FtsN	ENOG4105I1A	D	Sporulation domain-containing protein	318953	109	CCGGCGCCTTGGTGATGTATACCGCCACCACCACGGCGATC	40	11	4	11	0	0	0	0	0	0	0	0	0	0	0	0	0	0	0	0	0	0
1	Intragenic	NZ_CP012687.1	RSUY_RS14660	3176081	3176804	1	WP_003264570.1	cell division protein FtsN	ENOG4105I1A	D	Sporulation domain-containing protein	3176194	113	CGCGGTGGTGGTGGCGGTATACATCACCAAGGCGCCGGTGC	NC_003295.1	RS_RS01405	318345	319062	-1	WP_011000253.1	cell division protein FtsN	ENOG4105I1A	D	Sporulation domain-containing protein	318950	112	CGCCGTGGTGGTGGCGGTATACATCACCAAGGCGCCGGTGC	40	11	4	9	0	0	0	4	0	0	0	0	0	0	0	0	0	0	0	0	0	0
1	Intragenic	NZ_CP012687.1	RSUY_RS15135	3284658	3285852	1	WP_039555299.1	SAM-dependent methyltransferase	ENOG4105HD3	S	Conserved Protein	3284676	18	GCCTCGCTGGGAAGCGGTAAACTGACGGTTTTGCTCATCGC	NC_003295.1	RS_RS00765	175245	176439	-1	WP_011000122.1	SAM-dependent methyltransferase	ENOG4105HD3	S	Conserved Protein	176422	17	GCCTCGCTGGGAAGCGGTAAACTTACGGTTTTGCTCATCGC	40	11	10	8	0	0	0	0	0	0	1	0	0	0	0	0	0	0	0	0	0	0
1	Intragenic	NZ_CP012687.1	RSUY_RS15135	3284658	3285852	1	WP_039555299.1	SAM-dependent methyltransferase	ENOG4105HD3	S	Conserved Protein	3284679	21	ATGAGCAAAACCGTCAGTTTACCGCTTCCCAGCGAGGCCGC	NC_003295.1	RS_RS00765	175245	176439	-1	WP_011000122.1	SAM-dependent methyltransferase	ENOG4105HD3	S	Conserved Protein	176419	20	ATGAGCAAAACCGTAAGTTTACCGCTTCCCAGCGAGGCCGC	40	11	10	8	0	0	0	0	0	0	0	0	0	0	0	0	0	0	6	0	0	0
1	Intragenic	NZ_CP012688.1	RSUY_RS16225	129751	130810	-1	WP_003265637.1	hypothetical protein	ENOG4105F9V	V	Inactivates the type B streptogramin antibiotics by linearizing the lactone ring at the ester linkage- generating a free phenylglycine carboxylate and converting the threonyl moiety into 2-amino-butenoic acid	130324	486	AGCGGGGGCATCTGTGGTTTACCGGACAAAGCGGCCTTTAC	NC_003296.1	RS_RS17795	156754	157804	-1	WP_011003451.1	membrane protein	ENOG4105F9V	V	Inactivates the type B streptogramin antibiotics by linearizing the lactone ring at the ester linkage- generating a free phenylglycine carboxylate and converting the threonyl moiety into 2-amino-butenoic acid	157327	477	AGCGTGGGCACCTGTGGTTTACCGGGCAAAGCGGCATCTAC	36	9	9	5	0	0	0	0	2	0	0	0	0	0	4	0	0	0	0	0	0	0
1	Intragenic	NZ_CP012688.1	RSUY_RS16225	129751	130810	-1	WP_003265637.1	hypothetical protein	ENOG4105F9V	V	Inactivates the type B streptogramin antibiotics by linearizing the lactone ring at the ester linkage- generating a free phenylglycine carboxylate and converting the threonyl moiety into 2-amino-butenoic acid	130327	483	AAGGCCGCTTTGTCCGGTAAACCACAGATGCCCCCGCTGGT	NC_003296.1	RS_RS17795	156754	157804	-1	WP_011003451.1	membrane protein	ENOG4105F9V	V	Inactivates the type B streptogramin antibiotics by linearizing the lactone ring at the ester linkage- generating a free phenylglycine carboxylate and converting the threonyl moiety into 2-amino-butenoic acid	157330	474	GATGCCGCTTTGCCCGGTAAACCACAGGTGCCCACGCTTGT	35	9	9	4	0	0	0	0	0	0	0	0	0	1	0	0	1	0	0	0	0	0
1	Intragenic	NZ_CP012688.1	RSUY_RS16735	271070	271958	-1	WP_004377283.1	flagellar basal body P-ring biosynthesis protein FlgA	ENOG4105CKS	N	Flagella basal body P-ring formation protein flgA	271518	440	AACCGCCTGCGCGGCCGTATACAAGTGGGCGTGCGCTGCCG	NC_003296.1	RS_RS18790	446903	447791	-1	WP_011003653.1	flagellar basal body P-ring biosynthesis protein FlgA	ENOG4105CKS	N	Flagella basal body P-ring formation protein flgA	447351	440	AACCGCCTGCGCGGCCGTATACAAGTGGGCGTGCGCTGCCG	41	11	10	10	0	0	0	0	0	0	0	0	0	0	0	0	0	0	0	0	0	0
1	Intragenic	NZ_CP012688.1	RSUY_RS16735	271070	271958	-1	WP_004377283.1	flagellar basal body P-ring biosynthesis protein FlgA	ENOG4105CKS	N	Flagella basal body P-ring formation protein flgA	271521	437	CAGCGCACGCCCACTTGTATACGGCCGCGCAGGCGGTTGGC	NC_003296.1	RS_RS18790	446903	447791	-1	WP_011003653.1	flagellar basal body P-ring biosynthesis protein FlgA	ENOG4105CKS	N	Flagella basal body P-ring formation protein flgA	447354	437	CAGCGCACGCCCACTTGTATACGGCCGCGCAGGCGGTTGGC	41	11	10	11	0	0	0	0	0	1	0	0	3	0	0	1	0	0	0	0	0	1
1	Intragenic	NZ_CP012688.1	RSUY_RS16780	278835	279915	1	WP_004377262.1	flagellar rod assembly protein/muramidase FlgJ	ENOG4108ZW7	NU	flagellar rod assembly protein muramidase flgj	279040	205	CTGGTCGAACATCGACGTATACATCTTGCTCGACGCCGAAT	NC_003296.1	RS_RS18835	454685	455771	1	WP_011003662.1	flagellar rod assembly protein/muramidase FlgJ	ENOG4108ZW7	NU	flagellar rod assembly protein muramidase flgj	454890	205	CTGGTCGAGCATCGACGTATACATCTTGCTCGACGACGAAT	39	11	8	11	0	0	0	1	0	0	2	0	5	0	0	0	0	0	0	0	0	0
1	Intragenic	NZ_CP012688.1	RSUY_RS16780	278835	279915	1	WP_004377262.1	flagellar rod assembly protein/muramidase FlgJ	ENOG4108ZW7	NU	flagellar rod assembly protein muramidase flgj	279043	208	CGGCGTCGAGCAAGATGTATACGTCGATGTTCGACCAGCAG	NC_003296.1	RS_RS18835	454685	455771	1	WP_011003662.1	flagellar rod assembly protein/muramidase FlgJ	ENOG4108ZW7	NU	flagellar rod assembly protein muramidase flgj	454893	208	CGTCGTCGAGCAAGATGTATACGTCGATGCTCGACCAGCAG	39	11	8	5	0	0	0	0	0	0	0	0	0	0	0	0	0	0	0	0	0	0
1	Intragenic	NZ_CP012688.1	RSUY_RS18070	625813	627163	1	WP_003265625.1	hypothetical protein	ENOG4108V3M	I	Inherit from COG: acetyl-CoA carboxylase biotin carboxylase	626561	748	CACATTGCCGAGCTCGGTAAACGGCGCAATGGTGCGCAGCC	NC_003296.1	RS_RS24290	1865478	1866828	-1	WP_011004734.1	hypothetical protein	ENOG4108V3M	I	Inherit from COG: acetyl-CoA carboxylase biotin carboxylase	1866081	747	CACATTGCCGAGTTCGGTAAACGGCGCAATGGTGCGCAGCC	40	7	7	7	0	0	0	0	0	0	0	0	0	1	0	0	5	0	0	0	0	0
1	Intragenic	NZ_CP012688.1	RSUY_RS18070	625813	627163	1	WP_003265625.1	hypothetical protein	ENOG4108V3M	I	Inherit from COG: acetyl-CoA carboxylase biotin carboxylase	626564	751	TGCGCACCATTGCGCCGTTTACCGAGCTCGGCAATGTGGCG	NC_003296.1	RS_RS24290	1865478	1866828	-1	WP_011004734.1	hypothetical protein	ENOG4108V3M	I	Inherit from COG: acetyl-CoA carboxylase biotin carboxylase	1866078	750	TGCGCACCATTGCGCCGTTTACCGAACTCGGCAATGTGGCG	40	7	7	7	0	0	0	0	1	0	0	1	0	0	0	0	0	0	0	0	0	0
1	Intragenic	NZ_CP012688.1	RSUY_RS18615	761772	763086	-1	WP_003263017.1	MFS transporter	ENOG41089PE	G	Major Facilitator superfamily	762287	799	GCATGCATCGGATTCCGTTTACTCGTACTACAACGGGATCT	NC_003296.1	RS_RS20040	742503	743811	-1	WP_011003909.1	MFS transporter	ENOG41089PE	G	Major Facilitator superfamily	743012	799	GCATGCATCGGATTCCGTTTACTCGTACTACAACGGAATCT	40	9	8	9	0	0	0	0	0	0	0	0	0	0	0	0	0	0	0	0	0	0
1	Intragenic	NZ_CP012688.1	RSUY_RS18615	761772	763086	-1	WP_003263017.1	MFS transporter	ENOG41089PE	G	Major Facilitator superfamily	762290	796	TCCCGTTGTAGTACGAGTAAACGGAATCCGATGCATGCAGC	NC_003296.1	RS_RS20040	742503	743811	-1	WP_011003909.1	MFS transporter	ENOG41089PE	G	Major Facilitator superfamily	743015	796	TTCCGTTGTAGTACGAGTAAACGGAATCCGATGCATGCAGC	40	9	8	1	0	0	0	0	0	0	0	0	0	0	0	0	0	0	0	0	0	0
1	Intragenic	NZ_CP012688.1	RSUY_RS18785	817623	835527	1	WP_054277985.1	non-ribosomal peptide synthetase	ENOG4108J5K	Q	non-ribosomal peptide synthetase	819751	2128	CCCGGTGGAGCCCGAGGTATACATCACGCAGGCAGCCGCCT	NC_003296.1	RS_RS20190	802915	820777	1	WP_011003940.1	non-ribosomal peptide synthetase	ENOG4108J5K	Q	non-ribosomal peptide synthetase	805037	2122	ACCGGTGGAGCCCGAGGTATACAGCACGTAGGCCGCCGCCT	37	5	3	1	0	0	0	0	0	0	0	0	0	0	0	0	0	0	0	0	0	0
1	Intragenic	NZ_CP012688.1	RSUY_RS18785	817623	835527	1	WP_054277985.1	non-ribosomal peptide synthetase	ENOG4108J5K	Q	non-ribosomal peptide synthetase	819754	2131	CGGCTGCCTGCGTGATGTATACCTCGGGCTCCACCGGGCTT	NC_003296.1	RS_RS20190	802915	820777	1	WP_011003940.1	non-ribosomal peptide synthetase	ENOG4108J5K	Q	non-ribosomal peptide synthetase	805040	2125	CGGCGGCCTACGTGCTGTATACCTCGGGCTCCACCGGTCTT	37	5	3	3	0	0	0	0	1	0	0	0	0	2	0	0	0	0	2	0	0	0
1	Intragenic	NZ_CP012688.1	RSUY_RS19545	1034758	1036345	1	WP_003265043.1	2-5-dioxovalerate dehydrogenase	ENOG4105CZJ	C	Aldehyde dehydrogenase	1034928	170	CGGGCGCAGTCTCGCGGTAAACGTCGAACGCCGCGCTAGCG	NC_003296.1	RS_RS21075	1044253	1045840	1	WP_011004125.1	2-5-dioxovalerate dehydrogenase	ENOG4105CZJ	C	Aldehyde dehydrogenase	1044423	170	CGGGCGCGGTCTCGCGGTAAACGTCGAACGCCGCGCCGGCG	38	10	10	6	0	0	0	0	0	0	0	0	0	0	0	0	0	0	0	0	0	0
1	Intragenic	NZ_CP012688.1	RSUY_RS19545	1034758	1036345	1	WP_003265043.1	2-5-dioxovalerate dehydrogenase	ENOG4105CZJ	C	Aldehyde dehydrogenase	1034931	173	TAGCGCGGCGTTCGACGTTTACCGCGAGACTGCGCCCGAAG	NC_003296.1	RS_RS21075	1044253	1045840	1	WP_011004125.1	2-5-dioxovalerate dehydrogenase	ENOG4105CZJ	C	Aldehyde dehydrogenase	1044426	173	CGGCGCGGCGTTCGACGTTTACCGCGAGACCGCGCCCGAAG	38	10	10	6	0	0	0	0	1	0	0	0	0	1	0	0	0	0	0	3	0	0
1	Intragenic	NZ_CP012688.1	RSUY_RS20320	1236095	1237352	-1	WP_003264953.1	multidrug MFS transporter	ENOG41068W6	S	Capsular polysaccharide biosynthesis protein	1236296	1056	GGGCAAGACTGTTTCGGTATACGTATTGTTTTTACATTGTC	NC_003296.1	RS_RS22015	1278151	1279408	-1	WP_011004304.1	EPS I polysaccharide export inner membrane protein EpsF	ENOG41068W6	S	Capsular polysaccharide biosynthesis protein	1278352	1056	GCGCGAGACTGTTTCGGTATACCTATTGTTTTTACATTGTC	38	8	8	3	0	0	0	0	0	0	0	0	0	0	0	0	0	0	0	0	0	0
1	Intragenic	NZ_CP012688.1	RSUY_RS20320	1236095	1237352	-1	WP_003264953.1	multidrug MFS transporter	ENOG41068W6	S	Capsular polysaccharide biosynthesis protein	1236299	1053	AATGTAAAAACAATACGTATACCGAAACAGTCTTGCCCCCA	NC_003296.1	RS_RS22015	1278151	1279408	-1	WP_011004304.1	EPS I polysaccharide export inner membrane protein EpsF	ENOG41068W6	S	Capsular polysaccharide biosynthesis protein	1278355	1053	AATGTAAAAACAATAGGTATACCGAAACAGTCTCGCGCCCA	38	8	8	8	0	0	0	0	0	0	0	0	0	0	0	0	0	0	0	4	0	0
1	Intragenic	NZ_CP012688.1	RSUY_RS22395	1823705	1824323	-1	WP_039552298.1	chemotaxis protein CheD	ENOG4108Z4W	NT	Probably deamidates glutamine residues to glutamate on methyl-accepting chemotaxis receptors (MCPs)- playing an important role in chemotaxis (By similarity)	1823711	612	CTTCCCGCCTGCAACTGTTTACGTAATCCCTGTACTTGCCC	NC_003296.1	RS_RS23900	1766891	1767509	-1	WP_038938507.1	chemotaxis protein CheD	ENOG4108Z4W	NT	Probably deamidates glutamine residues to glutamate on methyl-accepting chemotaxis receptors (MCPs)- playing an important role in chemotaxis (By similarity)	1766897	612	CTTCGCGCCTGCAACTGTTTACGTAATCCCTGTACTTGCCC	40	11	10	6	0	0	0	0	5	0	0	0	0	0	0	0	0	0	0	0	0	0
1	Intragenic	NZ_CP012688.1	RSUY_RS22395	1823705	1824323	-1	WP_039552298.1	chemotaxis protein CheD	ENOG4108Z4W	NT	Probably deamidates glutamine residues to glutamate on methyl-accepting chemotaxis receptors (MCPs)- playing an important role in chemotaxis (By similarity)	1823714	609	CAAGTACAGGGATTACGTAAACAGTTGCAGGCGGGAAGCCG	NC_003296.1	RS_RS23900	1766891	1767509	-1	WP_038938507.1	chemotaxis protein CheD	ENOG4108Z4W	NT	Probably deamidates glutamine residues to glutamate on methyl-accepting chemotaxis receptors (MCPs)- playing an important role in chemotaxis (By similarity)	1766900	609	CAAGTACAGGGATTACGTAAACAGTTGCAGGCGCGAAGCCG	40	11	10	6	0	0	0	0	0	0	0	0	0	0	0	0	0	0	0	0	0	0
1	Downstream	NZ_CP012687.1	RSUY_RS00060	14431	14446	-1	WP_003262973.1	MexE family multidrug efflux RND transporter periplasmic adaptor subunit	ENOG4105C1P	V	efflux transporter- rnd family- mfp subunit	14446	0	CCCCCGCAGCGAAGCAGTAAACAAGGAGCCATCGCATGGCA	NC_003295.1	RS_RS00050	11595	11620	-1	WP_010999978.1	MexE family multidrug efflux RND transporter periplasmic adaptor subunit	ENOG4105C1P	V	efflux transporter- rnd family- mfp subunit	11610	10	CAAGCAGTAAGCCGCAGTAAACAAGGAGCCATCGCATGGCA	31	10	9	4	0	0	0	0	0	0	0	0	0	0	0	0	0	0	0	0	0	0
1	Downstream	NZ_CP012687.1	RSUY_RS01575	382599	382699	-1	WP_003262033.1	lactate dehydrogenase	ENOG4105C5I	C	Dehydrogenase	382615	84	TTGACCGCCAAATCCAGTTTACTGGATAATAAATCCATCAT	NC_003295.1	RS_RS15730	3378739	3378839	1	WP_020832947.1	lactate dehydrogenase	ENOG4105C5I	C	Dehydrogenase	3378824	85	TTGACGATCAAATCCAGTTTACTGGATAATGAATCTACTAT	34	8	8	4	0	0	0	0	0	1	0	0	3	1	0	0	0	0	0	0	0	0
1	Downstream	NZ_CP012687.1	RSUY_RS01575	382599	382699	-1	WP_003262033.1	lactate dehydrogenase	ENOG4105C5I	C	Dehydrogenase	382618	81	ATGGATTTATTATCCAGTAAACTGGATTTGGCGGTCAACGA	NC_003295.1	RS_RS15730	3378739	3378839	1	WP_020832947.1	lactate dehydrogenase	ENOG4105C5I	C	Dehydrogenase	3378821	82	GTAGATTCATTATCCAGTAAACTGGATTTGATCGTCAACGA	35	8	8	0	0	0	0	0	0	0	0	0	0	0	0	0	0	0	0	0	0	0
1	Downstream	NZ_CP012687.1	RSUY_RS02120	504710	504810	1	WP_003265530.1	DNA-directed RNA polymerase subunit beta'	ENOG4107QR0	K	DNA-dependent RNA polymerase catalyzes the transcription of DNA into RNA using the four ribonucleoside triphosphates as substrates (By similarity)	504809	99	CCCGGCCGGCGGGTAGGTTAACGTCTGCTCAAAATCGCGCG	NC_003295.1	RS_RS15195	3259040	3259140	-1	WP_011002928.1	DNA-directed RNA polymerase subunit beta'	ENOG4107QR0	K	DNA-dependent RNA polymerase catalyzes the transcription of DNA into RNA using the four ribonucleoside triphosphates as substrates (By similarity)	3259042	98	CCCGGACGGAACGTAGGTTAACGTCCCCTCAAAATCGGGTG	33	3	3	3	0	0	0	0	0	0	0	0	1	0	0	0	0	0	0	0	0	0
1	Downstream	NZ_CP012687.1	RSUY_RS02360	546929	547029	1	WP_003264154.1	c-type cytochrome biogenesis protein CcsB	ENOG4108EPU	O	cytochrome c-type biogenesis protein	546977	48	GCGCCCTCATAGAGCAGTAAACACGCTGAGCGTGCCTTTAT	NC_003295.1	RS_RS14960	3216818	3216918	-1	WP_011002890.1	c-type cytochrome biogenesis protein CcsB	ENOG4108EPU	O	cytochrome c-type biogenesis protein	3216871	47	CGCGCCCTCTAGAGCAGTAAACACGCGGAGCGTGCCTTTAT	33	8	8	2	0	0	0	0	0	0	0	0	0	0	0	0	0	0	0	0	0	0
1	Downstream	NZ_CP012687.1	RSUY_RS02360	546929	547029	1	WP_003264154.1	c-type cytochrome biogenesis protein CcsB	ENOG4108EPU	O	cytochrome c-type biogenesis protein	546980	51	AAGGCACGCTCAGCGTGTTTACTGCTCTATGAGGGCGCGAT	NC_003295.1	RS_RS14960	3216818	3216918	-1	WP_011002890.1	c-type cytochrome biogenesis protein CcsB	ENOG4108EPU	O	cytochrome c-type biogenesis protein	3216868	50	AAGGCACGCTCCGCGTGTTTACTGCTCTAGAGGGCGCGATC	30	8	8	2	0	0	0	0	0	0	0	0	0	0	0	0	0	0	0	0	0	0
1	Downstream	NZ_CP012687.1	RSUY_RS02650	606102	606202	1	WP_003263427.1	cytochrome c	ENOG4105EIX	C	cytochrome c1	606103	1	ACTGGAAGGACATCAAGTAAACTCCATGCTTTTTCCGGCCA	NC_003295.1	RS_RS14665	3157613	3157713	-1	WP_011002833.1	cytochrome c	ENOG4105EIX	C	cytochrome c1	3157713	0	ACTGGAAGGACATCAAGTAAACTCCATGCTTTTTCCGGCCA	41	10	8	8	0	0	0	0	0	0	0	0	0	0	0	0	0	0	0	0	0	0
1	Downstream	NZ_CP012687.1	RSUY_RS03415	776275	776375	1	WP_039556149.1	monofunctional biosynthetic peptidoglycan transglycosylase	ENOG4108VKV	M	Monofunctional biosynthetic peptidoglycan transglycosylase	776300	25	CCGCAACTGAGTGCAGGTTAACGAAAGCGCCCGTCGAAGGA	NC_003295.1	RS_RS13885	2986867	2986967	-1	WP_011002683.1	monofunctional biosynthetic peptidoglycan transglycosylase	ENOG4108VKV	M	Monofunctional biosynthetic peptidoglycan transglycosylase	2986941	26	CCGCAACTGAGTGCAGGTTTACGAAGCCCCCGCGTGCCTGA	30	8	4	2	0	0	0	0	0	0	0	0	0	0	0	0	0	0	0	0	0	0
1	Downstream	NZ_CP012687.1	RSUY_RS03415	776275	776375	1	WP_039556149.1	monofunctional biosynthetic peptidoglycan transglycosylase	ENOG4108VKV	M	Monofunctional biosynthetic peptidoglycan transglycosylase	776303	28	TTCGACGGGCGCTTTCGTTAACCTGCACTCAGTTGCGGTTT	NC_003295.1	RS_RS13885	2986867	2986967	-1	WP_011002683.1	monofunctional biosynthetic peptidoglycan transglycosylase	ENOG4108VKV	M	Monofunctional biosynthetic peptidoglycan transglycosylase	2986938	29	GGCACGCGGGGGCTTCGTAAACCTGCACTCAGTTGCGGTTT	31	8	4	2	0	0	0	2	0	0	0	0	0	0	0	0	0	0	0	0	0	0
1	Downstream	NZ_CP012687.1	RSUY_RS03700	838108	838166	-1	WP_003263135.1	alanine racemase	ENOG4105E6Y	E	alanine racemase domain protein	838109	57	TCCCCCCGATACCGCAGTAAACGGGCGAGAGCGCCGATTTA	NC_003295.1	RS_RS13550	2914317	2914417	1	WP_011002616.1	alanine racemase	ENOG4105E6Y	E	alanine racemase domain protein	2914381	64	CCCCCCCGATACCGCAGTAAACGGGTGAGCGCGCCGGTTTA	37	7	7	3	0	0	0	0	0	0	0	0	0	0	0	0	0	0	0	0	0	0
1	Downstream	NZ_CP012687.1	RSUY_RS04360	984932	985015	1	WP_039555982.1	16S rRNA pseudouridine(516) synthase	ENOG4105I08	J	Pseudouridine synthase	985004	72	CGAGGCCATGAGGCTAGTTTACCAAAAGCCCTCGCCGGGTG	NC_003295.1	RS_RS03390	724336	724419	1	WP_011000629.1	16S rRNA pseudouridine(516) synthase	ENOG4105I08	J	Pseudouridine synthase	724408	72	CGAGGCCATGAGGCTAGTTTACCAAAAGCCCCCGGCGGGTG	39	11	11	8	0	0	0	0	0	0	0	0	0	0	0	0	0	1	1	0	0	0
1	Downstream	NZ_CP012687.1	RSUY_RS04360	984932	985015	1	WP_039555982.1	16S rRNA pseudouridine(516) synthase	ENOG4105I08	J	Pseudouridine synthase	985007	75	CCGGCGAGGGCTTTTGGTAAACTAGCCTCATGGCCTCGCCG	NC_003295.1	RS_RS03390	724336	724419	1	WP_011000629.1	16S rRNA pseudouridine(516) synthase	ENOG4105I08	J	Pseudouridine synthase	724411	75	CCGCCGGGGGCTTTTGGTAAACTAGCCTCATGGCCTCGCCG	39	11	11	7	0	0	0	4	0	0	4	0	0	0	0	0	0	0	0	0	0	0
1	Downstream	NZ_CP012687.1	RSUY_RS07635	1667047	1667147	1	WP_003264232.1	hypothetical protein	ENOG4108UVN	Q	methyltransferase	1667140	93	GAAAGCAGACAAAAGCGTAAACGTAAATCAGTGGGATTGTA	NC_003295.1	RS_RS05695	1200644	1200744	1	WP_011001094.1	hypothetical protein	ENOG4108UVN	Q	methyltransferase	1200736	92	GAAAGCAGACAAAAGCGTAAACGTAAATCAGTGGGATTGTA	41	11	8	8	0	0	0	0	0	0	0	0	0	0	0	0	0	0	0	0	0	0
1	Downstream	NZ_CP012687.1	RSUY_RS07635	1667047	1667147	1	WP_003264232.1	hypothetical protein	ENOG4108UVN	Q	methyltransferase	1667143	96	AATCCCACTGATTTACGTTTACGCTTTTGTCTGCTTTCGAA	NC_003295.1	RS_RS05695	1200644	1200744	1	WP_011001094.1	hypothetical protein	ENOG4108UVN	Q	methyltransferase	1200739	95	AATCCCACTGATTTACGTTTACGCTTTTGTCTGCTTTCGAA	41	11	8	8	0	0	0	0	0	0	0	0	0	0	0	0	0	0	0	0	0	0
1	Downstream	NZ_CP012687.1	RSUY_RS08470	1856237	1856330	1	WP_003265899.1	3-hydroxyisobutyryl-CoA hydrolase	ENOG4105E5S	I	Enoyl-CoA hydratase	1856244	7	CGGTTCAGGCGCGCAAGTTTACCGGTTCTAGTCAGGCAGTC	NC_003295.1	RS_RS06505	1385241	1385334	1	WP_011001247.1	3-hydroxyisobutyryl-CoA hydrolase	ENOG4105E5S	I	Enoyl-CoA hydratase	1385248	7	CGGTTCAGGCGCGCAAGTTTACCGGTTCTAGTCCGACAGCC	38	11	10	3	0	0	0	0	0	0	0	0	0	0	0	0	0	0	0	0	0	0
1	Downstream	NZ_CP012687.1	RSUY_RS08470	1856237	1856330	1	WP_003265899.1	3-hydroxyisobutyryl-CoA hydrolase	ENOG4105E5S	I	Enoyl-CoA hydratase	1856247	10	TGCCTGACTAGAACCGGTAAACTTGCGCGCCTGAACCGAAT	NC_003295.1	RS_RS06505	1385241	1385334	1	WP_011001247.1	3-hydroxyisobutyryl-CoA hydrolase	ENOG4105E5S	I	Enoyl-CoA hydratase	1385251	10	TGTCGGACTAGAACCGGTAAACTTGCGCGCCTGAACCGAAT	39	11	10	4	0	0	0	1	0	0	0	0	0	0	0	0	0	0	0	0	0	0
1	Downstream	NZ_CP012687.1	RSUY_RS10585	2321371	2321384	-1	WP_003264292.1	succinyl-CoA--3-ketoacid-CoA transferase	ENOG4107QNJ	I	CoA-transferase subunit B	2321384	0	CCGGCGTCAACCTGCTGTAAACCGGAGACCCGCATGCTGCA	NC_003295.1	RS_RS07910	1687594	1687607	1	WP_011001515.1	succinyl-CoA--3-ketoacid-CoA transferase	ENOG4107QNJ	I	CoA-transferase subunit B	1687595	1	CGGGCGTCAACCTGCTGTAAACCGGAGAACGTCATGCTGCA	37	9	8	3	0	0	0	0	0	0	0	0	0	0	0	0	0	0	0	0	0	0
1	Downstream	NZ_CP012687.1	RSUY_RS11660	2546497	2546588	-1	WP_003261921.1	polyribonucleotide nucleotidyltransferase	ENOG4105C62	J	Involved in mRNA degradation. Hydrolyzes single-stranded polyribonucleotides processively in the 3'- to 5'-direction (By similarity)	2546532	56	GTCCAGCCGTTTTTTTGTTTACACTGCGTCGCGGGTTCCAC	NC_003295.1	RS_RS10375	2239592	2239683	-1	WP_011001999.1	polyribonucleotide nucleotidyltransferase	ENOG4105C62	J	Involved in mRNA degradation. Hydrolyzes single-stranded polyribonucleotides processively in the 3'- to 5'-direction (By similarity)	2239627	56	GTCCAGCCGTTTTTTTGTTTACACTGCGTCGCGGGTTCCAC	41	11	11	8	0	0	0	0	0	0	0	0	0	0	0	0	0	0	0	0	0	0
1	Downstream	NZ_CP012687.1	RSUY_RS11660	2546497	2546588	-1	WP_003261921.1	polyribonucleotide nucleotidyltransferase	ENOG4105C62	J	Involved in mRNA degradation. Hydrolyzes single-stranded polyribonucleotides processively in the 3'- to 5'-direction (By similarity)	2546535	53	GAACCCGCGACGCAGTGTAAACAAAAAAACGGCTGGACACT	NC_003295.1	RS_RS10375	2239592	2239683	-1	WP_011001999.1	polyribonucleotide nucleotidyltransferase	ENOG4105C62	J	Involved in mRNA degradation. Hydrolyzes single-stranded polyribonucleotides processively in the 3'- to 5'-direction (By similarity)	2239630	53	GAACCCGCGACGCAGTGTAAACAAAAAAACGGCTGGACACT	41	11	11	8	0	0	0	0	1	0	0	0	0	0	0	0	0	0	0	0	0	0
1	Downstream	NZ_CP012687.1	RSUY_RS12395	2706115	2706215	-1	WP_003273138.1	aminotransferase	ENOG410637N	I	fatty acid desaturase	2706159	56	GGGGCTTTTCTTTTGGGTAAACTCCCCCAACTCATTCTTTC	NC_003295.1	RS_RS12300	2655406	2655506	-1	WP_021155332.1	stearoyl-CoA desaturase oxidoreductase	ENOG410637N	I	fatty acid desaturase	2655450	56	GGGGCTTTTCTTTTGGGTAAACTTCCTCCATTCATTCTCTT	35	11	11	3	0	0	0	0	0	0	0	0	0	0	0	0	0	0	0	0	0	0
1	Downstream	NZ_CP012687.1	RSUY_RS12395	2706115	2706215	-1	WP_003273138.1	aminotransferase	ENOG410637N	I	fatty acid desaturase	2706162	53	AGAATGAGTTGGGGGAGTTTACCCAAAAGAAAAGCCCCGCT	NC_003295.1	RS_RS12300	2655406	2655506	-1	WP_021155332.1	stearoyl-CoA desaturase oxidoreductase	ENOG410637N	I	fatty acid desaturase	2655453	53	AGAATGAATGGAGGAAGTTTACCCAAAAGAAAAGCCCCGCT	37	11	11	8	0	0	0	0	0	0	0	4	0	5	0	5	0	0	4	0	0	0
1	Downstream	NZ_CP012687.1	RSUY_RS13250	2886369	2886469	1	WP_003261640.1	membrane protein	ENOG4107NI1	S	Inherit from NOG: membrAne	2886420	51	TGGCGTTTTCATCGGGGTATACGCGCAGATGTGCGCGATGG	NC_003295.1	RS_RS02745	593253	593353	-1	WP_011000507.1	membrane protein	ENOG4107NI1	S	Inherit from NOG: membrAne	593303	50	GGGCGTTTTCGTCGGGGTATACGCGCAGATGTGCGCGCTGG	38	9	9	4	0	0	0	0	0	0	0	0	0	0	1	0	0	0	0	0	0	0
1	Downstream	NZ_CP012687.1	RSUY_RS13250	2886369	2886469	1	WP_003261640.1	membrane protein	ENOG4107NI1	S	Inherit from NOG: membrAne	2886423	54	TCGCGCACATCTGCGCGTATACCCCGATGAAAACGCCAGTT	NC_003295.1	RS_RS02745	593253	593353	-1	WP_011000507.1	membrane protein	ENOG4107NI1	S	Inherit from NOG: membrAne	593300	53	GCGCGCACATCTGCGCGTATACCCCGACGAAAACGCCCCGT	36	9	9	2	0	0	0	0	0	0	0	0	0	0	0	0	0	0	0	0	0	0
1	Downstream	NZ_CP012687.1	RSUY_RS14000	3048993	3049060	1	WP_003262280.1	LPS export ABC transporter periplasmic protein LptC	ENOG41090R2	S	Pfam:DUF1239	3048994	1	TGGGCGCGCCGAAGCAGTAAACTGCGCCCTCGGCACCGTAC	NC_003295.1	RS_RS02035	438553	438621	-1	WP_011000372.1	LPS export ABC transporter periplasmic protein LptC	ENOG41090R2	S	Pfam:DUF1239	438621	0	TGGGCGCGCCGAAGCAGTAAACTGCGCCCTCGGCAACGTTC	39	8	8	4	0	0	0	0	0	0	0	0	0	0	0	0	0	0	0	0	0	0
1	Downstream	NZ_CP012687.1	RSUY_RS14690	3181593	3181693	1	WP_003264578.1	MerR family transcriptional regulator	ENOG4105PCZ	K	transcriptional regulator MERR family	3181630	37	TTGTATTGACGTTTACGTAAACGTCAACTGAATTGCCGCAC	NC_003295.1	RS_RS01375	313505	313605	-1	WP_011000247.1	MerR family transcriptional regulator	ENOG4105PCZ	K	transcriptional regulator MERR family	313567	38	TTGTATTGACGTTTACGTAAACGTCAACTGTGCCGCCGCCG	35	11	11	3	0	0	0	0	0	0	0	0	0	0	0	0	0	0	0	0	0	0
1	Downstream	NZ_CP012687.1	RSUY_RS14690	3181593	3181693	1	WP_003264578.1	MerR family transcriptional regulator	ENOG4105PCZ	K	transcriptional regulator MERR family	3181633	40	CGGCAATTCAGTTGACGTTTACGTAAACGTCAATACAATAG	NC_003295.1	RS_RS01375	313505	313605	-1	WP_011000247.1	MerR family transcriptional regulator	ENOG4105PCZ	K	transcriptional regulator MERR family	313564	41	CGGCGGCACAGTTGACGTTTACGTAAACGTCAATACAATAG	37	11	11	3	0	0	0	1	0	0	0	1	0	0	0	0	0	0	0	0	0	0
1	Downstream	NZ_CP012687.1	RSUY_RS14690	3181593	3181693	1	WP_003264578.1	MerR family transcriptional regulator	ENOG4105PCZ	K	transcriptional regulator MERR family	3181636	43	GCGCTATTGTATTGACGTTTACGTAAACGTCAACTGAATTG	NC_003295.1	RS_RS01375	313505	313605	-1	WP_011000247.1	MerR family transcriptional regulator	ENOG4105PCZ	K	transcriptional regulator MERR family	313561	44	GCGCTATTGTATTGACGTTTACGTAAACGTCAACTGTGCCG	37	11	11	3	0	0	0	1	0	0	0	0	0	0	0	0	0	0	0	0	0	0
1	Downstream	NZ_CP012687.1	RSUY_RS14690	3181593	3181693	1	WP_003264578.1	MerR family transcriptional regulator	ENOG4105PCZ	K	transcriptional regulator MERR family	3181639	46	TTCAGTTGACGTTTACGTAAACGTCAATACAATAGCGCGGC	NC_003295.1	RS_RS01375	313505	313605	-1	WP_011000247.1	MerR family transcriptional regulator	ENOG4105PCZ	K	transcriptional regulator MERR family	313558	47	CACAGTTGACGTTTACGTAAACGTCAATACAATAGCGCGGC	39	11	11	3	0	0	0	0	0	0	0	0	0	0	0	0	0	0	0	0	0	0
1	Downstream	NZ_CP012688.1	RSUY_RS15985	65741	65816	-1	WP_003262834.1	MFS transporter	ENOG4105EQ0	G	Major Facilitator superfamily	65774	42	CAAATTGTCAACCATGGTTTACAGTGCGGACATGCGGGCAC	NC_003296.1	RS_RS17565	87212	87312	-1	WP_011003397.1	MFS transporter	ENOG4105EQ0	G	Major Facilitator superfamily	87269	43	CAAATTGTTAACCATGGTTTACAGCGCAGACTTGCGGGCAC	37	6	6	6	0	0	0	0	0	0	0	0	6	0	0	0	0	0	0	0	0	0
1	Downstream	NZ_CP012688.1	RSUY_RS15985	65741	65816	-1	WP_003262834.1	MFS transporter	ENOG4105EQ0	G	Major Facilitator superfamily	65777	39	CCCGCATGTCCGCACTGTAAACCATGGTTGACAATTTGTCA	NC_003296.1	RS_RS17565	87212	87312	-1	WP_011003397.1	MFS transporter	ENOG4105EQ0	G	Major Facilitator superfamily	87272	40	CCCGCAAGTCTGCGCTGTAAACCATGGTTAACAATTTGTCA	37	7	7	6	0	0	0	0	0	0	4	0	0	0	4	0	0	6	0	0	0	0
1	Downstream	NZ_CP012688.1	RSUY_RS17430	456345	456445	-1	WP_039556834.1	malto-oligosyltrehalose synthase	ENOG4107S9K	G	malto-oligosyltrehalose synthase	456427	18	GAGGGCCGCCGCGCGGGTTAACACCAACTGCGTCGACGGCG	NC_003296.1	RS_RS18285	293220	293320	-1	WP_011003549.1	malto-oligosyltrehalose synthase	ENOG4107S9K	G	malto-oligosyltrehalose synthase	293286	34	CGTAGCCGCCGCGCGGGTTAACACCAACTGCGCCGGCCACG	33	9	9	3	0	0	0	1	0	0	0	0	0	0	0	0	0	0	0	0	0	0
1	Downstream	NZ_CP012688.1	RSUY_RS17430	456345	456445	-1	WP_039556834.1	malto-oligosyltrehalose synthase	ENOG4107S9K	G	malto-oligosyltrehalose synthase	456430	15	CGTCGACGCAGTTGGTGTTAACCCGCGCGGCGGCCCTCACG	NC_003296.1	RS_RS18285	293220	293320	-1	WP_011003549.1	malto-oligosyltrehalose synthase	ENOG4107S9K	G	malto-oligosyltrehalose synthase	293289	31	GGCCGGCGCAGTTGGTGTTAACCCGCGCGGCGGCTACGGCG	33	9	9	3	0	0	0	0	0	0	0	0	0	0	0	0	0	0	0	0	0	0
1	Downstream	NZ_CP012688.1	RSUY_RS20960	1432996	1433096	1	WP_020957855.1	helix-turn-helix transcriptional regulator	ENOG4105UA0	K	LuxR family Transcriptional regulator	1433011	15	GCAGAACTTGCTTCGGGTATACGCGAATGGCCGGGCTATGC	NC_003296.1	RS_RS22410	1389689	1389789	1	WP_043876860.1	helix-turn-helix transcriptional regulator	ENOG4105UA0	K	LuxR family Transcriptional regulator	1389704	15	GCTGAACTTGCTGCGGGTATACGCGGATGGCGAGGCTACGC	35	5	5	2	0	0	0	0	0	0	0	0	0	0	0	0	0	0	0	0	0	0
1	Downstream	NZ_CP012688.1	RSUY_RS20960	1432996	1433096	1	WP_020957855.1	helix-turn-helix transcriptional regulator	ENOG4105UA0	K	LuxR family Transcriptional regulator	1433014	18	TAGCCCGGCCATTCGCGTATACCCGAAGCAAGTTCTGCGAT	NC_003296.1	RS_RS22410	1389689	1389789	1	WP_043876860.1	helix-turn-helix transcriptional regulator	ENOG4105UA0	K	LuxR family Transcriptional regulator	1389707	18	TAGCCTCGCCATCCGCGTATACCCGCAGCAAGTTCAGCGCC	34	8	8	3	0	0	0	0	0	0	0	0	0	0	0	0	0	0	0	0	0	0
0	Upstream	NZ_CP012687.1	RSUY_RS00020	3127	3276	1	WP_047942398.1	tRNA modification GTPase	ENOG4105C1H	S	Exhibits a very high intrinsic GTPase hydrolysis rate. Involved in the addition of a carboxymethylaminomethyl (cmnm) group at the wobble position (U34) of certain tRNAs- forming tRNA- cmnm(5)s(2)U34 (By similarity)	3157	-119	CATGAAAAAAGGGCACCCTCGGGTGCCCTTTCCACTGAAGC	NC_003295.1	RS_RS00020	3092	3221	1	WP_010999973.1	tRNA uridine-5-carboxymethylaminomethyl(34) synthesis GTPase MnmE	ENOG4105C1H	S	Exhibits a very high intrinsic GTPase hydrolysis rate. Involved in the addition of a carboxymethylaminomethyl (cmnm) group at the wobble position (U34) of certain tRNAs- forming tRNA- cmnm(5)s(2)U34 (By similarity)	3122	-99	CATGAAAAAAGGGCACCCGAGGGTGCCCTTCCTGCTGCGGC	34	9	4	2	0	0	0	0	0	0	0	0	0	0	0	0	0	0	0	0	0	0
0	Upstream	NZ_CP012687.1	RSUY_RS00275	61064	61194	-1	WP_003263797.1	ABC transporter substrate-binding protein	ENOG4105EXY	S	Pfam:Bug	61069	-5	CGGCGTCAGACGTCATGGCGCAATGGTGAGAGATCAACGGA	NC_003295.1	RS_RS15510	3326265	3326441	-1	WP_019718938.1	ABC transporter substrate-binding protein	ENOG4105EXY	S	Pfam:Bug	3326270	-5	TGGCGTCAGACGTCATGGCGCAATGGTGAGAGGTCAGCGGA	38	8	8	2	0	0	0	0	0	0	0	0	0	0	0	0	0	0	0	0	0	0
0	Upstream	NZ_CP012687.1	RSUY_RS00280	62325	62700	-1	WP_039557497.1	membrane protein	ENOG4108NRY	M	Outer membrane porin	62697	-372	GTATCCACGGTGGTGCGACGAACGGTTTGTTGTGGGCGCCG	NC_003295.1	RS_RS15525	3329114	3329489	-1	WP_011002982.1	membrane protein	ENOG4108NRY	M	Outer membrane porin	3329486	-372	GTATCCACGGTGGTGCGACGAACGGTTTGTTGTGAGCGCTG	39	11	11	3	0	0	0	0	0	0	0	0	0	0	0	0	0	0	0	0	0	0
0	Upstream	NZ_CP012687.1	RSUY_RS00285	62439	62814	1	WP_003263799.1	hypothetical protein				62697	-117	GTATCCACGGTGGTGCGACGAACGGTTTGTTGTGGGCGCCG	NC_003295.1	RS_RS15530	3329228	3329603	1	WP_011002983.1	hypothetical protein				3329486	-117	GTATCCACGGTGGTGCGACGAACGGTTTGTTGTGAGCGCTG	39	11	11	3	0	0	0	0	0	0	0	0	0	0	0	0	0	0	0	0	0	0
0	Upstream	NZ_CP012687.1	RSUY_RS00305	66875	67250	1	WP_003261391.1	hypothetical protein				67110	-140	AGCCATTCGTCGCCAGACGAGGTGGCGGGCCCGACGGTGAG	NC_003295.1	RS_RS17165	3704858	3705233	-1	WP_011003313.1	hypothetical protein				3704999	-141	CGCCATTCGTCGCCAGACGAGGTGGCGGGCCCGACGGCGAG	39	4	4	1	0	0	0	0	0	0	0	0	0	0	0	0	0	0	0	0	0	0
0	Upstream	NZ_CP012687.1	RSUY_RS00600	144433	144587	-1	WP_039557838.1	membrane protein	ENOG4106BPC	S	Uncharacterized protein conserved in bacteria (DUF2272)	144481	-48	GGCATTGGCGTACCACGTCGCAGGGCCGACAATCTTGAGGC	NC_003295.1	RS_RS16835	3618636	3618785	1	WP_011003242.1	membrane protein	ENOG4106BPC	S	Uncharacterized protein conserved in bacteria (DUF2272)	3618738	-47	GGCATTGGCGTACCACGTCGCAGGGCCAGCGACGCCGAGGC	34	8	8	3	0	0	0	0	0	0	0	0	0	0	0	0	0	0	0	0	0	0
0	Upstream	NZ_CP012687.1	RSUY_RS00635	150083	150223	-1	WP_003265757.1	phenylalanine 4-monooxygenase	ENOG4105MIR	E	Phenylalanine 4-monooxygenase	150143	-60	TGTAGGGGCGGGACCGCGCGGATTGGCCGCAAAACCGGCAC	NC_003295.1	RS_RS16810	3615399	3615538	1	WP_011003237.1	phenylalanine 4-monooxygenase	ENOG4105MIR	E	Phenylalanine 4-monooxygenase	3615480	-58	TGTAGGGGCGGGGCCGCGCGGATTGACCGCAAAACCGGCGC	38	11	9	4	0	0	0	0	0	1	0	0	1	1	0	0	0	0	0	0	0	0
0	Upstream	NZ_CP012687.1	RSUY_RS00685	159288	159495	1	WP_039557828.1	ABC transporter ATP-binding protein	ENOG4105CAI	E	ABC transporter	159482	-13	CGCTATATAAGAAGACGGCGGGAGACAGCTGGGAATCATGG	NC_003295.1	RS_RS16755	3605254	3605486	-1	WP_028853843.1	ABC transporter ATP-binding protein	ENOG4105CAI	E	ABC transporter	3605268	-14	CGCTATATAAGAAGACGGCGGGAGACAGCTGGGAATCATGG	41	8	8	8	0	0	0	0	0	0	0	0	0	0	1	0	0	0	0	3	0	0
0	Upstream	NZ_CP012687.1	RSUY_RS00770	177107	177350	1	WP_003262716.1	tRNA uridine-5-carboxymethylaminomethyl(34) synthesis enzyme MnmG	ENOG4107RE5	D	NAD-binding protein involved in the addition of a carboxymethylaminomethyl (cmnm) group at the wobble position (U34) of certain tRNAs- forming tRNA-cmnm(5)s(2)U34 (By similarity)	177211	-139	GAAACATCCACGCCACACCGGGGCGGCGCCTGTTTCACGTG	NC_003295.1	RS_RS16675	3591833	3592070	-1	WP_011003211.1	tRNA uridine-5-carboxymethylaminomethyl(34) synthesis enzyme MnmG	ENOG4107RE5	D	NAD-binding protein involved in the addition of a carboxymethylaminomethyl (cmnm) group at the wobble position (U34) of certain tRNAs- forming tRNA-cmnm(5)s(2)U34 (By similarity)	3591973	-140	GAAACATCCACGCGACAGCGGGGCGGCGTCTGTTTCACGTG	38	8	0	8	0	0	0	0	0	0	0	0	2	0	0	4	0	5	0	0	0	8
0	Upstream	NZ_CP012687.1	RSUY_RS00835	192157	192532	-1	WP_003262695.1	hypothetical protein	ENOG4108MZA	S	exported protein	192394	-237	CGAGGGGTCAATTCGAAAGGGAGGGGTAACCTGTGCACCGC	NC_003295.1	RS_RS16610	3576626	3577001	1	WP_011003199.1	membrane protein	ENOG4108MZA	S	exported protein	3576755	-246	CGAGGGGTCAATTCGAAAGGGAGGGGTAACCTGTGCACAGC	40	10	8	2	0	0	0	0	0	0	0	0	0	0	0	0	0	0	0	0	0	0
0	Upstream	NZ_CP012687.1	RSUY_RS00840	192365	192740	1	WP_003262694.1	hypothetical protein				192394	-346	CGAGGGGTCAATTCGAAAGGGAGGGGTAACCTGTGCACCGC	NC_003295.1	RS_RS16605	3576406	3576781	-1	WP_011003198.1	DUF3298 domain-containing protein				3576755	-349	CGAGGGGTCAATTCGAAAGGGAGGGGTAACCTGTGCACAGC	40	10	8	2	0	0	0	0	0	0	0	0	0	0	0	0	0	0	0	0	0	0
0	Upstream	NZ_CP012687.1	RSUY_RS00840	192365	192740	1	WP_003262694.1	hypothetical protein				192544	-196	CACCCGGGCCGTAACAAAGTGTGTCGGATTGCAATCGAATG	NC_003295.1	RS_RS16605	3576406	3576781	-1	WP_011003198.1	DUF3298 domain-containing protein				3576602	-196	CCCCCGGGGCGTAACAAAATGTGTCGGATTGCAATCGAATG	38	11	4	4	0	0	0	0	0	0	0	0	0	0	0	0	0	0	0	0	0	0
0	Upstream	NZ_CP012687.1	RSUY_RS01140	260789	260912	1	WP_003263326.1	hypothetical protein	ENOG410655F	C	Cytochrome	260871	-41	ATGGGCCATACGCTAACACGCAGCGGCGCTCAGCATGTCGC	NC_003295.1	RS_RS16345	3516749	3516873	-1	WP_011003148.1	hypothetical protein	ENOG410655F	C	Cytochrome	3516791	-42	ATGCGGCATACGCTAACACGCGGCGGTGCGCGGCATGCCGC	34	3	3	3	0	0	0	0	0	0	0	0	0	0	0	0	0	0	0	0	0	0
0	Upstream	NZ_CP012687.1	RSUY_RS01700	416272	416400	1	WP_003262071.1	calcium sensor EFh	ENOG4105XXA	S		416338	-62	GGGTAACAGCGTGTAAAACACGGCAACGCGCGCGCATCCTC	NC_003295.1	RS_RS15590	3342971	3343103	-1	WP_011002995.1	calcium sensor EFh	ENOG4105XXA	S		3343034	-63	CGGTAACAGCGTGTAAAACACGGCAATGCGCGCGCATCCTC	39	10	9	3	0	0	0	0	0	0	0	0	0	0	0	0	0	0	0	0	0	0
0	Upstream	NZ_CP012687.1	RSUY_RS01780	430721	431096	1	WP_003274660.1	hypothetical protein	ENOG41074R7	S	Protein of unknown function (DUF1484)	430903	-193	CGGCGGGGGTGGAAAAACCGGCGTTCTAGGAAACCGGCCAG	NC_003295.1	RS_RS15490	3323367	3323742	-1	WP_011002978.1	hypothetical protein	ENOG41074R7	S	Protein of unknown function (DUF1484)	3323552	-185	CGGCGGGGGTGGAAAAACCGGCGTTCTAGGAAACCGGCCAG	41	8	8	8	0	0	0	0	0	0	0	0	0	0	0	1	1	0	0	0	0	0
0	Upstream	NZ_CP012687.1	RSUY_RS01845	447201	447215	-1	WP_003263249.1	hybrid sensor histidine kinase/response regulator	ENOG4108M36	T	Histidine kinase	447212	-11	GCGCCACCGAGCGCTGAGCGACGTGACGGCCATGATGCTCC	NC_003295.1	RS_RS15460	3315228	3315236	1	WP_011002972.1	hybrid sensor histidine kinase/response regulator	ENOG4106JRM	T	HPT	3315232	-4	GCACCACCGGGCGCTGAGCAACGTGATGGCCACGATGCTCC	36	8	6	3	0	0	0	0	0	0	0	0	0	0	0	0	0	0	0	0	0	0
0	Upstream	NZ_CP012687.1	RSUY_RS01860	450488	450746	-1	WP_020957496.1	hypothetical protein	ENOG4108T2S	S		450553	-65	CTCCCCCAACGGGCGCAGCAACTTCCCGGCGTGCCGGGAGC	NC_003295.1	RS_RS15445	3311769	3312022	1		hypothetical protein				3311958	-64	CTCCCCCAACGGGCGCAGCAACTTCCCGGCACGCCGGGAGC	39	8	8	8	0	0	0	0	0	0	0	0	0	0	0	0	0	0	0	0	0	0
0	Upstream	NZ_CP012687.1	RSUY_RS01860	450488	450746	-1	WP_020957496.1	hypothetical protein	ENOG4108T2S	S		450687	-199	GCCGAGGCCGGCTCCGGCTGCGTTCGGGAAGGGATGGCGGA	NC_003295.1	RS_RS15445	3311769	3312022	1		hypothetical protein				3311828	-194	GCCCAGGCCGGCTACGGCTGCGTTCGGGAAGGGATGGCGGA	39	8	8	6	0	0	0	4	0	0	0	0	0	0	0	0	0	4	0	0	0	0
0	Upstream	NZ_CP012687.1	RSUY_RS01865	450488	450746	1	WP_039546762.1	hypothetical protein				450553	-193	CTCCCCCAACGGGCGCAGCAACTTCCCGGCGTGCCGGGAGC	NC_003295.1	RS_RS15440	3311769	3312022	-1	WP_043876669.1	hypothetical protein				3311958	-189	CTCCCCCAACGGGCGCAGCAACTTCCCGGCACGCCGGGAGC	39	8	8	8	0	0	0	0	0	0	0	0	0	0	0	0	0	0	0	0	0	0
0	Upstream	NZ_CP012687.1	RSUY_RS01865	450488	450746	1	WP_039546762.1	hypothetical protein				450687	-59	GCCGAGGCCGGCTCCGGCTGCGTTCGGGAAGGGATGGCGGA	NC_003295.1	RS_RS15440	3311769	3312022	-1	WP_043876669.1	hypothetical protein				3311828	-59	GCCCAGGCCGGCTACGGCTGCGTTCGGGAAGGGATGGCGGA	39	8	8	6	0	0	0	4	0	0	0	0	0	0	0	0	0	4	0	0	0	0
0	Upstream	NZ_CP012687.1	RSUY_RS02085	492162	492221	1	WP_003265540.1	preprotein translocase subunit SecE	ENOG4105S9G	U	preprotein translocase subunit SecE	492182	-39	AATTCAATAGCCGCGTCGCGCAGGAAAACGCGCCACGCGGC	NC_003295.1	RS_RS15230	3271634	3271693	-1	WP_011002934.1	preprotein translocase subunit SecE	ENOG4105S9G	U	preprotein translocase subunit SecE	3271674	-40	AATTCAATAGCCGCGTCGCGCAGGAAAACGCGCCACGCGGC	41	9	9	9	0	0	0	0	0	0	1	1	0	0	0	0	0	0	0	0	0	0
0	Upstream	NZ_CP012687.1	RSUY_RS02380	548895	548993	1	WP_003264160.1	sulfoxide reductase	ENOG4105CCD	C	The exact function is not known. Can catalyze the reduction of a variety of substrates like dimethyl sulfoxide- trimethylamine N-oxide- phenylmethyl sulfoxide and L-methionine sulfoxide. Cannot reduce cyclic N-oxides. Shows no activity as sulfite oxidase (By similarity)	548946	-47	ATCCCAATGTGCGTTGGTCGCGCCCGCGCCGCCGACCTGAC	NC_003295.1	RS_RS14940	3214847	3214942	-1	WP_011002886.1	mononuclear molybdenum enzyme YedY	ENOG4105CCD	C	The exact function is not known. Can catalyze the reduction of a variety of substrates like dimethyl sulfoxide- trimethylamine N-oxide- phenylmethyl sulfoxide and L-methionine sulfoxide. Cannot reduce cyclic N-oxides. Shows no activity as sulfite oxidase (By similarity)	3214893	-46	GGCCCCATGTGCGTTGGTCGCGCCCGCGCCGCCGACCTGAC	38	10	8	3	0	0	0	0	0	0	0	0	0	0	0	0	0	0	0	0	0	0
0	Upstream	NZ_CP012687.1	RSUY_RS02435	560717	560891	1	WP_039555220.1	shikimate kinase	ENOG4105KHV	E	Catalyzes the specific phosphorylation of the 3-hydroxyl group of shikimic acid using ATP as a cosubstrate (By similarity)	560763	-128	AAAGCCCGGCCTCCTAGATGGAGCGCCGGGCTTTTTTTCGT	NC_003295.1	RS_RS14885	3202940	3203113	-1	WP_016725142.1	shikimate kinase	ENOG4105KHV	E	Catalyzes the specific phosphorylation of the 3-hydroxyl group of shikimic acid using ATP as a cosubstrate (By similarity)	3203069	-129	GAAGGCCCGGCCTCCGGATGGAGTGCCGGGCTTTTTTTCGT	32	10	7	2	0	0	0	2	0	0	0	0	0	0	0	0	0	0	0	0	0	0
0	Upstream	NZ_CP012687.1	RSUY_RS02435	560717	560891	1	WP_039555220.1	shikimate kinase	ENOG4105KHV	E	Catalyzes the specific phosphorylation of the 3-hydroxyl group of shikimic acid using ATP as a cosubstrate (By similarity)	560804	-87	TCCATGCATCGATCGGCGCGGGATGGTGGGCAAAAGCCACT	NC_003295.1	RS_RS14885	3202940	3203113	-1	WP_016725142.1	shikimate kinase	ENOG4105KHV	E	Catalyzes the specific phosphorylation of the 3-hydroxyl group of shikimic acid using ATP as a cosubstrate (By similarity)	3203028	-88	TCGGCGCATCGATCGGCGCGGGATGCCGGGCAAAAGCCACT	36	8	8	0	0	0	0	0	0	0	0	0	0	0	0	0	0	0	0	0	0	0
0	Upstream	NZ_CP012687.1	RSUY_RS02435	560717	560891	1	WP_039555220.1	shikimate kinase	ENOG4105KHV	E	Catalyzes the specific phosphorylation of the 3-hydroxyl group of shikimic acid using ATP as a cosubstrate (By similarity)	560884	-7	TGCCGGCCCCCATCAGGCCGACGAAAAAAACGTTGGAAACA	NC_003295.1	RS_RS14885	3202940	3203113	-1	WP_016725142.1	shikimate kinase	ENOG4105KHV	E	Catalyzes the specific phosphorylation of the 3-hydroxyl group of shikimic acid using ATP as a cosubstrate (By similarity)	3202948	-8	TGCCGGCCCCCATCAGGCCGACGAAAAAAACGTTGGAAACA	41	11	11	10	0	0	0	0	2	0	0	2	0	0	0	0	0	0	0	1	0	0
0	Upstream	NZ_CP012687.1	RSUY_RS02460	565539	565788	1	WP_039555216.1	glutamate synthase	ENOG4108EJH	E	glutamate synthase	565787	-1	CCGATAACATCGGAAGATCGCCGTGGAACAACATTCCTTCC	NC_003295.1	RS_RS14860	3198049	3198299	-1	WP_011002870.1	glutamate synthase	ENOG4108EJH	E	glutamate synthase	3198051	-2	CCGACAACATCGGAAGATCGCCGTGGAACAACATTCCTTCC	40	11	11	8	0	0	0	0	5	0	0	0	1	0	0	0	0	0	0	0	0	0
0	Upstream	NZ_CP012687.1	RSUY_RS02620	598748	599084	1	WP_003263434.1	membrane protein	ENOG4108K52	M	Porin Gram-negative type	598834	-250	GATCTCGGCACCCCGGCCGGAGCGCTTTGTTACCCCGGCTT	NC_003295.1	RS_RS14695	3164775	3165110	-1	WP_011002838.1	membrane protein	ENOG4108K52	M	Porin Gram-negative type	3165026	-251	GACGGCGGCAACCCGGTCGAAGCGCTTTGTCGCCCCGACTT	32	4	4	3	0	0	0	0	0	0	0	0	0	0	0	0	0	0	0	0	0	0
0	Upstream	NZ_CP012687.1	RSUY_RS02635	603069	603314	-1	WP_003263430.1	large-conductance mechanosensitive channel	ENOG4105M2E	M	Channel that opens in response to stretch forces in the membrane lipid bilayer. May participate in the regulation of osmotic pressure changes within the cell (By similarity)	603142	-73	TTGACCTGAATTGTTAAAAGCGAGGTTGCAAGAAAGATGCC	NC_003295.1	RS_RS14680	3160501	3160746	1	WP_003263430.1	large-conductance mechanosensitive channel	ENOG4105M2E	M	Channel that opens in response to stretch forces in the membrane lipid bilayer. May participate in the regulation of osmotic pressure changes within the cell (By similarity)	3160674	-72	TTGACCTGAATTGTTAAAAGCGAGGTTGCAAGAGGCGTGCC	37	11	10	5	0	0	0	0	0	0	0	0	0	0	0	0	0	0	0	1	0	0
0	Upstream	NZ_CP012687.1	RSUY_RS02640	603069	603314	1	WP_003263429.1	ubiquinol-cytochrome c reductase iron-sulfur subunit	ENOG4108R5F	C	Component of the ubiquinol-cytochrome c reductase complex (complex III or cytochrome b-c1 complex)- which is a respiratory chain that generates an electrochemical potential coupled to ATP synthesis (By similarity)	603142	-172	TTGACCTGAATTGTTAAAAGCGAGGTTGCAAGAAAGATGCC	NC_003295.1	RS_RS14675	3160501	3160746	-1	WP_011002835.1	ubiquinol-cytochrome c reductase iron-sulfur subunit	ENOG4108R5F	C	Component of the ubiquinol-cytochrome c reductase complex (complex III or cytochrome b-c1 complex)- which is a respiratory chain that generates an electrochemical potential coupled to ATP synthesis (By similarity)	3160674	-173	TTGACCTGAATTGTTAAAAGCGAGGTTGCAAGAGGCGTGCC	37	11	10	5	0	0	0	0	0	0	0	0	0	0	0	0	0	0	0	1	0	0
0	Upstream	NZ_CP012687.1	RSUY_RS02870	653146	653521	-1	WP_003263377.1	anthranilate synthase component I	ENOG4105CRQ	EH	synthase (Component I)	653283	-137	GGACGACCTTCGCGGGATCGCACGGTTTTCGCACCGTTTTC	NC_003295.1	RS_RS14430	3108570	3108945	1	WP_011002787.1	anthranilate synthase component I	ENOG4105CRQ	EH	synthase (Component I)	3108809	-136	GGATGACCTTCGCGGAATCGCACGGTTTTCGCACCGCTGTC	37	8	8	3	0	0	0	1	0	0	0	0	0	0	0	0	0	0	0	1	0	0
0	Upstream	NZ_CP012687.1	RSUY_RS02880	654989	655123	-1	WP_003263375.1	ribulose-phosphate 3-epimerase	ENOG4105DJV	G	ribulose-phosphate 3-epimerase	655058	-69	GGCACCGGCAAGGCGCGGCGGCCGGACCGCCGATCCGGCTA	NC_003295.1	RS_RS14420	3106965	3107101	1	WP_011002785.1	ribulose-phosphate 3-epimerase	ENOG4105DJV	G	ribulose-phosphate 3-epimerase	3107032	-69	GTGCCCGGCAAGGCGCGGCGGCCGGACCGCCGATCCGGCTA	38	8	7	3	0	0	0	0	0	0	0	0	0	0	0	0	0	0	0	0	0	0
0	Upstream	NZ_CP012687.1	RSUY_RS02885	654989	655123	1	WP_003263374.1	Co2+/Mg2+ efflux protein ApaG	ENOG4105NWN	P	ApaG protein	655058	-65	GGCACCGGCAAGGCGCGGCGGCCGGACCGCCGATCCGGCTA	NC_003295.1	RS_RS14415	3106965	3107101	-1	WP_011002784.1	Co2+/Mg2+ efflux protein ApaG	ENOG4105NWN	P	ApaG protein	3107032	-67	GTGCCCGGCAAGGCGCGGCGGCCGGACCGCCGATCCGGCTA	38	8	7	3	0	0	0	0	0	0	0	0	0	0	0	0	0	0	0	0	0	0
0	Upstream	NZ_CP012687.1	RSUY_RS02945	667739	668114	-1	WP_039556275.1	amidohydrolase	ENOG4105CH2	E	amidohydrolase	667802	-63	AGGATGACGCGGACCGAGCAGCCACCTTCGGCGTATCATCG	NC_003295.1	RS_RS14355	3093931	3094266	1	WP_011002777.1	amidohydrolase	ENOG4105CH2	E	amidohydrolase	3094204	-62	CGGATGGCGCGGACCAGGCAGCCACCTTCGGCGTATCATCG	37	8	3	3	0	0	0	0	0	0	0	0	1	0	0	0	0	0	0	1	0	0
0	Upstream	NZ_CP012687.1	RSUY_RS02950	667753	668128	1	WP_003264826.1	ABC transporter substrate-binding protein	ENOG4105DEF	E	Extracellular solute-binding protein- family 5	667802	-326	AGGATGACGCGGACCGAGCAGCCACCTTCGGCGTATCATCG	NC_003295.1	RS_RS14350	3093931	3094266	-1	WP_043876660.1	ABC transporter substrate-binding protein	ENOG4105DEF	E	Extracellular solute-binding protein- family 5	3094204	-273	CGGATGGCGCGGACCAGGCAGCCACCTTCGGCGTATCATCG	37	8	3	3	0	0	0	0	0	0	0	0	1	0	0	0	0	0	0	1	0	0
0	Upstream	NZ_CP012687.1	RSUY_RS03130	713353	713588	1	WP_003266036.1	preprotein translocase subunit SecA				713539	-49	GTTGCGCCGCCTGCGTTTCGCATTCGTTCCGCGATCCTTCC	NC_003295.1	RS_RS14175	3049636	3049862	-1	WP_011002740.1	protein translocase subunit SecA				3049686	-50	GTTGCGCCGCCTGCGTTTCGCGTTCGTTTCGCGATCCTTCC	39	8	4	5	0	0	0	0	0	0	0	0	0	0	0	0	0	0	0	0	0	0
0	Upstream	NZ_CP012687.1	RSUY_RS03155	720043	720160	-1	WP_003266031.1	cell division protein ZapD	ENOG4105DHA	S	Cell division factor that enhances FtsZ-ring assembly. Directly interacts with FtsZ and promotes bundling of FtsZ protofilaments- with a reduction in FtsZ GTPase activity (By similarity)	720048	-5	ATTCGTACAGGATCAAAACTGGAGGCCCGCCTTGGATCGTA	NC_003295.1	RS_RS14150	3043068	3043185	1	WP_011002735.1	cell division protein ZapD	ENOG4105DHA	S	Cell division factor that enhances FtsZ-ring assembly. Directly interacts with FtsZ and promotes bundling of FtsZ protofilaments- with a reduction in FtsZ GTPase activity (By similarity)	3043181	-4	ATTCGTACAGAATCAAAACTGGAGGCCCGCCTTGGATCGTA	40	8	8	8	0	0	0	0	0	0	0	0	0	0	5	0	0	0	0	0	0	0
0	Upstream	NZ_CP012687.1	RSUY_RS03160	720775	720787	-1	WP_003266030.1	dephospho-CoA kinase	ENOG4108ZQD	H	Catalyzes the phosphorylation of the 3'-hydroxyl group of dephosphocoenzyme A to form coenzyme A (By similarity)	720780	-5	GCTGGCGCGGTAAGGAACGGCCGGCGTGCGCGTGATCGGCC	NC_003295.1	RS_RS14145	3042441	3042453	1	WP_011002734.1	dephospho-CoA kinase	ENOG4108ZQD	H	Catalyzes the phosphorylation of the 3'-hydroxyl group of dephosphocoenzyme A to form coenzyme A (By similarity)	3042449	-4	GCTGGCGCGGTAAGAGGCTGCCTGCATGCGCGTGATCGGCC	35	9	3	7	0	0	0	0	0	0	0	0	0	0	0	0	0	0	5	4	4	0
0	Upstream	NZ_CP012687.1	RSUY_RS03295	751232	751373	-1	WP_039556292.1	membrane protein	ENOG4107AQZ	S	Membrane	751342	-110	CGAAATTCTGCGAAAAAATGGAGGGATCGAGTTCCACCCGG	NC_003295.1	RS_RS14010	3011868	3012009	1	WP_043876656.1	hypothetical protein	ENOG4107AQZ	S	Membrane	3011900	-109	CGAAATTCTGCGAAAAAATGGAGGGATCGAGTCCCACCCGG	40	8	8	6	0	0	0	0	0	0	0	0	0	0	0	0	0	0	0	0	0	0
0	Upstream	NZ_CP012687.1	RSUY_RS03300	751232	751373	1	WP_039556294.1	AsnC family transcriptional regulator	ENOG4105FKN	K	transcriptional regulator- AsnC family	751342	-31	CGAAATTCTGCGAAAAAATGGAGGGATCGAGTTCCACCCGG	NC_003295.1	RS_RS14005	3011868	3012009	-1	WP_011002708.1	AsnC family transcriptional regulator	ENOG4105FKN	K	transcriptional regulator- AsnC family	3011900	-32	CGAAATTCTGCGAAAAAATGGAGGGATCGAGTCCCACCCGG	40	8	8	6	0	0	0	0	0	0	0	0	0	0	0	0	0	0	0	0	0	0
0	Upstream	NZ_CP012687.1	RSUY_RS03425	778575	778799	-1	WP_004377052.1	magnesium and cobalt transport protein CorA	ENOG4107QUT	P	magnesium and cobalt transport protein CorA	778689	-114	GGCGGATCGGCCGGCGCGCGTGGGGTCCATGCGACGCTCGG	NC_003295.1	RS_RS13875	2984461	2984680	1	WP_011002681.1	magnesium and cobalt transport protein CorA	ENOG4107QUT	P	magnesium and cobalt transport protein CorA	2984567	-113	GGCGGATCGGCCGGCATGCGTGGGGTCCATGCGACGCCCAG	37	8	3	3	0	0	0	0	0	0	0	0	0	0	0	0	0	0	0	0	1	0
0	Upstream	NZ_CP012687.1	RSUY_RS03425	778575	778799	-1	WP_004377052.1	magnesium and cobalt transport protein CorA	ENOG4107QUT	P	magnesium and cobalt transport protein CorA	778723	-148	CGCTCGGGGAGATACCGCCACGGCGGTGGCCGGCGGGTAAA	NC_003295.1	RS_RS13875	2984461	2984680	1	WP_011002681.1	magnesium and cobalt transport protein CorA	ENOG4107QUT	P	magnesium and cobalt transport protein CorA	2984533	-147	CGCCCAGGGAGATACCGCCGCAGCGGTGGCCGGCGGGTAAA	37	8	3	4	0	0	0	0	0	0	0	0	0	0	0	0	0	0	0	0	0	0
0	Upstream	NZ_CP012687.1	RSUY_RS03430	778575	778799	1	WP_020957438.1	orotidine 5'-phosphate decarboxylase	ENOG4105SKN	F	orotidine 5''-phosphate decarboxylase	778689	-110	GGCGGATCGGCCGGCGCGCGTGGGGTCCATGCGACGCTCGG	NC_003295.1	RS_RS13870	2984461	2984680	-1	WP_028860983.1	orotidine 5'-phosphate decarboxylase	ENOG4105SKN	F	orotidine 5''-phosphate decarboxylase	2984567	-106	GGCGGATCGGCCGGCATGCGTGGGGTCCATGCGACGCCCAG	37	8	3	3	0	0	0	0	0	0	0	0	0	0	0	0	0	0	0	0	1	0
0	Upstream	NZ_CP012687.1	RSUY_RS03430	778575	778799	1	WP_020957438.1	orotidine 5'-phosphate decarboxylase	ENOG4105SKN	F	orotidine 5''-phosphate decarboxylase	778723	-76	CGCTCGGGGAGATACCGCCACGGCGGTGGCCGGCGGGTAAA	NC_003295.1	RS_RS13870	2984461	2984680	-1	WP_028860983.1	orotidine 5'-phosphate decarboxylase	ENOG4105SKN	F	orotidine 5''-phosphate decarboxylase	2984533	-72	CGCCCAGGGAGATACCGCCGCAGCGGTGGCCGGCGGGTAAA	37	8	3	4	0	0	0	0	0	0	0	0	0	0	0	0	0	0	0	0	0	0
0	Upstream	NZ_CP012687.1	RSUY_RS03460	785702	786077	1	WP_004377039.1	ribonuclease N1	ENOG4105MQG	F	ribonuclease	785881	-196	ATCCTTCCGCCTGCGAATCGCGCGCACAAGAACGAGGCTGC	NC_003295.1	RS_RS13840	2977201	2977576	-1	WP_011002673.1	ribonuclease N1	ENOG4105MQG	F	ribonuclease	2977398	-197	ATCCTTCCGCCCGCGAATCGCGCGCACCAGAACGAGGCTGC	39	8	7	7	0	0	0	0	0	0	0	0	0	0	0	4	0	0	0	0	0	0
0	Upstream	NZ_CP012687.1	RSUY_RS03485	789021	789370	1	WP_004377030.1	transketolase	ENOG4105CV1	G	Transketolase (EC 2.2.1.1)	789362	-8	GTTTTCCCGCCTTCCTGCCGCAGGTTCGCATGACCGCCTCC	NC_003295.1	RS_RS13760	2962846	2962959	-1	WP_011002657.1	transketolase	ENOG4105CV1	G	Transketolase (EC 2.2.1.1)	2962855	-9	CTTTTCCCGCCTTCCAGCCGCAGGTTCGCATGTCCGCTCCC	36	9	5	3	0	0	0	0	0	0	0	0	0	0	0	0	0	0	0	0	0	0
0	Upstream	NZ_CP012687.1	RSUY_RS03565	810637	810804	-1	WP_003262518.1	response regulator	ENOG4108QRU	T	response regulator	810725	-88	AATCCGCTTGCCCCCGGCGGCGGCAGGCAGTAACTTAGTGC	NC_003295.1	RS_RS13680	2941614	2941779	1	WP_011002641.1	response regulator	ENOG4108QRU	T	response regulator	2941694	-85	AATCCGCTTGCCCCCGGCGTCGGCAGGCAGTAACTTAGTGC	40	11	3	8	0	0	0	0	0	0	0	0	0	0	0	0	0	0	0	0	0	0
0	Upstream	NZ_CP012687.1	RSUY_RS03605	820450	820525	-1	WP_003262509.1	multidrug ABC transporter permease	ENOG4107DHA	V	secretion protein- HlyD family	820469	-19	TGAGCGAACGCCAGTTCGCGCACGAAGAGGATCGTCAGCAT	NC_003295.1	RS_RS13640	2931905	2931980	1	WP_011002633.1	multidrug ABC transporter permease	ENOG4107DHA	V	secretion protein- HlyD family	2931962	-18	TAGGCGAACCCGGGTTCGCGCACGAAGAGGATCGTCAGCAT	36	8	8	3	0	0	0	0	0	0	0	0	0	0	0	0	0	0	0	0	0	0
0	Upstream	NZ_CP012687.1	RSUY_RS03610	820450	820525	1	WP_003262508.1	MarR family transcriptional regulator	ENOG41067TZ	K	transcriptional regulator- MarR family	820469	-56	TGAGCGAACGCCAGTTCGCGCACGAAGAGGATCGTCAGCAT	NC_003295.1	RS_RS13635	2931905	2931980	-1	WP_011002632.1	MarR family transcriptional regulator	ENOG41067TZ	K	transcriptional regulator- MarR family	2931962	-57	TAGGCGAACCCGGGTTCGCGCACGAAGAGGATCGTCAGCAT	36	8	8	3	0	0	0	0	0	0	0	0	0	0	0	0	0	0	0	0	0	0
0	Upstream	NZ_CP012687.1	RSUY_RS03920	884681	885056	-1	WP_003263087.1	phospho-2-dehydro-3-deoxyheptonate aldolase	ENOG4105E99	E	Stereospecific condensation of phosphoenolpyruvate (PEP) and D-erythrose-4-phosphate (E4P) giving rise to 3-deoxy-D- arabino-heptulosonate-7-phosphate (DAHP) (By similarity)	884819	-138	CCAGGGTCGCTGGCGGTTTTCGGTATCTGTCGGGTGCCTTT	NC_003295.1	RS_RS13320	2869392	2869767	1	WP_011002570.1	phospho-2-dehydro-3-deoxyheptonate aldolase	ENOG4105E99	E	Stereospecific condensation of phosphoenolpyruvate (PEP) and D-erythrose-4-phosphate (E4P) giving rise to 3-deoxy-D- arabino-heptulosonate-7-phosphate (DAHP) (By similarity)	2869631	-136	CCAGGGTCGCTGGCGGTTTTCGGTATCTGTCGGGTGCCTTC	40	11	10	3	0	0	0	0	0	0	0	0	0	0	0	0	0	0	0	0	0	0
0	Upstream	NZ_CP012687.1	RSUY_RS04040	914123	914498	1	WP_003263057.1	molecular chaperone DnaK	ENOG4105CFG	O	Acts as a chaperone (By similarity)	914336	-162	ATCCGGGCCGCCGCGGACGGCGCGCCTGCCGGGCCGTGCCG	NC_003295.1	RS_RS13205	2839964	2840327	-1	WP_028853574.1	molecular chaperone DnaK	ENOG4105CFG	O	Acts as a chaperone (By similarity)	2840128	-164	AGCCGGGCTGCCGCGGACGGCATGCCTGCCGAGTCGTGCCG	35	7	3	2	0	0	0	0	0	0	0	0	0	0	0	0	0	0	0	0	0	0
0	Upstream	NZ_CP012687.1	RSUY_RS04040	914123	914498	1	WP_003263057.1	molecular chaperone DnaK	ENOG4105CFG	O	Acts as a chaperone (By similarity)	914433	-65	CTTGGCTCGGATGTGGGAATGCCGCCCGGCTTTTCAAGGCC	NC_003295.1	RS_RS13205	2839964	2840327	-1	WP_028853574.1	molecular chaperone DnaK	ENOG4105CFG	O	Acts as a chaperone (By similarity)	2840030	-66	CTTGGCTCGGATGTGGGAGTGCCTCCCGGCCTTTTCAAGAT	33	11	7	2	0	0	0	0	0	0	0	0	0	0	0	0	0	0	0	0	0	0
0	Upstream	NZ_CP012687.1	RSUY_RS04095	927257	927409	-1	WP_003265092.1	AI-2E family transporter	ENOG4105C02	P	permease	927331	-74	CCACCGGTCCAGTAAAATCGCGATTTTACCGGATGCGGCCC	NC_003295.1	RS_RS13150	2827093	2827244	1	WP_011002534.1	AI-2E family transporter	ENOG4105C02	P	permease	2827172	-72	CCGCCGGTCCAGTAAAATCGCGATTTTACCGGATGCCGCCC	39	11	10	5	0	0	0	0	0	0	0	0	0	0	0	0	0	0	0	0	0	0
0	Upstream	NZ_CP012687.1	RSUY_RS04100	927257	927409	1	WP_003265091.1	phosphoribosylformylglycinamidine cyclo-ligase	ENOG4105CXB	F	phosphoribosylaminoimidazole synthetase	927331	-78	CCACCGGTCCAGTAAAATCGCGATTTTACCGGATGCGGCCC	NC_003295.1	RS_RS13145	2827093	2827244	-1	WP_011002533.1	phosphoribosylformylglycinamidine cyclo-ligase	ENOG4105CXB	F	phosphoribosylaminoimidazole synthetase	2827172	-79	CCGCCGGTCCAGTAAAATCGCGATTTTACCGGATGCCGCCC	39	11	10	5	0	0	0	0	0	0	0	0	0	0	0	0	0	0	0	0	0	0
0	Upstream	NZ_CP012687.1	RSUY_RS04190	944380	944742	-1	WP_003273489.1	hypothetical protein	ENOG4105MF0	S	acetyltransferase- (GNAT) family	944616	-236	CGGTTTGGCGAGCTTGGCACCGGTGCCGATGGCGCCGCCAC	NC_003295.1	RS_RS12810	2763978	2764339	1	WP_016725961.1	hypothetical protein	ENOG4105MF0	S	acetyltransferase- (GNAT) family	2764105	-234	CGGTTTGGCGAGCTTGGCGCCCGCACCGGCGGCGCTGCCAC	34	4	3	3	0	0	0	0	0	0	0	0	0	0	0	0	0	0	0	0	0	0
0	Upstream	NZ_CP012687.1	RSUY_RS04195	944380	944742	1	WP_003265070.1	ornithine carbamoyltransferase	ENOG4105DBV	E	ornithine carbamoyltransferase	944616	-126	CGGTTTGGCGAGCTTGGCACCGGTGCCGATGGCGCCGCCAC	NC_003295.1	RS_RS12805	2763978	2764339	-1	WP_011002469.1	ornithine carbamoyltransferase	ENOG4105DBV	E	ornithine carbamoyltransferase	2764105	-127	CGGTTTGGCGAGCTTGGCGCCCGCACCGGCGGCGCTGCCAC	34	4	3	3	0	0	0	0	0	0	0	0	0	0	0	0	0	0	0	0	0	0
0	Upstream	NZ_CP012687.1	RSUY_RS04310	968542	968917	-1	WP_003265868.1	hypothetical protein	ENOG4108V0P	S	LemA family	968749	-207	GGCCCGGCCTCGGCCGGCCGCATCGGCGCGCGCGTGCACCA	NC_003295.1	RS_RS03340	709609	709984	-1	WP_016723449.1	hypothetical protein	ENOG4108V0P	S	LemA family	709816	-207	GGCCCTGCTGCTGCCGGTCGCGTCGACACGCGTGTGCGCCA	31	2	2	0	0	0	0	0	0	0	0	0	0	0	0	0	0	0	0	0	0	0
0	Upstream	NZ_CP012687.1	RSUY_RS04310	968542	968917	-1	WP_003265868.1	hypothetical protein	ENOG4108V0P	S	LemA family	968759	-217	CGGCCGGCCGCATCGGCGCGCGCGTGCACCAAAAAAGCCTC	NC_003295.1	RS_RS03340	709609	709984	-1	WP_016723449.1	hypothetical protein	ENOG4108V0P	S	LemA family	709826	-217	CTGCCGGTCGCGTCGACACGCGTGTGCGCCAAACAAGCCTC	33	2	2	2	0	0	0	0	0	0	0	0	0	0	0	0	0	0	0	0	0	0
0	Upstream	NZ_CP012687.1	RSUY_RS04315	968550	968925	1	WP_003265870.1	4-hydroxy-tetrahydrodipicolinate synthase	ENOG4108WBU	E	Catalyzes the condensation of (S)-aspartate-beta- semialdehyde (S)-ASA and pyruvate to 4-hydroxy- tetrahydrodipicolinate (HTPA) (By similarity)	968749	-176	GGCCCGGCCTCGGCCGGCCGCATCGGCGCGCGCGTGCACCA	NC_003295.1	RS_RS03345	709617	709992	1	WP_011000622.1	4-hydroxy-tetrahydrodipicolinate synthase	ENOG4108WBU	E	Catalyzes the condensation of (S)-aspartate-beta- semialdehyde (S)-ASA and pyruvate to 4-hydroxy- tetrahydrodipicolinate (HTPA) (By similarity)	709816	-176	GGCCCTGCTGCTGCCGGTCGCGTCGACACGCGTGTGCGCCA	31	2	2	0	0	0	0	0	0	0	0	0	0	0	0	0	0	0	0	0	0	0
0	Upstream	NZ_CP012687.1	RSUY_RS04315	968550	968925	1	WP_003265870.1	4-hydroxy-tetrahydrodipicolinate synthase	ENOG4108WBU	E	Catalyzes the condensation of (S)-aspartate-beta- semialdehyde (S)-ASA and pyruvate to 4-hydroxy- tetrahydrodipicolinate (HTPA) (By similarity)	968759	-166	CGGCCGGCCGCATCGGCGCGCGCGTGCACCAAAAAAGCCTC	NC_003295.1	RS_RS03345	709617	709992	1	WP_011000622.1	4-hydroxy-tetrahydrodipicolinate synthase	ENOG4108WBU	E	Catalyzes the condensation of (S)-aspartate-beta- semialdehyde (S)-ASA and pyruvate to 4-hydroxy- tetrahydrodipicolinate (HTPA) (By similarity)	709826	-166	CTGCCGGTCGCGTCGACACGCGTGTGCGCCAAACAAGCCTC	33	2	2	2	0	0	0	0	0	0	0	0	0	0	0	0	0	0	0	0	0	0
0	Upstream	NZ_CP012687.1	RSUY_RS04645	1039688	1040063	-1	WP_003279190.1	serine hydroxymethyltransferase	ENOG4105C65	E	Catalyzes the reversible interconversion of serine and glycine with tetrahydrofolate (THF) serving as the one-carbon carrier. This reaction serves as the major source of one-carbon groups required for the biosynthesis of purines- thymidylate- methionine- and other important biomolecules. Also exhibits THF- independent aldolase activity toward beta-hydroxyamino acids- producing glycine and aldehyd…	1039905	-217	AATCCTGGGGCTGCCGCCGGCAGTACCCGGCAGTGGGCATT	NC_003295.1	RS_RS03670	777794	778169	-1	WP_011000684.1	serine hydroxymethyltransferase	ENOG4105C65	E	Catalyzes the reversible interconversion of serine and glycine with tetrahydrofolate (THF) serving as the one-carbon carrier. This reaction serves as the major source of one-carbon groups required for the biosynthesis of purines- thymidylate- methionine- and other important biomolecules. Also exhibits THF- independent aldolase activity toward beta-hydroxyamino acids- producing glycine and aldehyd…	778009	-215	AATCCTGGGGCTGCCGCCGGCAGTACCCGGCAGTGGGCGTT	40	8	7	2	0	0	0	0	0	0	0	0	0	0	0	0	0	0	0	0	0	0
0	Upstream	NZ_CP012687.1	RSUY_RS04645	1039688	1040063	-1	WP_003279190.1	serine hydroxymethyltransferase	ENOG4105C65	E	Catalyzes the reversible interconversion of serine and glycine with tetrahydrofolate (THF) serving as the one-carbon carrier. This reaction serves as the major source of one-carbon groups required for the biosynthesis of purines- thymidylate- methionine- and other important biomolecules. Also exhibits THF- independent aldolase activity toward beta-hydroxyamino acids- producing glycine and aldehyd…	1040018	-330	GAGCATGGCACCCTGCTGCGCTGCCATGTGCGCAAGGCCCC	NC_003295.1	RS_RS03670	777794	778169	-1	WP_011000684.1	serine hydroxymethyltransferase	ENOG4105C65	E	Catalyzes the reversible interconversion of serine and glycine with tetrahydrofolate (THF) serving as the one-carbon carrier. This reaction serves as the major source of one-carbon groups required for the biosynthesis of purines- thymidylate- methionine- and other important biomolecules. Also exhibits THF- independent aldolase activity toward beta-hydroxyamino acids- producing glycine and aldehyd…	778122	-328	GAGCATTGCAGCCCGCTGCGCAGCCATGTGCGCGAGGCCGC	35	8	4	3	0	0	0	0	0	0	1	0	0	0	0	2	0	0	0	0	0	0
0	Upstream	NZ_CP012687.1	RSUY_RS04650	1039709	1040084	1	WP_003279192.1	NAD(P)-dependent oxidoreductase	ENOG4107VS1	S	KR domain	1039905	-179	AATCCTGGGGCTGCCGCCGGCAGTACCCGGCAGTGGGCATT	NC_003295.1	RS_RS03675	777813	778188	1	WP_016723406.1	NAD(P)-dependent oxidoreductase	ENOG4107VS1	S	KR domain	778009	-179	AATCCTGGGGCTGCCGCCGGCAGTACCCGGCAGTGGGCGTT	40	8	7	2	0	0	0	0	0	0	0	0	0	0	0	0	0	0	0	0	0	0
0	Upstream	NZ_CP012687.1	RSUY_RS04650	1039709	1040084	1	WP_003279192.1	NAD(P)-dependent oxidoreductase	ENOG4107VS1	S	KR domain	1040018	-66	GAGCATGGCACCCTGCTGCGCTGCCATGTGCGCAAGGCCCC	NC_003295.1	RS_RS03675	777813	778188	1	WP_016723406.1	NAD(P)-dependent oxidoreductase	ENOG4107VS1	S	KR domain	778122	-66	GAGCATTGCAGCCCGCTGCGCAGCCATGTGCGCGAGGCCGC	35	8	4	3	0	0	0	0	0	0	1	0	0	0	0	2	0	0	0	0	0	0
0	Upstream	NZ_CP012687.1	RSUY_RS04745	1056938	1057250	-1	WP_020957388.1	ATP-binding protein	ENOG41083J0	S	(ABC) transporter	1057061	-123	GTGGAGGCGGTCCCGGAGGCGGTATCGCATGGCGACACGAT	NC_003295.1	RS_RS03775	794591	794905	-1	WP_011000704.1	ABC transporter ATP-binding protein	ENOG41083J0	S	(ABC) transporter	794714	-123	GCGGGCGTGACCCCGAGGGCGGCATCGCATGGCGACTGGAT	30	4	2	3	0	0	0	0	0	1	0	0	0	0	0	0	0	0	0	3	1	0
0	Upstream	NZ_CP012687.1	RSUY_RS04750	1056938	1057250	1	WP_003265114.1	hypothetical protein	ENOG41073TH	S		1057061	-189	GTGGAGGCGGTCCCGGAGGCGGTATCGCATGGCGACACGAT	NC_003295.1	RS_RS03780	794591	794905	1	WP_011000705.1	hypothetical protein	ENOG41073TH	S		794714	-191	GCGGGCGTGACCCCGAGGGCGGCATCGCATGGCGACTGGAT	30	4	2	3	0	0	0	0	0	1	0	0	0	0	0	0	0	0	0	3	1	0
0	Upstream	NZ_CP012687.1	RSUY_RS04945	1099068	1099230	-1	WP_003263528.1	glutamine--tRNA ligase	ENOG4105CX6	J	glutaminyL-tRNA synthetase	1099093	-25	CGTGCGTCACGGTAAAATCGCGGGATTGCCGAAATTCGCCT	NC_003295.1	RS_RS03975	836726	836793	-1	WP_011000745.1	glutamine--tRNA ligase	ENOG4105CX6	J	glutaminyL-tRNA synthetase	836751	-25	CGCCCGTCACGGTAAAATCGCAGGATTGCCGAATTTCGCCT	37	11	2	3	0	0	0	0	0	0	0	0	0	0	2	0	0	0	0	0	0	0
0	Upstream	NZ_CP012687.1	RSUY_RS05390	1187053	1187141	1	WP_014617563.1	chorismate mutase	ENOG4105CQC	E	Prephenate dehydratase	1187104	-37	CGCAAAGCGCCCGCTTTGCGCGGCAATTTGCAATCTGTTGC	NC_003295.1	RS_RS04495	955039	955127	1	WP_011000856.1	chorismate mutase	ENOG4105CQC	E	Prephenate dehydratase	955090	-37	CGCAAAGCCCCTGCTTTGCGCGGCAATTAGCAATCTGTTGC	38	10	9	8	0	0	0	0	1	0	0	0	4	0	0	5	0	0	0	0	0	0
0	Upstream	NZ_CP012687.1	RSUY_RS05425	1194770	1194952	1	WP_039550149.1	membrane protein	ENOG4107JGV	S	Protein of unknown function (DUF1049)	1194951	-1	CCCAGACGAACAATTTCATGCGGTTTCGGGAACGGACGGCG	NC_003295.1	RS_RS04530	962754	962939	1	WP_019717809.1	hypothetical protein	ENOG4107JGV	S	Protein of unknown function (DUF1049)	962938	-1	CCCAGACGAACAATTTCATGCGGTTTCGGGAACGGACGGCG	41	9	9	9	0	0	0	0	0	0	0	0	0	1	1	0	0	0	0	0	0	0
0	Upstream	NZ_CP012687.1	RSUY_RS05455	1200395	1200498	1	WP_039557133.1	cysteine synthase B	ENOG4105C6T	E	cysteine synthase	1200476	-22	TGCGTATCGGATGGAATCGGGGCATTGTAATGCAGCGCGAC	NC_003295.1	RS_RS04560	968387	968490	1	WP_011000869.1	cysteine synthase B	ENOG4105C6T	E	cysteine synthase	968468	-22	TGCGTATCGGATGGAATCGGGGCATTGTAATGCAGCGCGGC	40	8	5	2	0	0	0	0	0	0	0	0	0	0	0	0	0	0	0	0	0	0
0	Upstream	NZ_CP012687.1	RSUY_RS05705	1256107	1256238	-1	WP_003265353.1	alpha/beta hydrolase	ENOG4106SPY	S	secreted protein	1256228	-121	CAGTTACATGACTTGAACCGGAGTGTTTCAAATGGACCGAC	NC_003295.1	RS_RS11680	2528356	2528487	1	WP_011002253.1	alpha/beta hydrolase	ENOG4106SPY	S	secreted protein	2528367	-120	ATGTTCCATCACTTGAACCGGAGCGTTTCAAATGGACAGAC	35	1	1	0	0	0	0	0	0	0	0	0	0	0	0	0	0	0	0	0	0	0
0	Upstream	NZ_CP012687.1	RSUY_RS05710	1256107	1256238	1	WP_054277973.1	LysR family transcriptional regulator	ENOG4105ECU	K	LysR family transcriptional Regulator	1256228	-10	CAGTTACATGACTTGAACCGGAGTGTTTCAAATGGACCGAC	NC_003295.1	RS_RS11675	2528356	2528487	-1	WP_011002252.1	LysR family transcriptional regulator	ENOG4105ECU	K	LysR family transcriptional Regulator	2528367	-11	ATGTTCCATCACTTGAACCGGAGCGTTTCAAATGGACAGAC	35	1	1	0	0	0	0	0	0	0	0	0	0	0	0	0	0	0	0	0	0	0
0	Upstream	NZ_CP012687.1	RSUY_RS05745	1265585	1265826	-1	WP_003265778.1	signal peptidase	ENOG4105RK4	S	VirK protein	1265752	-167	CCACAGCCTGGTGGCGCGCTGAGCAAAGTTGAAATTCCGGC	NC_003295.1	RS_RS11465	2478659	2478900	1	WP_016726322.1	signal peptidase	ENOG4105RK4	S	VirK protein	2478735	-165	GCGCAGCCCCATGGCGCGCTGAGCAAAGTTGAAATTCCGGC	36	8	8	3	0	0	0	0	0	0	0	0	0	0	0	0	0	0	1	0	0	0
0	Upstream	NZ_CP012687.1	RSUY_RS06090	1348214	1348321	-1	WP_003262188.1	LysR family transcriptional regulator	ENOG4105CWB	K	LysR family transcriptional Regulator	1348222	-8	TGACCCATCCCATCAAAATTTCTGAATAATGGCGCTCTCCC	NC_003295.1	RS_RS11085	2392989	2393096	1	WP_011002137.1	LysR family transcriptional regulator	ENOG4105CWB	K	LysR family transcriptional Regulator	2393089	-7	TGATCCATCTCATCAAATTTTCTGAATAATGGCGCTCTCCC	38	8	4	8	0	0	0	4	1	0	0	0	0	5	0	0	0	0	0	0	0	4
0	Upstream	NZ_CP012687.1	RSUY_RS06095	1348214	1348321	1	WP_003262187.1	quercetin 2-3-dioxygenase	ENOG4105C2I	S	pirin domain protein	1348222	-99	TGACCCATCCCATCAAAATTTCTGAATAATGGCGCTCTCCC	NC_003295.1	RS_RS11080	2392989	2393096	-1	WP_011002136.1	quercetin 2-3-dioxygenase	ENOG4105C2I	S	pirin domain protein	2393089	-100	TGATCCATCTCATCAAATTTTCTGAATAATGGCGCTCTCCC	38	8	4	8	0	0	0	4	1	0	0	0	0	5	0	0	0	0	0	0	0	4
0	Upstream	NZ_CP012687.1	RSUY_RS06630	1454663	1454758	1	WP_039556557.1	cobalamin biosynthesis protein CobD	ENOG4108DT1	H	Converts cobyric acid to cobinamide by the addition of aminopropanol on the F carboxylic group (By similarity)	1454732	-26	GGCGTTGCTGGGGCGCGCGAGCGCCATGGGAGCGATGAGCA	NC_003295.1	RS_RS04665	987256	987351	1	WP_028852819.1	cobalamin biosynthesis protein CobD	ENOG4108DT1	H	Converts cobyric acid to cobinamide by the addition of aminopropanol on the F carboxylic group (By similarity)	987325	-26	GGCGTTGCTGGGGCGCGCGGGCGCCATGGAAGCGATGAGCT	38	8	3	2	0	0	0	0	0	0	0	0	0	0	0	0	0	0	0	0	0	0
0	Upstream	NZ_CP012687.1	RSUY_RS06750	1481697	1482072	1	WP_004376653.1	hypothetical protein	ENOG41074R7	S	Protein of unknown function (DUF1484)	1481917	-155	CGGGTTGCTCAGGACGAGCGGGAGCATTAAGCATTGAGGCT	NC_003295.1	RS_RS04780	1013193	1013568	1	WP_011000918.1	hypothetical protein	ENOG41074R7	S	Protein of unknown function (DUF1484)	1013413	-155	CGGGTTGCTCTGGACGAGCGGGAGCATCAAGCATTGCGGCC	37	3	3	0	0	0	0	0	0	0	0	0	0	0	0	0	0	0	0	0	0	0
0	Upstream	NZ_CP012687.1	RSUY_RS06760	1486970	1487144	-1	WP_004376649.1	integrase	ENOG4105DFP	L	Integrase	1486975	-5	GATCGGTAAGGGGCATCGCAGAGGGTTGGGGGCATCAGCCC	NC_003295.1	RS_RS04790	1018473	1018648	-1	WP_011000920.1	integrase	ENOG4105DFP	L	Integrase	1018478	-5	GATCGGTGAGGGGCATCGCAGAGGGTTGGGGGCATTAGCCC	39	1	1	1	0	0	0	0	0	0	0	1	0	0	0	0	0	0	0	0	0	0
0	Upstream	NZ_CP012687.1	RSUY_RS06780	1489157	1489373	1	WP_020957303.1	hypothetical protein	ENOG4108MMU	S	Pfam:DUF2843	1489243	-130	GTGCGTCCGCCATGCAAGCGCATTGTCAGGAAAGACAATGA	NC_003295.1	RS_RS04810	1019817	1019970	1	WP_011000924.1	hypothetical protein	ENOG4108MMU	S	Pfam:DUF2843	1019909	-61	GTGCGTTCCTCATGCAAGCGCATCGTCAGGAAAGACAATGA	37	8	8	8	0	0	0	0	0	0	5	0	5	4	0	0	0	0	0	0	0	0
0	Upstream	NZ_CP012687.1	RSUY_RS06975	1533962	1534279	-1	WP_003277869.1	aspartate aminotransferase	ENOG4105CGF	E	Aromatic amino acid aminotransferase	1534120	-158	CTCCCGTCGCCCGAAAAATCCATGCGGAACAGAGGCGAAAA	NC_003295.1	RS_RS05000	1061581	1061897	-1	WP_011000962.1	aspartate aminotransferase	ENOG4105CGF	E	Aromatic amino acid aminotransferase	1061738	-157	CTGCCGCCGCCCGAAAAATCCGTGCGGAACAGCGGCGAAAA	37	8	4	4	0	0	0	0	0	0	1	0	0	0	0	0	0	0	0	0	0	0
0	Upstream	NZ_CP012687.1	RSUY_RS06980	1533962	1534279	1	WP_039556527.1	excinuclease ABC subunit B	ENOG4105CCW	L	damaged site- the DNA wraps around one UvrB monomer. DNA wrap is dependent on ATP binding by UvrB and probably causes local melting of the DNA helix- facilitating insertion of UvrB beta-hairpin between the DNA strands. Then UvrB probes one DNA strand for the presence of a lesion. If a lesion is found the UvrA subunits dissociate and the UvrB-DNA preincision complex is formed. This complex is subs…	1534120	-159	CTCCCGTCGCCCGAAAAATCCATGCGGAACAGAGGCGAAAA	NC_003295.1	RS_RS05005	1061581	1061897	1	WP_011000963.1	UvrABC system protein B	ENOG4105CCW	L	damaged site- the DNA wraps around one UvrB monomer. DNA wrap is dependent on ATP binding by UvrB and probably causes local melting of the DNA helix- facilitating insertion of UvrB beta-hairpin between the DNA strands. Then UvrB probes one DNA strand for the presence of a lesion. If a lesion is found the UvrA subunits dissociate and the UvrB-DNA preincision complex is formed. This complex is subs…	1061738	-159	CTGCCGCCGCCCGAAAAATCCGTGCGGAACAGCGGCGAAAA	37	8	4	4	0	0	0	0	0	0	1	0	0	0	0	0	0	0	0	0	0	0
0	Upstream	NZ_CP012687.1	RSUY_RS07075	1555041	1555416	-1	WP_003264506.1	peptide chain release factor 2	ENOG4105CG1	J	Peptide chain release factor 2 directs the termination of translation in response to the peptide chain termination codons UGA and UAA (By similarity)	1555067	-26	GAAACGCGCCCAGGACCTGGGCCGCGAGAAAAAATCGCTCG	NC_003295.1	RS_RS05100	1082842	1083177	-1	WP_011000982.1	peptide chain release factor 2	ENOG4105CG1	J	Peptide chain release factor 2 directs the termination of translation in response to the peptide chain termination codons UGA and UAA (By similarity)	1082868	-26	GAAACGTGCGCAGGAACTGGGCCGCGAGAAGAAATCGCTCG	37	11	10	7	0	0	0	0	0	0	5	0	0	5	0	0	0	0	0	4	0	0
0	Upstream	NZ_CP012687.1	RSUY_RS07075	1555041	1555416	-1	WP_003264506.1	peptide chain release factor 2	ENOG4105CG1	J	Peptide chain release factor 2 directs the termination of translation in response to the peptide chain termination codons UGA and UAA (By similarity)	1555186	-145	ATACCTCCGAAGTTCGTCGGCGCGCGTCTTCAGGTCGGCCA	NC_003295.1	RS_RS05100	1082842	1083177	-1	WP_011000982.1	peptide chain release factor 2	ENOG4105CG1	J	Peptide chain release factor 2 directs the termination of translation in response to the peptide chain termination codons UGA and UAA (By similarity)	1082987	-145	ATACCTCCGAAGGTCGTCGGCGCGCGTCTTCAGGTCGGCCA	40	11	11	11	0	0	0	0	0	0	0	0	0	0	0	0	6	0	0	0	0	0
0	Upstream	NZ_CP012687.1	RSUY_RS07080	1555047	1555422	1	WP_039555764.1	nicotinate phosphoribosyltransferase	ENOG4107RH7	H	Nicotinate phosphoribosyltransferase	1555067	-355	GAAACGCGCCCAGGACCTGGGCCGCGAGAAAAAATCGCTCG	NC_003295.1	RS_RS05105	1082842	1083177	1	WP_011000983.1	nicotinate phosphoribosyltransferase	ENOG4107RH7	H	Nicotinate phosphoribosyltransferase	1082868	-309	GAAACGTGCGCAGGAACTGGGCCGCGAGAAGAAATCGCTCG	37	11	10	7	0	0	0	0	0	0	5	0	0	5	0	0	0	0	0	4	0	0
0	Upstream	NZ_CP012687.1	RSUY_RS07080	1555047	1555422	1	WP_039555764.1	nicotinate phosphoribosyltransferase	ENOG4107RH7	H	Nicotinate phosphoribosyltransferase	1555186	-236	ATACCTCCGAAGTTCGTCGGCGCGCGTCTTCAGGTCGGCCA	NC_003295.1	RS_RS05105	1082842	1083177	1	WP_011000983.1	nicotinate phosphoribosyltransferase	ENOG4107RH7	H	Nicotinate phosphoribosyltransferase	1082987	-190	ATACCTCCGAAGGTCGTCGGCGCGCGTCTTCAGGTCGGCCA	40	11	11	11	0	0	0	0	0	0	0	0	0	0	0	0	6	0	0	0	0	0
0	Upstream	NZ_CP012687.1	RSUY_RS07125	1568291	1568666	-1	WP_003264492.1	ribonuclease E	ENOG4107QQB	J	Ribonuclease E	1568371	-80	TTTTTCGTCGGCCGACACCCTGGCAATTCGTTGACCACCCG	NC_003295.1	RS_RS05150	1096075	1096450	-1	WP_011000992.1	ribonuclease E	ENOG4107QQB	J	Ribonuclease E	1096155	-80	TTTTTTGTCGGCCGACACCCCGGCAATTCGTTGACCACCCG	39	11	5	8	0	0	0	0	0	4	0	0	0	0	0	0	0	0	0	0	0	0
0	Upstream	NZ_CP012687.1	RSUY_RS07125	1568291	1568666	-1	WP_003264492.1	ribonuclease E	ENOG4107QQB	J	Ribonuclease E	1568374	-83	CGTTTTTTCGTCGGCCGACACCCTGGCAATTCGTTGACCAC	NC_003295.1	RS_RS05150	1096075	1096450	-1	WP_011000992.1	ribonuclease E	ENOG4107QQB	J	Ribonuclease E	1096158	-83	CCGTTTTTTGTCGGCCGACACCCCGGCAATTCGTTGACCAC	37	11	11	4	0	0	0	0	0	0	0	0	0	0	0	0	0	0	0	0	0	0
0	Upstream	NZ_CP012687.1	RSUY_RS07130	1568632	1569007	1	WP_003264491.1	ribosomal large subunit pseudouridine synthase C	ENOG4105EI2	J	Pseudouridine synthase	1568959	-48	CGTTTGTGCGCCAGCAAGTGCCGGTCGGGACGAAACAACAG	NC_003295.1	RS_RS05155	1096412	1096787	1	WP_016723260.1	ribosomal large subunit pseudouridine synthase C	ENOG4105EI2	J	Pseudouridine synthase	1096739	-48	TGTCTATGCGCCAGCAAGAGCCGGTCGGGACGAAACAACAG	37	11	5	4	0	0	0	1	0	0	0	0	0	0	0	0	0	0	0	0	0	0
0	Upstream	NZ_CP012687.1	RSUY_RS07155	1573630	1573831	-1	WP_003264483.1	septum formation protein Maf	ENOG41080EC	D	MAF-like protein	1573711	-81	CGTTATAATCCCGCGTTTCGCGGTTTGGCCGCGCAGTGTCG	NC_003295.1	RS_RS05180	1101389	1101588	-1	WP_019717867.1	septum formation protein Maf	ENOG41080EC	D	MAF-like protein	1101470	-81	CGTTATAATCCCGCGTTTCGCGGTTTGGCCGCGCAGTGTCG	41	11	11	8	0	0	0	0	0	0	0	0	0	0	0	0	0	0	0	0	0	0
0	Upstream	NZ_CP012687.1	RSUY_RS07160	1573630	1573831	1	WP_003277818.1	metal-binding protein	ENOG41080A1	S	Uncharacterized ACR- COG1399	1573711	-120	CGTTATAATCCCGCGTTTCGCGGTTTGGCCGCGCAGTGTCG	NC_003295.1	RS_RS05185	1101389	1101588	1	WP_011000999.1	metal-binding protein	ENOG41080A1	S	Uncharacterized ACR- COG1399	1101470	-118	CGTTATAATCCCGCGTTTCGCGGTTTGGCCGCGCAGTGTCG	41	11	11	8	0	0	0	0	0	0	0	0	0	0	0	0	0	0	0	0	0	0
0	Upstream	NZ_CP012687.1	RSUY_RS07180	1576949	1576978	1	WP_003264478.1	malonyl CoA-acyl carrier protein transacylase	ENOG4105CJF	I	Malonyl coA-acyl carrier protein transacylase	1576952	-26	TTTAGTTGATTCTGGAAATTCGGTCAGAAGCGCAGCAGCGC	NC_003295.1	RS_RS05205	1104709	1104741	1	WP_011001003.1	malonyl CoA-acyl carrier protein transacylase	ENOG4105CJF	I	Malonyl coA-acyl carrier protein transacylase	1104712	-29	GGTTGTCTTTTCTCGAAATTCGGTCAGAAGCGCAGCAACGC	33	8	8	2	0	0	0	0	0	0	0	0	0	0	0	0	0	0	0	0	0	0
0	Upstream	NZ_CP012687.1	RSUY_RS07225	1585398	1585596	1	WP_003264467.1	elongation factor 4	ENOG4105C4S	M	Required for accurate and efficient protein synthesis under certain stress conditions. May act as a fidelity factor of the translation reaction- by catalyzing a one-codon backward translocation of tRNAs on improperly translocated ribosomes. Back- translocation proceeds from a post-translocation (POST) complex to a pre-translocation (PRE) complex- thus giving elongation factor G a second chance to…	1585454	-142	CCTGAAATCCGGTAAAATCGCCTGTTAGCGCCGATTTGCGC	NC_003295.1	RS_RS05250	1113159	1113357	1	WP_011001010.1	elongation factor 4	ENOG4105C4S	M	Required for accurate and efficient protein synthesis under certain stress conditions. May act as a fidelity factor of the translation reaction- by catalyzing a one-codon backward translocation of tRNAs on improperly translocated ribosomes. Back- translocation proceeds from a post-translocation (POST) complex to a pre-translocation (PRE) complex- thus giving elongation factor G a second chance to…	1113215	-142	GCTGAAATCCGGTAAAATCGCCTGTTAGCGCCGATTTGCGC	40	11	10	3	0	0	0	0	0	0	0	0	0	0	0	0	0	0	0	0	0	0
0	Upstream	NZ_CP012687.1	RSUY_RS07225	1585398	1585596	1	WP_003264467.1	elongation factor 4	ENOG4105C4S	M	Required for accurate and efficient protein synthesis under certain stress conditions. May act as a fidelity factor of the translation reaction- by catalyzing a one-codon backward translocation of tRNAs on improperly translocated ribosomes. Back- translocation proceeds from a post-translocation (POST) complex to a pre-translocation (PRE) complex- thus giving elongation factor G a second chance to…	1585514	-82	ACGGCCGGCACCCCTTTCGGCGCCAGCGGGAGATGTTGGAT	NC_003295.1	RS_RS05250	1113159	1113357	1	WP_011001010.1	elongation factor 4	ENOG4105C4S	M	Required for accurate and efficient protein synthesis under certain stress conditions. May act as a fidelity factor of the translation reaction- by catalyzing a one-codon backward translocation of tRNAs on improperly translocated ribosomes. Back- translocation proceeds from a post-translocation (POST) complex to a pre-translocation (PRE) complex- thus giving elongation factor G a second chance to…	1113275	-82	ACGGCTGGCGTCACTTTCGGCGCCAGCGGGAGGTGTTGGAT	36	5	5	5	0	0	0	0	0	2	0	0	0	1	2	0	2	0	0	0	0	0
0	Upstream	NZ_CP012687.1	RSUY_RS07305	1599260	1599635	1	WP_003265453.1	DNA-binding response regulator	ENOG4108PAK	T	Two component transcriptional regulator (Winged helix family	1599456	-179	TGCACATGACAACGGGCCCGGAGCAAGGCCTCGTGCGGATG	NC_003295.1	RS_RS05330	1127019	1127394	1	WP_011001023.1	DNA-binding response regulator	ENOG4108PAK	T	Two component transcriptional regulator (Winged helix family	1127214	-180	TGCACATGGCAGTGAGCCCGGAGCAAGGCCTCGCGCGGATG	36	8	7	8	0	0	0	0	0	0	0	0	4	0	0	4	6	0	5	0	0	0
0	Upstream	NZ_CP012687.1	RSUY_RS07740	1690060	1690113	-1	WP_003264206.1	peptidyl-prolyl cis-trans isomerase	ENOG4107XR1	O	PPIases accelerate the folding of proteins. It catalyzes the cis-trans isomerization of proline imidic peptide bonds in oligopeptides (By similarity)	1690061	-1	CCCCCAAGCTCCCTCAAGACCATGCTCCGTATCCGCTCCCT	NC_003295.1	RS_RS05805	1223659	1223712	-1	WP_011001115.1	peptidyl-prolyl cis-trans isomerase	ENOG4107XR1	O	PPIases accelerate the folding of proteins. It catalyzes the cis-trans isomerization of proline imidic peptide bonds in oligopeptides (By similarity)	1223660	-1	CCCCAAAGCTCCCTCAAGACCATGCTCCGTATCCGCTCCCT	40	10	8	8	0	0	0	0	5	0	2	0	0	0	0	0	0	0	0	0	0	0
0	Upstream	NZ_CP012687.1	RSUY_RS07770	1695754	1695862	1	WP_003264199.1	aspartate kinase	ENOG4105CFH	E	Aspartokinase	1695849	-13	GAGCCATCTTGGAGAAAACGAGAGGAGGCGGGACGGTGCAA	NC_003295.1	RS_RS05835	1229323	1229451	1	WP_011001121.1	aspartate kinase	ENOG4105CFH	E	Aspartokinase	1229438	-13	GAGCCATCTTGGAGAAAACGAAAGGAGGCGGGACGGTGCAA	40	9	3	9	0	0	0	0	0	0	0	0	0	0	0	0	0	1	0	1	0	1
0	Upstream	NZ_CP012687.1	RSUY_RS07995	1746106	1746473	-1	WP_003263855.1	BAX inhibitor protein	ENOG4107TTP	S	integral membrane protein	1746163	-57	CTTGAAAAACCGCGCCCCGGATGCCACATCCCGGCTGACCC	NC_003295.1	RS_RS06060	1279806	1280174	-1	WP_011001160.1	BAX inhibitor protein	ENOG4107TTP	S	integral membrane protein	1279863	-57	CTTGCAAAACCGCACTCCGGATGCCACATTCTGGCCGATCC	34	5	4	4	0	0	0	0	0	0	0	0	0	0	0	0	0	0	0	1	0	0
0	Upstream	NZ_CP012687.1	RSUY_RS08000	1746106	1746473	1	WP_003274989.1	nucleoside-diphosphate kinase	ENOG4108UGX	F	Major role in the synthesis of nucleoside triphosphates other than ATP. The ATP gamma phosphate is transferred to the NDP beta phosphate via a ping-pong mechanism- using a phosphorylated active-site intermediate (By similarity)	1746163	-310	CTTGAAAAACCGCGCCCCGGATGCCACATCCCGGCTGACCC	NC_003295.1	RS_RS06065	1279806	1280174	1	WP_011001161.1	nucleoside-diphosphate kinase	ENOG4108UGX	F	Major role in the synthesis of nucleoside triphosphates other than ATP. The ATP gamma phosphate is transferred to the NDP beta phosphate via a ping-pong mechanism- using a phosphorylated active-site intermediate (By similarity)	1279863	-311	CTTGCAAAACCGCACTCCGGATGCCACATTCTGGCCGATCC	34	5	4	4	0	0	0	0	0	0	0	0	0	0	0	0	0	0	0	1	0	0
0	Upstream	NZ_CP012687.1	RSUY_RS08265	1805970	1806345	-1	WP_003264774.1	sulfurtransferase	ENOG4105I13	P	Rhodanese domain protein	1806291	-321	GCTGGACGCCCCTGAAAAAGACCGCGAAAACTTTAGCAGAA	NC_003295.1	RS_RS06300	1336314	1336689	-1	WP_011001206.1	sulfurtransferase	ENOG4105I13	P	Rhodanese domain protein	1336634	-320	GCTGGACGCCCCTGAAAAAGACCGCGACAACTTTAGCAGAA	40	10	10	8	0	0	0	0	0	0	0	0	0	1	0	0	0	0	3	0	0	0
0	Upstream	NZ_CP012687.1	RSUY_RS08270	1806050	1806425	1	WP_003264773.1	type I glutamate--ammonia ligase	ENOG4105C5F	E	glutamine synthetase	1806291	-134	GCTGGACGCCCCTGAAAAAGACCGCGAAAACTTTAGCAGAA	NC_003295.1	RS_RS06305	1336393	1336768	1	WP_011001207.1	type I glutamate--ammonia ligase	ENOG4105C5F	E	glutamine synthetase	1336634	-134	GCTGGACGCCCCTGAAAAAGACCGCGACAACTTTAGCAGAA	40	10	10	8	0	0	0	0	0	0	0	0	0	1	0	0	0	0	3	0	0	0
0	Upstream	NZ_CP012687.1	RSUY_RS08325	1818877	1819160	1	WP_003264758.1	2-oxoglutarate dehydrogenase subunit E1	ENOG4105C7P	C	2-oxoglutarate dehydrogenase- E1	1819026	-134	GGACCGCATCGCGCTTGGCGGGGTGAGGCACCGAAACAGCT	NC_003295.1	RS_RS06360	1348334	1348619	1	WP_011001218.1	2-oxoglutarate dehydrogenase subunit E1	ENOG4105C7P	C	2-oxoglutarate dehydrogenase- E1	1348484	-135	GGACCGCATCGCGCGTGGCGGGGTGAGGCACCGAAACAGCT	40	8	7	8	0	0	0	0	0	0	0	0	0	0	0	0	0	0	2	0	0	0
0	Upstream	NZ_CP012687.1	RSUY_RS08430	1845375	1845505	1	WP_003265908.1	ribosome-binding factor A	ENOG4105KG7	J	Associates with free 30S ribosomal subunits (but not with 30S subunits that are part of 70S ribosomes or polysomes). Essential for efficient processing of 16S rRNA. May interact with the 5'-terminal helix region of 16S rRNA (By similarity)	1845425	-80	CGGTGGCGCGGGACGCGCCCGGGCCACCGTCGCAAAACCAC	NC_003295.1	RS_RS06465	1374782	1374908	1	WP_011001239.1	ribosome-binding factor A	ENOG4105KG7	J	Associates with free 30S ribosomal subunits (but not with 30S subunits that are part of 70S ribosomes or polysomes). Essential for efficient processing of 16S rRNA. May interact with the 5'-terminal helix region of 16S rRNA (By similarity)	1374832	-76	CGGTGGCGCGGGACGCGCCCGGGCCACCGTCGCAAAACCAC	41	11	10	8	0	0	0	0	0	0	0	0	0	0	0	0	0	0	0	0	1	0
0	Upstream	NZ_CP012687.1	RSUY_RS08445	1849756	1850131	-1	WP_003265905.1	hemolysin D	ENOG4105CW7	V	secretion protein- HlyD family	1849796	-40	GCGTTGGAACGCTCGGTTCGGATCAGCTGTGTGACGGCGCG	NC_003295.1	RS_RS06480	1379153	1379194	-1	WP_011001242.1	hemolysin D	ENOG4105CW7	V	secretion protein- HlyD family	1379193	-40	GCGTTGGAACGCTCGGTTCGGTTCAGCTGTGCGACGGCGCG	39	7	2	7	0	0	0	0	0	0	0	0	0	0	0	0	0	0	0	0	0	0
0	Upstream	NZ_CP012687.1	RSUY_RS08500	1860615	1860729	-1	WP_039549556.1	hypothetical protein	ENOG410764H	S		1860664	-49	GGACGGCAGCAGACCGCCGCGGCGAGCCATTGGCTCACCTC	NC_003295.1	RS_RS06535	1391117	1391232	-1	WP_011001252.1	hypothetical protein	ENOG410764H	S		1391166	-49	GGACGGCAACAGTCCGCCGCGGCGAGCCATAGGCTCACCTC	38	8	7	8	0	0	0	0	0	0	0	0	5	0	0	0	4	0	1	0	0	0
0	Upstream	NZ_CP012687.1	RSUY_RS08565	1871656	1872031	-1	WP_003266168.1	phosphate starvation protein PhoH	ENOG4107XKI	T	PINc	1871734	-78	GGCGGTGCAGATGGAAATGGGGAGAAACGCACTGGCGGCGG	NC_003295.1	RS_RS06600	1402227	1402602	-1	WP_011001265.1	phosphate starvation protein PhoH	ENOG4107XKI	T	PINc	1402305	-78	GGCGGTGCAGATGGAAATGGGGAGAAGCGCCGTGGCGGTGG	37	8	6	3	0	0	0	0	0	0	0	0	0	0	1	0	0	0	0	0	0	1
0	Upstream	NZ_CP012687.1	RSUY_RS08810	1925072	1925224	-1	WP_003264631.1	acyl-CoA-binding protein	ENOG4105X77	I	acyL-CoA-binding protein	1925168	-96	GCCTGCAGGCGACAAGCGCGCGCGAAAACCGAGGACATCCT	NC_003295.1	RS_RS06850	1456149	1456301	-1	WP_028853004.1	acyl-CoA-binding protein	ENOG4105X77	I	acyL-CoA-binding protein	1456245	-96	GCCGGCGGGCGACGACCGCGCGCGAAAACCGAGGGCATCCT	36	8	7	8	0	0	0	1	0	0	5	0	3	0	0	0	0	6	0	4	0	0
0	Upstream	NZ_CP012687.1	RSUY_RS08815	1925072	1925224	1	WP_003264633.1	tRNA (adenosine(37)-N6)-threonylcarbamoyltransferase complex dimerization subunit type 1 TsaB	ENOG4107ZHB	O	Peptidase M22 Glycoprotease	1925168	-56	GCCTGCAGGCGACAAGCGCGCGCGAAAACCGAGGACATCCT	NC_003295.1	RS_RS06855	1456149	1456301	1	WP_011001316.1	tRNA (adenosine(37)-N6)-threonylcarbamoyltransferase complex dimerization subunit type 1 TsaB	ENOG4107ZHB	O	Peptidase M22 Glycoprotease	1456245	-56	GCCGGCGGGCGACGACCGCGCGCGAAAACCGAGGGCATCCT	36	8	7	8	0	0	0	1	0	0	5	0	3	0	0	0	0	6	0	4	0	0
0	Upstream	NZ_CP012687.1	RSUY_RS08825	1926480	1926550	1	WP_003264635.1	uracil-DNA glycosylase	ENOG4108UN4	L	phage SPO1 DNA polymerase-related protein	1926509	-41	CAGAAACGCCGCACGGCCGGCACGCGCGCATCGGTGACCCA	NC_003295.1	RS_RS06865	1457563	1457633	1	WP_011001318.1	uracil-DNA glycosylase	ENOG4108UN4	L	phage SPO1 DNA polymerase-related protein	1457592	-41	CGGAAGCTTTGCGCGGCCGGCCCGCGCGCATCGGTGACCCA	34	8	3	3	0	0	0	0	0	0	0	1	1	1	0	0	0	0	0	0	0	0
0	Upstream	NZ_CP012687.1	RSUY_RS08965	1959986	1960237	1	WP_003264916.1	chromosome segregation protein SMC				1960130	-107	GGAACGACGGAGGCACGCGCGGGGGGCGCGGATGGCGTCAT	NC_003295.1	RS_RS07005	1488651	1488902	1		chromosome segregation protein SMC				1488795	-107	GAAACGGCAGAGGCTCGCGCGGGGGGCGCGGACGGCGCCAT	35	8	8	2	0	0	0	0	0	0	0	0	0	0	0	0	0	0	0	0	0	0
0	Upstream	NZ_CP012687.1	RSUY_RS08965	1959986	1960237	1	WP_003264916.1	chromosome segregation protein SMC				1960194	-43	AGTAAGTGGTGAAGCGAGCACCCGGACCACGCGTCCGGCGG	NC_003295.1	RS_RS07005	1488651	1488902	1		chromosome segregation protein SMC				1488859	-43	AGTAAGTGGTGAAGCGGGCACCCGGACCACGCGCTCGGCCG	37	8	7	4	0	0	0	0	0	0	0	0	0	0	0	0	0	0	0	0	0	0
0	Upstream	NZ_CP012687.1	RSUY_RS10105	2218272	2218447	-1	WP_039556990.1	2-C-methyl-D-erythritol 4-phosphate cytidylyltransferase	ENOG4105CE5	I	Catalyzes the formation of 4-diphosphocytidyl-2-C- methyl-D-erythritol from CTP and 2-C-methyl-D-erythritol 4- phosphate (MEP) (By similarity)	2218342	-70	GTCGGCCAGCACGCGAATGGCGCGGATTTTATAATAGCGGC	NC_003295.1	RS_RS08280	1767735	1767906	1	WP_011001585.1	2-C-methyl-D-erythritol 4-phosphate cytidylyltransferase	ENOG4105CE5	I	Catalyzes the formation of 4-diphosphocytidyl-2-C- methyl-D-erythritol from CTP and 2-C-methyl-D-erythritol 4- phosphate (MEP) (By similarity)	1767834	-72	GTCGGCCAGCGCGCGATTGGCGCGGATTTTATAATAGCGGC	39	11	3	7	0	0	0	0	0	0	0	0	0	0	4	0	0	0	0	0	4	0
0	Upstream	NZ_CP012687.1	RSUY_RS10110	2218272	2218447	1	WP_039556989.1	transcription-repair coupling factor	ENOG4108JA2	L	transcriptioN-repair coupling factor	2218342	-105	GTCGGCCAGCACGCGAATGGCGCGGATTTTATAATAGCGGC	NC_003295.1	RS_RS08275	1767735	1767906	-1	WP_043876597.1	transcription-repair coupling factor	ENOG4108JA2	L	transcriptioN-repair coupling factor	1767834	-99	GTCGGCCAGCGCGCGATTGGCGCGGATTTTATAATAGCGGC	39	11	3	7	0	0	0	0	0	0	0	0	0	0	4	0	0	0	0	0	4	0
0	Upstream	NZ_CP012687.1	RSUY_RS10160	2232859	2232982	-1	WP_004376896.1	beta-ketoacyl-ACP reductase				2232886	-27	TCCGGCAAGCATCCGGGCGGCGCCAACAACAAGGACCAGGA	NC_003295.1	RS_RS08230	1754394	1754513	1	WP_011001575.1	beta-ketoacyl-ACP reductase				1754487	-26	ATCCGGCAAGCACCGGGCGGCGCCAACAACAACGATCAGGA	30	7	4	2	0	0	0	0	0	0	0	0	0	0	0	0	0	0	0	0	0	0
0	Upstream	NZ_CP012687.1	RSUY_RS10305	2262520	2262895	-1	WP_004376859.1	histone deacetylase	ENOG4105DGU	BQ	Histone deacetylase	2262547	-27	TCGCACTGCAGCGAAAAATTGGCGGACGGTCGAATCGTAAC	NC_003295.1	RS_RS08085	1725938	1726313	1	WP_011001548.1	histone deacetylase	ENOG4105DGU	BQ	Histone deacetylase	1726287	-26	TCGCACTGCAGCGAAAAATTGGCGGACGGCAGAATCGTAAC	39	8	8	8	0	0	0	0	0	0	1	0	0	0	0	0	0	0	0	0	0	0
0	Upstream	NZ_CP012687.1	RSUY_RS10305	2262520	2262895	-1	WP_004376859.1	histone deacetylase	ENOG4105DGU	BQ	Histone deacetylase	2262555	-35	CAGCGAAAAATTGGCGGACGGTCGAATCGTAACCTACGCTA	NC_003295.1	RS_RS08085	1725938	1726313	1	WP_011001548.1	histone deacetylase	ENOG4105DGU	BQ	Histone deacetylase	1726279	-34	CAGCGAAAAATTGGCGGACGGCAGAATCGTAACCTAGGCTA	38	8	4	7	0	0	0	0	0	0	0	0	0	0	0	0	0	0	0	0	0	0
0	Upstream	NZ_CP012687.1	RSUY_RS10310	2262535	2262910	1	WP_003267692.1	phasin; polyhydroxyalkanoate synthesis and granule formation regulator/factor	ENOG4108WFY	S	phasin family	2262547	-363	TCGCACTGCAGCGAAAAATTGGCGGACGGTCGAATCGTAAC	NC_003295.1	RS_RS08080	1725927	1726302	-1	WP_011001547.1	hypothetical protein	ENOG4108WFY	S	phasin family	1726287	-360	TCGCACTGCAGCGAAAAATTGGCGGACGGCAGAATCGTAAC	39	8	8	8	0	0	0	0	0	0	1	0	0	0	0	0	0	0	0	0	0	0
0	Upstream	NZ_CP012687.1	RSUY_RS10310	2262535	2262910	1	WP_003267692.1	phasin; polyhydroxyalkanoate synthesis and granule formation regulator/factor	ENOG4108WFY	S	phasin family	2262555	-355	CAGCGAAAAATTGGCGGACGGTCGAATCGTAACCTACGCTA	NC_003295.1	RS_RS08080	1725927	1726302	-1	WP_011001547.1	hypothetical protein	ENOG4108WFY	S	phasin family	1726279	-352	CAGCGAAAAATTGGCGGACGGCAGAATCGTAACCTAGGCTA	38	8	4	7	0	0	0	0	0	0	0	0	0	0	0	0	0	0	0	0	0	0
0	Upstream	NZ_CP012687.1	RSUY_RS10665	2337244	2337619	-1	WP_039557478.1	hypothetical protein				2337441	-197	GCGCGGAATTCGAGTTGAAGCGTGCTTGTTGTGGTACGACC	NC_003295.1	RS_RS07830	1671440	1671815	1	WP_011001500.1	hypothetical protein				1671617	-198	GCGCGGAATTCGAGTGGCAGCGAGCTTGTTGTGGCACGACC	37	7	3	7	0	0	0	0	0	1	0	0	0	0	0	0	0	0	0	4	0	4
0	Upstream	NZ_CP012687.1	RSUY_RS10720	2347960	2348113	1	WP_003263618.1	hemolysin	ENOG4107W8M	S	carrier protein N-acyltransferase	2348070	-43	TGTCGCTGATCTGTCATGCAGCGTCTCTAGAATCGCCCCGA	NC_003295.1	RS_RS07715	1644916	1645050	-1	WP_011001485.1	hemolysin	ENOG4107W8M	S	carrier protein N-acyltransferase	1644960	-44	TGTCGCCGATCTGTCATGCAGCGTCTCTAGAATCGCCTCGC	38	11	8	2	0	0	0	0	0	0	0	0	0	0	0	0	0	0	0	0	0	0
0	Upstream	NZ_CP012687.1	RSUY_RS10765	2359671	2359855	-1	WP_003267450.1	phosphate ABC transporter substrate-binding protein PstS	ENOG4107QMV	P	Part of the ABC transporter complex PstSACB involved in phosphate import (By similarity)	2359686	-15	TTTCATGTGTCCTCCAGAGGAGCGGTTGAGCGATGACAAAT	NC_003295.1	RS_RS07670	1633171	1633356	1	WP_011001476.1	phosphate ABC transporter substrate-binding protein PstS	ENOG4107QMV	P	Part of the ABC transporter complex PstSACB involved in phosphate import (By similarity)	1633342	-14	TTTCATGTGTCCTCCAGAGGAGCGGTTGAGCGATGACAAAT	41	11	11	9	0	0	0	0	0	0	0	1	0	0	0	0	0	0	0	0	0	0
0	Upstream	NZ_CP012687.1	RSUY_RS10770	2361199	2361305	-1	WP_003263629.1	phosphoglucosamine mutase	ENOG4107QJF	G	Catalyzes the conversion of glucosamine-6-phosphate to glucosamine-1-phosphate (By similarity)	2361279	-80	TGCCGGCCTCGCGCGATCGGGGTCGGGTGAACAGATGATTG	NC_003295.1	RS_RS07665	1631721	1631827	1	WP_011001475.1	phosphoglucosamine mutase	ENOG4107QJF	G	Catalyzes the conversion of glucosamine-6-phosphate to glucosamine-1-phosphate (By similarity)	1631748	-79	GGCCGGCCTCGCGCGATCGGGGTCGGGTGAACAGACGATTG	39	9	9	4	0	0	0	0	0	0	0	0	0	0	0	0	0	0	0	0	0	0
0	Upstream	NZ_CP012687.1	RSUY_RS10890	2386814	2387189	-1	WP_003263653.1	tyrosinase	ENOG4108VB6	H	tyrosinase EC 1.14.18.1	2386891	-77	GGTCCATCATCAGCAAACCGGAGGATGGCGGCGTATCGGGC	NC_003295.1	RS_RS07545	1605757	1606004	1	WP_011001448.1	tyrosinase	ENOG4108VB6	H	tyrosinase EC 1.14.18.1	1605927	-77	GGTACATCTTCAGCAAACCGGAGGATGGCGGTGTATCGGGC	38	8	8	8	0	0	0	4	0	0	0	0	5	1	0	0	0	0	0	0	0	0
0	Upstream	NZ_CP012687.1	RSUY_RS10975	2401200	2401510	1	WP_003267367.1	hypothetical protein	ENOG4108XN0	S	(twin-arginine translocation) pathway signal	2401473	-37	TGGTGAAAGGGGGCGACGCGGCCACGCGATGACAGCCGTGA	NC_003295.1	RS_RS09485	2061026	2061330	1	WP_011001815.1	hypothetical protein	ENOG4108XN0	S	(twin-arginine translocation) pathway signal	2061293	-37	TGGTGAAAGGGGGCGACGCGGCCACGCGATGACAGCCAGCG	37	8	8	4	0	0	0	0	0	0	0	0	0	0	0	0	0	0	0	0	0	0
0	Upstream	NZ_CP012687.1	RSUY_RS11190	2451340	2451502	1	WP_003264055.1	nodulation factor ABC transporter ATP-binding protein NodI				2451496	-6	TAATCACCGTTTTGCGACGGAGGCCACGTGCGATACGAGCA	NC_003295.1	RS_RS09920	2148213	2148368	1	WP_011001910.1	nodulation factor ABC transporter ATP-binding protein NodI				2148362	-6	TAATCACCGTTTTGCAACGGAGGCCACTTGCGATACGAGCA	39	11	11	11	0	0	0	0	0	1	6	0	0	3	0	0	0	1	0	5	0	0
0	Upstream	NZ_CP012687.1	RSUY_RS11250	2466321	2466696	-1	WP_003264042.1	peptidoglycan-binding protein	ENOG41088DR	NU	Inherit from COG: Pilus assembly protein	2466618	-297	CGGATGAAAAACGCCGCGCGGTGTGCGCGGCGTGGCGGCAA	NC_003295.1	RS_RS09980	2163121	2163496	-1	WP_011001922.1	peptidoglycan-binding protein	ENOG41088DR	NU	Inherit from COG: Pilus assembly protein	2163415	-294	CGGATGAAAAACGCCGCGTGGTGTGCGCGGCGTGGCGGCAA	40	8	3	8	0	0	0	0	0	0	0	0	0	0	0	0	0	0	0	0	0	0
0	Upstream	NZ_CP012687.1	RSUY_RS11250	2466321	2466696	-1	WP_003264042.1	peptidoglycan-binding protein	ENOG41088DR	NU	Inherit from COG: Pilus assembly protein	2466635	-314	AACAAAATTGAGGATTTTTGCCGCCACGCCGCGCACACCGC	NC_003295.1	RS_RS09980	2163121	2163496	-1	WP_011001922.1	peptidoglycan-binding protein	ENOG41088DR	NU	Inherit from COG: Pilus assembly protein	2163432	-311	AACAAAATTGAGGATTTTTGCCGCCACGCCGCGCACACCAC	40	8	8	3	0	0	0	0	0	0	0	0	0	0	0	0	0	0	0	0	0	0
0	Upstream	NZ_CP012687.1	RSUY_RS11255	2467816	2468148	-1	WP_003264041.1	aspartate-semialdehyde dehydrogenase	ENOG4107QJH	E	Catalyzes the NADPH-dependent formation of L-aspartate- semialdehyde (L-ASA) by the reductive dephosphorylation of L- aspartyl-4-phosphate (By similarity)	2467923	-107	ATTCGCACGACCACTAAAACCATTACCAAAAAAACGATCTC	NC_003295.1	RS_RS09985	2164613	2164944	-1	WP_011001923.1	aspartate-semialdehyde dehydrogenase	ENOG4107QJH	E	Catalyzes the NADPH-dependent formation of L-aspartate- semialdehyde (L-ASA) by the reductive dephosphorylation of L- aspartyl-4-phosphate (By similarity)	2164720	-107	ATTCGCACGACCACCAAAACCATTACTAAAAAAACGATCTC	39	11	10	10	0	0	0	0	0	0	0	0	0	0	0	0	0	1	4	0	0	0
0	Upstream	NZ_CP012687.1	RSUY_RS11330	2482200	2482416	1	WP_003264021.1	hypothetical protein	ENOG4105SBX	S		2482248	-168	GGCGGCGGTCCGGACACCGGGCTGCGCACGGCGATCCCCCC	NC_003295.1	RS_RS10055	2177789	2178036	1	WP_011001936.1	hypothetical protein	ENOG4105SBX	S		2177866	-170	GGCGGCGGCCCGGACACCGGGCTGCGCACGGCGAGCCCCCC	39	8	8	8	0	0	0	0	0	0	0	0	5	0	0	0	0	0	0	0	0	0
0	Upstream	NZ_CP012687.1	RSUY_RS11330	2482200	2482416	1	WP_003264021.1	hypothetical protein	ENOG4105SBX	S		2482293	-123	GGATGAGGGGTGGCATCGCCGGGCAACAGAACGTTGGGCAC	NC_003295.1	RS_RS10055	2177789	2178036	1	WP_011001936.1	hypothetical protein	ENOG4105SBX	S		2177914	-122	GGATGAAAGGTGGCATCGCCGGGCAATAGAACATTGGGCAC	37	8	8	7	0	0	0	0	0	0	4	4	0	0	0	0	0	0	0	0	0	0
0	Upstream	NZ_CP012687.1	RSUY_RS11525	2522704	2522961	-1	WP_003261956.1	urea ABC transporter substrate-binding protein	ENOG4107QZR	E	ABC- transporter	2522764	-60	AAACGCCAAAAGTGCAACTAGTGTGCCACCGCATTTCGCTC	NC_003295.1	RS_RS10240	2215817	2216084	-1	WP_011001976.1	urea ABC transporter substrate-binding protein	ENOG4107QZR	E	ABC- transporter	2215875	-58	AGCGGCCAAAATCGCAACTAGCGTGCCATCGCATTTCGCTC	34	10	7	3	0	0	0	0	0	0	0	0	0	0	0	0	0	0	0	0	0	0
0	Upstream	NZ_CP012687.1	RSUY_RS11655	2546497	2546588	-1	WP_003261922.1	hypothetical protein	ENOG4106TCE	S		2546527	-30	CTGTGGTGGAACCCGCGACGCAGTGTAAACAAAAAAACGGC	NC_003295.1	RS_RS10370	2239592	2239683	-1	WP_011001998.1	hypothetical protein	ENOG4106TCE	S		2239622	-30	CGTTGGTGGAACCCGCGACGCAGTGTAAACAAAAAAACGGC	39	11	11	3	0	0	0	0	0	0	0	0	0	0	0	0	0	0	0	0	0	0
0	Upstream	NZ_CP012687.1	RSUY_RS11680	2553168	2553508	-1	WP_003261917.1	2-isopropylmalate synthase	ENOG4105CYQ	E	Catalyzes the condensation of the acetyl group of acetyl-CoA with 3-methyl-2-oxobutanoate (2-oxoisovalerate) to form 3-carboxy-3-hydroxy-4-methylpentanoate (2-isopropylmalate) (By similarity)	2553413	-245	GTCGTCCGCATGCTTTCGCGCCCGATTTCCATTCTGATTAC	NC_003295.1	RS_RS10395	2246238	2246578	-1	WP_011002004.1	2-isopropylmalate synthase	ENOG4105CYQ	E	Catalyzes the condensation of the acetyl group of acetyl-CoA with 3-methyl-2-oxobutanoate (2-oxoisovalerate) to form 3-carboxy-3-hydroxy-4-methylpentanoate (2-isopropylmalate) (By similarity)	2246484	-246	GTCGTCCGCATGCTTTCGCGCCCGATTTCCATTCTGATTAC	41	11	10	9	0	0	0	0	0	0	0	0	0	0	0	0	0	0	0	0	0	0
0	Upstream	NZ_CP012687.1	RSUY_RS12040	2632616	2632873	-1	WP_003262475.1	formate dehydrogenase				2632822	-206	CTCCGTCGAGAGGCCGGCGGGACGTCGCGCTCCGCCGGCGG	NC_003295.1	RS_RS11920	2578720	2578959	-1	WP_043876753.1	formate dehydrogenase				2578905	-185	TTCCGCCGGGAGGCTGGCGGGGCTTCGCTCTTCGCCGGCTG	32	4	3	2	0	0	0	0	0	0	0	0	0	0	0	0	0	0	0	0	0	0
0	Upstream	NZ_CP012687.1	RSUY_RS12080	2641839	2641943	-1	WP_003273069.1	hypothetical protein	ENOG4105R5C	S	(Lipo)protein	2641901	-62	AATGGCAGCGCATCATTGCGGATGCCTGTCCGACACGCACC	NC_003295.1	RS_RS11960	2587867	2587973	-1	WP_011002305.1	hypothetical protein	ENOG4105R5C	S	(Lipo)protein	2587931	-64	AATGGCGGCGCATCATTCCGGATGCCTGTCCAACCTGCACC	36	8	6	8	0	0	0	0	0	0	4	0	0	0	0	0	0	1	0	0	0	2
0	Upstream	NZ_CP012687.1	RSUY_RS12165	2662128	2662503	-1	WP_039555483.1	TonB-dependent receptor	ENOG4105CHI	P	Involved in the active translocation of vitamin B12 (cyanocobalamin) across the outer membrane to the periplasmic space. It derives its energy for transport by interacting with the trans-periplasmic membrane protein TonB (By similarity)	2662195	-67	CGGCTGCCAACGACCCGCGGGGGAACGGGACGGGCTGATGC	NC_003295.1	RS_RS12050	2608873	2609248	-1	WP_043876644.1	TonB-dependent receptor	ENOG4105CHI	P	Involved in the active translocation of vitamin B12 (cyanocobalamin) across the outer membrane to the periplasmic space. It derives its energy for transport by interacting with the trans-periplasmic membrane protein TonB (By similarity)	2608940	-67	CGGCTGCCAGCGACCCGCGGGGGAACGGGAAGGGCTGATGC	39	11	11	4	0	0	0	0	0	0	0	0	0	1	0	0	0	0	0	0	0	0
0	Upstream	NZ_CP012687.1	RSUY_RS12345	2697524	2697734	-1	WP_003262402.1	branched-chain amino acid ABC transporter permease	ENOG4105C32	E	Amino acid ABC transporter (Permease)	2697574	-50	TTGTAGGCGACGGGATGGCGCGCCCGCAAGGAATGCGATCA	NC_003295.1	RS_RS12250	2646799	2647009	-1	WP_011002359.1	branched-chain amino acid ABC transporter permease	ENOG4105C32	E	Amino acid ABC transporter (Permease)	2646849	-50	TTGTAGGCGACGGGATGGCGCGCCCGCAAGGTATGCGATCA	40	10	8	10	0	0	0	0	0	0	0	0	0	0	0	0	1	0	1	0	0	1
0	Upstream	NZ_CP012687.1	RSUY_RS12345	2697524	2697734	-1	WP_003262402.1	branched-chain amino acid ABC transporter permease	ENOG4105C32	E	Amino acid ABC transporter (Permease)	2697627	-103	AGGTGGGTTGCTGGTAAGCGGCCTGCCGACGCACCCATGAT	NC_003295.1	RS_RS12250	2646799	2647009	-1	WP_011002359.1	branched-chain amino acid ABC transporter permease	ENOG4105C32	E	Amino acid ABC transporter (Permease)	2646901	-102	AAAGTGTGTGCTGGTAAGCGGCCTGCCGACGCACCCATGGT	34	11	11	3	0	0	0	0	0	0	0	0	0	0	0	0	0	0	0	0	0	0
0	Upstream	NZ_CP012687.1	RSUY_RS12350	2698946	2699321	-1	WP_003262401.1	branched chain amino acid ABC transporter substrate-binding protein	ENOG4107VZN	E	Receptor family ligand binding region	2699049	-103	CGTATTGCATCCGCAAAAAAAGGGGATACAATTCGCGCGTT	NC_003295.1	RS_RS12255	2648221	2648596	-1	WP_016724145.1	branched chain amino acid ABC transporter substrate-binding protein	ENOG4107VZN	E	Receptor family ligand binding region	2648324	-103	CGTATTGCATCCGCAAAAAAAGGGGATACAATTCGCGCGTT	41	11	10	11	0	0	0	0	0	0	0	0	0	0	0	0	0	0	0	0	1	0
0	Upstream	NZ_CP012687.1	RSUY_RS12370	2701649	2701822	1	WP_003262398.1	50S ribosomal protein L28	ENOG4105KDC	J	50s ribosomal protein l28	2701755	-67	CGCGGGTGCAAAACCAAGCGCAGCGCCACTGTAGAGGTGGG	NC_003295.1	RS_RS12275	2650927	2651101	1	WP_003262398.1	50S ribosomal protein L28	ENOG4105KDC	J	50s ribosomal protein l28	2651034	-67	CGCGGGTGCAAAACCAAGCGCAGCGCCACTGTAGAGGTGGG	41	11	10	7	0	0	0	0	0	0	0	0	0	0	0	0	0	0	0	0	0	0
0	Upstream	NZ_CP012687.1	RSUY_RS12395	2707406	2707781	-1	WP_003273138.1	aminotransferase	ENOG410637N	I	fatty acid desaturase	2707462	-56	AGCCTGGGTCGGGATCGACGGTGCTGCGTCATCGGGCCCAC	NC_003295.1	RS_RS12300	2656697	2657072	-1	WP_021155332.1	stearoyl-CoA desaturase oxidoreductase	ENOG410637N	I	fatty acid desaturase	2656752	-55	CAGCCTGGTCAGAATTGACGGTGCTGCGTCATCGGGCCACT	30	8	7	4	0	0	0	0	0	0	0	0	0	0	1	0	1	0	0	0	0	0
0	Upstream	NZ_CP012687.1	RSUY_RS12475	2726776	2727151	-1	WP_003261876.1	ATP-dependent Clp protease adaptor ClpS	ENOG4105KAE	O	Involved in the modulation of the specificity of the ClpAP-mediated ATP-dependent protein degradation (By similarity)	2726942	-166	GTACCGCGCTCCTGCAAGGGCGGCCGGCCGTGTTTCCGCAG	NC_003295.1	RS_RS12375	2674858	2675233	-1	WP_011002382.1	ATP-dependent Clp protease adaptor ClpS	ENOG4105KAE	O	Involved in the modulation of the specificity of the ClpAP-mediated ATP-dependent protein degradation (By similarity)	2675001	-143	CGCCCGCGCGTGTGCAACGGCGATCGGCCGTGGTTCCGCAG	31	3	3	2	0	0	0	0	0	0	0	0	0	0	0	0	0	0	0	0	0	0
0	Upstream	NZ_CP012687.1	RSUY_RS12475	2726776	2727151	-1	WP_003261876.1	ATP-dependent Clp protease adaptor ClpS	ENOG4105KAE	O	Involved in the modulation of the specificity of the ClpAP-mediated ATP-dependent protein degradation (By similarity)	2726977	-201	GAGGAACCACTCGAATTTTGCCCGGGCAACCCCATCTGCGG	NC_003295.1	RS_RS12375	2674858	2675233	-1	WP_011002382.1	ATP-dependent Clp protease adaptor ClpS	ENOG4105KAE	O	Involved in the modulation of the specificity of the ClpAP-mediated ATP-dependent protein degradation (By similarity)	2675036	-178	GAGCATTCCCTCGAATTTTGCCCGGGCAGCCCCATCTGCGG	36	8	8	4	0	0	0	1	0	0	0	0	1	0	0	0	0	0	0	0	0	0
0	Upstream	NZ_CP012687.1	RSUY_RS12480	2726977	2727352	1	WP_003261877.1	cold-shock protein				2726977	-375	GAGGAACCACTCGAATTTTGCCCGGGCAACCCCATCTGCGG	NC_003295.1	RS_RS12380	2675036	2675411	1	WP_011002383.1	cold-shock protein				2675036	-375	GAGCATTCCCTCGAATTTTGCCCGGGCAGCCCCATCTGCGG	36	8	8	4	0	0	0	1	0	0	0	0	1	0	0	0	0	0	0	0	0	0
0	Upstream	NZ_CP012687.1	RSUY_RS12515	2737572	2737947	-1	WP_003265209.1	isocitrate dehydrogenase (NADP(+))	ENOG4108EGK	C	isocitrate dehydrogenase (NADP)	2737694	-122	CGATTCTAGCGGGCAACGATGACGCTCTCACGATGCACTGC	NC_003295.1	RS_RS12485	2697217	2697592	-1	WP_011002407.1	isocitrate dehydrogenase (NADP(+))	ENOG4108EGK	C	isocitrate dehydrogenase (NADP)	2697334	-117	CGATTCTAGCGGGCAACGATGACGCTCTCACGATGCATCGC	39	11	9	9	0	0	0	0	0	0	0	0	1	0	0	0	4	0	3	2	0	0
0	Upstream	NZ_CP012687.1	RSUY_RS12705	2774530	2774676	-1	WP_003265166.1	superoxide dismutase				2774594	-64	ATTCGGCGTGCGGTTTGCGCCGGTTTTGCATCTCTCCTACA	NC_003295.1	RS_RS12665	2733876	2734021	-1	WP_011002442.1	superoxide dismutase				2733939	-63	ATTCGGCGTGCGGTTTGCGCCGGTTTTGCATCTCTCCTACA	41	11	11	9	0	0	0	2	0	0	0	0	0	0	0	1	0	0	0	0	0	0
0	Upstream	NZ_CP012687.1	RSUY_RS12710	2776083	2776458	-1	WP_039559015.1	exodeoxyribonuclease VII large subunit	ENOG4105DVS	L	Bidirectionally degrades single-stranded DNA into large acid-insoluble oligonucleotides- which are then degraded further into small acid-soluble oligonucleotides (By similarity)	2776111	-28	GGGCGACGGGAAGGCGGCGGAGAGGTCATAAAGTGGTCGAT	NC_003295.1	RS_RS12670	2735437	2735812	-1	WP_019718337.1	exodeoxyribonuclease VII large subunit	ENOG4105DVS	L	Bidirectionally degrades single-stranded DNA into large acid-insoluble oligonucleotides- which are then degraded further into small acid-soluble oligonucleotides (By similarity)	2735465	-28	GGGCGGCGAGAGGGCGGCGGAGAGGTCATGAAGTGGTCGAT	37	8	8	8	0	0	0	0	0	4	0	0	5	0	0	4	0	0	0	0	0	0
0	Upstream	NZ_CP012687.1	RSUY_RS12715	2777409	2777784	1	WP_003272076.1	flagellar motor protein MotA	ENOG4105FGH	U	MotA TolQ exbB proton channel	2777776	-8	TCATCCATTACGACAAAACGGGTTGTCCTGTGTTTTCCATC	NC_003295.1	RS_RS12675	2736686	2737061	1	WP_011002444.1	flagellar motor protein MotA	ENOG4105FGH	U	MotA TolQ exbB proton channel	2737053	-8	TTTTCCATTACGACAAAACGGGTTGTCCTGTGTTTTCCATC	39	11	11	4	0	0	0	0	0	0	0	0	0	0	0	0	0	0	0	0	0	0
0	Upstream	NZ_CP012687.1	RSUY_RS12740	2781001	2781321	1	WP_003266274.1	adenylate kinase	ENOG4105CC8	F	Catalyzes the reversible transfer of the terminal phosphate group between ATP and AMP. Plays an important role in cellular energy homeostasis and in adenine nucleotide metabolism (By similarity)	2781085	-236	GTCGCTGCCGCGCCTGTCGTGGGCGGTGGCATGCGACTTGT	NC_003295.1	RS_RS12700	2740274	2740593	1	WP_011002448.1	adenylate kinase	ENOG4105CC8	F	Catalyzes the reversible transfer of the terminal phosphate group between ATP and AMP. Plays an important role in cellular energy homeostasis and in adenine nucleotide metabolism (By similarity)	2740357	-236	ATCGCTGCCGCGCCTGTCGTGGGCGGCGGCATGCGACTTGT	39	9	8	3	0	0	0	0	0	0	0	0	0	0	0	0	0	0	0	0	0	0
0	Upstream	NZ_CP012687.1	RSUY_RS12885	2811338	2811713	1	WP_003264649.1	hypothetical protein	ENOG4106HZD	S	Inclusion body protein	2811685	-28	TCGCCGAAAACCGGCAAACAGAGTAGGCACCAATGTAAAGG	NC_003295.1	RS_RS03075	660409	660784	-1	WP_011000571.1	hypothetical protein	ENOG4106HZD	S	Inclusion body protein	660438	-29	TCGCCGAAAACCGGAAAACAGAGTAGGCAACAATGCGAAGG	37	7	7	3	0	0	0	0	0	0	0	0	0	0	0	0	0	0	0	0	0	0
0	Upstream	NZ_CP012687.1	RSUY_RS13000	2833349	2833724	-1	WP_003279023.1	hypothetical protein				2833367	-18	GTGGCCGTGCCGTCATCGCAACCCAAGGAGATCACAGCATG	NC_003295.1	RS_RS02985	643186	643483	1	WP_011000554.1	hypothetical protein				643466	-17	AGCGCCATGCCATCACCGCAACCCAAGGAGCGTGCCGCATG	30	3	3	2	0	0	0	0	0	0	0	0	0	0	0	0	0	0	0	0	0	0
0	Upstream	NZ_CP012687.1	RSUY_RS13075	2851759	2852134	-1	WP_014617839.1	MFS transporter	ENOG4106UW1	G	Major Facilitator superfamily	2851813	-54	CACAACCGTCAGCGCGACGCGGTAGCATGCCGGATTTGTGG	NC_003295.1	RS_RS02930	628759	629061	1	WP_016723959.1	MFS transporter	ENOG4106UW1	G	Major Facilitator superfamily	629008	-53	CACATCCGTCGGGGCAGCGCGGTAGCATGGCGGTTTTGTGG	34	4	3	3	0	0	0	0	0	0	0	0	0	0	3	0	0	0	0	0	0	0
0	Upstream	NZ_CP012687.1	RSUY_RS13200	2876989	2877256	-1	WP_003261631.1	type 4 fimbrial pilin signal peptide protein	ENOG4105KHS	U	type IV fimbrial pilin protein	2876990	-1	CACACTTTCCGGGGGAATTTCATGAAGTCGATGCGTCATCT	NC_003295.1	RS_RS02795	602472	602738	1	WP_011000517.1	type 4 fimbrial pilin signal peptide protein	ENOG4105KHS	U	type IV fimbrial pilin protein	602738	0	CACACTTTCCGGGGGAATTTCATGAAGTCGATGCGTCATCT	41	9	8	7	0	0	0	0	0	0	0	0	0	0	0	0	0	0	0	0	0	0
0	Upstream	NZ_CP012687.1	RSUY_RS13200	2876989	2877256	-1	WP_003261631.1	type 4 fimbrial pilin signal peptide protein	ENOG4105KHS	U	type IV fimbrial pilin protein	2877024	-35	AAGTGTGGTTAAAGATGATGCGAGGGAGATAGAGCAGGGAC	NC_003295.1	RS_RS02795	602472	602738	1	WP_011000517.1	type 4 fimbrial pilin signal peptide protein	ENOG4105KHS	U	type IV fimbrial pilin protein	602704	-34	AAGTGTGGTTAAAGATGATGCGAGGGAGATAGAGCAGGGAC	41	9	8	8	0	0	0	0	1	0	0	0	0	0	0	0	1	0	0	0	0	1
0	Upstream	NZ_CP012687.1	RSUY_RS13420	2924538	2924913	1	WP_003265514.1	lactoylglutathione lyase	ENOG4108UYE	E	Lactoylglutathione lyase	2924758	-155	TTTGTCTTGCCAAAGAAAGTAGGCAAAGAAAGGCGCGCCCG	NC_003295.1	RS_RS02590	558322	558697	-1	WP_011000479.1	lactoylglutathione lyase	ENOG4108UYE	E	Lactoylglutathione lyase	558522	-200	TTTGTCTTGCCAAAGAAAGTAGGCAAAGAAAGGCGCGCCCG	41	11	9	11	0	0	0	0	0	0	0	0	0	0	0	0	0	0	0	0	0	0
0	Upstream	NZ_CP012687.1	RSUY_RS13420	2924538	2924913	1	WP_003265514.1	lactoylglutathione lyase	ENOG4108UYE	E	Lactoylglutathione lyase	2924887	-26	TCCTTCTTGGGGACGGCGGGGAGCCGCTATTGTAGGAGGGT	NC_003295.1	RS_RS02590	558322	558697	-1	WP_011000479.1	lactoylglutathione lyase	ENOG4108UYE	E	Lactoylglutathione lyase	558351	-29	CTTCCTTGGGGGACTGCGGGGAGCCGGTATTGTAGGAGGGT	32	8	8	2	0	0	0	0	0	0	0	0	0	0	0	0	0	0	0	0	0	0
0	Upstream	NZ_CP012687.1	RSUY_RS13510	2943718	2943807	1	WP_003265496.1	bifunctional phosphoribosylaminoimidazolecarboxamide formyltransferase/inosine monophosphate cyclohydrolase	ENOG4105DC1	F	bifunctional purine biosynthesis protein purh	2943781	-26	CCTGACGGCGCCTCGCCGCGCCCCATCCGCCTGACGGCGCT	NC_003295.1	RS_RS02505	539461	539550	-1	WP_011000463.1	bifunctional phosphoribosylaminoimidazolecarboxamide formyltransferase/inosine monophosphate cyclohydrolase	ENOG4105DC1	F	bifunctional purine biosynthesis protein purh	539488	-27	CCTGACGGCGCCTCGCCGCGCCCCATCCGCCTGACGGCGTT	40	8	8	4	0	0	0	0	0	0	0	0	0	0	0	0	0	0	0	0	0	0
0	Upstream	NZ_CP012687.1	RSUY_RS13725	2989369	2989627	-1	WP_003262337.1	sodium:solute symporter	ENOG4107THK	E	solute symporter	2989413	-44	GACCCTAGAAACCCCGTTGGCGGCCACGCCGGCGCCGGGCG	NC_003295.1	RS_RS02295	494086	494346	1	WP_011000424.1	sodium:solute symporter	ENOG4107THK	E	solute symporter	494303	-43	GACCCTGGAAATCCCGTTGGCGGCCACGCCGGCGCCGGGCG	39	8	8	5	0	0	0	2	0	0	1	0	0	0	0	1	0	0	0	0	0	0
0	Upstream	NZ_CP012687.1	RSUY_RS14010	3049657	3049690	1	WP_003262277.1	ABC transporter ATP-binding protein	ENOG4108IUZ	S	ABC transporter	3049659	-31	AAAAGCGGGTCGGCGGGACGGATCAGGGCTTGGCGGCCGGC	NC_003295.1	RS_RS02025	437944	437977	-1	WP_011000370.1	ABC transporter ATP-binding protein	ENOG4108IUZ	S	ABC transporter	437976	-32	AAAAGCGGGTCGGCGGGACGGATCAGGGCTTGGCGGCCGGC	41	9	8	8	0	0	0	0	0	0	0	0	0	0	0	0	0	0	0	0	0	0
0	Upstream	NZ_CP012687.1	RSUY_RS14230	3092356	3092570	-1	WP_003262578.1	cytochrome c oxidase assembly protein	ENOG4105FT1	O	Exerts its effect at some terminal stage of cytochrome c oxidase synthesis- probably by being involved in the insertion of the copper B into subunit I (By similarity)	3092382	-26	GGTCTTCGGCGGATAGCCGGAGCGCGCCAGCCGATCCGAGA	NC_003295.1	RS_RS01795	394702	394925	1	WP_011000328.1	cytochrome c oxidase assembly protein	ENOG4105FT1	O	Exerts its effect at some terminal stage of cytochrome c oxidase synthesis- probably by being involved in the insertion of the copper B into subunit I (By similarity)	394898	-27	GGTCTTCGGCGGATAGCCGGAGCGCGCCACTGCCGATCCGA	31	8	6	3	0	0	0	0	0	0	0	0	0	0	0	0	0	0	0	0	0	0
0	Upstream	NZ_CP012687.1	RSUY_RS14335	3112945	3112977	-1	WP_003262607.1	ammonia channel protein	ENOG4106NDE	P	Ammonium Transporter Family	3112969	-24	TGTTGACCTCTTCCTTGGCTGGTTGGCGCTTACAGGGCGTC	NC_003295.1	RS_RS01690	374626	374658	1	WP_020831101.1	ammonium transporter	ENOG4106NDE	P	Ammonium Transporter Family	374635	-23	TGTTGACCTCTTCCTTGGCTGGTTGGCGCTTACAGGGCGTC	41	10	8	8	0	0	0	0	0	0	0	0	0	0	0	0	0	0	0	0	0	0
0	Upstream	NZ_CP012687.1	RSUY_RS14345	3114176	3114551	-1	WP_003262610.1	hypothetical protein	ENOG4108P16	S	Bacterial protein of unknown function (Gcw_chp)	3114234	-58	ACGAAGGACAGAAAAAACGGCGGGGATTCTGCAACTGTCAT	NC_003295.1	RS_RS01680	373058	373433	1	WP_011000305.1	hypothetical protein	ENOG4108P16	S	Bacterial protein of unknown function (Gcw_chp)	373375	-58	GAAGAACAGAAAAAAATCGGCGAGGGTTCTGCAACTGTCAT	30	7	3	2	0	0	0	0	0	0	0	0	0	0	0	0	0	0	0	0	0	0
0	Upstream	NZ_CP012687.1	RSUY_RS14370	3119139	3119185	1	WP_020957020.1	hypothetical protein				3119174	-11	CGTGCGGCCTTGCCGCGCGCCATGCGAGGACTATGATGTTC	NC_003295.1	RS_RS01655	368402	368448	-1	WP_043876531.1	hypothetical protein				368411	-9	CGCGCGGCCTCGCCGCGCGCCATGCGAGGATGCCGATGTTC	35	7	5	3	0	0	0	0	0	0	0	0	0	0	0	0	0	0	0	0	0	0
0	Upstream	NZ_CP012687.1	RSUY_RS14600	3164274	3164594	1	WP_003264554.1	hypothetical protein	ENOG4105XKE	S	Protein of unknown function (DUF3567)	3164514	-80	ACCGATCACCCTTGAAGTCTCGGCCACGGGCCCCATCTACC	NC_003295.1	RS_RS01460	330492	330812	-1	WP_003264554.1	hypothetical protein	ENOG4105XKE	S	Protein of unknown function (DUF3567)	330573	-81	ACCGATCACCCTTGAAGTCTCGGCCTCGGGCCCCATCTACC	40	9	7	8	0	0	0	0	0	0	0	0	0	0	0	0	0	0	0	0	0	0
0	Upstream	NZ_CP012687.1	RSUY_RS14600	3164274	3164594	1	WP_003264554.1	hypothetical protein	ENOG4105XKE	S	Protein of unknown function (DUF3567)	3164542	-52	GTTGTTGGACTGCTCAATCACTGCACCGGGTAGATGGGGCC	NC_003295.1	RS_RS01460	330492	330812	-1	WP_003264554.1	hypothetical protein	ENOG4105XKE	S	Protein of unknown function (DUF3567)	330545	-53	GTTGTTGGACTGCTCAAACACTGCACCGGGTAGATGGGGCC	40	11	2	8	0	0	0	0	0	0	0	0	0	0	0	0	0	0	0	0	0	5
0	Upstream	NZ_CP012687.1	RSUY_RS14660	3176023	3176081	1	WP_003264570.1	cell division protein FtsN	ENOG4105I1A	D	Sporulation domain-containing protein	3176028	-53	GCCGTGCGGCGGGCAGTCGTGCGCATTACATCTTTTGCGGC	NC_003295.1	RS_RS01405	319062	319123	-1	WP_011000253.1	cell division protein FtsN	ENOG4105I1A	D	Sporulation domain-containing protein	319119	-57	GCCGTGTGGCGGGCAGTCGTGCGCCTCACATCTTTTGCGGT	37	8	6	3	0	0	0	0	0	0	0	0	0	0	0	0	0	0	0	0	0	0
0	Upstream	NZ_CP012687.1	RSUY_RS14770	3197491	3197866	1	WP_003265476.1	3-methylcrotonyl-CoA carboxylase subunit alpha	ENOG4108EZK	I	carboxylase	3197582	-284	ATTCAAGGCGCCATCTAGGGCAGGAACGGCTAAACCGACGA	NC_003295.1	RS_RS01300	298533	298908	-1	WP_043876529.1	3-methylcrotonyl-CoA carboxylase	ENOG4108EZK	I	carboxylase	298905	-372	ATTCAAGGCGCCATCTAGGGCAGGAACGGCCAAACCATCGC	37	11	11	5	0	0	0	0	0	0	0	0	0	0	0	0	0	0	0	0	0	0
0	Upstream	NZ_CP012687.1	RSUY_RS14770	3197491	3197866	1	WP_003265476.1	3-methylcrotonyl-CoA carboxylase subunit alpha	ENOG4108EZK	I	carboxylase	3197683	-183	CCCTCCCCGCAACAAAAATTCAAGGAGGCGGTCGCCATCTC	NC_003295.1	RS_RS01300	298533	298908	-1	WP_043876529.1	3-methylcrotonyl-CoA carboxylase	ENOG4108EZK	I	carboxylase	298804	-271	CCCTCCCCGCAACAAAAATTCAAGGAGGTTTTCGCCGCATC	35	11	10	9	0	0	0	0	0	0	1	6	0	0	1	0	0	0	6	0	0	0
0	Upstream	NZ_CP012687.1	RSUY_RS14770	3197491	3197866	1	WP_003265476.1	3-methylcrotonyl-CoA carboxylase subunit alpha	ENOG4108EZK	I	carboxylase	3197750	-116	TTTGGCAAGGCAAAGAAAGTAGGTCAGCCCCGGCAGGGGAT	NC_003295.1	RS_RS01300	298533	298908	-1	WP_043876529.1	3-methylcrotonyl-CoA carboxylase	ENOG4108EZK	I	carboxylase	298663	-130	TTTAGCAAGACAAAGAAAGTAGGTCAGCCCCGGCAGGGGAT	39	11	9	11	0	0	0	9	0	0	0	0	0	0	0	0	0	0	0	0	0	0
0	Upstream	NZ_CP012687.1	RSUY_RS14770	3197491	3197866	1	WP_003265476.1	3-methylcrotonyl-CoA carboxylase subunit alpha	ENOG4108EZK	I	carboxylase	3197751	-115	TTGGCAAGGCAAAGAAAGTAGGTCAGCCCCGGCAGGGGATG	NC_003295.1	RS_RS01300	298533	298908	-1	WP_043876529.1	3-methylcrotonyl-CoA carboxylase	ENOG4108EZK	I	carboxylase	298662	-129	TTAGCAAGACAAAGAAAGTAGGTCAGCCCCGGCAGGGGATG	39	11	9	2	0	0	0	0	0	0	0	0	0	0	0	0	0	0	0	0	0	0
0	Upstream	NZ_CP012687.1	RSUY_RS15040	3265372	3265538	-1	WP_003261416.1	tRNA 2-thiocytidine(32) synthetase TtcA	ENOG4105CB3	D	Required for the thiolation of cytidine in position 32 of tRNA- to form 2-thiocytidine (s(2)C32) (By similarity)	3265377	-5	TATTGGAGAACGTCATGTCGCATGTACGCCGCCGGCGCTGA	NC_003295.1	RS_RS00865	197015	197175	1	WP_011000142.1	tRNA 2-thiocytidine(32) synthetase TtcA	ENOG4105CB3	D	Required for the thiolation of cytidine in position 32 of tRNA- to form 2-thiocytidine (s(2)C32) (By similarity)	197171	-4	TGTTGGAGAACGTCATGGCGCAAGCACGCCGCCGGCGCTGA	37	9	4	4	0	0	0	0	0	0	0	0	0	0	0	0	0	0	0	0	0	0
0	Upstream	NZ_CP012687.1	RSUY_RS15045	3265372	3265538	1	WP_003261418.1	2-dehydropantoate 2-reductase	ENOG4108KF8	H	Catalyzes the NADPH-dependent reduction of ketopantoate into pantoic acid (By similarity)	3265377	-161	TATTGGAGAACGTCATGTCGCATGTACGCCGCCGGCGCTGA	NC_003295.1	RS_RS00860	197015	197175	-1	WP_011000141.1	2-dehydropantoate 2-reductase	ENOG4108KF8	H	Catalyzes the NADPH-dependent reduction of ketopantoate into pantoic acid (By similarity)	197171	-156	TGTTGGAGAACGTCATGGCGCAAGCACGCCGCCGGCGCTGA	37	9	4	4	0	0	0	0	0	0	0	0	0	0	0	0	0	0	0	0	0	0
0	Upstream	NZ_CP012687.1	RSUY_RS15110	3281006	3281170	-1	WP_003261435.1	LysR family transcriptional regulator	ENOG4107YK6	K	LysR family transcriptional Regulator	3281163	-157	AACGATCCCACCCCAGCCGGAGGCCATCATGACGACCGCAG	NC_003295.1	RS_RS00790	179879	180019	1	WP_011000127.1	LysR family transcriptional regulator	ENOG4107YK6	K	LysR family transcriptional Regulator	179887	-132	ACCGATCCCATCCCAGCCGGAGGCCATCATGACGACCGCAG	39	11	8	2	0	0	0	0	0	0	0	0	0	0	0	0	0	0	0	0	0	0
0	Upstream	NZ_CP012687.1	RSUY_RS15115	3281006	3281170	1	WP_003261436.1	ornithine--oxo-acid transaminase	ENOG4105C8Y	E	Acetylornithine aminotransferase	3281163	-7	AACGATCCCACCCCAGCCGGAGGCCATCATGACGACCGCAG	NC_003295.1	RS_RS00785	179879	180019	-1	WP_011000126.1	ornithine--oxo-acid transaminase	ENOG4105C8Y	E	Acetylornithine aminotransferase	179887	-8	ACCGATCCCATCCCAGCCGGAGGCCATCATGACGACCGCAG	39	11	8	2	0	0	0	0	0	0	0	0	0	0	0	0	0	0	0	0	0	0
0	Upstream	NZ_CP012687.1	RSUY_RS15185	3293624	3293816	1	WP_003261453.1	transcriptional regulator	ENOG4105EFG	K	transcriptional regulator- lysr family	3293788	-28	AGGCCGAGCGCTATAAGACGGATGCCCGCCTTGTCGCCAAG	NC_003295.1	RS_RS00710	166540	166727	-1	WP_011000111.1	transcriptional regulator	ENOG4105EFG	K	transcriptional regulator- lysr family	166569	-29	AGGCCGAGCGCTATAAGACGGAAGCCCTCCTCATCGCCAAG	37	3	3	3	0	0	0	0	0	0	0	0	0	0	0	0	0	0	0	0	0	0
0	Upstream	NZ_CP012687.1	RSUY_RS15300	3316964	3317339	-1	WP_003261486.1	amino acid ABC transporter substrate-binding protein	ENOG41088K7	E	amino acid ABC transporter substrate-binding protein- PAAT family	3317097	-133	CGCCCAGCGCCTGGCGCCCGCCAGGACACCGCGACACCTCT	NC_003295.1	RS_RS00600	143730	144105	1	WP_011000089.1	amino acid ABC transporter substrate-binding protein	ENOG41088K7	E	amino acid ABC transporter substrate-binding protein- PAAT family	143976	-129	CGCCCAGCGCCTGGCACCCGCCAGGGCACCGCGACACCTCC	38	8	8	3	0	0	0	0	0	0	0	0	0	0	0	0	0	0	0	0	0	0
0	Upstream	NZ_CP012687.1	RSUY_RS15505	3363650	3363770	-1	WP_003264691.1	protease	ENOG4105D0M	O	Protease HtpX homolog	3363728	-78	GAAGATTCAAGGGCTTGCGCGGTATTTCGCCGCAGCCGGCC	NC_003295.1	RS_RS00370	84260	84378	1	WP_011000041.1	protease HtpX homolog	ENOG4105D0M	O	Protease HtpX homolog	84301	-77	GAAAATTCAAGGGGTTGCGCGGTATTTCGCCGCATCCGGCC	38	9	8	7	0	0	0	4	0	0	0	0	0	0	0	0	0	4	0	0	0	0
0	Upstream	NZ_CP012687.1	RSUY_RS15580	3383607	3383982	-1	WP_003264709.1	rod shape-determining protein	ENOG4105DFF	D	Rod shape-determining protein mreb	3383910	-303	ACTTAATCAGAGGGTCCGTGACCGCACGAAAACGCCTGCTG	NC_003295.1	RS_RS00295	64101	64476	1	WP_011000026.1	rod shape-determining protein	ENOG4105DFF	D	Rod shape-determining protein mreb	64173	-303	ACTTAATCAGAGGGTCCGTGACCGCACGAAAACGCCTGCTG	41	11	9	11	0	0	0	0	0	0	0	0	0	0	0	0	0	0	0	0	0	0
0	Upstream	NZ_CP012687.1	RSUY_RS15585	3383719	3384094	1	WP_003264711.1	asparaginyl/glutamyl-tRNA amidotransferase subunit C	ENOG41080G2	J	Allows the formation of correctly charged Asn-tRNA(Asn) or Gln-tRNA(Gln) through the transamidation of misacylated Asp- tRNA(Asn) or Glu-tRNA(Gln) in organisms which lack either or both of asparaginyl-tRNA or glutaminyl-tRNA synthetases. The reaction takes place in the presence of glutamine and ATP through an activated phospho-Asp-tRNA(Asn) or phospho-Glu-tRNA(Gln) (By similarity)	3383910	-184	ACTTAATCAGAGGGTCCGTGACCGCACGAAAACGCCTGCTG	NC_003295.1	RS_RS00290	63999	64374	-1	WP_011000025.1	glutamyl-tRNA(Gln) amidotransferase subunit C	ENOG41080G2	J	Allows the formation of correctly charged Asn-tRNA(Asn) or Gln-tRNA(Gln) through the transamidation of misacylated Asp- tRNA(Asn) or Glu-tRNA(Gln) in organisms which lack either or both of asparaginyl-tRNA or glutaminyl-tRNA synthetases. The reaction takes place in the presence of glutamine and ATP through an activated phospho-Asp-tRNA(Asn) or phospho-Glu-tRNA(Gln) (By similarity)	64173	-174	ACTTAATCAGAGGGTCCGTGACCGCACGAAAACGCCTGCTG	41	11	9	11	0	0	0	0	0	0	0	0	0	0	0	0	0	0	0	0	0	0
0	Upstream	NZ_CP012687.1	RSUY_RS15655	3397920	3398295	1	WP_003267976.1	RNA polymerase-binding protein DksA	ENOG4108V7X	T	Transcription factor that acts by binding directly to the RNA polymerase (RNAP). Required for negative regulation of rRNA expression and positive regulation of several amino acid biosynthesis promoters	3398248	-47	GCGCGCCGTCTCGGCTGTCGCGTTGTCCTCGCGCGGGGATG	NC_003295.1	RS_RS00230	51088	51463	-1	WP_011000013.1	RNA polymerase-binding protein DksA	ENOG4108V7X	T	Transcription factor that acts by binding directly to the RNA polymerase (RNAP). Required for negative regulation of rRNA expression and positive regulation of several amino acid biosynthesis promoters	51136	-48	GCGCGCCGTGTCGGCTGTCGCGTTGTCCTCGCGCGGGGATG	40	11	11	11	0	0	0	0	0	0	0	0	0	5	0	0	0	0	0	0	0	0
0	Upstream	NZ_CP012687.1	RSUY_RS15695	3410171	3410448	-1	WP_003278201.1	DNA polymerase III subunit beta	ENOG4105CZ8	L	DNA polymerase III is a complex- multichain enzyme responsible for most of the replicative synthesis in bacteria. This DNA polymerase also exhibits 3' to 5' exonuclease activity. The beta chain is required for initiation of replication once it is clamped onto DNA- it slides freely (bidirectional and ATP- independent) along duplex DNA (By similarity)	3410298	-127	CTCGAATTATACCGGAAAAGAGGTGGCGCTGGAAGGCACCC	NC_003295.1	RS_RS17185	3714430	3714707	-1	WP_011003320.1	DNA polymerase III subunit beta	ENOG4105CZ8	L	DNA polymerase III is a complex- multichain enzyme responsible for most of the replicative synthesis in bacteria. This DNA polymerase also exhibits 3' to 5' exonuclease activity. The beta chain is required for initiation of replication once it is clamped onto DNA- it slides freely (bidirectional and ATP- independent) along duplex DNA (By similarity)	3714557	-127	CTCAAATTATACCGGAAAAGCGATGGCGCTGGAAGCACGCC	34	8	3	3	0	0	0	0	0	0	0	0	0	0	0	0	0	0	0	0	0	0
0	Upstream	NZ_CP012688.1	RSUY_RS16550	227771	228033	-1	WP_003265279.1	hypothetical protein	ENOG410747N	S		227826	-55	GTTTCGCCAAACTTAAATCGATCGGTTAATTGCGAACATAT	NC_003296.1	RS_RS18605	400017	400309	-1	WP_011003616.1	hypothetical protein	ENOG410747N	S		400074	-57	GTTTCGCCCAGCCTAAATCGGCTGATTAATCGACAACCTAT	30	3	2	3	0	0	0	0	0	0	0	1	0	0	3	0	0	0	0	0	0	0
0	Upstream	NZ_CP012688.1	RSUY_RS16690	260907	261282	1	WP_013207695.1	hypothetical protein				261043	-239	CCTGCGCCGTCCATTTCTCGCCGTCGTGCCCGGTTATGCAC	NC_003296.1	RS_RS18750	438033	438408	1	WP_011003645.1	hypothetical protein				438171	-237	CTGGTGCCCTCCATATCGCGCCGTCACACTGGGTTATGCAC	30	3	3	2	0	0	0	0	0	0	0	0	0	0	0	0	0	0	0	0	0	0
0	Upstream	NZ_CP012688.1	RSUY_RS16940	315715	316090	-1	WP_004377201.1	GGDEF domain-containing protein	ENOG4108U5S	T	GGDEF	316003	-288	GGCGGCGACGTGGCCCACCAGCGGCACCATCTTCAGCCCGG	NC_003296.1	RS_RS19085	507455	507828	-1	WP_011003712.1	GGDEF domain-containing protein	ENOG4108U5S	T	GGDEF	507719	-264	GGCCGCGACGTGGCCCACCAGCGGCACCATCTTCAGCCCGG	40	11	9	9	0	0	0	5	0	0	0	0	0	0	0	0	0	0	0	0	0	0
0	Upstream	NZ_CP012688.1	RSUY_RS17580	505393	505758	-1	WP_003274036.1	glucan biosynthesis protein D	ENOG4105DJ9	P	glucan biosynthesis protein	505436	-43	GATTTGGAACAAGCCGACATGGTAACAAGGGTGGGCGACCG	NC_003296.1	RS_RS18420	339164	339265	-1	WP_028854026.1	glucan biosynthesis protein D	ENOG4105DJ9	P	glucan biosynthesis protein	339207	-43	GATTTGGAACAATCCGACATGGTAACAAGGGTGGGCGACCG	40	8	8	7	0	0	0	0	0	0	0	0	0	0	0	0	1	0	0	0	0	0
0	Upstream	NZ_CP012688.1	RSUY_RS18615	763086	763461	-1	WP_003263017.1	MFS transporter	ENOG41089PE	G	Major Facilitator superfamily	763111	-25	GTCGCTTACACAGCGGGACTGGGATGCGATCTGTTCCGGAT	NC_003296.1	RS_RS20040	743811	744137	-1	WP_011003909.1	MFS transporter	ENOG41089PE	G	Major Facilitator superfamily	743836	-25	GTCGCTTACACAGCAAGACTGGGGTTCGATCTGTTCCGGAT	37	7	7	7	0	0	0	0	0	0	0	0	0	3	0	0	0	0	5	4	0	0
0	Upstream	NZ_CP012688.1	RSUY_RS18780	799660	800035	1		non-ribosomal peptide synthetase				799743	-292	TTTTCATTCGCGGTTTGCTTGGTGCCAGCGGCATGTTAATC	NC_003296.1	RS_RS20185	781871	782246	1	WP_011003939.1	hybrid non-ribosomal peptide synthetase/type I polyketide synthase				781951	-295	TTGTCATCAGCGGTTTGCTAGGCGCGAGCGGCATGTTAATC	35	3	2	2	0	0	0	0	0	0	0	0	0	0	0	0	0	0	0	0	0	0
0	Upstream	NZ_CP012688.1	RSUY_RS18910	871238	871613	1	WP_020957744.1	lipoprotein	ENOG4106B0W	M	Curli production assembly transport component CsgG	871489	-124	TGGCAGACAAACGAAAATCGGAAGGCCCTGCGTGCGCCGTC	NC_003296.1	RS_RS20345	858635	859010	1	WP_011003971.1	curli production assembly protein CsgG	ENOG4106B0W	M	Curli production assembly transport component CsgG	858884	-126	TGGCAGACAAACGAAAATCGGAAGGACCTGCGAGCGCCGTC	39	8	8	7	0	0	0	0	0	0	0	0	0	0	0	1	0	0	0	0	0	0
0	Upstream	NZ_CP012688.1	RSUY_RS19420	1003700	1003854	-1	WP_039555147.1	ferredoxin	ENOG4108Z4U	C	Ferredoxin	1003790	-90	CGCGCAGGTGAGTCCATCAACGGTTTTGCATGAGATGGACA	NC_003296.1	RS_RS20975	1017849	1018003	-1	WP_011004105.1	4Fe-4S ferredoxin	ENOG4108Z4U	C	Ferredoxin	1017939	-90	GCGCGCCGCGCGTCCATCAAGTGTTTTGCATGAGATGGACA	30	7	2	2	0	0	0	0	0	0	0	0	0	0	0	0	0	0	0	0	0	0
0	Upstream	NZ_CP012688.1	RSUY_RS19670	1073722	1073924	-1	WP_003263763.1	DNA-binding response regulator	ENOG4106U9G	T	Trans_reg_C	1073725	-3	CAATACGGCGAATTTCATGGCGTTCCCCGTTTCATGCTGTG	NC_003296.1	RS_RS21205	1083300	1083502	-1	WP_011004150.1	DNA-binding response regulator	ENOG4106U9G	T	Trans_reg_C	1083303	-3	CAATACGGCGAATTTCATGGCGTTCCCCGTTTCATGCTGTG	41	7	7	6	0	0	0	0	0	0	0	0	0	0	0	0	0	0	0	0	0	0
0	Upstream	NZ_CP012688.1	RSUY_RS20270	1222979	1223354	1	WP_039557954.1	capsular biosynthesis protein	ENOG4105C5E	M	polysaccharide biosynthesis protein	1223301	-53	CAAGCCATAGCGGCCAGCGTGCCGAATCAATCAAACCGAGA	NC_003296.1	RS_RS21965	1265525	1265900	1	WP_011004294.1	dTDP-glucose 4-6-dehydratase	ENOG4105C5E	M	polysaccharide biosynthesis protein	1265850	-50	ATCAAGTCATCGGCAGGCGTGCCGAATCAATCAAACCGAGA	30	8	7	2	0	0	0	0	0	0	2	0	0	0	0	0	0	0	0	0	0	0
0	Upstream	NZ_CP012688.1	RSUY_RS20680	1352419	1352772	-1	WP_003265289.1	potassium transporter Kup	ENOG4105DFH	P	Transport of potassium into the cell (By similarity)	1352722	-303	GGCCGCCGACCCGATAAACGCAGCAGGCAGACGAGGCCAAT	NC_003296.1	RS_RS22210	1334555	1334910	-1	WP_043876853.1	potassium transporter Kup	ENOG4105DFH	P	Transport of potassium into the cell (By similarity)	1334860	-305	GGCCGCCGGCCCGATAAACGCAGCAGGCAGACGAGGCCAAT	40	8	7	5	0	0	0	1	0	0	0	0	1	1	0	0	0	0	0	0	1	0
0	Upstream	NZ_CP012688.1	RSUY_RS20685	1352419	1352772	1	WP_003265287.1	cold-shock protein				1352722	-50	GGCCGCCGACCCGATAAACGCAGCAGGCAGACGAGGCCAAT	NC_003296.1	RS_RS22215	1334555	1334910	1	WP_003265287.1	cold-shock protein				1334860	-50	GGCCGCCGGCCCGATAAACGCAGCAGGCAGACGAGGCCAAT	40	8	7	5	0	0	0	1	0	0	0	0	1	1	0	0	0	0	0	0	1	0
0	Upstream	NZ_CP012688.1	RSUY_RS20700	1356320	1356477	-1	WP_039556174.1	aspartate aminotransferase family protein	ENOG4108JPX	H	Catalyzes the transfer of the alpha-amino group from S- adenosyl-L-methionine (SAM) to 7-keto-8-aminopelargonic acid (KAPA) to form 7-8-diaminopelargonic acid (DAPA). It is the only animotransferase known to utilize SAM as an amino donor (By similarity)	1356351	-31	AGGCAAAAGGGGACCGGGCAAGGTCGAGCGTTCTGGCAAAC	NC_003296.1	RS_RS22230	1338474	1338631	-1	WP_011004345.1	aspartate aminotransferase family protein	ENOG4108JPX	H	Catalyzes the transfer of the alpha-amino group from S- adenosyl-L-methionine (SAM) to 7-keto-8-aminopelargonic acid (KAPA) to form 7-8-diaminopelargonic acid (DAPA). It is the only animotransferase known to utilize SAM as an amino donor (By similarity)	1338505	-31	AGGCAAAAGGGGACCGGGCCAGATCGAGCGTTCCGGCAAAC	38	8	3	7	0	0	0	0	0	0	0	0	1	0	0	0	0	0	0	0	0	0
0	Upstream	NZ_CP012688.1	RSUY_RS20740	1367053	1367305	1	WP_039556177.1	TonB-dependent receptor	ENOG4105E0K	P	tonB-dependent siderophore receptor	1367241	-64	CGTCCCCGTGAGGTGGCGCCTTCAATTTGTGAAGGCGCAGA	NC_003296.1	RS_RS22260	1344606	1344871	1	WP_043876856.1	TonB-dependent receptor	ENOG4105E0K	P	tonB-dependent siderophore receptor	1344807	-64	CGTTCCCGCGGGGTGGCGCCTTCAATTTGTGAAGGCGCAAA	37	8	8	2	0	0	0	0	0	0	0	0	0	0	0	0	0	0	0	0	0	0
0	Upstream	NZ_CP012688.1	RSUY_RS20970	1434199	1434449	1	WP_039556738.1	GGDEF-domain containing protein	ENOG4108KMK	T	Diguanylate cyclase	1434395	-54	TGACTGTATTTTTGCGGCGAGGATAGCGCAAAAGGCTGCCG	NC_003296.1	RS_RS22415	1389689	1389928	1	WP_011004386.1	GGDEF-domain containing protein	ENOG4108KMK	T	Diguanylate cyclase	1389874	-54	TGACTGTATTTTTGCGGCGAGGATAGCGCAAAAGGCAGTCA	38	10	10	2	0	0	0	0	0	0	0	0	0	0	0	0	0	0	0	0	0	0
0	Upstream	NZ_CP012688.1	RSUY_RS20970	1434199	1434449	1	WP_039556738.1	GGDEF-domain containing protein	ENOG4108KMK	T	Diguanylate cyclase	1434428	-21	TACAGTCAGGCGTGGAATCGGGGCCACGCCGAATGCGCTTG	NC_003296.1	RS_RS22415	1389689	1389928	1	WP_011004386.1	GGDEF-domain containing protein	ENOG4108KMK	T	Diguanylate cyclase	1389907	-21	TACAGTCAGGCGTGGAATCGGGGCCACGCCGAATGCGCTTG	41	8	8	7	0	0	0	0	0	0	0	0	0	0	0	0	0	0	0	0	0	0
0	Upstream	NZ_CP012688.1	RSUY_RS20975	1436551	1436926	1	WP_003261344.1	endonuclease	ENOG41061E8	S	histone family protein nucleoid-structuring protein h-ns	1436591	-335	TTGCGTTTAAGGACTTGAAAGCTGGATGAAAGAAAAACCTC	NC_003296.1	RS_RS22420	1392029	1392404	1	WP_011004387.1	endonuclease	ENOG41061E8	S	histone family protein nucleoid-structuring protein h-ns	1392069	-335	TTGCGTTTAAGGAGTTGAAAGCTGGATGAAAGAAAGCCTCA	35	8	8	3	0	0	0	0	0	0	0	0	0	0	0	0	0	0	0	0	0	0
0	Upstream	NZ_CP012688.1	RSUY_RS20975	1436551	1436926	1	WP_003261344.1	endonuclease	ENOG41061E8	S	histone family protein nucleoid-structuring protein h-ns	1436777	-149	GTATTACTTGTTACAAATCGGAGGCATGCCGATTTAGCGCA	NC_003296.1	RS_RS22420	1392029	1392404	1	WP_011004387.1	endonuclease	ENOG41061E8	S	histone family protein nucleoid-structuring protein h-ns	1392255	-149	GCATTAGCTGTTACAAATCGGTGTCATGCCGATTTAGCTCG	34	8	5	2	0	0	0	0	0	0	0	0	0	0	0	0	0	0	0	0	0	0
0	Upstream	NZ_CP012688.1	RSUY_RS21185	1485598	1485871	-1	WP_003261280.1	cytochrome-c peroxidase	ENOG4107W1Y	P	cytochrome C peroxidase	1485718	-120	ACGAGGGGCACAACCGAACGTTTGAAGACATGGGGCAGCAT	NC_003296.1	RS_RS22790	1479152	1479426	-1	WP_011004460.1	cytochrome-c peroxidase	ENOG4107W1Y	P	cytochrome C peroxidase	1479273	-121	AGGAGGGGGACAGCCGAACGTTTGAAGACATTGGGCAGCAT	37	9	8	3	0	0	0	0	0	0	0	0	0	0	0	1	1	0	0	0	0	0
0	Upstream	NZ_CP012688.1	RSUY_RS21190	1485598	1485871	1	WP_039557235.1	acid phosphatase	ENOG4106KV1	M	phospholipase C	1485718	-153	ACGAGGGGCACAACCGAACGTTTGAAGACATGGGGCAGCAT	NC_003296.1	RS_RS22795	1479152	1479426	1	WP_011004461.1	acid phosphatase	ENOG4106KV1	M	phospholipase C	1479273	-153	AGGAGGGGGACAGCCGAACGTTTGAAGACATTGGGCAGCAT	37	9	8	3	0	0	0	0	0	0	0	0	0	0	0	1	1	0	0	0	0	0
0	Upstream	NZ_CP012688.1	RSUY_RS21420	1568904	1569190	-1		filamentous hemagglutinin				1568937	-33	TGTAATTTGCACTTAAAATCCGGCTCCTCGTAAAAATTACA	NC_003296.1	RS_RS19755	673609	673789	1		hemagglutinin				673755	-34	AGTAAAGTGCGCTTAGAATCCCGGTCTTGGTAGAAATTACA	31	4	4	3	0	0	0	0	0	1	0	0	0	0	0	0	0	0	0	0	0	0
0	Upstream	NZ_CP012688.1	RSUY_RS21675	1630492	1630843	-1	WP_003277411.1	DUF350 domain-containing protein	ENOG4105Z6B	S	inner membrane protein yjfl	1630517	-25	ATCAGGGCTCCGGGCGCGGGCGGTGGCCGCAAGTGGCGCCA	NC_003296.1	RS_RS23410	1647100	1647456	-1	WP_016723849.1	DUF350 domain-containing protein	ENOG4105Z6B	S	inner membrane protein yjfl	1647125	-25	ATCAGGGCTCCGGACGCGGTCGGTGGCCGCAAGTGGCGCCA	39	8	7	8	0	0	0	0	0	0	0	0	0	0	0	0	0	4	0	0	0	0
0	Upstream	NZ_CP012688.1	RSUY_RS21680	1630492	1630843	1	WP_003263349.1	ABC transporter substrate-binding protein	ENOG4105RXD	E	extracellular ligand-binding receptor	1630517	-326	ATCAGGGCTCCGGGCGCGGGCGGTGGCCGCAAGTGGCGCCA	NC_003296.1	RS_RS23415	1647100	1647456	1		ABC transporter substrate-binding protein				1647125	-331	ATCAGGGCTCCGGACGCGGTCGGTGGCCGCAAGTGGCGCCA	39	8	7	8	0	0	0	0	0	0	0	0	0	0	0	0	0	4	0	0	0	0
0	Upstream	NZ_CP012688.1	RSUY_RS22020	1722166	1722428	1	WP_003261383.1	hypothetical protein	ENOG4108UTA	S	Domain of unknown function (DUF1993)	1722415	-13	TGGTCATGAGGGGTTTCCTTGGTGAGAGCGGGGCCGGCAAG	NC_003296.1	RS_RS24560	1949092	1949356	1	WP_011004794.1	hypothetical protein	ENOG4108UTA	S	Domain of unknown function (DUF1993)	1949343	-13	TGGTCATGTGGGGCTTCCTTGGAGAGAACGAGGCCGGCAGG	35	5	5	3	0	0	0	0	0	0	0	0	0	0	0	0	0	0	0	0	0	0
0	Upstream	NZ_CP012688.1	RSUY_RS22035	1724505	1724880	-1	WP_039555390.1	hypothetical protein	ENOG4106Y4Y	S		1724646	-141	GTGGCGCCGCCGGGAAGCCGTTGGCGCCGTTTTTCTGTCGC	NC_003296.1	RS_RS24575	1951472	1951667	-1	WP_020830533.1	hypothetical protein	ENOG4106Y4Y	S		1951613	-141	GCGGTGCCGTCCGGAAGCGGGCGGCGCCGTTTTTGTACCGC	31	4	4	3	0	0	0	0	1	0	0	0	0	0	0	0	0	0	0	0	0	0
0	Upstream	NZ_CP012688.1	RSUY_RS22345	1811647	1811801	-1	WP_003265366.1	galactarate dehydratase	ENOG4105CTX	G	dehydratase	1811773	-126	GTCGGGTGGGCAGGGAAAAGGAGGGCTAGCAATTATCGCAA	NC_003296.1	RS_RS24860	2033279	2033436	-1	WP_011004861.1	galactarate dehydratase	ENOG4105CTX	G	dehydratase	2033408	-129	GTCGGCCGGCTAGGGAAAAGGAGGGCTAGCAATTATCGCAA	37	8	7	2	0	0	0	0	0	0	0	0	0	0	0	0	0	0	0	0	0	0
0	Upstream	NZ_CP012688.1	RSUY_RS22350	1811647	1811801	1	WP_039558146.1	GntR family transcriptional regulator	ENOG4105DIQ	K	Transcriptional regulator	1811773	-28	GTCGGGTGGGCAGGGAAAAGGAGGGCTAGCAATTATCGCAA	NC_003296.1	RS_RS24865	2033279	2033436	1	WP_011004862.1	GntR family transcriptional regulator	ENOG4105DIQ	K	Transcriptional regulator	2033408	-28	GTCGGCCGGCTAGGGAAAAGGAGGGCTAGCAATTATCGCAA	37	8	7	2	0	0	0	0	0	0	0	0	0	0	0	0	0	0	0	0	0	0
0	Upstream	NZ_CP012688.1	RSUY_RS22430	1832870	1833245	-1	WP_003263511.1	flagellar motor protein MotA	ENOG4107RD7	N	Flagellar Motor Protein- MotA	1832881	-11	CAACTAGCACGGGGCAAACTCCTGAATGGGCGATCCTGCAT	NC_003296.1	RS_RS23935	1776186	1776561	-1	WP_003263511.1	flagellar motor protein MotA	ENOG4107RD7	N	Flagellar Motor Protein- MotA	1776197	-11	CGACTAGCACGGGGCAAACTCCTGAATGGGCGATCCTGCAT	40	11	11	4	0	0	0	0	0	0	0	0	0	0	0	0	0	0	0	0	0	0
0	Upstream	NZ_CP012688.1	RSUY_RS22765	1904887	1905118	1	WP_039562512.1	hypothetical protein	ENOG4106325	S		1905086	-32	AAGCTCGGCGGGGCATTGCAGCCACTGTTGTTCCGAGATGC	NC_003295.1	RS_RS04195	881929	882160	1	WP_011000793.1	hypothetical protein	ENOG4106325	S		882128	-32	AAGCTTGGCCGGGCATTGCAGCCGTTGATGTTCCGAGACTT	33	6	6	1	0	0	0	0	0	0	0	0	0	0	0	0	0	0	0	0	0	0
0	Intragenic	NZ_CP012687.1	RSUY_RS00010	1114	1429	1	WP_003262960.1	membrane protein insertion efficiency factor YidD	ENOG4105VAS	S	Could be involved in insertion of integral membrane proteins into the membrane (By similarity)	1398	284	CGCAGCCGACACGCCGGCGCCGCGGCCGTCGATTCACCTTC	NC_003295.1	RS_RS00010	1109	1424	1	WP_010999971.1	membrane protein insertion efficiency factor YidD	ENOG4105VAS	S	Could be involved in insertion of integral membrane proteins into the membrane (By similarity)	1393	284	CGCAGCCGACGCACCGGCCGCGCGGCCGTCGATTCACCTTC	37	9	4	8	0	0	0	0	0	0	1	0	0	0	3	0	4	0	1	0	0	0
0	Intragenic	NZ_CP012687.1	RSUY_RS00015	1435	3127	1	WP_003262961.1	membrane protein insertase YidC	ENOG4105DHW	U	Required for the insertion and or proper folding and or complex formation of integral membrane proteins into the membrane. Involved in integration of membrane proteins that insert both dependently and independently of the Sec translocase complex- as well as at least some lipoproteins	2720	1285	CGGCAGGCAGCCGCCGAGCGGGTTGACCTTCTCGGTGCGGT	NC_003295.1	RS_RS00015	1430	3092	1	WP_010999972.1	membrane protein insertase YidC	ENOG4105DHW	U	Required for the insertion and or proper folding and or complex formation of integral membrane proteins into the membrane. Involved in integration of membrane proteins that insert both dependently and independently of the Sec translocase complex- as well as at least some lipoproteins	2712	1282	CGGCAGGCAGCCGCCGAGCGGATTGACCTTCTCGGTGCGAT	39	10	7	2	0	0	0	0	0	0	0	0	0	0	0	0	0	0	0	0	0	0
0	Intragenic	NZ_CP012687.1	RSUY_RS00045	9066	9279	-1	WP_003262970.1	30S ribosomal protein S21	ENOG4105VCC	J	30S ribosomal protein S21	9248	31	CCGCCTGAAAGAAAACGAGCCGGTCGAAGTCGCGCTGCGCC	NC_003295.1	RS_RS00035	6203	6416	-1	WP_003262970.1	30S ribosomal protein S21	ENOG4105VCC	J	30S ribosomal protein S21	6385	31	CCGCCTGAAAGAAAACGAGCCGGTCGAAGTCGCGCTGCGCC	41	10	9	10	0	0	0	2	0	0	0	0	0	0	0	0	0	0	0	0	0	0
0	Intragenic	NZ_CP012687.1	RSUY_RS00045	9066	9279	-1	WP_003262970.1	30S ribosomal protein S21	ENOG4105VCC	J	30S ribosomal protein S21	9265	14	GACACGATGACCACCATCCGCCTGAAAGAAAACGAGCCGGT	NC_003295.1	RS_RS00035	6203	6416	-1	WP_003262970.1	30S ribosomal protein S21	ENOG4105VCC	J	30S ribosomal protein S21	6402	14	GACACGATGACCACCATCCGCCTGAAAGAAAACGAGCCGGT	41	10	8	9	0	0	0	2	0	0	0	0	0	0	0	0	0	0	0	0	0	0
0	Intragenic	NZ_CP012687.1	RSUY_RS00050	9734	11279	-1	WP_003262971.1	multidrug transporter	ENOG4105ENJ	M	RND efflux system- outer membrane lipoprotein	10517	762	TGTCGGTGGCCCAGCTGACGCGCCAGTACGCCCAGGCGACC	NC_003295.1	RS_RS00040	6898	8443	-1	WP_010999976.1	multidrug transporter	ENOG4105ENJ	M	RND efflux system- outer membrane lipoprotein	7681	762	TGTCGGTGGCCCAGCTGACGCGCCAGTACGCCCAGGCGACC	41	10	8	10	0	0	0	0	0	0	0	1	0	0	2	0	0	0	0	0	2	0
0	Intragenic	NZ_CP012687.1	RSUY_RS00050	9734	11279	-1	WP_003262971.1	multidrug transporter	ENOG4105ENJ	M	RND efflux system- outer membrane lipoprotein	11043	236	GAGTTCTTCCCCGATCCGCGCCTGCAGAAGCTGATCGGCCT	NC_003295.1	RS_RS00040	6898	8443	-1	WP_010999976.1	multidrug transporter	ENOG4105ENJ	M	RND efflux system- outer membrane lipoprotein	8207	236	GAGTTTTTCCCCGACCCGCGCCTGCAGAGACTGATCGGCCT	37	9	8	9	0	0	0	0	0	7	0	0	0	0	0	0	0	0	5	1	0	0
0	Intragenic	NZ_CP012687.1	RSUY_RS00055	11281	14431	-1	WP_003262972.1	multidrug efflux RND transporter permease subunit	ENOG4107T0G	V	AcrB/AcrD/AcrF family	12878	1553	TTCTTCGGCTGGTTCAACCGCATGTTCACCAGCACCACGAA	NC_003295.1	RS_RS00045	8445	11595	-1	WP_010999977.1	multidrug efflux RND transporter permease subunit	ENOG4107T0G	V	AcrB/AcrD/AcrF family	10042	1553	TTCTTCGGCTGGTTCAACCGCATGTTCACCAGCACCACGGA	40	11	11	2	0	0	0	0	0	0	0	0	0	0	0	0	0	0	0	0	0	0
0	Intragenic	NZ_CP012687.1	RSUY_RS00055	11281	14431	-1	WP_003262972.1	multidrug efflux RND transporter permease subunit	ENOG4107T0G	V	AcrB/AcrD/AcrF family	13197	1234	CCTCGTCGACGACGCCATCGTGGTGGTGGAAAACGTCGAGC	NC_003295.1	RS_RS00045	8445	11595	-1	WP_010999977.1	multidrug efflux RND transporter permease subunit	ENOG4107T0G	V	AcrB/AcrD/AcrF family	10361	1234	CCTCGTCGACGACGCCATCGTGGTGGTGGAAAACGTCGAGC	41	11	11	9	0	0	0	0	0	0	1	0	0	1	0	0	3	0	0	0	0	0
0	Intragenic	NZ_CP012687.1	RSUY_RS00055	11281	14431	-1	WP_003262972.1	multidrug efflux RND transporter permease subunit	ENOG4107T0G	V	AcrB/AcrD/AcrF family	13977	454	GAAAGACGGCAAGATGGACCCGGTCGCCCTGGGCGACTACA	NC_003295.1	RS_RS00045	8445	11595	-1	WP_010999977.1	multidrug efflux RND transporter permease subunit	ENOG4107T0G	V	AcrB/AcrD/AcrF family	11141	454	GAAGGACGGCAAGATGGACCCGGTCGCCCTGGGCGACTACA	40	10	8	6	0	0	0	3	0	0	0	0	0	0	0	0	0	0	0	0	0	0
0	Intragenic	NZ_CP012687.1	RSUY_RS00055	11281	14431	-1	WP_003262972.1	multidrug efflux RND transporter permease subunit	ENOG4107T0G	V	AcrB/AcrD/AcrF family	14075	356	TGCTGCGTCACGGACGAGGGCAGGCGCGCTTCCACGCGCTT	NC_003295.1	RS_RS00045	8445	11595	-1	WP_010999977.1	multidrug efflux RND transporter permease subunit	ENOG4107T0G	V	AcrB/AcrD/AcrF family	11239	356	TGCTGCGTCACCGACGACGGCAGGCGCGCTTCCACGCGCTT	39	10	5	10	0	0	0	0	0	0	0	0	0	0	0	3	2	3	2	0	0	5
0	Intragenic	NZ_CP012687.1	RSUY_RS00060	14446	15646	-1	WP_003262973.1	MexE family multidrug efflux RND transporter periplasmic adaptor subunit	ENOG4105C1P	V	efflux transporter- rnd family- mfp subunit	15349	297	GAGCGAGGCCTGGTATTGCGCCGGATCGATGCGGAAGAGCA	NC_003295.1	RS_RS00050	11620	12817	-1	WP_010999978.1	MexE family multidrug efflux RND transporter periplasmic adaptor subunit	ENOG4105C1P	V	efflux transporter- rnd family- mfp subunit	12523	294	GAGCGAAGCCTGGTATTGCGCCGGATCGATGCGGAAGAGCA	40	7	7	6	0	0	0	0	0	0	3	0	0	0	0	0	0	0	0	0	0	0
0	Intragenic	NZ_CP012687.1	RSUY_RS00060	14446	15646	-1	WP_003262973.1	MexE family multidrug efflux RND transporter periplasmic adaptor subunit	ENOG4105C1P	V	efflux transporter- rnd family- mfp subunit	15473	173	CGCGTCGCTTCCAGGCGGCCCGGCAGTTCGGTCGTCAGGCC	NC_003295.1	RS_RS00050	11620	12817	-1	WP_010999978.1	MexE family multidrug efflux RND transporter periplasmic adaptor subunit	ENOG4105C1P	V	efflux transporter- rnd family- mfp subunit	12647	170	CGCGTGGCTTCCAGGCGGCCCGGCAACTCGGTGGTCAGGCC	37	10	9	9	0	0	0	0	0	5	0	0	1	0	0	0	0	0	0	0	0	0
0	Intragenic	NZ_CP012687.1	RSUY_RS00065	16179	16839	1	WP_003262974.1	TetR family transcriptional regulator	ENOG4107XI7	K	Tetr family transcriptional regulator	16223	44	CTTCCGCCGCGTCGAGGATACGGTTGCGCGTTTCCAGCGCT	NC_003295.1	RS_RS00055	13345	14005	1	WP_010999979.1	TetR family transcriptional regulator	ENOG4107XI7	K	Tetr family transcriptional regulator	13389	44	CTTCCGCCGCGTCGAGGATGCGGTTGCGCGTTTCCAGCGCT	40	10	8	9	0	0	0	0	1	0	0	0	0	0	2	0	0	1	0	0	1	0
0	Intragenic	NZ_CP012687.1	RSUY_RS00065	16179	16839	1	WP_003262974.1	TetR family transcriptional regulator	ENOG4107XI7	K	Tetr family transcriptional regulator	16398	219	TCGACACCCAGCGGCGAGCACAGGGTCTCCATCGGCAGCTT	NC_003295.1	RS_RS00055	13345	14005	1	WP_010999979.1	TetR family transcriptional regulator	ENOG4107XI7	K	Tetr family transcriptional regulator	13564	219	TCGACGCCCAGCGGCGAGCACAGGGTCTCCATCGGCAGCTT	40	9	7	7	0	0	0	0	0	3	0	0	0	0	1	0	0	0	0	0	0	0
0	Intragenic	NZ_CP012687.1	RSUY_RS00065	16179	16839	1	WP_003262974.1	TetR family transcriptional regulator	ENOG4107XI7	K	Tetr family transcriptional regulator	16664	485	CGACCTGGACGTGCCGCTGGCGGTGGCGCATTTCCACGCCT	NC_003295.1	RS_RS00055	13345	14005	1	WP_010999979.1	TetR family transcriptional regulator	ENOG4107XI7	K	Tetr family transcriptional regulator	13830	485	CGACCTGGATGTGCCGCTGGCGGTGGCGCATTTCCACGCCT	40	8	7	7	0	0	0	0	0	0	0	0	0	4	0	0	0	0	0	0	0	0
0	Intragenic	NZ_CP012687.1	RSUY_RS00070	16835	17729	1	WP_003262975.1	hypothetical protein	ENOG4108V6A	S	Patatin-like phospholipase	17204	369	GTGCGGGCCCCCATCCAGCGCGGGATGTGCGCCAGGCCGAC	NC_003295.1	RS_RS00060	14001	14895	1	WP_010999980.1	hypothetical protein	ENOG4108V6A	S	Patatin-like phospholipase	14370	369	GTGCGCGCGCCCATCCAGCGCGGGATGTGCGCCAGGCCGAC	39	10	8	7	0	0	0	0	0	4	0	0	4	0	0	0	0	0	0	0	0	0
0	Intragenic	NZ_CP012687.1	RSUY_RS00070	16835	17729	1	WP_003262975.1	hypothetical protein	ENOG4108V6A	S	Patatin-like phospholipase	17422	587	CGCCGTCCAGCACCGGCCGGCCGCCGCGCCGCAGCACGGGC	NC_003295.1	RS_RS00060	14001	14895	1	WP_010999980.1	hypothetical protein	ENOG4108V6A	S	Patatin-like phospholipase	14588	587	CGCCGTCCAGCACCGGCCGGCCGCCGCGCCGCAGCACTGGG	39	11	6	3	0	0	0	0	0	0	0	0	0	0	0	0	0	0	0	0	1	0
0	Intragenic	NZ_CP012687.1	RSUY_RS00070	16835	17729	1	WP_003262975.1	hypothetical protein	ENOG4108V6A	S	Patatin-like phospholipase	17481	646	CACCAGCACATCGCCGGGCGTGGGGTCGAGCGCGTGCACCG	NC_003295.1	RS_RS00060	14001	14895	1	WP_010999980.1	hypothetical protein	ENOG4108V6A	S	Patatin-like phospholipase	14647	646	CACCAGCACGTCACCGGGCGTGGGATCGAGTGCTTGCACCG	36	9	6	8	0	0	0	0	0	0	0	1	0	5	0	0	6	0	0	0	0	0
0	Intragenic	NZ_CP012687.1	RSUY_RS00070	16835	17729	1	WP_003262975.1	hypothetical protein	ENOG4108V6A	S	Patatin-like phospholipase	17634	799	GTTGGGACTACACCAAGCCGGGGGCCATGCGCGACGCCTAT	NC_003295.1	RS_RS00060	14001	14895	1	WP_010999980.1	hypothetical protein	ENOG4108V6A	S	Patatin-like phospholipase	14800	799	GCTGGGACTACACCAGGCCGGAGGCCATGCGCGACGCCTAC	37	11	3	3	0	0	0	0	0	0	0	1	0	0	0	0	0	0	0	1	1	0
0	Intragenic	NZ_CP012687.1	RSUY_RS00075	17833	19246	1	WP_039557370.1	pyridine nucleotide-disulfide oxidoreductase	ENOG4105DC8	C	reductase	18753	920	TCGGCATTTCCGTACGCGCGCCCGCGGCGTGCATGCCATCG	NC_003295.1	RS_RS00065	14999	16412	1	WP_043876691.1	pyridine nucleotide-disulfide oxidoreductase	ENOG4105DC8	C	reductase	15919	920	TCGGCACTTCCGTACCCGCGCGCGCGGCGTGCATGCCATCG	38	9	4	7	0	0	0	0	0	0	4	0	0	0	0	0	0	0	0	4	0	0
0	Intragenic	NZ_CP012687.1	RSUY_RS00075	17833	19246	1	WP_039557370.1	pyridine nucleotide-disulfide oxidoreductase	ENOG4105DC8	C	reductase	19117	1284	CGTGTGCTGGGCGCACACGTGGTGGACAACGCCGCCCCCGA	NC_003295.1	RS_RS00065	14999	16412	1	WP_043876691.1	pyridine nucleotide-disulfide oxidoreductase	ENOG4105DC8	C	reductase	16283	1284	CGCGTGCTGGGCGCGCACGTGATGGACAACGCCGCGCCTGA	36	10	3	0	0	0	0	0	0	0	0	0	0	0	0	0	0	0	0	0	0	0
0	Intragenic	NZ_CP012687.1	RSUY_RS00080	19400	20291	1	WP_003262978.1	dioxygenase	ENOG4105C8E	S	extradiol ring-cleavage dioxygenase class IIi protein subunit b	20076	676	GGCGTGGGCGGCATGCGGGGCCCGCGCGCGGTAGTCGCAGA	NC_003295.1	RS_RS00070	16565	17456	1	WP_010999982.1	dioxygenase	ENOG4105C8E	S	extradiol ring-cleavage dioxygenase class IIi protein subunit b	17241	676	GGCGTGGGCGGCATGCGGCGCCCGCGCGCGGTAGTCGCAGA	40	11	3	9	0	0	0	0	0	0	0	0	0	0	0	0	2	0	1	0	0	0
0	Intragenic	NZ_CP012687.1	RSUY_RS00080	19400	20291	1	WP_003262978.1	dioxygenase	ENOG4105C8E	S	extradiol ring-cleavage dioxygenase class IIi protein subunit b	20257	857	GCAGGTGCGGCTGGTTGGCGCCCGCGCCGTCGAAGCGGAAG	NC_003295.1	RS_RS00070	16565	17456	1	WP_010999982.1	dioxygenase	ENOG4105C8E	S	extradiol ring-cleavage dioxygenase class IIi protein subunit b	17422	857	GCAGCTGCGGCTGGTTGGCGCCCGCGCCGTCGAAGCGGAAG	40	11	11	9	0	0	0	0	4	0	0	0	0	0	0	0	0	1	0	0	0	0
0	Intragenic	NZ_CP012687.1	RSUY_RS00080	19400	20291	1	WP_003262978.1	dioxygenase	ENOG4105C8E	S	extradiol ring-cleavage dioxygenase class IIi protein subunit b	20276	876	GGGGATCAGGCTGCGGCGCGCAGGTGCGGCTGGTTGGCGCC	NC_003295.1	RS_RS00070	16565	17456	1	WP_010999982.1	dioxygenase	ENOG4105C8E	S	extradiol ring-cleavage dioxygenase class IIi protein subunit b	17441	876	CGGAGTCAGGCCGCGGCGCGCAGCTGCGGCTGGTTGGCGCC	36	11	9	3	0	0	0	1	0	0	0	0	0	0	0	0	0	0	0	0	0	0
0	Intragenic	NZ_CP012687.1	RSUY_RS00090	21749	23618	1	WP_003262980.1	phosphoenolpyruvate carboxykinase	ENOG4105C0M	C	Catalyzes the conversion of oxaloacetate (OAA) to phosphoenolpyruvate (PEP)- the rate-limiting step in the metabolic pathway that produces glucose from lactate and other precursors derived from the citric acid cycle (By similarity)	21959	210	CAGCTCAATCCGGCCAAGCGCAAGAATTCGTACCTGGCGCT	NC_003295.1	RS_RS00080	18931	20800	1	WP_010999984.1	phosphoenolpyruvate carboxykinase	ENOG4105C0M	C	Catalyzes the conversion of oxaloacetate (OAA) to phosphoenolpyruvate (PEP)- the rate-limiting step in the metabolic pathway that produces glucose from lactate and other precursors derived from the citric acid cycle (By similarity)	19141	210	CAGCTCAATCCCGCCAAGCGCAAGAACTCGTACCTGGCGCT	39	11	11	10	0	0	0	0	0	0	0	0	4	0	0	6	0	0	0	0	0	0
0	Intragenic	NZ_CP012687.1	RSUY_RS00090	21749	23618	1	WP_003262980.1	phosphoenolpyruvate carboxykinase	ENOG4105C0M	C	Catalyzes the conversion of oxaloacetate (OAA) to phosphoenolpyruvate (PEP)- the rate-limiting step in the metabolic pathway that produces glucose from lactate and other precursors derived from the citric acid cycle (By similarity)	22112	363	ACGCTGCACGGCCTGTTCGACGGTTGCATGCTCGGCCGTAC	NC_003295.1	RS_RS00080	18931	20800	1	WP_010999984.1	phosphoenolpyruvate carboxykinase	ENOG4105C0M	C	Catalyzes the conversion of oxaloacetate (OAA) to phosphoenolpyruvate (PEP)- the rate-limiting step in the metabolic pathway that produces glucose from lactate and other precursors derived from the citric acid cycle (By similarity)	19294	363	ACGCTGAACGGCCTGTTCGACGGTTGCATGCGCGGTCGCAC	37	11	8	6	0	0	0	0	0	1	0	0	1	0	0	1	0	0	0	0	0	3
0	Intragenic	NZ_CP012687.1	RSUY_RS00090	21749	23618	1	WP_003262980.1	phosphoenolpyruvate carboxykinase	ENOG4105C0M	C	Catalyzes the conversion of oxaloacetate (OAA) to phosphoenolpyruvate (PEP)- the rate-limiting step in the metabolic pathway that produces glucose from lactate and other precursors derived from the citric acid cycle (By similarity)	22172	423	ACGCCGATGTGCGCGATCGGCGATCCCAGGGGACCCATCGA	NC_003295.1	RS_RS00080	18931	20800	1	WP_010999984.1	phosphoenolpyruvate carboxykinase	ENOG4105C0M	C	Catalyzes the conversion of oxaloacetate (OAA) to phosphoenolpyruvate (PEP)- the rate-limiting step in the metabolic pathway that produces glucose from lactate and other precursors derived from the citric acid cycle (By similarity)	19354	423	ACGCCGATGTGCGCGATCGGCGAGCCCAGCGGGCCCATCGA	38	11	11	10	0	0	0	0	0	1	0	0	0	0	0	1	0	0	0	0	0	0
0	Intragenic	NZ_CP012687.1	RSUY_RS00090	21749	23618	1	WP_003262980.1	phosphoenolpyruvate carboxykinase	ENOG4105C0M	C	Catalyzes the conversion of oxaloacetate (OAA) to phosphoenolpyruvate (PEP)- the rate-limiting step in the metabolic pathway that produces glucose from lactate and other precursors derived from the citric acid cycle (By similarity)	23229	1480	CTGGTCACCCAGCTTGAGCCAGTGCGCGAAGTAGTCGGCCA	NC_003295.1	RS_RS00080	18931	20800	1	WP_010999984.1	phosphoenolpyruvate carboxykinase	ENOG4105C0M	C	Catalyzes the conversion of oxaloacetate (OAA) to phosphoenolpyruvate (PEP)- the rate-limiting step in the metabolic pathway that produces glucose from lactate and other precursors derived from the citric acid cycle (By similarity)	20411	1480	CTGGTCGCCCAGCTTGAGCCAGTGCGCGAAATAGTCGGCCA	39	11	11	8	0	0	0	1	0	0	4	0	0	1	0	0	0	0	0	0	0	0
0	Intragenic	NZ_CP012687.1	RSUY_RS00090	21749	23618	1	WP_003262980.1	phosphoenolpyruvate carboxykinase	ENOG4105C0M	C	Catalyzes the conversion of oxaloacetate (OAA) to phosphoenolpyruvate (PEP)- the rate-limiting step in the metabolic pathway that produces glucose from lactate and other precursors derived from the citric acid cycle (By similarity)	23334	1585	GCGCATGTTCTCGCCGAACCCCGGCCACACGAAGCGACCCT	NC_003295.1	RS_RS00080	18931	20800	1	WP_010999984.1	phosphoenolpyruvate carboxykinase	ENOG4105C0M	C	Catalyzes the conversion of oxaloacetate (OAA) to phosphoenolpyruvate (PEP)- the rate-limiting step in the metabolic pathway that produces glucose from lactate and other precursors derived from the citric acid cycle (By similarity)	20516	1585	GCGCATGTTCTCGCCGAAGCCCGGCCACACGAAGCGGCCCT	39	11	6	8	0	0	0	0	0	0	0	0	0	0	0	0	0	0	0	0	0	0
0	Intragenic	NZ_CP012687.1	RSUY_RS00100	25401	25866	1	WP_003262982.1	hypothetical protein				25767	366	TGGCTGGTGCCGGCAATATCGAAGCGCGTCGACGACAGCGG	NC_003295.1	RS_RS00090	22610	23075	1	WP_028860015.1	hypothetical protein				22976	366	CGGCTGGTGCCGGCAATGTCGAAGCGCGTCGCCGACAGCGG	38	8	2	4	0	0	0	0	0	0	0	1	0	0	0	0	0	1	0	0	0	2
0	Intragenic	NZ_CP012687.1	RSUY_RS00105	25950	26739	-1	WP_003262983.1	hydroxypyruvate isomerase	ENOG4105QG4	G	Catalyzes the reversible isomerization between hydroxypyruvate and 2-hydroxy-3-oxopropanoate (also termed tartronate semialdehyde) (By similarity)	26475	264	AATTCAAGCGCAGCATCGCCACCGCGCTCGACTACGCGCGG	NC_003295.1	RS_RS00095	23148	23937	-1	WP_010999987.1	hydroxypyruvate isomerase	ENOG4105QG4	G	Catalyzes the reversible isomerization between hydroxypyruvate and 2-hydroxy-3-oxopropanoate (also termed tartronate semialdehyde) (By similarity)	23673	264	AATTCAAGCGCGGCATCGCCACCGCGCTCGACTACGCACAG	38	9	8	2	0	0	0	0	0	0	0	0	0	0	0	0	0	0	0	0	0	0
0	Intragenic	NZ_CP012687.1	RSUY_RS00115	27443	28901	-1	WP_003262986.1	sensor histidine kinase	ENOG4105ENE	T	Histidine kinase	27669	1232	AAGCCCGGGCCGTTGTCGCGGATCGACAGGCGCACCGTGTC	NC_003295.1	RS_RS00105	24618	26082	-1	WP_010999988.1	sensor histidine kinase	ENOG4105ENE	T	Histidine kinase	24850	1232	AAGCCCGGGCCGTTGTCGCGGATCGACAGGCGCACCGCATC	39	11	9	9	0	0	0	0	0	1	0	0	0	0	0	0	0	0	0	0	1	0
0	Intragenic	NZ_CP012687.1	RSUY_RS00120	29199	31260	1	WP_039557304.1	carbon starvation protein A	ENOG4105D22	T	carbon starvation protein	29838	639	TCGCCGACGCGGCCCGGGCGGATGAAGCGCACATAGAGCCC	NC_003295.1	RS_RS00110	26382	28443	1	WP_010999989.1	carbon starvation protein A	ENOG4105D22	T	carbon starvation protein	27021	639	TCGCCGACCCGGCCCGGGCGGATGAAGCGCACATACAGGCC	38	11	11	7	0	0	0	0	0	1	0	3	5	0	0	0	0	0	0	0	0	0
0	Intragenic	NZ_CP012687.1	RSUY_RS00140	33284	33926	-1	WP_003262992.1	methionine biosynthesis protein MetW	ENOG410741R	Q	Methionine biosynthesis protein MetW	33547	379	GCTGCGGGTGGGGCGCGAGTGCATCGTATCGTTCCCGAACT	NC_003295.1	RS_RS00130	30444	31092	-1	WP_010999993.1	methionine biosynthesis protein MetW	ENOG410741R	Q	Methionine biosynthesis protein MetW	30707	385	GCTGCGGGTGGGGCGCGAGTGCATCGTGTCGTTCCCGAACT	40	11	11	11	0	0	0	0	0	0	3	0	0	0	0	0	2	0	0	0	0	0
0	Intragenic	NZ_CP012687.1	RSUY_RS00140	33284	33926	-1	WP_003262992.1	methionine biosynthesis protein MetW	ENOG410741R	Q	Methionine biosynthesis protein MetW	33812	114	GCCGCAGCCCAGGTCGAGCACGGTGGAGCGCGGCTCGATCC	NC_003295.1	RS_RS00130	30444	31092	-1	WP_010999993.1	methionine biosynthesis protein MetW	ENOG410741R	Q	Methionine biosynthesis protein MetW	30972	120	GCCGCAGCCCAGGTCGAGCACGGTGGAGCGCGGTTCGATCC	40	11	9	9	0	0	0	1	0	0	1	0	0	1	0	0	1	0	0	0	0	0
0	Intragenic	NZ_CP012687.1	RSUY_RS00150	35410	36904	-1	WP_003262994.1	NAD-dependent succinate-semialdehyde dehydrogenase				35538	1366	CTTCGGCCGTCGAGATCAGCCCGGTGTTGACGCCGACCATG	NC_003295.1	RS_RS00140	32579	34073	-1	WP_010999995.1	NAD-dependent succinate-semialdehyde dehydrogenase				32707	1366	CCTCGGCCGTCGAGATCAATCCGGTGTTGACGCCGACCATG	38	11	0	5	0	0	0	0	0	0	0	0	0	0	0	0	0	0	0	0	0	0
0	Intragenic	NZ_CP012687.1	RSUY_RS00185	44059	44920	-1	WP_003263005.1	pyrimidine 5'-nucleotidase	ENOG4107I2D	S	Pyrimidine 5''-nucleotidase	44742	178	TCTGATGACGGCCTACGTGGCGCGCGTGCTCGGCACCGACG	NC_003295.1	RS_RS00160	37894	38758	-1	WP_010999999.1	pyrimidine 5'-nucleotidase	ENOG4107I2D	S	Pyrimidine 5''-nucleotidase	38580	178	TCTGATGACGGCCTACGTGGCGCGCGTGCTCGGCACCGACG	41	11	8	8	0	0	0	0	0	0	0	0	0	0	0	0	0	0	0	0	1	0
0	Intragenic	NZ_CP012687.1	RSUY_RS00220	48030	49377	1	WP_003263012.1	sensor histidine kinase	ENOG4105TX3	T	Histidine kinase	48048	18	TCGAGCGGCGGAGCGGCGAGCGGCAGGGTCGAAAGCATGGA	NC_003295.1	RS_RS00195	41880	43227	1	WP_011000006.1	sensor histidine kinase	ENOG4105TX3	T	Histidine kinase	41898	18	TCGAGCGGTGGAGCGGCGAGCGGCAGGGTAGAGAGCATGGA	38	8	7	7	0	0	0	0	0	0	0	0	5	0	0	0	0	0	0	0	0	0
0	Intragenic	NZ_CP012687.1	RSUY_RS00220	48030	49377	1	WP_003263012.1	sensor histidine kinase	ENOG4105TX3	T	Histidine kinase	48144	114	TGCACGCCGAAGATGAGCGGTGCCAACAGCATCAGGATCAG	NC_003295.1	RS_RS00195	41880	43227	1	WP_011000006.1	sensor histidine kinase	ENOG4105TX3	T	Histidine kinase	41994	114	TGCACGCCGAAGATGAGCGGCGCCAGCAGCATCAGGATCAG	39	11	6	10	0	0	0	0	0	0	0	0	2	0	0	2	0	3	3	1	1	0
0	Intragenic	NZ_CP012687.1	RSUY_RS00220	48030	49377	1	WP_003263012.1	sensor histidine kinase	ENOG4105TX3	T	Histidine kinase	48672	642	GTGTCGCAGGGCGCCAGCGTGGCGCACGAGATGGGCACGCC	NC_003295.1	RS_RS00195	41880	43227	1	WP_011000006.1	sensor histidine kinase	ENOG4105TX3	T	Histidine kinase	42522	642	GTGTCGCAGGGCGCCAGCGTGGCGCACGAGATGGGCACGCC	41	11	11	8	0	0	0	0	0	0	0	0	0	0	0	1	0	0	0	0	0	0
0	Intragenic	NZ_CP012687.1	RSUY_RS00225	49432	50011	1	WP_003263014.1	DNA-binding response regulator	ENOG4108UYB	T	regulatoR	49636	204	GACCGGGGCCTGACGCCGCACGGGGGCACCGATTCCGGCCT	NC_003295.1	RS_RS00200	43273	43852	1	WP_011000007.1	DNA-binding response regulator	ENOG4108UYB	T	regulatoR	43477	204	GACCGGGGCCTGATGCCGCACGGGGGCACCGATTCCGGCCT	40	11	8	7	0	0	0	0	0	0	0	0	0	0	0	0	0	4	0	0	0	0
0	Intragenic	NZ_CP012687.1	RSUY_RS00275	60038	61064	-1	WP_003263797.1	ABC transporter substrate-binding protein	ENOG4105EXY	S	Pfam:Bug	60473	591	ACCGCCCTTGTACGGAATCAGCGTGATGTCGACGTGCGCCT	NC_003295.1	RS_RS15510	3325239	3326265	-1	WP_019718938.1	ABC transporter substrate-binding protein	ENOG4105EXY	S	Pfam:Bug	3325674	591	GCCGCCCTTGTACGGAATCAGCGTGATGTCTACATGCGCCT	38	11	10	4	0	0	0	0	0	0	0	0	0	0	0	0	0	0	0	1	0	0
0	Intragenic	NZ_CP012687.1	RSUY_RS00275	60038	61064	-1	WP_003263797.1	ABC transporter substrate-binding protein	ENOG4105EXY	S	Pfam:Bug	61002	62	CACAGCAGTGCGGCGGCCGCGCTCAGGCGGCGGCGGGTGGA	NC_003295.1	RS_RS15510	3325239	3326265	-1	WP_019718938.1	ABC transporter substrate-binding protein	ENOG4105EXY	S	Pfam:Bug	3326203	62	CATAGCAGCATGGCGGCCGCACTCAGGCGGCGACGGGTGGA	35	8	2	2	0	0	0	0	0	0	0	0	0	0	0	0	0	0	0	0	0	0
0	Intragenic	NZ_CP012687.1	RSUY_RS00290	63300	64611	-1	WP_003263800.1	glutamate carboxypeptidase	ENOG4106TC3	E	peptidase	63582	1029	GTCGCCCGCCGCTGGAAGCGACGCCGGCGTCGCGCCGCCTG	NC_003295.1	RS_RS15535	3330054	3331365	-1	WP_011002984.1	glutamate carboxypeptidase	ENOG4106TC3	E	peptidase	3330336	1029	GCCGGCCGCCGCTGGAGGCGACGCCGGCGTCGCATCGTCTC	34	11	3	4	0	0	0	0	1	0	0	0	0	0	0	0	0	0	0	0	1	0
0	Intragenic	NZ_CP012687.1	RSUY_RS00290	63300	64611	-1	WP_003263800.1	glutamate carboxypeptidase	ENOG4106TC3	E	peptidase	64098	513	GTACTGCCTGAAGCCGACCGCCTGCAGGATGGACACCGTGT	NC_003295.1	RS_RS15535	3330054	3331365	-1	WP_011002984.1	glutamate carboxypeptidase	ENOG4106TC3	E	peptidase	3330852	513	GTACTGCTTGAAGCCGACCGACTGCAGGATGGACACCGTGT	39	9	3	8	0	0	0	3	0	0	0	5	0	0	0	0	0	0	0	0	0	0
0	Intragenic	NZ_CP012687.1	RSUY_RS00290	63300	64611	-1	WP_003263800.1	glutamate carboxypeptidase	ENOG4106TC3	E	peptidase	64279	332	TTGCCCTCGCCCTTGAAGCGCGCCAGCACCATCTTGCCGAT	NC_003295.1	RS_RS15535	3330054	3331365	-1	WP_011002984.1	glutamate carboxypeptidase	ENOG4106TC3	E	peptidase	3331033	332	TTGCCCTCGCCCTTGAAGCGCGCCAGCACCATCTTGCCGAT	41	11	11	10	0	0	0	0	0	1	0	0	1	0	0	0	0	0	0	0	0	0
0	Intragenic	NZ_CP012687.1	RSUY_RS00290	63300	64611	-1	WP_003263800.1	glutamate carboxypeptidase	ENOG4106TC3	E	peptidase	64511	100	CCAGGCCGCCGCCGTGCCGCCGGCCGAGATCTACAAGCGTG	NC_003295.1	RS_RS15535	3330054	3331365	-1	WP_011002984.1	glutamate carboxypeptidase	ENOG4106TC3	E	peptidase	3331265	100	CCAGGCGGCCGCCGTGCCGCCGGCCGAGATCTACAAGCGCG	39	11	8	4	0	0	0	1	0	0	2	0	0	0	0	0	0	0	0	0	0	0
0	Intragenic	NZ_CP012687.1	RSUY_RS00340	76886	77750	-1	WP_003261729.1	membrane spanning protein	ENOG4108T1P	V	restriction endonuclease	77154	596	GCGAAGGCCCGGGCGTCCGCGGTGAACACGCCGGCGGTCAC	NC_003295.1	RS_RS17120	3692510	3693356	1	WP_011003296.1	hypothetical protein	ENOG4108T1P	V	restriction endonuclease	3693089	579	GCGAAGGCCCTGGCGTCCGCGGTGAACACGCCGGAGGTCAC	39	8	5	5	0	0	0	0	0	0	0	0	0	0	4	0	0	0	0	0	0	0
0	Intragenic	NZ_CP012687.1	RSUY_RS00350	78409	79978	1	WP_003261727.1	cellobiose phosphorylase	ENOG4107SSQ	T	Methyl-accepting chemotaxis sensory transducer	78470	61	GAATACGGTCAGGCACGCAAAGGCAACGATGATCGAGGTGA	NC_003295.1	RS_RS17100	3688151	3689699	-1	WP_011003292.1	cellobiose phosphorylase	ENOG4107SSQ	T	Methyl-accepting chemotaxis sensory transducer	3689639	60	GAAGACGGTCAGGCACACGAAGGCAATGATGATCGAGGCGA	36	8	3	7	0	0	0	4	0	0	0	0	0	0	0	0	0	0	0	3	3	0
0	Intragenic	NZ_CP012687.1	RSUY_RS00350	78409	79978	1	WP_003261727.1	cellobiose phosphorylase	ENOG4107SSQ	T	Methyl-accepting chemotaxis sensory transducer	78882	473	CCTTGAGCTCGGCCAGCGTGCCGAACGTCTTGTCGGCGTTG	NC_003295.1	RS_RS17100	3688151	3689699	-1	WP_011003292.1	cellobiose phosphorylase	ENOG4107SSQ	T	Methyl-accepting chemotaxis sensory transducer	3689227	472	TCTTGAGCTCGGCCAGCGTGCCGAACGTCTTGTCGGCGTTG	40	8	8	4	0	0	0	0	0	0	0	0	0	0	0	0	0	0	0	0	0	0
0	Intragenic	NZ_CP012687.1	RSUY_RS00350	78409	79978	1	WP_003261727.1	cellobiose phosphorylase	ENOG4107SSQ	T	Methyl-accepting chemotaxis sensory transducer	79205	796	ACTTTCGGCGTTGTTGCGCACGGTGGCCACGATGCCGGACA	NC_003295.1	RS_RS17100	3688151	3689699	-1	WP_011003292.1	cellobiose phosphorylase	ENOG4107SSQ	T	Methyl-accepting chemotaxis sensory transducer	3688904	795	GCTTTCGGCGTTGTTGCGCACGGTGGCCACGATGCCGGACA	40	8	7	7	0	0	0	1	0	0	0	0	0	0	0	0	0	0	0	0	0	0
0	Intragenic	NZ_CP012687.1	RSUY_RS00350	78409	79978	1	WP_003261727.1	cellobiose phosphorylase	ENOG4107SSQ	T	Methyl-accepting chemotaxis sensory transducer	79355	946	GCTCGACCGTGGGCAACAATGCCGAGAACGCGCGCCAGGCC	NC_003295.1	RS_RS17100	3688151	3689699	-1	WP_011003292.1	cellobiose phosphorylase	ENOG4107SSQ	T	Methyl-accepting chemotaxis sensory transducer	3688754	945	GCTCGACCGTGGGCAACAATGCCGAGAACGCGCGCCAGGCC	41	8	4	4	0	0	0	0	0	0	0	0	0	0	0	0	0	0	0	0	0	0
0	Intragenic	NZ_CP012687.1	RSUY_RS00350	78409	79978	1	WP_003261727.1	cellobiose phosphorylase	ENOG4107SSQ	T	Methyl-accepting chemotaxis sensory transducer	79504	1095	GACATCATCGGCGTGATCGACGGCATCGCCTTCCAGACCAA	NC_003295.1	RS_RS17100	3688151	3689699	-1	WP_011003292.1	cellobiose phosphorylase	ENOG4107SSQ	T	Methyl-accepting chemotaxis sensory transducer	3688605	1094	GACATCATCGGCGTCATCGACGGCATTGCGTTCCAGACCAA	38	11	4	10	0	0	0	0	0	0	0	0	0	0	0	0	0	0	6	0	0	1
0	Intragenic	NZ_CP012687.1	RSUY_RS00360	81339	82116	1	WP_003261725.1	amino acid ABC transporter substrate-binding protein	ENOG4108PCM	E	Extracellular solute-binding protein family 3	81463	124	GGTGAACGGCACGCCGGTGGCCGTCGCGCCCACGTTATAAG	NC_003295.1	RS_RS17090	3686225	3686993	-1	WP_011003290.1	amino acid ABC transporter substrate-binding protein	ENOG4108PCM	E	Extracellular solute-binding protein family 3	3686879	114	GGTGAACGGCACGCCGGTGGCCGTCGCGCCCACGTTGTAGG	39	10	8	6	0	0	0	0	0	0	0	0	0	0	0	0	1	0	0	1	0	0
0	Intragenic	NZ_CP012687.1	RSUY_RS00360	81339	82116	1	WP_003261725.1	amino acid ABC transporter substrate-binding protein	ENOG4108PCM	E	Extracellular solute-binding protein family 3	81543	204	GTCGATACCGTCACCGCCGTGGGCAAGGCGGGCGGCTTCAA	NC_003295.1	RS_RS17090	3686225	3686993	-1	WP_011003290.1	amino acid ABC transporter substrate-binding protein	ENOG4108PCM	E	Extracellular solute-binding protein family 3	3686799	194	GTCGATACCGTCACCGCCGTGGGCAAGGCGGGCGGCTTCAG	40	10	7	3	0	0	0	0	0	0	0	0	0	0	0	0	0	0	0	0	0	0
0	Intragenic	NZ_CP012687.1	RSUY_RS00360	81339	82116	1	WP_003261725.1	amino acid ABC transporter substrate-binding protein	ENOG4108PCM	E	Extracellular solute-binding protein family 3	81750	411	GACGCCAAGGCATACGCCTCGCTCGATGACCTGAAGGGCGA	NC_003295.1	RS_RS17090	3686225	3686993	-1	WP_011003290.1	amino acid ABC transporter substrate-binding protein	ENOG4108PCM	E	Extracellular solute-binding protein family 3	3686592	401	GACGCCAAGACCTACGCCTCGCTCGATGACCTGAAGGGCGA	39	10	8	9	0	0	0	0	0	0	0	0	0	4	2	4	0	0	0	0	0	0
0	Intragenic	NZ_CP012687.1	RSUY_RS00360	81339	82116	1	WP_003261725.1	amino acid ABC transporter substrate-binding protein	ENOG4108PCM	E	Extracellular solute-binding protein family 3	81771	432	CTCGATGACCTGAAGGGCGAGGTGGTGGGCGCGCAGGTGGG	NC_003295.1	RS_RS17090	3686225	3686993	-1	WP_011003290.1	amino acid ABC transporter substrate-binding protein	ENOG4108PCM	E	Extracellular solute-binding protein family 3	3686571	422	CTCGATGACCTGAAGGGCGAGGTGGTGGGCGCGCAGGTGGG	41	10	9	9	0	0	0	0	0	0	0	0	0	0	0	0	0	0	0	0	0	0
0	Intragenic	NZ_CP012687.1	RSUY_RS00365	82129	82801	1	WP_003261724.1	ectoine/hydroxyectoine ABC transporter permease subunit EhuD	ENOG4105E5Q	E	amino acid AbC transporter	82629	500	GGATTCGTCGCTGGTGTCCACCATCACGGTGGCGGAGATGA	NC_003295.1	RS_RS17085	3685533	3686205	-1	WP_011003289.1	ectoine/hydroxyectoine ABC transporter permease subunit EhuD	ENOG4105E5Q	E	amino acid AbC transporter	3685706	499	GGATTCGTCGCTGGTGTCCACCATCACGGTGGCGGAGATGA	41	10	10	10	0	0	0	1	0	0	1	0	0	1	0	0	0	0	0	1	0	0
0	Intragenic	NZ_CP012687.1	RSUY_RS00365	82129	82801	1	WP_003261724.1	ectoine/hydroxyectoine ABC transporter permease subunit EhuD	ENOG4105E5Q	E	amino acid AbC transporter	82630	501	GATTCGTCGCTGGTGTCCACCATCACGGTGGCGGAGATGAC	NC_003295.1	RS_RS17085	3685533	3686205	-1	WP_011003289.1	ectoine/hydroxyectoine ABC transporter permease subunit EhuD	ENOG4105E5Q	E	amino acid AbC transporter	3685705	500	GATTCGTCGCTGGTGTCCACCATCACGGTGGCGGAGATGAC	41	10	10	9	0	0	0	0	0	1	0	0	1	0	0	0	0	0	1	0	0	0
0	Intragenic	NZ_CP012687.1	RSUY_RS00375	83555	84863	1	WP_003261721.1	FAD-dependent oxidoreductase	ENOG4108KZT	E	fad dependent oxidoreductase	83730	175	CGTCACGCCCGTGCCGCGTTCGGCCAGGTGCAGCGCGGTGG	NC_003295.1	RS_RS17075	3683471	3684773	-1	WP_043876689.1	FAD-dependent oxidoreductase	ENOG4108KZT	E	fad dependent oxidoreductase	3684605	168	CGTCACGCCCGTGCCGCGTTCGGCCAGGTGCAGCGCGGTCG	40	10	9	3	0	0	0	0	0	0	0	1	0	0	0	0	0	0	0	0	0	0
0	Intragenic	NZ_CP012687.1	RSUY_RS00405	89761	96832	-1	WP_003261712.1	shikimate kinase	ENOG4106DJ0	S	Type III effector protein	89783	7049	CGGGATGCGCCGCCATCCGGCACAAGCCGGCGGACAAGCTG	NC_003295.1	RS_RS17045	3671589	3678651	1	WP_011003281.1	hypothetical protein	ENOG4106DJ0	S	Type III effector protein	3678630	7041	CGGGATGCGCAGCCGTCCGGCACCAGCCGGCGGACAGGCTG	37	5	5	4	0	0	0	0	0	0	0	0	0	0	4	0	0	0	4	0	0	0
0	Intragenic	NZ_CP012687.1	RSUY_RS00405	89761	96832	-1	WP_003261712.1	shikimate kinase	ENOG4106DJ0	S	Type III effector protein	89851	6981	GATGCCCTGCGGGCGCTCGACGAGCGCAGCCGCGTCGCGCA	NC_003295.1	RS_RS17045	3671589	3678651	1	WP_011003281.1	hypothetical protein	ENOG4106DJ0	S	Type III effector protein	3678562	6973	GATTCCCTGCGGGCGCTCGACGCGCGCCGCCGCGTCGCGCA	38	5	5	5	0	0	0	5	0	0	0	0	0	0	0	0	1	0	0	0	0	0
0	Intragenic	NZ_CP012687.1	RSUY_RS00405	89761	96832	-1	WP_003261712.1	shikimate kinase	ENOG4106DJ0	S	Type III effector protein	91845	4987	GATGTTCGGCACGTACGACGGTGTCGACCGGCGCTTGCGCA	NC_003295.1	RS_RS17045	3671589	3678651	1	WP_011003281.1	hypothetical protein	ENOG4106DJ0	S	Type III effector protein	3676577	4988	GATGTTCGGCACATACGATGGCGTCGACCGGCGCTTGCGCA	38	8	0	8	0	0	0	0	1	0	0	0	0	0	0	0	8	0	0	0	0	0
0	Intragenic	NZ_CP012687.1	RSUY_RS00405	89761	96832	-1	WP_003261712.1	shikimate kinase	ENOG4106DJ0	S	Type III effector protein	93132	3700	CCTCGACCACATGATCGCGGGGCACCATCTCCAGCAGCGCC	NC_003295.1	RS_RS17045	3671589	3678651	1	WP_011003281.1	hypothetical protein	ENOG4106DJ0	S	Type III effector protein	3675290	3701	CCTCGACCACATGATCGGGCGGCACCATCTCCAGCAGCGCC	39	8	0	5	0	0	0	0	0	0	0	0	0	0	0	0	0	0	0	0	0	5
0	Intragenic	NZ_CP012687.1	RSUY_RS00405	89761	96832	-1	WP_003261712.1	shikimate kinase	ENOG4106DJ0	S	Type III effector protein	93187	3645	TGGCGCTGACGCACAAGCTGGCCCCGCAGCGCGAGGACTGG	NC_003295.1	RS_RS17045	3671589	3678651	1	WP_011003281.1	hypothetical protein	ENOG4106DJ0	S	Type III effector protein	3675235	3646	TGACGTTGACGCACAAGCTGGCGCCGCAGCGCGAGGACTGG	38	8	8	1	0	0	0	0	0	0	0	0	0	0	0	0	0	0	0	0	0	0
0	Intragenic	NZ_CP012687.1	RSUY_RS00405	89761	96832	-1	WP_003261712.1	shikimate kinase	ENOG4106DJ0	S	Type III effector protein	94917	1915	GCAACTGGCGGGTCGCGTGGCGGCCGAGCCCGGGCTGCTCA	NC_003295.1	RS_RS17045	3671589	3678651	1	WP_011003281.1	hypothetical protein	ENOG4106DJ0	S	Type III effector protein	3673505	1916	GCAACTGGCGGATCGCGTGGCGGCCGAGCCCGAGTTGCTCA	38	6	5	5	0	0	0	0	0	0	0	0	0	0	0	1	0	0	0	0	0	0
0	Intragenic	NZ_CP012687.1	RSUY_RS00425	99939	101145	-1	WP_003261703.1	flavohemoprotein	ENOG4108EGH	C	Is involved in NO detoxification in an aerobic process- termed nitric oxide dioxygenase (NOD) reaction that utilizes O(2) and NAD(P)H to convert NO to nitrate- which protects the bacterium from various noxious nitrogen compounds. Therefore- plays a central role in the inducible response to nitrosative stress (By similarity)	100017	1128	CGGCACGCCGCTGGCGAGCAACGCCGCACGCTGCGCCTGCA	NC_003295.1	RS_RS17030	3666629	3667835	1	WP_011003278.1	flavohemoprotein	ENOG4108EGH	C	Is involved in NO detoxification in an aerobic process- termed nitric oxide dioxygenase (NOD) reaction that utilizes O(2) and NAD(P)H to convert NO to nitrate- which protects the bacterium from various noxious nitrogen compounds. Therefore- plays a central role in the inducible response to nitrosative stress (By similarity)	3667758	1129	CGGCACGCCGCCGGCGAGCAGCGCCGCGCGCTGCGCCTGCA	38	11	5	11	0	0	0	0	0	0	2	0	0	1	1	7	1	0	0	1	0	0
0	Intragenic	NZ_CP012687.1	RSUY_RS00435	102028	103474	1	WP_003261701.1	DNA methyltransferase	ENOG4107S7K	V	N-6 DNA Methylase	103336	1308	CTGCACCGCTGGGGCCAACGCGAGGCGGGCGAGCGCGGCAA	NC_003295.1	RS_RS17020	3664300	3665746	-1	WP_011003276.1	DNA methyltransferase	ENOG4107S7K	V	N-6 DNA Methylase	3664439	1307	CTACATCGCTGGAACCGGCGCGAGGCGGGCGAGCGCGGCAA	35	8	4	2	0	0	0	0	0	0	0	0	0	0	0	0	0	0	0	0	0	0
0	Intragenic	NZ_CP012687.1	RSUY_RS00450	107243	108719	-1	WP_003261698.1	histidine kinase	ENOG4105DAU	T	Histidine kinase	107493	1226	AACTACGGCTGGGCCATGCTGAGTGTCACCGACGACGGCCC	NC_003295.1	RS_RS17000	3657888	3659368	1		histidine kinase				3659116	1228	AACTACGGCTGGGCCATGCTGAGCGTCACCGACGACGGCCC	40	10	9	6	0	0	0	0	0	0	0	0	0	0	0	0	0	0	0	0	0	0
0	Intragenic	NZ_CP012687.1	RSUY_RS00460	109524	110571	1	WP_003261695.1	nitrate ABC transporter substrate-binding protein	ENOG4105CMC	P	ABC transporter substrate-binding protein	110304	780	CGCAGGTAGCGCAGCGTGCGGACGAAGGCGCGCGCCAGTTT	NC_003295.1	RS_RS16990	3656030	3657077	-1	WP_016722689.1	nitrate ABC transporter substrate-binding protein	ENOG4105CMC	P	ABC transporter substrate-binding protein	3656298	779	CGCAGGTAGCGCAGCGTGCGGACGAAGGCGCGTGCCAGCTT	39	8	8	2	0	0	0	0	0	0	0	0	0	0	0	0	0	0	0	0	0	0
0	Intragenic	NZ_CP012687.1	RSUY_RS00495	117159	119973	-1	WP_039557851.1	two-component sensor histidine kinase	ENOG4107RMT	T	Osmosensitive K channel His kinase sensor	117460	2513	GCGCCGGCGGGGACCGAGGTGCGCCTCTCCGCCGGTGTGGT	NC_003295.1	RS_RS16960	3646635	3649449	1	WP_011003266.1	two-component sensor histidine kinase	ENOG4107RMT	T	Osmosensitive K channel His kinase sensor	3649149	2514	GCGCCGGCCGGGACCGAGGTGCGCATCTCCGCCGGCGTGGT	38	10	10	7	0	0	0	0	0	0	0	0	4	0	0	0	0	0	0	0	0	0
0	Intragenic	NZ_CP012687.1	RSUY_RS00495	117159	119973	-1	WP_039557851.1	two-component sensor histidine kinase	ENOG4107RMT	T	Osmosensitive K channel His kinase sensor	117784	2189	GACAGCGGCGGCGGCGTGCGCAGCAGGGTCTCGGCCATGCC	NC_003295.1	RS_RS16960	3646635	3649449	1	WP_011003266.1	two-component sensor histidine kinase	ENOG4107RMT	T	Osmosensitive K channel His kinase sensor	3648825	2190	GACAGGGGCGGCTGCGTGCGCAACAGGGTCTCGGCCATGCC	38	9	8	6	0	0	0	0	0	1	0	0	0	0	0	0	4	0	0	0	0	0
0	Intragenic	NZ_CP012687.1	RSUY_RS00495	117159	119973	-1	WP_039557851.1	two-component sensor histidine kinase	ENOG4107RMT	T	Osmosensitive K channel His kinase sensor	117865	2108	GCCGCCAGCAGCGAATTTCGCAGCCGCTCCGATTCGATGCG	NC_003295.1	RS_RS16960	3646635	3649449	1	WP_011003266.1	two-component sensor histidine kinase	ENOG4107RMT	T	Osmosensitive K channel His kinase sensor	3648744	2109	GCCGCCAGCAGCGAATTGCGCAGCCGCTCCGATTCGATGCG	40	11	10	9	0	0	0	0	0	0	0	1	0	0	0	1	0	0	0	0	0	1
0	Intragenic	NZ_CP012687.1	RSUY_RS00495	117159	119973	-1	WP_039557851.1	two-component sensor histidine kinase	ENOG4107RMT	T	Osmosensitive K channel His kinase sensor	119117	856	CGAATGCGACTGGCACGCGGTGGCCGTGGTGATGCCGCACC	NC_003295.1	RS_RS16960	3646635	3649449	1	WP_011003266.1	two-component sensor histidine kinase	ENOG4107RMT	T	Osmosensitive K channel His kinase sensor	3647492	857	CGAATGCGACTGGCACGCGGTGGCCGTGGTGATGCCGCACC	41	10	9	6	0	0	0	0	0	0	0	0	0	1	0	0	0	0	0	0	0	0
0	Intragenic	NZ_CP012687.1	RSUY_RS00495	117159	119973	-1	WP_039557851.1	two-component sensor histidine kinase	ENOG4107RMT	T	Osmosensitive K channel His kinase sensor	119367	606	GCAAGGTCTACATGCCCGAGCAGGCCCAGCACGCGGCGCGC	NC_003295.1	RS_RS16960	3646635	3649449	1	WP_011003266.1	two-component sensor histidine kinase	ENOG4107RMT	T	Osmosensitive K channel His kinase sensor	3647242	607	GCAAGGTCTACCTGCCCGAGCAGGCCCGGCACGCGGCGCGC	39	11	10	11	0	0	0	0	0	0	0	0	0	0	1	3	0	0	0	0	1	0
0	Intragenic	NZ_CP012687.1	RSUY_RS00495	117159	119973	-1	WP_039557851.1	two-component sensor histidine kinase	ENOG4107RMT	T	Osmosensitive K channel His kinase sensor	119449	524	CCGGACGCGGTCTTCGACAGCGCGGCCGAGGTGATCCTGGT	NC_003295.1	RS_RS16960	3646635	3649449	1	WP_011003266.1	two-component sensor histidine kinase	ENOG4107RMT	T	Osmosensitive K channel His kinase sensor	3647160	525	CCGGATGCGGTTTTCGACAGCGCGGCCGAGGTGATCCTCGT	38	8	8	4	0	0	0	0	0	0	1	0	0	0	0	4	0	0	0	0	0	0
0	Intragenic	NZ_CP012687.1	RSUY_RS00495	117159	119973	-1	WP_039557851.1	two-component sensor histidine kinase	ENOG4107RMT	T	Osmosensitive K channel His kinase sensor	119893	80	AAAGCCGCCCGCGGCAAGCTGCGCATCTATTTCGGCGCATC	NC_003295.1	RS_RS16960	3646635	3649449	1	WP_011003266.1	two-component sensor histidine kinase	ENOG4107RMT	T	Osmosensitive K channel His kinase sensor	3646716	81	AAAGCCGCTCGCGGCAAGCTGCGCATCTATTTCGGCGCGTC	39	10	9	2	0	0	0	0	0	0	0	0	0	0	0	0	0	0	0	0	0	0
0	Intragenic	NZ_CP012687.1	RSUY_RS00500	120486	121101	-1	WP_003265656.1	potassium-transporting ATPase subunit C	ENOG4108R80	P	One of the components of the high-affinity ATP-driven potassium transport (or KDP) system- which catalyzes the hydrolysis of ATP coupled with the exchange of hydrogen and potassium ions. The C subunit may be involved in assembly of the KDP complex (By similarity)	121093	8	GTGTGGACGGGTTGGGTCGTGGTTGCCATGGTGTTCTCCTC	NC_003295.1	RS_RS16955	3645884	3646499	1	WP_011003265.1	potassium-transporting ATPase C chain	ENOG4108R80	P	One of the components of the high-affinity ATP-driven potassium transport (or KDP) system- which catalyzes the hydrolysis of ATP coupled with the exchange of hydrogen and potassium ions. The C subunit may be involved in assembly of the KDP complex (By similarity)	3645893	9	GCGTGGGCGGGTTGTGTCGTGGTTGCCATGGTGTTCTCCTC	38	8	8	3	0	0	0	0	0	0	0	1	0	0	0	0	0	0	0	0	0	0
0	Intragenic	NZ_CP012687.1	RSUY_RS00505	121111	123337	-1	WP_003265657.1	potassium-transporting ATPase subunit B	ENOG4105C8X	P	One of the components of the high-affinity ATP-driven potassium transport (or KDP) system- which catalyzes the hydrolysis of ATP coupled with the exchange of hydrogen and potassium ions (By similarity)	121685	1652	GGCGTCGACGACTTCATCGCCGAGGCCACGCCCGAGACCAA	NC_003295.1	RS_RS16950	3643639	3645874	1	WP_011003264.1	potassium-transporting ATPase B chain	ENOG4105C8X	P	One of the components of the high-affinity ATP-driven potassium transport (or KDP) system- which catalyzes the hydrolysis of ATP coupled with the exchange of hydrogen and potassium ions (By similarity)	3645301	1662	GGCGTCGACGACTTCATCGCCGAGGCCGCGCCCGAGACCAA	40	11	9	10	0	0	0	0	0	1	0	0	0	0	0	0	0	0	0	0	0	2
0	Intragenic	NZ_CP012687.1	RSUY_RS00505	121111	123337	-1	WP_003265657.1	potassium-transporting ATPase subunit B	ENOG4105C8X	P	One of the components of the high-affinity ATP-driven potassium transport (or KDP) system- which catalyzes the hydrolysis of ATP coupled with the exchange of hydrogen and potassium ions (By similarity)	122097	1240	GCTGGCGCGCCAGCTGGGCGAGGCCGCCGTCGATGAGGCCG	NC_003295.1	RS_RS16950	3643639	3645874	1	WP_011003264.1	potassium-transporting ATPase B chain	ENOG4105C8X	P	One of the components of the high-affinity ATP-driven potassium transport (or KDP) system- which catalyzes the hydrolysis of ATP coupled with the exchange of hydrogen and potassium ions (By similarity)	3644889	1250	GCTGGCGCGCCAGCTGGGCGAGGCCGCCGTCGACGAGGCGG	39	9	9	3	0	0	0	0	0	0	0	0	0	0	0	0	0	2	0	0	0	0
0	Intragenic	NZ_CP012687.1	RSUY_RS00505	121111	123337	-1	WP_003265657.1	potassium-transporting ATPase subunit B	ENOG4105C8X	P	One of the components of the high-affinity ATP-driven potassium transport (or KDP) system- which catalyzes the hydrolysis of ATP coupled with the exchange of hydrogen and potassium ions (By similarity)	122765	572	GATATGGTGCCCGGCGACGGCGAGGTCATCGAAGGCGTGGC	NC_003295.1	RS_RS16950	3643639	3645874	1	WP_011003264.1	potassium-transporting ATPase B chain	ENOG4105C8X	P	One of the components of the high-affinity ATP-driven potassium transport (or KDP) system- which catalyzes the hydrolysis of ATP coupled with the exchange of hydrogen and potassium ions (By similarity)	3644209	570	GACATGGTGCCCGGCGACGGCGAGGTCATCGAAGGCGTGGC	40	11	10	7	0	0	0	0	0	0	0	0	2	0	0	0	0	0	2	0	0	1
0	Intragenic	NZ_CP012687.1	RSUY_RS00505	121111	123337	-1	WP_003265657.1	potassium-transporting ATPase subunit B	ENOG4105C8X	P	One of the components of the high-affinity ATP-driven potassium transport (or KDP) system- which catalyzes the hydrolysis of ATP coupled with the exchange of hydrogen and potassium ions (By similarity)	123032	305	CTGTGGGTCATGGCGCTGCGCGGCCAGGCCGAGGCCCCGGC	NC_003295.1	RS_RS16950	3643639	3645874	1	WP_011003264.1	potassium-transporting ATPase B chain	ENOG4105C8X	P	One of the components of the high-affinity ATP-driven potassium transport (or KDP) system- which catalyzes the hydrolysis of ATP coupled with the exchange of hydrogen and potassium ions (By similarity)	3643942	303	CTGTGGGTGATGGCGCTGCGCGGCCAGGCCGAGGCGCCGGC	39	11	11	10	0	0	0	0	0	0	1	1	5	0	0	0	0	0	0	0	0	0
0	Intragenic	NZ_CP012687.1	RSUY_RS00510	123371	125144	-1	WP_003265658.1	potassium-transporting ATPase subunit KdpA	ENOG4105D9K	P	One of the components of the high-affinity ATP-driven potassium transport (or KDP) system- which catalyzes the hydrolysis of ATP coupled with the exchange of hydrogen and potassium ions (By similarity)	124334	810	GTTCTCGTACGGATGCGCGGAGTTGGCATTGAACGGGCCGC	NC_003295.1	RS_RS16945	3641796	3643569	1	WP_011003263.1	potassium-transporting ATPase A chain	ENOG4105D9K	P	One of the components of the high-affinity ATP-driven potassium transport (or KDP) system- which catalyzes the hydrolysis of ATP coupled with the exchange of hydrogen and potassium ions (By similarity)	3642607	811	GTTCTCGTACGGATGCGCGGAGTTGGCATTGAACGGGCCGC	41	11	10	8	0	0	0	0	0	0	2	0	0	0	0	0	1	0	0	1	0	0
0	Intragenic	NZ_CP012687.1	RSUY_RS00540	129483	130836	-1	WP_020957554.1	ATP-binding protein	ENOG4105D7T	P	ABC transporter	129589	1247	ATCGAGTGGGGCCGCTACGGCGAGGTGTACGAATACGTGTA	NC_003295.1	RS_RS16895	3632488	3633838	1	WP_011003253.1	nitrate ABC transporter ATP-binding protein	ENOG4105D7T	P	ABC transporter	3633736	1248	ATCGAGTGGGGCCGCTACGGCGAGGTGTACGAATACGTCTA	40	11	11	4	0	0	0	0	0	1	0	0	0	0	0	0	0	0	0	0	0	0
0	Intragenic	NZ_CP012687.1	RSUY_RS00540	129483	130836	-1	WP_020957554.1	ATP-binding protein	ENOG4105D7T	P	ABC transporter	129658	1178	GAGCAGATCCTGCGCGAGCTGGAGGCCTACCTCAAGCCCGA	NC_003295.1	RS_RS16895	3632488	3633838	1	WP_011003253.1	nitrate ABC transporter ATP-binding protein	ENOG4105D7T	P	ABC transporter	3633667	1179	GAGCAGGTGCTGCGCGAACTGGAGGCCTATCTCAAGCCCGA	37	11	2	10	0	0	0	0	0	3	4	0	5	0	0	0	0	0	0	0	0	8
0	Intragenic	NZ_CP012687.1	RSUY_RS00560	134620	135478	-1	WP_003265667.1	23S rRNA (adenine(2030)-N(6))-methyltransferase RlmJ	ENOG4105D6S	S	protein involved in catabolism of external DNA	135462	16	GGTTGCCGGCGTGGAAGGCGTGTCGGTAGCTGAGCATGGCG	NC_003295.1	RS_RS16875	3627798	3628656	1	WP_011003249.1	23S rRNA (adenine(2030)-N(6))-methyltransferase RlmJ	ENOG4105D6S	S	protein involved in catabolism of external DNA	3627815	17	GGTTGCCGGCGTGGAAGGCGTGTCGGTAGCTAAGCATGGCA	39	11	11	4	0	0	0	0	0	0	0	0	0	0	0	0	0	0	0	0	0	0
0	Intragenic	NZ_CP012687.1	RSUY_RS00580	138296	139043	-1	WP_039557842.1	septum formation inhibitor	ENOG4105K7U	D	Cell division inhibitor that blocks the formation of polar Z ring septums. Rapidly oscillates between the poles of the cell to destabilize FtsZ filaments that have formed before they mature into polar Z rings. Prevents FtsZ polymerization (By similarity)	138998	45	CGACAGCAGCAGGGCATCGACGGTGCCACTGCGGATCTCGA	NC_003295.1	RS_RS16855	3624215	3624983	1	WP_011003246.1	septum site-determining protein MinC	ENOG4105K7U	D	Cell division inhibitor that blocks the formation of polar Z ring septums. Rapidly oscillates between the poles of the cell to destabilize FtsZ filaments that have formed before they mature into polar Z rings. Prevents FtsZ polymerization (By similarity)	3624261	46	CGACAACAGCAGGGCATCGACGGTGCCACTGCGGATCTCGA	40	11	11	11	0	0	0	0	0	9	0	0	0	0	0	0	0	0	0	0	0	0
0	Intragenic	NZ_CP012687.1	RSUY_RS00585	139331	141377	1	WP_003265672.1	bifunctional metallophosphatase/5'-nucleotidase	ENOG4107RNS	F	bifunctional 2'-3'-cyclic nucleotide 2'-phosphodiesterase 3'-nucleotidase periplasmic	140422	1091	GGTCGACAAGACCCAGACCACGGTGGAGGCGCGCTCGATCC	NC_003295.1	RS_RS16850	3621886	3623932	-1	WP_011003245.1	bifunctional metallophosphatase/5'-nucleotidase	ENOG4107RNS	F	bifunctional 2'-3'-cyclic nucleotide 2'-phosphodiesterase 3'-nucleotidase periplasmic	3622842	1090	GGTCGACAAGACCCAGACCACGGTGGAAGCGCGCCCGATCC	39	11	8	8	0	0	0	0	0	0	0	0	0	0	0	0	0	0	0	0	0	0
0	Intragenic	NZ_CP012687.1	RSUY_RS00595	142269	143247	-1	WP_003265676.1	2-dehydropantoate 2-reductase	ENOG41084M5	H	Catalyzes the NADPH-dependent reduction of ketopantoate into pantoic acid (By similarity)	142592	655	CCCGGTCTCGGTGCTGACGGGGGCCACGTGCGACCGCATCC	NC_003295.1	RS_RS16840	3620027	3621005	1	WP_011003243.1	2-dehydropantoate 2-reductase	ENOG41084M5	H	Catalyzes the NADPH-dependent reduction of ketopantoate into pantoic acid (By similarity)	3620683	656	CCCGGTCTCGGTGCTGACCGGTGCCACGTGCGACCGCATCC	39	11	4	8	0	0	0	0	0	0	1	0	0	0	0	0	0	0	0	0	0	0
0	Intragenic	NZ_CP012687.1	RSUY_RS00595	142269	143247	-1	WP_003265676.1	2-dehydropantoate 2-reductase	ENOG41084M5	H	Catalyzes the NADPH-dependent reduction of ketopantoate into pantoic acid (By similarity)	143150	97	CATCAACGTGCTGGCGCGCGGCGCCACGCTGCAGGCGCTGC	NC_003295.1	RS_RS16840	3620027	3621005	1	WP_011003243.1	2-dehydropantoate 2-reductase	ENOG41084M5	H	Catalyzes the NADPH-dependent reduction of ketopantoate into pantoic acid (By similarity)	3620125	98	TGTCAACGTGCTGGCGCGCGGCGCCACGCTGCAAGCGCTGC	38	11	8	2	0	0	0	0	0	0	0	0	0	0	0	0	0	0	0	0	0	0
0	Intragenic	NZ_CP012687.1	RSUY_RS00650	151581	152586	1	WP_003265758.1	ornithine cyclodeaminase	ENOG4107X3F	E	Ornithine cyclodeaminase	151998	417	ATGCGGAATGCTTCCAGATGCGCGCGCGCCTGGACGCCGGC	NC_003295.1	RS_RS16795	3613045	3614050	-1	WP_011003234.1	ornithine cyclodeaminase	ENOG4107X3F	E	Ornithine cyclodeaminase	3613634	416	ATGCGGAACGCTTCCAGATGCGCGCGCGCCTGCGCCCCGGC	37	11	7	4	0	0	0	0	0	0	0	0	0	0	0	0	0	0	0	0	0	1
0	Intragenic	NZ_CP012687.1	RSUY_RS00655	152779	153505	1	WP_003265759.1	membrane protein	ENOG4108UAX	M	OmpW family	152834	55	CCCCGCGCTTTGGGCGTGGGCAGCGGTGGCAAGGATCATCC	NC_003295.1	RS_RS16785	3611239	3611965	-1	WP_011003233.1	membrane protein	ENOG4108UAX	M	OmpW family	3611911	54	CCCCGCGCTTTGGGCGTGGGCGGCAGTGGCAAGGATCATCC	39	8	4	8	0	0	0	0	0	0	1	0	0	0	0	0	1	0	0	0	0	0
0	Intragenic	NZ_CP012687.1	RSUY_RS00695	161151	162372	1	WP_003265766.1	ABC transporter permease	ENOG4105F85	E	ABC transporter substrate-binding protein	161721	570	TTGGCCTTGACCACGGCGGCGGTGTCGTTCTCCAGCGAGTG	NC_003295.1	RS_RS16745	3602376	3603585	-1	WP_011003225.1	ABC transporter permease	ENOG4105F85	E	ABC transporter substrate-binding protein	3603028	557	TTGGCCTTGACCACAGCGGCGGTATCGTTCTCCAGCGAATG	38	11	8	4	0	0	0	0	0	1	0	0	0	0	0	0	0	0	2	0	0	1
0	Intragenic	NZ_CP012687.1	RSUY_RS00695	161151	162372	1	WP_003265766.1	ABC transporter permease	ENOG4105F85	E	ABC transporter substrate-binding protein	162316	1165	AGATCGTGGCGACCATTCCGGGCGACCAGGCGTTCACCACG	NC_003295.1	RS_RS16745	3602376	3603585	-1	WP_011003225.1	ABC transporter permease	ENOG4105F85	E	ABC transporter substrate-binding protein	3602433	1152	AGATCGTGGCGACCATTCCGGGCGACCAGGCATTCACCACG	40	11	9	8	0	0	0	0	0	0	0	0	0	0	0	0	0	0	0	0	0	0
0	Intragenic	NZ_CP012687.1	RSUY_RS00700	162456	163341	1	WP_003265768.1	branched-chain amino acid ABC transporter permease	ENOG4105CCK	E	Inner-membrane translocator	162876	420	CTGTCCGGTGCCACCGACCTCGGCTTCATGGTGCTGCCCAA	NC_003295.1	RS_RS16740	3601418	3602303	-1	WP_019717243.1	branched-chain amino acid ABC transporter permease	ENOG4105CCK	E	Inner-membrane translocator	3601884	419	CTGTCCGGCGCCACCGATCTCGGCTTCATGGTGCTGCCCAA	39	11	4	8	0	0	0	0	0	0	0	0	2	0	0	0	0	0	0	0	0	4
0	Intragenic	NZ_CP012687.1	RSUY_RS00700	162456	163341	1	WP_003265768.1	branched-chain amino acid ABC transporter permease	ENOG4105CCK	E	Inner-membrane translocator	162902	446	AGGCCACCACCACCCAGGCGCGATAGTTGGGCAGCACCATG	NC_003295.1	RS_RS16740	3601418	3602303	-1	WP_019717243.1	branched-chain amino acid ABC transporter permease	ENOG4105CCK	E	Inner-membrane translocator	3601858	445	ACGCCACCACCACCCAGGCCCGATAGTTGGGCAGCACCATG	39	11	4	5	0	0	0	0	0	2	0	0	0	0	0	0	0	0	0	0	1	0
0	Intragenic	NZ_CP012687.1	RSUY_RS00720	165431	166190	1	WP_039557825.1	membrane protein	ENOG41080GG	S	Sulfite exporter TauE/SafE	165934	503	AAGCGTGCAGGAAGTCGTAGCCGAACACCCGCACGAAGACG	NC_003295.1	RS_RS16720	3598573	3599332	-1	WP_011003220.1	membrane protein	ENOG41080GG	S	Sulfite exporter TauE/SafE	3598830	502	AAGCATGCAGGAAGTCGTAGCCGAACACCCGCACGAACACG	39	11	9	8	0	0	0	0	6	0	0	0	0	0	0	0	0	0	0	0	0	0
0	Intragenic	NZ_CP012687.1	RSUY_RS00720	165431	166190	1	WP_039557825.1	membrane protein	ENOG41080GG	S	Sulfite exporter TauE/SafE	166029	598	TGGCGGCCAAGGGGCATGTGTGGTGGCAACTGGGCCTGGTG	NC_003295.1	RS_RS16720	3598573	3599332	-1	WP_011003220.1	membrane protein	ENOG41080GG	S	Sulfite exporter TauE/SafE	3598735	597	TGGCGAGCAAGGGGCACGTGTGGTGGCAGCTGGGCCTGGTG	37	11	5	8	0	0	0	0	0	5	5	0	0	0	0	0	0	0	0	0	5	0
0	Intragenic	NZ_CP012687.1	RSUY_RS00740	171857	172814	-1	WP_039556025.1	membrane protein	ENOG4105F6N	S	Nad-dependent epimerase dehydratase	172453	361	CTTCGGGCCGGATGCATTTCCGGTGCTGTGCGAGACCTCGG	NC_003295.1	RS_RS16710	3597022	3597979	1	WP_011003218.1	membrane protein	ENOG4105F6N	S	Nad-dependent epimerase dehydratase	3597384	362	CTTCGGGCCGGATGCGTTTCCGGTGCTGTGCGAGACCTCGG	40	7	7	7	0	0	0	3	0	0	0	0	0	0	0	0	1	0	0	1	0	0
0	Intragenic	NZ_CP012687.1	RSUY_RS00745	172914	173811	1	WP_003262725.1	LysR family transcriptional regulator	ENOG4105FT2	K	TRANSCRIPTIONal REGULATOR- LysR family	173701	787	GGCGAGCCAGGTGTCGAGCACGGGCGCCACCTCGTCGGCGA	NC_003295.1	RS_RS16705	3596025	3596922	-1	WP_011003217.1	LysR family transcriptional regulator	ENOG4105FT2	K	TRANSCRIPTIONal REGULATOR- LysR family	3596136	786	GGCGAGCCAGGTGTCGAGCACGGGCGCCACGTCGTCGGCGA	40	8	8	8	0	0	0	0	0	0	0	0	0	0	0	0	0	0	0	0	0	0
0	Intragenic	NZ_CP012687.1	RSUY_RS00770	177350	179294	1	WP_003262716.1	tRNA uridine-5-carboxymethylaminomethyl(34) synthesis enzyme MnmG	ENOG4107RE5	D	NAD-binding protein involved in the addition of a carboxymethylaminomethyl (cmnm) group at the wobble position (U34) of certain tRNAs- forming tRNA-cmnm(5)s(2)U34 (By similarity)	178338	988	TGGACCTGATCCACTCGATGCGAGGCCTCGAAAACGCCCAT	NC_003295.1	RS_RS16675	3589889	3591833	-1	WP_011003211.1	tRNA uridine-5-carboxymethylaminomethyl(34) synthesis enzyme MnmG	ENOG4107RE5	D	NAD-binding protein involved in the addition of a carboxymethylaminomethyl (cmnm) group at the wobble position (U34) of certain tRNAs- forming tRNA-cmnm(5)s(2)U34 (By similarity)	3590846	987	TGGACCTGATCCACTCGATGCGCGGTCTCGAACATGCCCAC	36	11	10	6	0	0	0	0	0	0	0	0	0	0	0	0	0	1	0	0	0	0
0	Intragenic	NZ_CP012687.1	RSUY_RS00770	177350	179294	1	WP_003262716.1	tRNA uridine-5-carboxymethylaminomethyl(34) synthesis enzyme MnmG	ENOG4107RE5	D	NAD-binding protein involved in the addition of a carboxymethylaminomethyl (cmnm) group at the wobble position (U34) of certain tRNAs- forming tRNA-cmnm(5)s(2)U34 (By similarity)	178370	1020	TCGTATTCGATGGCGTAGCCGGGCCGCAGGATATGGGCGTT	NC_003295.1	RS_RS16675	3589889	3591833	-1	WP_011003211.1	tRNA uridine-5-carboxymethylaminomethyl(34) synthesis enzyme MnmG	ENOG4107RE5	D	NAD-binding protein involved in the addition of a carboxymethylaminomethyl (cmnm) group at the wobble position (U34) of certain tRNAs- forming tRNA-cmnm(5)s(2)U34 (By similarity)	3590814	1019	TCATATTCGATGGCGTAGCCGGGCCGCAGGATGTGGGCATG	37	11	9	0	0	0	0	0	0	0	0	0	0	0	0	0	0	0	0	0	0	0
0	Intragenic	NZ_CP012687.1	RSUY_RS00775	179293	179971	1	WP_003262715.1	16S rRNA methyltransferase G	ENOG4105D28	M	Specifically methylates the N7 position of a guanine in 16S rRNA (By similarity)	179607	314	CGGTATCCCGCTGGCGATCGCGTGCCCGGACATCGGCGTCA	NC_003295.1	RS_RS16670	3589218	3589890	-1	WP_011003210.1	ribosomal RNA small subunit methyltransferase G	ENOG4105D28	M	Specifically methylates the N7 position of a guanine in 16S rRNA (By similarity)	3589583	307	CGGCATCCCGCTGGCGATCGCGTGCCCCGACATCGGCGTCA	39	8	8	8	0	0	0	2	0	0	6	0	0	0	0	0	0	0	0	0	0	0
0	Intragenic	NZ_CP012687.1	RSUY_RS00780	180012	180798	1	WP_003262714.1	cobyric acid synthase CobQ	ENOG4107QJE	D	Chromosome Partitioning Protein	180342	330	CGCGAGAGCCGCCTCAAGCGCGCCCTGGCCGAAGTTGCCGA	NC_003295.1	RS_RS16665	3588392	3589178	-1	WP_011003209.1	cobyric acid synthase CobQ	ENOG4107QJE	D	Chromosome Partitioning Protein	3588849	329	CGCGAGACCCGCCTCAAGCGCGCCCTGGCCGAAGTGGCCGA	39	8	7	7	0	0	0	0	0	0	0	4	0	0	0	0	0	0	0	0	0	0
0	Intragenic	NZ_CP012687.1	RSUY_RS00790	182085	182664	1	WP_003262712.1	ATP synthase	ENOG41061ZA	C	atp synthase	182227	142	CGGACGACGCAGGGGAGGCGGAGCCGCCGGTGCATGCGCTC	NC_003295.1	RS_RS16655	3586534	3587107	-1	WP_011003207.1	ATP synthase	ENOG41061ZA	C	atp synthase	3586972	135	CCGAAGACGCGGAGAAGGCGGGGCCGCCGGTGCATGCGCTT	34	9	2	3	0	0	0	0	0	0	0	0	0	0	1	0	1	0	3	0	0	0
0	Intragenic	NZ_CP012687.1	RSUY_RS00795	182895	183777	1	WP_003262711.1	F0F1 ATP synthase subunit A	ENOG4107RAZ	C	it plays a direct role in the translocation of protons across the membrane (By similarity)	182968	73	CGCCTTCCGCGTATATCGCGGAGCATTTGCAGAATTTCAAT	NC_003295.1	RS_RS16650	3585421	3586303	-1	WP_028853836.1	F0F1 ATP synthase subunit A	ENOG4107RAZ	C	it plays a direct role in the translocation of protons across the membrane (By similarity)	3586231	72	CGCCTTCCGCGTATATCGCGGAGCACTTGCAGAATTTCAAT	40	11	11	10	0	0	0	0	0	0	0	0	0	0	0	0	0	0	0	0	0	0
0	Intragenic	NZ_CP012687.1	RSUY_RS00810	184715	185252	1	WP_003262702.1	ATP synthase subunit delta	ENOG4107S15	C	F(1)F(0) ATP synthase produces ATP from ADP in the presence of a proton or sodium gradient. F-type ATPases consist of two structural domains- F(1) containing the extramembraneous catalytic core and F(0) containing the membrane proton channel- linked together by a central stalk and a peripheral stalk. During catalysis- ATP synthesis in the catalytic domain of F(1) is coupled via a rotary mechanism…	184806	91	AATCTGCCCCATTTCCGACACGAGCTCAGACCATGCACCCA	NC_003295.1	RS_RS16635	3583958	3584495	-1	WP_011003204.1	ATP synthase subunit delta	ENOG4107S15	C	F(1)F(0) ATP synthase produces ATP from ADP in the presence of a proton or sodium gradient. F-type ATPases consist of two structural domains- F(1) containing the extramembraneous catalytic core and F(0) containing the membrane proton channel- linked together by a central stalk and a peripheral stalk. During catalysis- ATP synthesis in the catalytic domain of F(1) is coupled via a rotary mechanism…	3584405	90	GATTTGCCCCATCTCCGACACGAGCTCAGACCATGCACCCA	38	11	11	7	0	0	0	3	0	0	0	0	0	0	0	0	4	0	0	0	0	0
0	Intragenic	NZ_CP012687.1	RSUY_RS00815	185314	186856	1	WP_003262701.1	ATP synthase subunit alpha	ENOG4105CDG	C	Produces ATP from ADP in the presence of a proton gradient across the membrane. The alpha chain is a regulatory subunit (By similarity)	185422	108	ACGGTCATCTCCGTGACGGACGGCATCTGCCGCATCCATGG	NC_003295.1	RS_RS16630	3582344	3583886	-1	WP_011003203.1	ATP synthase subunit alpha	ENOG4105CDG	C	Produces ATP from ADP in the presence of a proton gradient across the membrane. The alpha chain is a regulatory subunit (By similarity)	3583779	107	ACGGTCATCTCCGTGACGGACGGCATCTGCCGCATTCACGG	39	11	11	3	0	0	0	0	0	0	0	0	0	0	0	0	0	0	0	0	0	0
0	Intragenic	NZ_CP012687.1	RSUY_RS00815	185314	186856	1	WP_003262701.1	ATP synthase subunit alpha	ENOG4105CDG	C	Produces ATP from ADP in the presence of a proton gradient across the membrane. The alpha chain is a regulatory subunit (By similarity)	185501	187	GTCGCGCTCGAGGTTCAGCGCGAGGCCGAACGTGTTGCCCG	NC_003295.1	RS_RS16630	3582344	3583886	-1	WP_011003203.1	ATP synthase subunit alpha	ENOG4105CDG	C	Produces ATP from ADP in the presence of a proton gradient across the membrane. The alpha chain is a regulatory subunit (By similarity)	3583700	186	GTCGCGCTCGAGGTTCAGCGCGAGGCCGAACGTGTTGCCCG	41	11	11	11	0	0	0	0	0	0	0	0	0	0	0	0	0	0	0	0	0	0
0	Intragenic	NZ_CP012687.1	RSUY_RS00835	189850	192157	-1	WP_003262695.1	hypothetical protein	ENOG4108MZA	S	exported protein	190646	1511	AGTGCGCCACCTTGCGAACGGAAGCGCTCGGCCAGCGGATC	NC_003295.1	RS_RS16610	3577001	3579365	1	WP_011003199.1	membrane protein	ENOG4108MZA	S	exported protein	3578504	1503	AGCGCGCCGCCCTGCGAGCGGAAGCGCTCGGCCAGCGGATC	37	9	5	4	0	0	0	0	0	0	0	0	0	0	0	1	0	0	0	0	0	0
0	Intragenic	NZ_CP012687.1	RSUY_RS00835	189850	192157	-1	WP_003262695.1	hypothetical protein	ENOG4108MZA	S	exported protein	191214	943	GTGGTGCTGGGTGCCCGGTCCGGTGGCGCCGCGGCCGGTCT	NC_003295.1	RS_RS16610	3577001	3579365	1	WP_011003199.1	membrane protein	ENOG4108MZA	S	exported protein	3577945	944	GTGGTGCTGGGTGCCGGGCCCCGTGGTGCCGCGGCCGGTCT	37	11	4	9	0	0	0	0	0	0	0	0	0	0	0	0	0	0	0	4	0	0
0	Intragenic	NZ_CP012687.1	RSUY_RS00835	189850	192157	-1	WP_003262695.1	hypothetical protein	ENOG4108MZA	S	exported protein	191893	264	GGTCCGACCAGGGCAGCCGCACCGAACTCCACGTCGGCTCC	NC_003295.1	RS_RS16610	3577001	3579365	1	WP_011003199.1	membrane protein	ENOG4108MZA	S	exported protein	3577266	265	GGTCCGACCAGGGCGGCCGCACCGAACTCCACGTCGGCTCC	40	11	8	11	0	0	0	0	0	0	0	0	0	0	2	0	0	0	9	0	0	0
0	Intragenic	NZ_CP012687.1	RSUY_RS00835	189850	192157	-1	WP_003262695.1	hypothetical protein	ENOG4108MZA	S	exported protein	191947	210	GGTGGTGAAGGGGCGGTTGAGGGTGGCCCCGGCCCAAGCAT	NC_003295.1	RS_RS16610	3577001	3579365	1	WP_011003199.1	membrane protein	ENOG4108MZA	S	exported protein	3577212	211	GGTGGTGAAGGGGCGGTTGAGCGTGGCGGCGGCCCAGTCAT	36	10	5	2	0	0	0	0	0	0	0	0	0	0	0	0	0	0	0	0	0	0
0	Intragenic	NZ_CP012687.1	RSUY_RS00840	192740	193883	1	WP_003262694.1	hypothetical protein				193191	451	TCGTGTGGCGCGAGCGCGCGGAGGGCCTCGACAGCGGCGGC	NC_003295.1	RS_RS16605	3575263	3576406	-1	WP_011003198.1	DUF3298 domain-containing protein				3575956	450	TCGTGTGGCGCGAGCGTGCGGATGGCCTCGACAGCGACGGC	38	8	3	8	0	0	0	0	0	0	0	0	0	0	0	0	0	0	0	0	5	0
0	Intragenic	NZ_CP012687.1	RSUY_RS00840	192740	193883	1	WP_003262694.1	hypothetical protein				193204	464	GGGTGACGGGCTGGCCGCCGCTGTCGAGGCCCTCCGCGCGC	NC_003295.1	RS_RS16605	3575263	3576406	-1	WP_011003198.1	DUF3298 domain-containing protein				3575943	463	GGGTGACGGGCTGGCCGTCGCTGTCGAGGCCATCCGCACGC	38	8	4	8	0	0	0	0	0	0	0	0	0	0	0	0	0	0	0	0	0	4
0	Intragenic	NZ_CP012687.1	RSUY_RS00840	192740	193883	1	WP_003262694.1	hypothetical protein				193558	818	GCCAGTTGCCCGCCGTGAAGCCGTAGTTGCCGTGCGCCCCT	NC_003295.1	RS_RS16605	3575263	3576406	-1	WP_011003198.1	DUF3298 domain-containing protein				3575589	817	GCCAGTTGCCCGCCATGAAGCCGTAGTTGCCGTGCGCGCCG	38	11	7	6	0	0	0	0	0	0	0	0	0	0	2	0	0	1	4	1	0	0
0	Intragenic	NZ_CP012687.1	RSUY_RS00850	194435	195401	1	WP_003262691.1	alpha/beta hydrolase	ENOG4108TH9	I	Esterase lipase	194785	350	ACGGATGCTCGGGCGCGAGGCGGTAGTCCACGCTCACCACC	NC_003295.1	RS_RS16595	3573761	3574730	-1	WP_011003196.1	alpha/beta hydrolase	ENOG4108TH9	I	Esterase lipase	3574381	349	ACGGATGCTCAGGCGCGAGGCGATAGTCGACGCTGATCACC	36	11	4	8	0	0	0	0	1	0	0	0	0	0	6	0	0	0	0	0	1	1
0	Intragenic	NZ_CP012687.1	RSUY_RS00850	194435	195401	1	WP_003262691.1	alpha/beta hydrolase	ENOG4108TH9	I	Esterase lipase	194826	391	GTAGGCCAGCGCGTCGCGCGCATCGTCGGCGGGCGCTGGAA	NC_003295.1	RS_RS16595	3573761	3574730	-1	WP_011003196.1	alpha/beta hydrolase	ENOG4108TH9	I	Esterase lipase	3574340	390	GTAAGCCAGCGCATCGCGCGCATCGTCGGTGGGCGCCGGAA	37	8	8	7	0	0	0	5	0	0	0	0	0	0	0	0	4	0	0	0	0	0
0	Intragenic	NZ_CP012687.1	RSUY_RS00850	194435	195401	1	WP_003262691.1	alpha/beta hydrolase	ENOG4108TH9	I	Esterase lipase	194913	478	CCGTGGGCGGGGACAGTGCGGGCGGGCACCTGGCGGTGCAG	NC_003295.1	RS_RS16595	3573761	3574730	-1	WP_011003196.1	alpha/beta hydrolase	ENOG4108TH9	I	Esterase lipase	3574253	477	CCGTGGGCGGGGACAGCGCGGGCGGGCATCTGGCGGCGCAG	38	11	9	9	0	0	0	0	0	0	0	0	0	0	1	0	0	0	0	0	1	0
0	Intragenic	NZ_CP012687.1	RSUY_RS00860	195788	196850	-1	WP_003262688.1	phosphate ABC transporter substrate-binding protein PstS	ENOG4108PVK	P	Part of the ABC transporter complex PstSACB involved in phosphate import (By similarity)	195972	878	AGGAACTTGAGCGCGTCCAGCGTGCGCGCGCCGTTGGTGCT	NC_003295.1	RS_RS16585	3572333	3573395	1	WP_011003194.1	phosphate ABC transporter substrate-binding protein PstS	ENOG4108PVK	P	Part of the ABC transporter complex PstSACB involved in phosphate import (By similarity)	3573212	879	AGGAACTTGAGCGCGTCCAGCGTGCGCGCGCCGTTGGCGCT	40	9	9	8	0	0	0	0	0	0	0	0	0	0	0	4	0	0	0	0	0	0
0	Intragenic	NZ_CP012687.1	RSUY_RS00905	204771	207078	1	WP_003262679.1	primosomal protein N'	ENOG4105C25	L	Primosomal protein n'	206394	1623	CTGTTCCCGCAGGCACGCGTGGCGCGCATCGATGCGGACTC	NC_003295.1	RS_RS16545	3562908	3565215	-1	WP_011003186.1	primosomal protein N'	ENOG4105C25	L	Primosomal protein n'	3563593	1622	CTGTTTCCGCAGGCGCGCGTGGCGCGCATCGACGCCGACTC	37	10	7	7	0	0	0	0	0	4	0	0	3	0	2	0	0	0	5	0	0	0
0	Intragenic	NZ_CP012687.1	RSUY_RS00910	207239	211244	1	WP_003262677.1	trifunctional transcriptional regulator/proline dehydrogenase/L-glutamate gamma-semialdehyde dehydrogenase				209346	2107	GATCGGCGCGGCGGCCGCGGCGGCCATCAGCGCGGCATCCA	NC_003295.1	RS_RS16540	3558769	3562747	-1	WP_011003185.1	trifunctional transcriptional regulator/proline dehydrogenase/L-glutamate gamma-semialdehyde dehydrogenase				3560659	2088	GATCGGGGCGGCGGCGGCGGCGGCCGACAGCGCGGCATCGA	36	9	8	3	0	0	0	0	0	0	0	0	0	1	0	0	0	0	0	0	0	0
0	Intragenic	NZ_CP012687.1	RSUY_RS00925	213953	215087	1	WP_003262671.1	glutamate--cysteine ligase	ENOG4106KXD	S	ATP-dependent carboxylate-amine ligase (By similarity)	214878	925	GCTGGTCTCGAGGATGTGGTCGGCCAGGGCACCGCGCTGAC	NC_003295.1	RS_RS16525	3554939	3556073	-1	WP_011003182.1	glutamate--cysteine ligase	ENOG4106KXD	S	ATP-dependent carboxylate-amine ligase (By similarity)	3555149	924	GCTGGTCTCCAGGATGTGGTCGGCCAGGGCGCCGCGCTGTC	38	10	5	2	0	0	0	0	0	0	0	0	0	0	0	0	0	0	0	0	0	0
0	Intragenic	NZ_CP012687.1	RSUY_RS00930	215198	217247	-1	WP_003262670.1	oligopeptide transporter- OPT family	ENOG4105EPD	S	Oligopeptide transporter- Opt family	217087	160	CTCGTCCGCGATTCCGGCGGCGGTGATTTCGATGGCGGTGC	NC_003295.1	RS_RS16520	3552724	3554776	1	WP_011003181.1	oligopeptide transporter- OPT family	ENOG4105EPD	S	Oligopeptide transporter- Opt family	3552888	164	CTCGTCGGCGATTCCGGCGGCGGTGATTTCGATGGCGGTGC	40	11	8	11	0	0	0	4	0	0	1	0	0	0	0	0	2	0	0	2	0	0
0	Intragenic	NZ_CP012687.1	RSUY_RS00950	221765	223142	-1	WP_003262666.1	L-serine ammonia-lyase	ENOG4105EJQ	E	L-serine dehydratase	222117	1025	ATCTCCGGCGCCGAGGTCGGCTGCCAGGGCGAAGTCGGCGT	NC_003295.1	RS_RS16515	3550646	3552023	1	WP_011003180.1	L-serine ammonia-lyase	ENOG4105EJQ	E	L-serine dehydratase	3551672	1026	ATCTCCGGCGCCGAGGTCGGCTGCCAGGGCGAAGTGGGCGT	40	11	10	11	0	0	0	0	0	2	0	0	1	0	0	3	0	0	3	0	0	1
0	Intragenic	NZ_CP012687.1	RSUY_RS00955	223279	226228	-1	WP_003262665.1	glycine dehydrogenase (aminomethyl-transferring)	ENOG4105CBI	E	The glycine cleavage system catalyzes the degradation of glycine. The P protein binds the alpha-amino group of glycine through its pyridoxal phosphate cofactor	223461	2767	CGGCCATCACCACCTGGGCGGTGTGCGGTGCGTGCTTGAGC	NC_003295.1	RS_RS16510	3547559	3550508	1	WP_011003179.1	glycine dehydrogenase	ENOG4105CBI	E	The glycine cleavage system catalyzes the degradation of glycine. The P protein binds the alpha-amino group of glycine through its pyridoxal phosphate cofactor	3550327	2768	CGGCCATCACCACCTGGGCGGTGTGCGGCGCGTGCTTGAGC	40	11	6	11	0	0	0	0	0	0	0	0	0	0	0	0	0	3	3	3	5	0
0	Intragenic	NZ_CP012687.1	RSUY_RS00955	223279	226228	-1	WP_003262665.1	glycine dehydrogenase (aminomethyl-transferring)	ENOG4105CBI	E	The glycine cleavage system catalyzes the degradation of glycine. The P protein binds the alpha-amino group of glycine through its pyridoxal phosphate cofactor	223891	2337	CGAGATCGGCAGGATCGACGCGGAGCCGAACGGGGCGGCCG	NC_003295.1	RS_RS16510	3547559	3550508	1	WP_011003179.1	glycine dehydrogenase	ENOG4105CBI	E	The glycine cleavage system catalyzes the degradation of glycine. The P protein binds the alpha-amino group of glycine through its pyridoxal phosphate cofactor	3549897	2338	CGAGATCGGCAGGATCGACGCGGAGCCGAACGGGGCCGCCG	40	11	7	8	0	0	0	0	0	0	0	0	0	0	0	0	0	0	0	0	0	0
0	Intragenic	NZ_CP012687.1	RSUY_RS00955	223279	226228	-1	WP_003262665.1	glycine dehydrogenase (aminomethyl-transferring)	ENOG4105CBI	E	The glycine cleavage system catalyzes the degradation of glycine. The P protein binds the alpha-amino group of glycine through its pyridoxal phosphate cofactor	223982	2246	GGCAGGAACGGCGCGAGGTGCGCGCCCACCGCCACCGGGCC	NC_003295.1	RS_RS16510	3547559	3550508	1	WP_011003179.1	glycine dehydrogenase	ENOG4105CBI	E	The glycine cleavage system catalyzes the degradation of glycine. The P protein binds the alpha-amino group of glycine through its pyridoxal phosphate cofactor	3549806	2247	GGCAGGAACGGCGCGAGGTGCGCGCCCACCGCCACCGGGCC	41	11	11	7	0	0	0	0	0	0	0	0	0	0	0	0	0	0	0	0	0	0
0	Intragenic	NZ_CP012687.1	RSUY_RS00955	223279	226228	-1	WP_003262665.1	glycine dehydrogenase (aminomethyl-transferring)	ENOG4105CBI	E	The glycine cleavage system catalyzes the degradation of glycine. The P protein binds the alpha-amino group of glycine through its pyridoxal phosphate cofactor	225611	617	CCGATCGGCTGGGCGCGCGTGCGCACCACTTCCAGCGTCTG	NC_003295.1	RS_RS16510	3547559	3550508	1	WP_011003179.1	glycine dehydrogenase	ENOG4105CBI	E	The glycine cleavage system catalyzes the degradation of glycine. The P protein binds the alpha-amino group of glycine through its pyridoxal phosphate cofactor	3548177	618	CCGATCGGCTCGGCGCGCGTGCGCACCACGTCCAGCGTCTG	39	11	10	8	0	0	0	0	0	0	0	0	0	0	5	0	0	0	0	0	0	0
0	Intragenic	NZ_CP012687.1	RSUY_RS00965	226722	227850	-1	WP_039556013.1	glycine cleavage system protein T	ENOG4105D43	E	The glycine cleavage system catalyzes the degradation of glycine (By similarity)	226821	1029	GACCTGCACGTCGGTGCCGATGGCCACGTCCTTGGGCAGGC	NC_003295.1	RS_RS16500	3545938	3547066	1	WP_011003177.1	aminomethyltransferase	ENOG4105D43	E	The glycine cleavage system catalyzes the degradation of glycine (By similarity)	3546968	1030	GACCTGCACGTCCGCGCCGATGGCCACGTCCTTGGGCAGGC	39	11	10	11	0	0	0	1	1	0	1	0	0	0	0	0	8	0	8	0	0	0
0	Intragenic	NZ_CP012687.1	RSUY_RS00965	226722	227850	-1	WP_039556013.1	glycine cleavage system protein T	ENOG4105D43	E	The glycine cleavage system catalyzes the degradation of glycine (By similarity)	227497	353	CATTCGAGGTCGGTCGGCGCGGTGCCGGCATTGACCACCAG	NC_003295.1	RS_RS16500	3545938	3547066	1	WP_011003177.1	aminomethyltransferase	ENOG4105D43	E	The glycine cleavage system catalyzes the degradation of glycine (By similarity)	3546292	354	CACTCGATGTCGGTCGGCGCGGTGCCGGCGTTGACCACCAG	38	11	10	2	0	0	0	0	0	1	0	2	0	0	0	0	0	0	0	0	0	0
0	Intragenic	NZ_CP012687.1	RSUY_RS00965	226722	227850	-1	WP_039556013.1	glycine cleavage system protein T	ENOG4105D43	E	The glycine cleavage system catalyzes the degradation of glycine (By similarity)	227782	68	GCCCGCATGGTCGACTTTGGCGGCTGGGACATGCCGGTCAA	NC_003295.1	RS_RS16500	3545938	3547066	1	WP_011003177.1	aminomethyltransferase	ENOG4105D43	E	The glycine cleavage system catalyzes the degradation of glycine (By similarity)	3546007	69	GCCCGCATGGTCGACTTTGGCGGCTGGGACATGCCGGTCAA	41	11	11	11	0	0	0	0	0	0	0	0	0	0	0	0	0	0	0	0	0	0
0	Intragenic	NZ_CP012687.1	RSUY_RS00965	226722	227850	-1	WP_039556013.1	glycine cleavage system protein T	ENOG4105D43	E	The glycine cleavage system catalyzes the degradation of glycine (By similarity)	227842	8	GCATTGAGCGGCGTGTGTTGGAGCGTCATGGAATCTCTCGG	NC_003295.1	RS_RS16500	3545938	3547066	1	WP_011003177.1	aminomethyltransferase	ENOG4105D43	E	The glycine cleavage system catalyzes the degradation of glycine (By similarity)	3545947	9	GCATTGAGCGGCGTGTGTTGGAGCGTCATGGAATCTCTCGG	41	11	11	8	0	0	0	0	0	0	0	0	0	0	0	0	0	0	0	0	0	0
0	Intragenic	NZ_CP012687.1	RSUY_RS00985	231235	233353	1	WP_003263287.1	ATP-dependent DNA helicase Rep	ENOG4105C4R	L	Atp-dependent dna helicase	231561	326	CGTGCAGATCCTGCGCGCGGAGGCCGAGCACGTGGGCCTGA	NC_003295.1	RS_RS16480	3540394	3542512	-1	WP_011003173.1	ATP-dependent DNA helicase Rep	ENOG4105C4R	L	Atp-dependent dna helicase	3542187	325	CGTGCAGATCCTGCGCGCGGAGGCCGAGCACGTGGGCCTGA	41	11	8	10	0	0	0	0	0	0	0	0	0	0	0	0	0	0	0	5	2	0
0	Intragenic	NZ_CP012687.1	RSUY_RS00985	231235	233353	1	WP_003263287.1	ATP-dependent DNA helicase Rep	ENOG4105C4R	L	Atp-dependent dna helicase	232676	1441	GCGCGCGGCGCGGTCCGACAGCCGGACGATGAATTCGCAGA	NC_003295.1	RS_RS16480	3540394	3542512	-1	WP_011003173.1	ATP-dependent DNA helicase Rep	ENOG4105C4R	L	Atp-dependent dna helicase	3541072	1440	GCGCGCGGCGCGGTCCGACAGGCGGACGATGAATTCGCAGA	40	11	3	8	0	0	0	0	0	0	0	0	0	0	0	0	0	0	0	0	0	0
0	Intragenic	NZ_CP012687.1	RSUY_RS00985	231235	233353	1	WP_003263287.1	ATP-dependent DNA helicase Rep	ENOG4105C4R	L	Atp-dependent dna helicase	232688	1453	GCTGGCCGGCTCGCGCGCGGCGCGGTCCGACAGCCGGACGA	NC_003295.1	RS_RS16480	3540394	3542512	-1	WP_011003173.1	ATP-dependent DNA helicase Rep	ENOG4105C4R	L	Atp-dependent dna helicase	3541060	1452	GCTGGCCGGCTCGCGCGCGGCGCGGTCCGACAGGCGGACGA	40	8	8	7	0	0	0	0	0	0	0	0	0	0	0	0	0	0	0	0	0	0
0	Intragenic	NZ_CP012687.1	RSUY_RS01005	235473	236184	-1	WP_003263291.1	LuxR family transcriptional regulator	ENOG4105VJY	K	transcriptional regulator	235836	348	GCCATGCGCCGTCCAGCTCGAGCGCGCGACGCCGACGTTCA	NC_003295.1	RS_RS16470	3538746	3539457	1	WP_011003172.1	transcriptional activator protein SolR	ENOG4105VJY	K	transcriptional regulator	3539095	349	GCCGTGCGCCGTCCAGCTCGAGCGCGCGACGCCGATGTTCA	39	8	7	7	0	0	0	4	0	0	0	0	0	3	0	0	0	0	0	0	0	0
0	Intragenic	NZ_CP012687.1	RSUY_RS01015	237216	238314	-1	WP_054277965.1	ABC transporter permease	ENOG4108N3E	E	abc-type branched-chain amino acid transport systems- periplasmic component	237916	398	CAGACGTTATCGGCGGTGGAGGTGGCGCCCGACAGCGGCGC	NC_003295.1	RS_RS16460	3536623	3537721	1	WP_011003170.1	ABC transporter permease	ENOG4108N3E	E	abc-type branched-chain amino acid transport systems- periplasmic component	3537022	399	CAGACATTGCCTGCGCTGGAGGTGGCGCCCGACAGTGGCGC	35	8	8	4	0	0	0	0	0	0	0	0	0	1	0	2	0	0	0	1	0	0
0	Intragenic	NZ_CP012687.1	RSUY_RS01015	237216	238314	-1	WP_054277965.1	ABC transporter permease	ENOG4108N3E	E	abc-type branched-chain amino acid transport systems- periplasmic component	238057	257	ATCAGTTCGACGGCCTGCGGGACGGCCTCGGCCGCGTCGAC	NC_003295.1	RS_RS16460	3536623	3537721	1	WP_011003170.1	ABC transporter permease	ENOG4108N3E	E	abc-type branched-chain amino acid transport systems- periplasmic component	3536881	258	ATCAGCTCGACGGCCTGCGGGACGGCCTCGGCCACGTCGAC	39	8	8	7	0	0	0	0	0	4	0	0	0	0	0	0	0	0	0	3	0	0
0	Intragenic	NZ_CP012687.1	RSUY_RS01045	244892	246668	-1	WP_003263302.1	glyoxylate carboligase	ENOG41060W2	S	glyoxylate carboligase	245027	1641	TGATGGCCGAGCACGCGGTGCCGGTGGTGGTGGAGGTGATC	NC_003295.1	RS_RS16440	3530895	3532671	1	WP_011003166.1	glyoxylate carboligase	ENOG41060W2	S	glyoxylate carboligase	3532537	1642	TGATGGCCGAGCACTCGGTGCCGGTGGTGGTGGAGGTGATC	40	11	10	9	0	0	0	0	0	0	0	1	0	0	1	1	1	1	4	0	0	0
0	Intragenic	NZ_CP012687.1	RSUY_RS01045	244892	246668	-1	WP_003263302.1	glyoxylate carboligase	ENOG41060W2	S	glyoxylate carboligase	245366	1302	CACCACGTCGCTGTCCGGCGAGGCCACCTTCACGCCGATCG	NC_003295.1	RS_RS16440	3530895	3532671	1	WP_011003166.1	glyoxylate carboligase	ENOG41060W2	S	glyoxylate carboligase	3532198	1303	CACCACGTCGCTGCCGGGCGAGGCCACCTTCACGCCGATCG	39	11	9	8	0	0	0	0	0	0	1	0	0	0	0	0	0	1	0	4	0	0
0	Intragenic	NZ_CP012687.1	RSUY_RS01045	244892	246668	-1	WP_003263302.1	glyoxylate carboligase	ENOG41060W2	S	glyoxylate carboligase	245841	827	GCCTCGGACTTCGTGTTCGGCATCGGCAACCGCTGGGCCAA	NC_003295.1	RS_RS16440	3530895	3532671	1	WP_011003166.1	glyoxylate carboligase	ENOG41060W2	S	glyoxylate carboligase	3531723	828	GCCTCGGACTTCGTGTTCGGCATCGGCAACCGCTGGGCCAA	41	11	11	8	0	0	0	0	0	0	0	0	1	0	0	0	0	0	0	0	0	0
0	Intragenic	NZ_CP012687.1	RSUY_RS01065	248665	249253	-1	WP_003273947.1	hypothetical protein	ENOG4108ZK7	S	protein family UPF0029- Impact- N-terminal protein	249011	242	CCGTCCAGGTCGTGATGGCGCAGCACTTCGAGGATGGGCCG	NC_003295.1	RS_RS16420	3528310	3528898	1	WP_011003162.1	hypothetical protein	ENOG4108ZK7	S	protein family UPF0029- Impact- N-terminal protein	3528553	243	CCGTCCAGATCGTGATGGCGCAGCACTTCGAGGATGGGCCG	40	11	11	8	0	0	0	0	0	0	0	0	5	0	0	0	0	0	0	0	0	0
0	Intragenic	NZ_CP012687.1	RSUY_RS01070	249260	249950	-1	WP_003273946.1	GntR family transcriptional regulator	ENOG4108IVP	K	GntR family transcriptional regulator	249793	157	CCTTGGCCAGCATCAGCAGCGCCGCGCGGATCTTGGTGCGG	NC_003295.1	RS_RS16415	3527613	3528303	1	WP_011003161.1	GntR family transcriptional regulator	ENOG4108IVP	K	GntR family transcriptional regulator	3527771	158	CCTTGGCCAGCATCAGCAGCGCCGCGCGGATCTTGGTGCGG	41	11	11	11	0	0	0	0	0	0	0	0	0	0	0	0	0	1	0	0	0	0
0	Intragenic	NZ_CP012687.1	RSUY_RS01090	253204	254479	1	WP_003263315.1	peptidase M20	ENOG4107S4Q	E	Acetylornithine deacetylase or Succinyl-diaminopimelate desuccinylase	253597	393	GAACACGGACCCACCATGTTCGGCCGCGGCGTGGCGGTCTC	NC_003295.1	RS_RS16395	3523085	3524360	-1	WP_011003158.1	peptidase M20	ENOG4107S4Q	E	Acetylornithine deacetylase or Succinyl-diaminopimelate desuccinylase	3523968	392	GAGCACGGCCCGACCATGTTCGGCCGCGGCGTGGCGGTTTC	37	11	10	2	0	0	0	0	0	0	0	0	0	0	0	0	0	0	0	0	0	0
0	Intragenic	NZ_CP012687.1	RSUY_RS01090	253204	254479	1	WP_003263315.1	peptidase M20	ENOG4107S4Q	E	Acetylornithine deacetylase or Succinyl-diaminopimelate desuccinylase	253968	764	CTATCGCACCGAACTGGCGACGCGGACGTCCGCCGTGCCGG	NC_003295.1	RS_RS16395	3523085	3524360	-1	WP_011003158.1	peptidase M20	ENOG4107S4Q	E	Acetylornithine deacetylase or Succinyl-diaminopimelate desuccinylase	3523597	763	CTACCGCGCCGAACTGGCGACGCGGACGTCCGCCGTGCCGG	39	9	9	8	0	0	0	6	0	0	0	1	0	0	0	0	0	0	0	0	0	0
0	Intragenic	NZ_CP012687.1	RSUY_RS01095	254501	254981	-1	WP_003273940.1	type III effector protein				254973	8	CATCTGCCCGACATGAAACGCATCGACGTCCACGCCATCCC	NC_003295.1	RS_RS16390	3522616	3523081	1	WP_011003157.1	hypothetical protein				3522625	9	CATCCGCCCGACATGAAACGAATCGACGTCCACGCCATCCC	39	8	4	8	0	0	0	0	1	0	0	0	0	0	0	0	0	0	0	0	0	0
0	Intragenic	NZ_CP012687.1	RSUY_RS01105	255748	256018	-1	WP_003263319.1	hypothetical protein				255844	174	CGCCACCGCGGTCGAGACCGCTGTGACCTTCATGACTTCCG	NC_003295.1	RS_RS16380	3521584	3521854	1	WP_011003155.1	hypothetical protein				3521759	175	CGCCACCGCGGTCGAGACCGCAGTGACCTTCATGACTTCCG	40	11	3	9	0	0	0	0	0	0	1	0	1	0	0	0	1	0	0	1	0	0
0	Intragenic	NZ_CP012687.1	RSUY_RS01110	256292	256997	-1	WP_003263320.1	hypothetical protein	ENOG4108MHW	S	exonuclease rnase t and DNA polymerase iii	256653	344	GAGGCGCCCGAGGCGGCGCTGCCGCGCTACGTGGAATGGGT	NC_003295.1	RS_RS16375	3520629	3521310	1	WP_011003154.1	exonuclease	ENOG4108MHW	S	exonuclease rnase t and DNA polymerase iii	3520950	321	GAGGCGCCCGAGGCGGCGCTGCCGCGCTACGTGGAATGGGT	41	11	8	9	0	0	0	1	0	0	0	0	1	0	1	0	0	1	0	0	0	1
0	Intragenic	NZ_CP012687.1	RSUY_RS01145	261259	262555	1	WP_003263329.1	flavocytochrome C sulfide dehydrogenase	ENOG4107S7U	C	Sulfide dehydrogenase	262336	1077	GTGGTGGCGATGCTGGCCGGCCGCGCGCCCGATCCGTCGCC	NC_003295.1	RS_RS16340	3515106	3516402	-1	WP_011003147.1	flavocytochrome C sulfide dehydrogenase	ENOG4107S7U	C	Sulfide dehydrogenase	3515326	1076	GTGGTGGCGCTGCTGGCCGGCCGCGCGCCCGATCCGTCGCC	40	11	9	7	0	0	0	0	0	0	0	0	1	4	0	0	0	0	1	0	0	1
0	Intragenic	NZ_CP012687.1	RSUY_RS01150	262684	263581	1	WP_039557562.1	acetylserine transporter	ENOG4108I4Q	S	)-transporter	263402	718	CGGCGCGACCTGGCTGGCGGCGTAGCGCGCCAGCAGCCGGC	NC_003295.1	RS_RS16335	3514082	3514979	-1	WP_019717202.1	O-acetylserine/cysteine exporter	ENOG4108I4Q	S	)-transporter	3514262	717	GGGCGCGACCTGGCTGGCGGCGTAGCGCGCCAGCAGCCGGC	40	11	8	2	0	0	0	0	0	0	0	0	0	0	0	0	0	0	0	0	0	0
0	Intragenic	NZ_CP012687.1	RSUY_RS01190	267386	269108	1	WP_020957530.1	thiosulfohydrolase SoxB	ENOG4107RMC	F	5'-Nucleotidase domain protein	268959	1573	GCCGGTGTGGCGGGCTTCGGCGGAGACGGCGGCCCAGCCGG	NC_003295.1	RS_RS16295	3508551	3510270	-1	WP_011003138.1	thiosulfohydrolase SoxB	ENOG4107RMC	F	5'-Nucleotidase domain protein	3508701	1569	GGCGGTGCGGCGGGCTTCGGCGGAGACGGCGGCCCAGCCGG	39	10	8	3	0	0	0	0	0	0	0	0	0	0	0	0	0	0	0	0	0	0
0	Intragenic	NZ_CP012687.1	RSUY_RS01210	271947	273225	1	WP_039558205.1	NAD(FAD)-utilizing dehydrogenase	ENOG4105N0C	S	hi0933 family	272327	380	GTGGCTGCATCGGCTGCGCGAGGCCGGCGTGAAGTTGCAGA	NC_003295.1	RS_RS15870	3412686	3413964	1	WP_011003047.1	NAD(FAD)-utilizing dehydrogenase	ENOG4105N0C	S	hi0933 family	3413066	380	GTGGCTGCATCGGCTGCGCGAGGCCGGCGTGAAGTTGCATA	40	11	9	3	0	0	0	0	0	0	0	0	0	0	0	0	0	0	0	3	0	0
0	Intragenic	NZ_CP012687.1	RSUY_RS01215	273265	274408	-1	WP_039558203.1	methylase	ENOG41067GB	J	Methyltransferase	273576	832	CAATCCGCCGTGGCTTCCGGCACGGCCAAGCTCGCCGATCG	NC_003295.1	RS_RS15875	3414004	3415135	-1	WP_011003048.1	methylase	ENOG41067GB	J	Methyltransferase	3414315	820	CAATCCGCCGTGGCTTCCGGCACGGCCAAGCTCGCCGATCG	41	10	8	8	0	0	0	0	0	0	0	0	0	1	0	0	0	0	0	0	0	0
0	Intragenic	NZ_CP012687.1	RSUY_RS01215	273265	274408	-1	WP_039558203.1	methylase	ENOG41067GB	J	Methyltransferase	273809	599	TCGAATGCCAGCGCTTGCGACGGCAAAGGCGCGTTCGCGAC	NC_003295.1	RS_RS15875	3414004	3415135	-1	WP_011003048.1	methylase	ENOG41067GB	J	Methyltransferase	3414548	587	TCGAACGCCAGTGCTTGCGACGGCAGGGGCGCTTTCGCGAC	36	8	7	8	0	0	0	0	0	4	0	0	0	0	0	5	0	0	0	0	0	0
0	Intragenic	NZ_CP012687.1	RSUY_RS01215	273265	274408	-1	WP_039558203.1	methylase	ENOG41067GB	J	Methyltransferase	273901	507	AATGTGCGCACCGCCCAGCGCTGGAATGTCGACCCCCTTCT	NC_003295.1	RS_RS15875	3414004	3415135	-1	WP_011003048.1	methylase	ENOG41067GB	J	Methyltransferase	3414640	495	AATGCGCGCGCCGCCCAGCGCTGGAATATCGACCCCCTTCT	38	9	3	9	0	0	0	0	1	0	1	1	0	5	0	0	0	0	0	0	0	0
0	Intragenic	NZ_CP012687.1	RSUY_RS01220	274749	276681	-1	WP_003266073.1	sensor histidine kinase	ENOG4108WP1	T	Histidine kinase	274912	1769	CGGGTCACCATCGTCGACAACGGCCAGGGCTTCGATCTGGA	NC_003295.1	RS_RS15880	3415461	3417393	-1	WP_043876677.1	histidine kinase	ENOG4108WP1	T	Histidine kinase	3415624	1769	CTGGTCAGCATCGTAGACAACGGCCGGGGCTTCGATGTCGA	35	6	5	3	0	0	0	0	0	0	0	1	0	0	0	0	0	0	0	0	0	0
0	Intragenic	NZ_CP012687.1	RSUY_RS01225	276762	277461	-1	WP_003266074.1	DNA-binding response regulator	ENOG4105GZT	T	Two component transcriptional regulator- LuxR family	276847	614	TTCACGGTGCGGACCTTCGTGCGGCGCATCTACAGCAAGCT	NC_003295.1	RS_RS15885	3417458	3418154	-1	WP_011003050.1	DNA-binding response regulator	ENOG41090BI	T	Two component transcriptional regulator- LuxR family	3417543	611	TTCACGGTGCGGACCTTCGTGCGGCGCATCTACAGCAAGCT	41	8	8	8	0	0	0	0	0	0	0	0	0	0	0	0	0	0	0	0	0	0
0	Intragenic	NZ_CP012687.1	RSUY_RS01230	277623	280674	1	WP_003266075.1	hemagglutinin	ENOG410811R	MU	outer membrane autotransporter barrel domain protein	279953	2330	TGCGGACCGCGAGATCAACGACCGCTGGCGCGCCGGCGGCG	NC_003295.1	RS_RS15890	3418318	3421357	1	WP_011003051.1	hemagglutinin	ENOG410811R	MU	outer membrane autotransporter barrel domain protein	3420636	2318	CGCGGACCGTGAGATCAACGACCGCTGGCGCGCCGGCGGCG	39	8	8	3	0	0	0	0	0	0	0	0	0	0	0	0	0	0	0	0	0	0
0	Intragenic	NZ_CP012687.1	RSUY_RS01235	280845	282948	1	WP_003266076.1	hypothetical protein	ENOG4107RDJ	O	Sulfotransferase	281455	610	GATGGCGTGCTGGGCCGCGGCGGCCGCTTCGTCGTAGCGGC	NC_003295.1	RS_RS15895	3421519	3423622	1	WP_011003052.1	hypothetical protein	ENOG4107RDJ	O	Sulfotransferase	3422129	610	GATGGCGTGCTGGGCAGCGGCGGCCGCTTCGTCGTGGCGGC	39	8	7	8	0	0	0	0	0	0	0	0	0	0	0	0	0	0	0	1	0	0
0	Intragenic	NZ_CP012687.1	RSUY_RS01235	280845	282948	1	WP_003266076.1	hypothetical protein	ENOG4107RDJ	O	Sulfotransferase	281538	693	CGCAGGGCGGCTTCATGGCGGTGGCGGCCGATTTCCGCCTC	NC_003295.1	RS_RS15895	3421519	3423622	1	WP_011003052.1	hypothetical protein	ENOG4107RDJ	O	Sulfotransferase	3422212	693	CGTAGGGCGGCCTCATGGCGGTGGCGGCCCATTTCCGCCTC	38	8	7	0	0	0	0	0	0	0	0	0	0	0	0	0	0	0	0	0	0	0
0	Intragenic	NZ_CP012687.1	RSUY_RS01235	280845	282948	1	WP_003266076.1	hypothetical protein	ENOG4107RDJ	O	Sulfotransferase	282411	1566	AGATACGCCTGCCCGAGCTGCCGGAACAGCGCGCCGCGCGC	NC_003295.1	RS_RS15895	3421519	3423622	1	WP_011003052.1	hypothetical protein	ENOG4107RDJ	O	Sulfotransferase	3423085	1566	AGATACGCCTGTCCGAGCTGCCGGAACAGCGCGCCGCGCGC	40	8	8	8	0	0	0	0	0	0	0	0	0	0	0	4	0	0	0	0	0	0
0	Intragenic	NZ_CP012687.1	RSUY_RS01240	282947	284108	1	WP_039558209.1	glycosyl transferase family 8	ENOG4105RQ9	S	TPR repeat-containing protein	282956	9	CGACGCCCCATGATGTCCGGCGCGCTGTCGGCAATCCAGGC	NC_003295.1	RS_RS15900	3423621	3424782	1	WP_043876767.1	glycosyl transferase family 8	ENOG4105RQ9	S	TPR repeat-containing protein	3423630	9	CGAGGCGCCATGATGTCCGGCGCGCTGTCCGCGGTCCAGGC	36	9	8	8	0	0	0	5	0	0	5	0	0	0	0	0	0	0	0	0	0	0
0	Intragenic	NZ_CP012687.1	RSUY_RS01240	282947	284108	1	WP_039558209.1	glycosyl transferase family 8	ENOG4105RQ9	S	TPR repeat-containing protein	282974	27	GGCGCGCTGTCGGCAATCCAGGCGATCGAGCACCAGGTCCG	NC_003295.1	RS_RS15900	3423621	3424782	1	WP_043876767.1	glycosyl transferase family 8	ENOG4105RQ9	S	TPR repeat-containing protein	3423648	27	GGCGCGCTGTCCGCGGTCCAGGCGATCGAGCACCAGGTCCG	38	8	8	7	0	0	0	0	0	3	0	0	0	0	0	4	0	0	4	4	0	0
0	Intragenic	NZ_CP012687.1	RSUY_RS01245	284120	285023	1	WP_003266078.1	alpha/beta hydrolase	ENOG4108Q56	S		284443	323	CGGCTTGGCGCTGGCGGCCGCGGACCCGGCGCCGAACGTCG	NC_003295.1	RS_RS15905	3424794	3425697	1	WP_011003054.1	esterase	ENOG4108Q56	S		3425117	323	CGGCTTGGCGCTGGCGGCCGCGGACCCGGCCCCGAACGTCG	40	8	5	8	0	0	0	0	4	0	0	0	0	0	0	0	0	0	0	0	3	0
0	Intragenic	NZ_CP012687.1	RSUY_RS01245	284120	285023	1	WP_003266078.1	alpha/beta hydrolase	ENOG4108Q56	S		284693	573	AGATTGCCCGCGACCGTGCGGATCGACGCGACGTCGGTACG	NC_003295.1	RS_RS15905	3424794	3425697	1	WP_011003054.1	esterase	ENOG4108Q56	S		3425367	573	AGATTGCCCGCTACCGTGCGGATCGACGCGACGTCTGTGCG	38	9	8	4	0	0	0	0	0	0	0	0	0	0	0	1	0	0	0	0	0	0
0	Intragenic	NZ_CP012687.1	RSUY_RS01255	285812	286757	-1	WP_003265732.1	hypothetical protein	ENOG4108EJ6	T	Inherit from COG: Guanylate Cyclase	285969	788	GCGCGCGTGTTTGGTTCGCTCGGGGATCAAGAGCAGACCTT	NC_003295.1	RS_RS15915	3426450	3427341	-1	WP_011003056.1	hypothetical protein	ENOG4108EJ6	T	Inherit from COG: Guanylate Cyclase	3426607	734	GCGAAAGTGTTTGGTTCGCTCGGGGACAAAGAGCAGACCTT	36	7	7	3	0	0	0	0	0	0	0	0	0	0	0	0	0	0	0	0	0	0
0	Intragenic	NZ_CP012687.1	RSUY_RS01305	302341	302680	-1	WP_003278182.1	hypothetical protein	ENOG41074R7	S	Protein of unknown function (DUF1484)	302396	284	TCCAGCTCCAGCTTGAGCGGGAGCAGCAGGCTGTGCAGGCA	NC_003295.1	RS_RS16105	3475343	3475682	-1	WP_011003103.1	hypothetical protein	ENOG41074R7	S	Protein of unknown function (DUF1484)	3475398	284	TCCAGTTCGAGCTTGAGCGGCGCCAGCAGGCAATGCAGGCA	34	7	3	6	0	0	0	0	0	3	0	0	3	2	0	1	0	0	0	0	0	0
0	Intragenic	NZ_CP012687.1	RSUY_RS01475	357611	359768	-1	WP_020957509.1	tryptophan 2-monooxygenase	ENOG4105I3V	E	amine oxidase	358055	1713	CGTCCGGAACATGTCGGACGCGGTTCCGTTGCTGGTCGGCG	NC_003295.1	RS_RS15830	3401818	3403942	1	WP_011003040.1	tryptophan 2-monooxygenase oxidoreductase	ENOG4105I3V	E	amine oxidase	3403511	1693	CGTCCTGAACATGGCGGTCGCGGTTCCGTCGCTCGTCGGCG	36	8	3	8	0	0	0	0	1	1	0	0	0	0	0	0	0	4	0	0	0	5
0	Intragenic	NZ_CP012687.1	RSUY_RS01475	357611	359768	-1	WP_020957509.1	tryptophan 2-monooxygenase	ENOG4105I3V	E	amine oxidase	358084	1684	TGCTGGTCGGCGGATTCTGCGGGTAGTAGCCGAAATCGGGC	NC_003295.1	RS_RS15830	3401818	3403942	1	WP_011003040.1	tryptophan 2-monooxygenase oxidoreductase	ENOG4105I3V	E	amine oxidase	3403482	1664	CGCTCGTCGGCGGATTCTGCGGGTAGTAGCCGAAGTTGTGC	36	8	8	3	0	0	0	0	0	0	0	0	0	0	0	0	0	0	0	0	0	0
0	Intragenic	NZ_CP012687.1	RSUY_RS01490	363520	363862	-1	WP_003273698.1	transcriptional regulator	ENOG4108BDM	K	HTH_XRE	363689	173	TACATCTCGTCGATCGAGCGCGGCATCGCCAACCCGTCGGT	NC_003295.1	RS_RS15820	3399262	3399604	1	WP_011003038.1	transcriptional regulator	ENOG4108BDM	K	HTH_XRE	3399436	174	TACATCTCATCGATCGAGCGCGGCATCGCCAACCCGTCGAT	39	8	8	3	0	0	0	0	0	0	0	0	0	0	0	0	0	0	0	0	0	0
0	Intragenic	NZ_CP012687.1	RSUY_RS01490	363520	363862	-1	WP_003273698.1	transcriptional regulator	ENOG4108BDM	K	HTH_XRE	363736	126	GTCGACATGTGCTTCGAAGGCGAGGGTTTCCTGCGACTTGT	NC_003295.1	RS_RS15820	3399262	3399604	1	WP_011003038.1	transcriptional regulator	ENOG4108BDM	K	HTH_XRE	3399389	127	GTCGACGAGCGCTTCGAAGGCGAGGGTTTCCTGCGACTTGT	38	8	8	8	0	0	0	0	0	0	4	5	0	4	0	0	0	0	0	0	0	0
0	Intragenic	NZ_CP012687.1	RSUY_RS01500	364446	365610	1	WP_039555926.1	amino acid-binding protein	ENOG41066Z3	E	extracellular ligand-binding receptor	365582	1136	CGGCGTGGTGGGGCGCGAGGGCCGGTTGTTCAATTCACTTA	NC_003295.1	RS_RS15810	3397524	3398673	-1	WP_011003036.1	amino acid-binding protein	ENOG41066Z3	E	extracellular ligand-binding receptor	3397541	1132	CGGCGTGGTCGGGCGGGAGGGCCAGCTGATGAATTAACAAT	31	4	4	4	0	0	0	0	0	0	0	1	0	0	0	0	0	0	1	0	0	0
0	Intragenic	NZ_CP012687.1	RSUY_RS01505	365729	366119	1	WP_003262016.1	hypothetical protein				365772	43	CTCCCAGTTATCGTCCAGCACGCGCGTTCTGATCAGGATGG	NC_003295.1	RS_RS15805	3397004	3397397	-1	WP_011003035.1	hypothetical protein				3397352	45	CTCCCAGTTATCGTCGAGCACGCGCGTTCTGATCAGGATGG	40	8	8	7	0	0	0	0	0	0	0	0	0	0	0	0	0	0	0	4	0	0
0	Intragenic	NZ_CP012687.1	RSUY_RS01505	365729	366119	1	WP_003262016.1	hypothetical protein				365794	65	GGGTATCCGCCTCGAAAATCCGCTCCCAGTTATCGTCCAGC	NC_003295.1	RS_RS15805	3397004	3397397	-1	WP_011003035.1	hypothetical protein				3397330	67	GGGTATCCGCCTCGAAAATCCGCTCCCAGTTATCGTCGAGC	40	8	8	8	0	0	0	0	0	0	0	0	0	0	1	0	0	0	0	0	0	0
0	Intragenic	NZ_CP012687.1	RSUY_RS01510	366458	367364	1	WP_003262017.1	hypothetical protein	ENOG410693N	S		367170	712	CCGATGGGCCCTGGCCAGCGCGCGCGCCCGGGCGACGAGAC	NC_003295.1	RS_RS15795	3394279	3395185	-1	WP_011003034.1	hypothetical protein	ENOG410693N	S		3394474	711	GCGATGTGCCCGGGCCAGCGCGCGCGCCCGGGCCACCAGGC	35	9	9	2	0	0	0	0	0	0	0	0	0	0	0	0	0	0	0	0	0	0
0	Intragenic	NZ_CP012687.1	RSUY_RS01535	371918	372398	-1	WP_003262022.1	MarR family transcriptional regulator	ENOG4108JVS	K	Transcriptional regulator- MarR family	372099	299	AAGAAAAACATCGTCAAGCGCGCCCCCAGCGACGCCGACCG	NC_003295.1	RS_RS15770	3389045	3389525	1	WP_011003029.1	MarR family transcriptional regulator	ENOG4108JVS	K	Transcriptional regulator- MarR family	3389345	300	AAGAAGAACATCGTCAAGCGCGCGCCCAGCGATGCGGACCG	37	11	11	10	0	0	0	0	0	4	0	0	0	0	0	0	0	0	1	0	0	0
0	Intragenic	NZ_CP012687.1	RSUY_RS01540	372668	373457	1	WP_039555902.1	oxidoreductase	ENOG4105EWI	S	Short-chain dehydrogenase reductase Sdr	373349	681	AGGCTGGCGACTTCCTGCGGCGTGGCAAAGCGCTTGATCAG	NC_003295.1	RS_RS15765	3387987	3388776	-1	WP_011003028.1	oxidoreductase	ENOG4105EWI	S	Short-chain dehydrogenase reductase Sdr	3388096	680	AGGCTGGCGACCTCCTGCGGCGTGGCGAAGCGCTTGATCAG	39	10	9	8	0	0	0	0	0	0	0	0	0	0	0	4	0	0	0	0	0	0
0	Intragenic	NZ_CP012687.1	RSUY_RS01550	376916	378902	1	WP_003262026.1	methyl-accepting chemotaxis protein	ENOG4107VUX	S	MA	378321	1405	GGACTGCACCATGTCGTGCGCGTGCTGGGCGCTATCGGCAT	NC_003295.1	RS_RS15755	3382587	3384573	-1	WP_011003026.1	chemotaxis protein	ENOG4107VUX	S	MA	3383169	1404	GGACTGCACCATGTCGTGCGCATGCTGAGCGCTGTCGGCGT	37	11	2	6	0	0	0	1	0	0	0	0	0	0	0	0	0	0	0	0	0	0
0	Intragenic	NZ_CP012687.1	RSUY_RS01560	379947	381198	-1	WP_039555904.1	MFS transporter	ENOG4108X5V	G	major facilitator superfamily	380987	211	GCCAGCGATCCAGCGTGCGGCCCACCAGGAATGAGCACAGC	NC_003295.1	RS_RS15745	3380290	3381544	1	WP_043876675.1	MFS transporter	ENOG4108X5V	G	major facilitator superfamily	3380502	212	GCCAGCGCTCCAGCGTGCGGCCCACCAGGAACGAGCACAGC	39	10	9	9	0	0	0	0	0	3	0	6	0	0	0	0	0	1	0	2	0	0
0	Intragenic	NZ_CP012687.1	RSUY_RS01575	382699	383695	-1	WP_003262033.1	lactate dehydrogenase	ENOG4105C5I	C	Dehydrogenase	383040	655	CACGCACCACCTGATCGACGCCGGCGTGCTCGACAGCATGA	NC_003295.1	RS_RS15730	3377743	3378739	1	WP_020832947.1	lactate dehydrogenase	ENOG4105C5I	C	Dehydrogenase	3378399	656	CACGCACCACCTGATCGACGCCGGCGCACTCGCCAGCATGA	38	11	10	9	0	0	0	1	0	0	1	0	0	0	0	0	0	0	0	0	0	0
0	Intragenic	NZ_CP012687.1	RSUY_RS01580	383756	384782	-1	WP_003262034.1	zinc-dependent alcohol dehydrogenase	ENOG4106SX7	C	Alcohol dehydrogenase GroES-like domain	384417	365	ACCGGCTACTCCGTCAACGGCGGCTATGCCGAATACGTACT	NC_003295.1	RS_RS15725	3376653	3377679	1	WP_011003020.1	zinc-dependent alcohol dehydrogenase	ENOG4106SX7	C	Alcohol dehydrogenase GroES-like domain	3377019	366	ACTGGCTACTCCGTCAACGGCGGCTACGCCGAATACGTGCT	38	8	8	0	0	0	0	0	0	0	0	0	0	0	0	0	0	0	0	0	0	0
0	Intragenic	NZ_CP012687.1	RSUY_RS01595	388628	390023	1	WP_003262038.1	ethanolamine ammonia lyase large subunit	ENOG4105CPD	E	ethanolamine ammonia-lyase	389195	567	ATGTACGGCAGCGGCGATGCGGTGATCGGCGTCAATCCGGT	NC_003295.1	RS_RS15710	3371423	3372818	-1	WP_011003017.1	ethanolamine ammonia lyase large subunit	ENOG4105CPD	E	ethanolamine ammonia-lyase	3372252	566	ATGTACGGCAGCGGCGATGCGGTGATCGGCGTCAATCCGGT	41	8	8	8	0	0	0	0	0	0	0	0	0	0	0	0	0	0	0	0	0	0
0	Intragenic	NZ_CP012687.1	RSUY_RS01600	390031	390844	1	WP_003262039.1	ethanolamine ammonia-lyase small subunit	ENOG4107FQ9	E	ethanolamine ammonia-lyase	390482	451	TGGTCGACGGCATGCGCGCACAGGGTTGGTCGATGGCGCCC	NC_003295.1	RS_RS15705	3370602	3371415	-1	WP_011003016.1	ethanolamine ammonia-lyase light chain	ENOG4107FQ9	E	ethanolamine ammonia-lyase	3370965	450	TGGCCGAGGGCGTACGCGCGCAGGGCTGGTCGATGGCGCCT	34	8	3	2	0	0	0	0	0	0	0	0	0	0	0	0	0	0	0	0	0	0
0	Intragenic	NZ_CP012687.1	RSUY_RS01610	392415	395991	-1	WP_039555908.1	indolepyruvate ferredoxin oxidoreductase	ENOG4105BZI	C	indolepyruvate ferredoxin oxidoreductase	393730	2261	GTGCTGGTGACCGGCGTGGGCGGCACCGGCGTGGTGACCAT	NC_003295.1	RS_RS15680	3361404	3364968	1	WP_011003013.1	MFS transporter	ENOG4105BZI	C	indolepyruvate ferredoxin oxidoreductase	3363654	2250	GTGCTGGTGACCGGCGTGGGCGGCACCGGCGTGGTGACCAT	41	11	11	9	0	0	0	0	0	0	0	0	0	0	0	0	0	0	0	0	0	0
0	Intragenic	NZ_CP012687.1	RSUY_RS01610	392415	395991	-1	WP_039555908.1	indolepyruvate ferredoxin oxidoreductase	ENOG4105BZI	C	indolepyruvate ferredoxin oxidoreductase	393857	2134	CTTCTGCCCGAGCTTCGTCACGGCCGAGGGCGCGCAGGTGC	NC_003295.1	RS_RS15680	3361404	3364968	1	WP_011003013.1	MFS transporter	ENOG4105BZI	C	indolepyruvate ferredoxin oxidoreductase	3363527	2123	CTTCTGCCCGAGCTTCGTGACGGCCGAAGGCGCGCAGGTGC	39	11	7	11	0	0	0	0	0	0	0	0	0	1	0	0	0	0	0	1	0	0
0	Intragenic	NZ_CP012687.1	RSUY_RS01610	392415	395991	-1	WP_039555908.1	indolepyruvate ferredoxin oxidoreductase	ENOG4105BZI	C	indolepyruvate ferredoxin oxidoreductase	394511	1480	GGACCGCAGCACCAACACCTTCAGCCAGATGGGCGGCGAAG	NC_003295.1	RS_RS15680	3361404	3364968	1	WP_011003013.1	MFS transporter	ENOG4105BZI	C	indolepyruvate ferredoxin oxidoreductase	3362885	1481	GGACCGCAGCACCAACACCTTCAGCCAGATGGGCGGCGAAG	41	11	11	10	0	0	0	1	0	0	0	2	0	0	0	0	0	2	0	0	0	0
0	Intragenic	NZ_CP012687.1	RSUY_RS01610	392415	395991	-1	WP_039555908.1	indolepyruvate ferredoxin oxidoreductase	ENOG4105BZI	C	indolepyruvate ferredoxin oxidoreductase	395461	530	CACGTCTTCAAGGCGGCCGGCATTCCGGTGCTGTACCCGTC	NC_003295.1	RS_RS15680	3361404	3364968	1	WP_011003013.1	MFS transporter	ENOG4105BZI	C	indolepyruvate ferredoxin oxidoreductase	3361935	531	CACGTGTTCAAGGCGGCCGGCATTCCGGTGCTGTATCCGTC	39	11	11	11	0	0	0	0	0	7	0	0	0	0	0	0	0	0	0	0	0	0
0	Intragenic	NZ_CP012687.1	RSUY_RS01615	396467	397157	-1	WP_003262044.1	hypothetical protein	ENOG4107XHF	S	Flavin-nucleotide-binding protein	396747	410	GTCGACTTCATCGCCCCCGGCCGCGCGCGCGAGGTCCGCCC	NC_003295.1	RS_RS15670	3360085	3360769	1	WP_011003011.1	hypothetical protein	ENOG4107XHF	S	Flavin-nucleotide-binding protein	3360496	411	GTCGACTTCATCGCCCCCGGCCGCGTGCGCGAGGTCCGCCC	40	7	5	7	0	0	0	0	0	0	0	0	0	0	0	2	0	0	0	0	0	0
0	Intragenic	NZ_CP012687.1	RSUY_RS01620	397252	398719	1	WP_003262046.1	DNA-binding protein				397871	619	CCAGGCGGTGTCGCCGGCGTCGGCCAGGGTGCGGGCGCACA	NC_003295.1	RS_RS15665	3358522	3359989	-1	WP_011003010.1	DNA-binding protein				3359371	618	CCAGGCGGTGTCATCGGCATCGGCCAGGGTGCGGGCGCACA	38	11	7	11	0	0	0	1	0	0	0	1	0	0	0	0	7	7	0	2	0	0
0	Intragenic	NZ_CP012687.1	RSUY_RS01620	397252	398719	1	WP_003262046.1	DNA-binding protein				397913	661	TCGAAAACCCCGGCTACCTCGGCGCGCGCCACGCCTTCCAG	NC_003295.1	RS_RS15665	3358522	3359989	-1	WP_011003010.1	DNA-binding protein				3359329	660	TCGAAAACCCCGGCTACAGCGGCGCGCGCCACGCCTTCCAG	39	8	4	8	0	0	0	0	0	0	0	0	0	0	0	0	0	0	0	0	0	4
0	Intragenic	NZ_CP012687.1	RSUY_RS01625	398944	400231	-1	WP_003262050.1	hypothetical protein	ENOG4106AHM	S		399623	608	CGAAGATGGATAGCCGATCGGAAGAATGTCCCTTTTATCAG	NC_003295.1	RS_RS15660	3357072	3358359	1	WP_020371584.1	hypothetical protein	ENOG4106AHM	S		3357681	609	CGAAAATGGATACCCGATCGGAGCAGCGTCCCTTTTACCAG	34	2	2	2	0	0	0	0	0	0	0	0	0	0	0	0	0	0	0	0	0	0
0	Intragenic	NZ_CP012687.1	RSUY_RS01625	398944	400231	-1	WP_003262050.1	hypothetical protein	ENOG4106AHM	S		399624	607	CCTGATAAAAGGGACATTCTTCCGATCGGCTATCCATCTTC	NC_003295.1	RS_RS15660	3357072	3358359	1	WP_020371584.1	hypothetical protein	ENOG4106AHM	S		3357680	608	TCTGGTAAAAGGGACGCTGCTCCGATCGGGTATCCATTTTC	33	2	2	2	0	0	0	0	0	0	0	0	0	0	0	0	0	0	0	0	0	0
0	Intragenic	NZ_CP012687.1	RSUY_RS01650	406729	409159	-1	WP_003262056.1	type II secretion system protein GspD	ENOG4105GVR	U	general secretion pathway protein D	406781	2378	TACCCGCCGGAGGTGGGCGGCGCGAAGTTTTGCAGGCGCGG	NC_003295.1	RS_RS15640	3350184	3352602	1	WP_011003005.1	type II secretion system protein GspD	ENOG4105GVR	U	general secretion pathway protein D	3352551	2367	TACCCGCCCGAGGTGGGCGGCGCGAAGTTCTGCAGGCGCGG	39	11	8	8	0	0	0	0	0	0	0	0	5	0	0	0	0	0	1	0	0	0
0	Intragenic	NZ_CP012687.1	RSUY_RS01660	410047	410626	-1	WP_003262060.1	general secretion pathway protein GspM	ENOG4105Y3F	U	General secretion pathway- M protein	410239	387	CTGCACGCTCTCGCCGGACAGGGCCATGCGCGAAGCCTTCA	NC_003295.1	RS_RS15630	3348717	3349296	1	WP_011003003.1	general secretion pathway protein GspM	ENOG4105Y3F	U	General secretion pathway- M protein	3349105	388	CTGCACGCTCTCGCCGGACAGGGCCATGCGCGTGGCCTTCA	39	11	8	11	0	0	0	0	1	0	0	0	0	0	0	0	0	0	0	3	0	0
0	Intragenic	NZ_CP012687.1	RSUY_RS01670	412222	413284	-1	WP_003262064.1	general secretion pathway protein GspK	ENOG4108RQ7	U	type II secretion system protein k	412709	575	GAGGGCGCGCAGGGCGGACAGAGCGACAGCGGCGGTGGGGG	NC_003295.1	RS_RS15620	3346075	3347134	1	WP_011003001.1	general secretion pathway protein GspK	ENOG4108RQ7	U	type II secretion system protein k	3346651	576	GAAGGCGGGCAAGGAGGACAAGGCGACAGCGGCGGCGGTGG	33	4	2	0	0	0	0	0	0	0	0	0	0	0	0	0	0	0	0	0	0	0
0	Intragenic	NZ_CP012687.1	RSUY_RS01670	412222	413284	-1	WP_003262064.1	general secretion pathway protein GspK	ENOG4108RQ7	U	type II secretion system protein k	413100	184	TCAGCCGGGCCCAGTCGATGCCGGCGCGGGCGATCCAGGTG	NC_003295.1	RS_RS15620	3346075	3347134	1	WP_011003001.1	general secretion pathway protein GspK	ENOG4108RQ7	U	type II secretion system protein k	3346260	185	TCAGCCGGGCCCAGTCGATGCCGGCGCGGGCAATCCACGTG	39	11	11	10	0	0	0	0	2	0	0	1	0	0	0	0	0	0	0	0	0	0
0	Intragenic	NZ_CP012687.1	RSUY_RS01675	413285	414014	-1	WP_039555913.1	general secretion pathway protein GspJ	ENOG4105YEK	U	pathway protein J	413924	90	CAGCCCGCGCCAGGCCAGCACGGCCAGGATCGCCAGCAGCG	NC_003295.1	RS_RS15615	3345351	3346074	1	WP_011003000.1	general secretion pathway protein GspJ	ENOG4105YEK	U	pathway protein J	3345436	85	CAGCCCGCGCCAGGCCAGCACGGCCAGGATCGCCAGCAGCG	41	11	8	10	0	0	0	0	0	0	0	0	0	0	0	0	0	0	0	1	0	2
0	Intragenic	NZ_CP012687.1	RSUY_RS01680	413994	414393	-1	WP_003262067.1	type II secretion system protein GspI	ENOG4105RTW	U	General secretion pathway protein I	414056	337	GCCAGGCGAGGCGCACGGCGCGGCCGGCATCGGCATAGACG	NC_003295.1	RS_RS15610	3344963	3345371	1	WP_011002999.1	type II secretion system protein GspI	ENOG4105RTW	U	General secretion pathway protein I	3345310	347	GCCAGGCAAGGCGCACGGCACGGCCGGCATCGGCATAGACC	38	8	2	3	0	0	0	0	0	0	0	0	0	0	0	0	0	1	0	0	0	0
0	Intragenic	NZ_CP012687.1	RSUY_RS01685	414389	414887	-1	WP_039555916.1	type II secretion system protein GspH	ENOG41063UB	U	general secretion pathway protein h	414814	73	GCTGCTGGAACTGCTGGTCGTGGTGGTCATCATCGGCATCG	NC_003295.1	RS_RS15605	3344469	3344967	1	WP_011002998.1	type II secretion system protein GspH	ENOG41063UB	U	general secretion pathway protein h	3344543	74	GTTGCTGGAACTGCTGGTGGTGGTGGTCATCATCGGCATCG	39	11	7	3	0	0	0	0	0	0	0	0	0	1	0	0	0	0	0	0	0	0
0	Intragenic	NZ_CP012687.1	RSUY_RS01705	417088	418192	-1	WP_003262073.1	4-hydroxyphenylpyruvate dioxygenase	ENOG4105E6K	H	4-Hydroxyphenylpyruvate dioxygenase	418062	130	ACAGCGTCACGTTCTTGTGGCGGTGCTTCGCGACGGCGCTG	NC_003295.1	RS_RS15585	3341192	3342296	1	WP_011002994.1	4-hydroxyphenylpyruvate dioxygenase	ENOG4105E6K	H	4-Hydroxyphenylpyruvate dioxygenase	3341323	131	ACAGCGTCACGTTCTTGTGGCGGTGCTTCGCGATGGCGCTG	40	11	9	7	0	0	0	0	0	0	0	0	0	0	0	0	0	0	0	0	0	0
0	Intragenic	NZ_CP012687.1	RSUY_RS01720	419874	421869	1	WP_003262077.1	serine protease	ENOG4108I42	O	peptidase S8 and S53- subtilisin- kexin- sedolisin	420887	1013	CGTTTCTTACGTCAACAACAACGCGCGCTTTGCCGACCAGC	NC_003295.1	RS_RS15575	3338216	3340211	-1	WP_011002992.1	serine protease	ENOG4108I42	O	peptidase S8 and S53- subtilisin- kexin- sedolisin	3339199	1012	TGTCTCGTACATCAACAACAACGCGCGCTTTGCCGACCAGC	37	8	7	2	0	0	0	0	0	0	0	0	0	0	0	0	0	0	0	0	0	0
0	Intragenic	NZ_CP012687.1	RSUY_RS01720	419874	421869	1	WP_003262077.1	serine protease	ENOG4108I42	O	peptidase S8 and S53- subtilisin- kexin- sedolisin	421203	1329	ATTGCATGGGGGACGCTGCTGGGAACCGAGCCGGAGGCCAC	NC_003295.1	RS_RS15575	3338216	3340211	-1	WP_011002992.1	serine protease	ENOG4108I42	O	peptidase S8 and S53- subtilisin- kexin- sedolisin	3338883	1328	ATTGCATGGGGGACGCTGCTGGGAACCGAGCCGGAAGCCAC	40	8	8	8	0	0	0	0	0	1	0	0	0	0	0	0	0	0	0	0	0	0
0	Intragenic	NZ_CP012687.1	RSUY_RS01735	423151	423847	-1	WP_003262081.1	N-acetyltransferase GCN5	ENOG4108SYG	K	gCN5-related N-acetyltransferase	423815	32	GAACTGAGCAAGGCCATCGGCGTCGTCACCCAGGACGACAT	NC_003295.1	RS_RS15560	3336226	3336922	1	WP_011002989.1	N-acetyltransferase GCN5	ENOG4108SYG	K	gCN5-related N-acetyltransferase	3336259	33	GAACTGAGCAAGGCCATCGGCGTCGTCACCCAGGACGACAT	41	11	11	11	0	0	0	1	0	0	0	0	0	0	0	0	0	0	0	0	0	0
0	Intragenic	NZ_CP012687.1	RSUY_RS01745	424834	426733	1	WP_003262082.1	glutathione-regulated potassium-efflux system protein KefC	ENOG4107QXF	P	Sodium/hydrogen exchanger family	425180	346	CCCGAGCCCGGCCACCACGGCCGCGCGCCACGGGTGGCCAA	NC_003295.1	RS_RS15550	3333346	3335245	-1	WP_011002987.1	glutathione-regulated potassium-efflux system protein KefC	ENOG4107QXF	P	Sodium/hydrogen exchanger family	3334900	345	CCCGAGCCCCGCCACCACGGCCGCGCGCCATGGGTGGTCGA	37	10	9	5	0	0	0	1	0	0	0	0	0	1	0	0	0	0	0	0	0	0
0	Intragenic	NZ_CP012687.1	RSUY_RS01745	424834	426733	1	WP_003262082.1	glutathione-regulated potassium-efflux system protein KefC	ENOG4107QXF	P	Sodium/hydrogen exchanger family	425260	426	CCCGCCGTGCCGGCTGGCGTGCGCATCAGGTTGCGCTCGGC	NC_003295.1	RS_RS15550	3333346	3335245	-1	WP_011002987.1	glutathione-regulated potassium-efflux system protein KefC	ENOG4107QXF	P	Sodium/hydrogen exchanger family	3334820	425	CTCGCCGTGCCGGCCGGCGTGCGCATCAGGTTGCGCTCGGC	39	11	8	3	0	0	0	0	0	0	0	0	0	0	0	0	0	0	1	0	0	0
0	Intragenic	NZ_CP012687.1	RSUY_RS01765	427761	428556	-1	WP_003262084.1	DNA repair protein	ENOG4108UZM	S	Protein of unknown function	428417	139	GCTGGCCGACGTCGACGGCGCGTCCATGGCACGCTCCGGCT	NC_003295.1	RS_RS15540	3331562	3332357	1	WP_011002985.1	DNA repair protein	ENOG4108UZM	S	Protein of unknown function	3331702	140	GCTGGCCGACGTCGACGGCGTTGCCATGGCGCGCTCCGGTT	36	11	3	4	0	0	0	0	0	0	0	0	0	0	0	0	0	0	0	0	0	0
0	Intragenic	NZ_CP012687.1	RSUY_RS01820	438608	439436	1	WP_003263244.1	MerR family transcriptional regulator	ENOG4106169	K	merR family transcriptional Regulator	438690	82	TCACCATCGATGAACTCGCGCGCGCGGCCGATACCACTGTC	NC_003295.1	RS_RS15465	3318475	3319297	-1	WP_043876670.1	MerR family transcriptional regulator	ENOG4106169	K	merR family transcriptional Regulator	3319216	81	TCACCATCGATGAACTGGCGCGCGCGGCCGCCACCACTGTC	38	10	4	10	0	0	0	0	0	0	0	0	0	0	1	0	0	0	0	0	6	0
0	Intragenic	NZ_CP012687.1	RSUY_RS01820	438608	439436	1	WP_003263244.1	MerR family transcriptional regulator	ENOG4106169	K	merR family transcriptional Regulator	438692	84	ACCATCGATGAACTCGCGCGCGCGGCCGATACCACTGTCCG	NC_003295.1	RS_RS15465	3318475	3319297	-1	WP_043876670.1	MerR family transcriptional regulator	ENOG4106169	K	merR family transcriptional Regulator	3319214	83	ACCATCGATGAACTGGCGCGCGCGGCCGCCACCACTGTCCG	38	10	9	10	0	0	0	0	0	0	0	0	1	0	0	0	0	0	6	0	0	0
0	Intragenic	NZ_CP012687.1	RSUY_RS01820	438608	439436	1	WP_003263244.1	MerR family transcriptional regulator	ENOG4106169	K	merR family transcriptional Regulator	438765	157	TCGATCCGCCCGAGCGGCGCGGCCGCGTCGGCATCTACACG	NC_003295.1	RS_RS15465	3318475	3319297	-1	WP_043876670.1	MerR family transcriptional regulator	ENOG4106169	K	merR family transcriptional Regulator	3319141	156	TCGACCCGCCCGAGCGGCGCGGCCGCGTCGGCATTTATACG	38	10	9	10	0	0	0	0	7	0	0	0	0	0	1	0	0	0	0	0	1	0
0	Intragenic	NZ_CP012687.1	RSUY_RS01820	438608	439436	1	WP_003263244.1	MerR family transcriptional regulator	ENOG4106169	K	merR family transcriptional Regulator	438988	380	CCTGGCGCGAGATCGAGCGCCCGAACAGCTTGGCCAGCGCC	NC_003295.1	RS_RS15465	3318475	3319297	-1	WP_043876670.1	MerR family transcriptional regulator	ENOG4106169	K	merR family transcriptional Regulator	3318918	379	CCTGGCGCGAGATCGAGCACCCGAACAGCTTGGCCAGCGCC	40	9	2	8	0	0	0	1	0	0	0	0	0	0	2	0	0	2	0	0	0	0
0	Intragenic	NZ_CP012687.1	RSUY_RS01845	444198	447201	-1	WP_003263249.1	hybrid sensor histidine kinase/response regulator	ENOG4108M36	T	Histidine kinase	444887	2314	CGCTCAGACGCTGCAGTGCGGCGGCGCCATCTTCGGCCAGG	NC_003295.1	RS_RS15460	3315236	3318221	1	WP_011002972.1	hybrid sensor histidine kinase/response regulator	ENOG4106JRM	T	HPT	3317542	2306	CGCACAGGCGCTGCAGTGCGGCGGCACCATCCTCGGCCAGG	37	8	7	8	0	0	0	5	0	0	0	4	0	0	1	0	0	0	0	0	1	0
0	Intragenic	NZ_CP012687.1	RSUY_RS01860	449258	450488	-1	WP_020957496.1	hypothetical protein	ENOG4108T2S	S		449931	557	GGCTGGGTCGACGGCGGCGGCGTCGACAACCTCGGCAGCGG	NC_003295.1	RS_RS15445	3312022	3313184	1		hypothetical protein				3312553	531	GGCTGGATCGAGGGCGGCGGCGTCGACAATCTCGGCAGCGG	38	10	7	10	0	0	0	0	0	0	6	0	0	3	1	7	0	0	0	0	0	0
0	Intragenic	NZ_CP012687.1	RSUY_RS01885	452511	453228	-1	WP_039555644.1	glutathione S-transferase	ENOG4105EWS	O	Glutathione S-transferase	452647	581	TGCAGCGCCACCAGGTGCGGCAGCCGCGCCTCCCAGCGTTG	NC_003295.1	RS_RS15420	3309315	3310032	1	WP_011002963.1	glutathione S-transferase	ENOG4105EWS	O	Glutathione S-transferase	3309897	582	TGCAGTGCCGCCAGATGCGGCAGCCGCGCCTCCCACCGCTG	36	8	8	6	0	0	0	0	0	3	0	0	0	3	3	0	0	0	3	0	0	0
0	Intragenic	NZ_CP012687.1	RSUY_RS01885	452511	453228	-1	WP_039555644.1	glutathione S-transferase	ENOG4105EWS	O	Glutathione S-transferase	453037	191	TTCCTCGTGGCCGACAAGCTGGTGATCCCGCAGACCGCCAA	NC_003295.1	RS_RS15420	3309315	3310032	1	WP_011002963.1	glutathione S-transferase	ENOG4105EWS	O	Glutathione S-transferase	3309507	192	TTCCTCGTGGCCGGCAAGCTGGTGATCCCGCAGACGGCCAA	39	11	7	8	0	0	0	0	0	1	0	0	0	1	0	0	0	4	0	1	2	0
0	Intragenic	NZ_CP012687.1	RSUY_RS01885	452511	453228	-1	WP_039555644.1	glutathione S-transferase	ENOG4105EWS	O	Glutathione S-transferase	453114	114	GACGAGAAAGCGTTCGATGGCGGTTGCGTCCTCGCGGCCGC	NC_003295.1	RS_RS15420	3309315	3310032	1	WP_011002963.1	glutathione S-transferase	ENOG4105EWS	O	Glutathione S-transferase	3309430	115	GTCGAGAAAGCGTTCGATGGCGGCTTCGTCCTCGCGGCCGA	37	9	8	5	0	0	0	0	0	0	1	0	0	0	1	1	0	0	0	0	0	0
0	Intragenic	NZ_CP012687.1	RSUY_RS01890	453387	454665	1	WP_020957495.1	MFS transporter	ENOG4105D94	G	Major Facilitator Superfamily	453820	433	TGCTGGGCGGTGTGCCGGCAGTGGCGATGGCCTATCTGGCC	NC_003295.1	RS_RS15415	3307877	3309164	-1	WP_011002962.1	MFS transporter	ENOG4105D94	G	Major Facilitator Superfamily	3308723	441	TGCTGGGCGGTGTGCCGGCGGTGGCGATGGCCTATCTGGCC	40	11	4	10	0	0	0	0	0	0	0	1	0	0	2	0	0	0	0	0	1	0
0	Intragenic	NZ_CP012687.1	RSUY_RS01895	454762	457045	1	WP_003263259.1	mechanosensitive ion channel protein MscS	ENOG4105D8X	M	mechanosensitive ion channel	456810	2048	GGACCGCTTCGAGGGCGGCGCGATGATCGTCAAGGGGCGCT	NC_003295.1	RS_RS15410	3305512	3307783	-1	WP_011002961.1	mechanosensitive ion channel protein MscS	ENOG4105D8X	M	mechanosensitive ion channel	3305748	2035	GGATCGCTTCGAGGGCGGCGCGATGATCGTCAAGGGGCGCT	40	11	10	9	0	0	0	5	0	0	0	0	0	0	0	0	0	0	0	0	0	0
0	Intragenic	NZ_CP012687.1	RSUY_RS01920	459909	461202	1	WP_003263262.1	two-component sensor histidine kinase	ENOG4105JJR	T	Histidine kinase	460579	670	AGCTGAAGACGCCGATCGCGCGGCTGGAGTTCGGCATCGCG	NC_003295.1	RS_RS15390	3301384	3302686	-1	WP_011002956.1	two-component sensor histidine kinase	ENOG4105JJR	T	Histidine kinase	3302014	672	AGCTGAAGACGCCGATCGCGCGGCTGGAGTTCGGCATCGCG	41	10	8	9	0	0	0	0	0	0	0	0	0	0	0	0	0	0	0	0	1	0
0	Intragenic	NZ_CP012687.1	RSUY_RS01920	459909	461202	1	WP_003263262.1	two-component sensor histidine kinase	ENOG4105JJR	T	Histidine kinase	460621	712	TGCTGCAGTCGCCGGTGCCGGAAGCGCAGCGCAAGGCCCGC	NC_003295.1	RS_RS15390	3301384	3302686	-1	WP_011002956.1	two-component sensor histidine kinase	ENOG4105JJR	T	Histidine kinase	3301972	714	TGTTGCAGTCGCCGGTGCCGGAAGACCAGCGCAAGGCCCGC	38	8	7	2	0	0	0	0	0	0	0	0	0	0	0	0	0	0	0	0	0	0
0	Intragenic	NZ_CP012687.1	RSUY_RS01920	459909	461202	1	WP_003263262.1	two-component sensor histidine kinase	ENOG4105JJR	T	Histidine kinase	460789	880	CCGGTCGGCCACGTCGTCGGCGATGTTGGCGACCACGCTGT	NC_003295.1	RS_RS15390	3301384	3302686	-1	WP_011002956.1	two-component sensor histidine kinase	ENOG4105JJR	T	Histidine kinase	3301804	882	CCGGTCGGCCACATCGTCGGCGATGTTGGCGACGACGCTGT	39	9	5	8	0	0	0	0	0	0	4	0	0	0	0	0	5	0	0	1	0	0
0	Intragenic	NZ_CP012687.1	RSUY_RS01925	461221	462028	-1	WP_003271300.1	AraC family transcriptional regulator	ENOG4108UA9	K	AraC Family Transcriptional Regulator	461874	154	GGTCGCCTACAGTCATACCGGCGTGCTGCGCGTGCAGGCCG	NC_003295.1	RS_RS15385	3300567	3301374	1	WP_011002955.1	AraC family transcriptional regulator	ENOG4108UA9	K	AraC Family Transcriptional Regulator	3300722	155	GGTCGCCTACAGCCATACCGGCGTGCTGCGCGTGCAGGCCG	40	10	8	9	0	0	0	1	0	0	1	0	0	0	0	0	1	0	0	1	0	1
0	Intragenic	NZ_CP012687.1	RSUY_RS01930	462214	463381	1	WP_003263263.1	ethanolamine utilization protein EutH	ENOG41066Z3	E	extracellular ligand-binding receptor	462234	20	GAGTCTCCCGGCGACCGCGCGTGTGATTTCCCATTTGCATT	NC_003295.1	RS_RS15380	3299208	3300375	-1	WP_011002954.1	ethanolamine utilization protein EutH	ENOG41066Z3	E	extracellular ligand-binding receptor	3300356	19	GAGTACCCCGCCGACTGCGCGTGTGATTTCCCATTTGCATT	37	10	9	3	0	0	0	0	1	0	0	0	0	0	1	0	0	0	0	0	0	0
0	Intragenic	NZ_CP012687.1	RSUY_RS01945	466731	467982	-1	WP_039557258.1	N-acylglucosamine 2-epimerase	ENOG4108M9T	G	n-acylglucosamine 2-epimerase	467185	797	CCGGACAACCGCATCGAACCCGGCCACCAGTTCGAATGGTT	NC_003295.1	RS_RS15365	3294746	3295979	1	WP_011002951.1	AGE family epimerase/isomerase	ENOG4108M9T	G	n-acylglucosamine 2-epimerase	3295526	780	ACGGACAACCGCATCGAACCCGGTCACCAGTTCGAATGGTT	39	11	9	4	0	0	0	0	0	0	0	0	1	0	0	0	0	0	0	0	0	0
0	Intragenic	NZ_CP012687.1	RSUY_RS01945	466731	467982	-1	WP_039557258.1	N-acylglucosamine 2-epimerase	ENOG4108M9T	G	n-acylglucosamine 2-epimerase	467262	720	CAGTTCGGCGATGCAGCCGGTGCGCGCATCGATGAAGCGCG	NC_003295.1	RS_RS15365	3294746	3295979	1	WP_011002951.1	AGE family epimerase/isomerase	ENOG4108M9T	G	n-acylglucosamine 2-epimerase	3295467	721	CAGTTCGGCGATGCAGCCGGTGCGCGCATCGATGAAGCGCG	41	10	7	6	0	0	0	0	0	0	0	0	0	0	0	0	0	0	0	0	0	0
0	Intragenic	NZ_CP012687.1	RSUY_RS01945	466731	467982	-1	WP_039557258.1	N-acylglucosamine 2-epimerase	ENOG4108M9T	G	n-acylglucosamine 2-epimerase	467384	598	CCTCGGTCAGGTGCATCACCGGGTTCTGGGCGACGCCGGCC	NC_003295.1	RS_RS15365	3294746	3295979	1	WP_011002951.1	AGE family epimerase/isomerase	ENOG4108M9T	G	n-acylglucosamine 2-epimerase	3295345	599	CCTCGGTCAGGTGCATCACCGGGTTCTGCTCGACGCCGGCC	39	11	9	9	0	0	0	0	0	0	0	0	0	0	0	0	0	0	0	0	0	0
0	Intragenic	NZ_CP012687.1	RSUY_RS01950	468195	469803	1	WP_039557249.1	glucan biosynthesis protein D	ENOG4105DJ9	P	glucan biosynthesis protein	468206	11	CCAACTGCTTCAGAAGATCGCGGCGGTGCATGGGGGCGAGG	NC_003295.1	RS_RS15360	3292926	3294534	-1	WP_043876668.1	glucan biosynthesis protein D	ENOG4105DJ9	P	glucan biosynthesis protein	3294524	10	CCAACTGCTTGAGAAGATCGCGGCGGTGCATGGGTCGTGGC	34	11	8	4	0	0	0	0	0	0	0	1	0	0	2	0	0	0	0	0	0	0
0	Intragenic	NZ_CP012687.1	RSUY_RS01950	468195	469803	1	WP_039557249.1	glucan biosynthesis protein D	ENOG4105DJ9	P	glucan biosynthesis protein	468255	60	TTTTTGGCTCTGGCGTCCGGGTTAACACCTACCGCTACACC	NC_003295.1	RS_RS15360	3292926	3294534	-1	WP_043876668.1	glucan biosynthesis protein D	ENOG4105DJ9	P	glucan biosynthesis protein	3294475	59	TTTTTGGCGCTGGCGCCAGGGTTAACACCTAGCACTGCATC	34	8	4	3	0	0	0	0	0	0	0	0	1	0	0	0	0	0	0	0	0	0
0	Intragenic	NZ_CP012687.1	RSUY_RS01950	468195	469803	1	WP_039557249.1	glucan biosynthesis protein D	ENOG4105DJ9	P	glucan biosynthesis protein	468613	418	GCCGAGGTCGGCGGGCAGCGAAGCATGGTCCAGGCCGCTCT	NC_003295.1	RS_RS15360	3292926	3294534	-1	WP_043876668.1	glucan biosynthesis protein D	ENOG4105DJ9	P	glucan biosynthesis protein	3294117	417	GCCGAGGTCGGCGGGCAGCGCGGCATGGTCGAGCCCGCTCT	37	9	2	8	0	0	0	0	0	0	0	0	1	2	0	1	0	0	0	0	0	1
0	Intragenic	NZ_CP012687.1	RSUY_RS01950	468195	469803	1	WP_039557249.1	glucan biosynthesis protein D	ENOG4105DJ9	P	glucan biosynthesis protein	468657	462	TCGCGCGTCGGGTCGGCGCGCGTGGTCAGCCGGAAGCCTGC	NC_003295.1	RS_RS15360	3292926	3294534	-1	WP_043876668.1	glucan biosynthesis protein D	ENOG4105DJ9	P	glucan biosynthesis protein	3294073	461	TCGCGCGTCGGGTCGGCGCGTGTGGTCAGACGGAAGCCGGC	38	9	2	4	0	0	0	0	0	0	0	0	0	0	0	0	0	0	0	0	0	0
0	Intragenic	NZ_CP012687.1	RSUY_RS01965	470468	471095	-1	WP_003263273.1	hypothetical protein	ENOG4108XN7	S	Protein of unknown function (DUF1415)	471041	54	GGCGGCCTCGGGGCGCAGGTCGAGCGCATCGGCGGGGGCAT	NC_003295.1	RS_RS15345	3291635	3292262	1	WP_011002947.1	hypothetical protein	ENOG4108XN7	S	Protein of unknown function (DUF1415)	3291690	55	GGCGGCCTCGGGGCGCAGGTCGAGCGCATCGGCGGGGGCAT	41	8	8	7	0	0	0	0	0	0	0	0	0	0	0	0	0	0	0	0	0	0
0	Intragenic	NZ_CP012687.1	RSUY_RS01990	475626	476472	-1	WP_003266146.1	sugar ABC transporter permease	ENOG4105EH6	G	Binding-protein-dependent transport systems inner membrane component	475862	610	GCTGATCAAGGCGGGCGTGGGTGTGACAGCGTTCTTCTGCT	NC_003295.1	RS_RS15320	3286321	3287152	1	WP_011002942.1	sugar ABC transporter permease	ENOG4105EH6	G	Binding-protein-dependent transport systems inner membrane component	3286917	596	GCTGATCAAGGCGGGCGTGGGCGTGACGGCGTTCTTCTGCT	39	10	6	10	0	0	0	1	0	0	0	0	0	0	0	0	2	0	0	0	0	0
0	Intragenic	NZ_CP012687.1	RSUY_RS01995	476464	477355	-1	WP_003266145.1	ABC transporter permease	ENOG4105HS6	G	binding-protein-dependent transport systems inner membrane Component	476711	644	ATGAAGCTGTCCATGAAGCGCAGCAGCACGCCGATCATCAG	NC_003295.1	RS_RS15315	3285438	3286329	1	WP_011002941.1	ABC transporter permease	ENOG4105HS6	G	binding-protein-dependent transport systems inner membrane Component	3286083	645	ATGAAGCTGTCCATGAAGCGCAGCAGCACGCCGATCATCAG	41	10	7	10	0	0	0	0	0	0	0	0	0	0	0	0	0	0	0	0	0	3
0	Intragenic	NZ_CP012687.1	RSUY_RS02000	477351	478449	-1	WP_003266143.1	ABC transporter ATP-binding protein	ENOG4108IJ9	G	(ABC) transporter	477447	1002	TGCCCATCAAGGCTAAGCTGCCCAACGACGTGGCGGTGACC	NC_003295.1	RS_RS15310	3284344	3285442	1	WP_011002940.1	ABC transporter ATP-binding protein	ENOG4108IJ9	G	(ABC) transporter	3285347	1003	TGCCCATCCGGGCCAAGCTGCCCAACGACGTGGCGGTGGAC	36	7	7	2	0	0	0	0	0	0	0	0	0	0	0	0	0	0	0	0	0	0
0	Intragenic	NZ_CP012687.1	RSUY_RS02000	477351	478449	-1	WP_003266143.1	ABC transporter ATP-binding protein	ENOG4108IJ9	G	(ABC) transporter	477448	1001	CTGCCCATCAAGGCTAAGCTGCCCAACGACGTGGCGGTGAC	NC_003295.1	RS_RS15310	3284344	3285442	1	WP_011002940.1	ABC transporter ATP-binding protein	ENOG4108IJ9	G	(ABC) transporter	3285346	1002	CTGCCCATCCGGGCCAAGCTGCCCAACGACGTGGCGGTGGA	36	10	9	2	0	0	0	0	0	0	0	0	0	0	0	0	0	0	0	0	0	0
0	Intragenic	NZ_CP012687.1	RSUY_RS02005	478435	479554	-1	WP_039557251.1	ABC transporter	ENOG4108IJ9	G	(ABC) transporter	478869	685	CGTGCCGGTGTCGGTGGACGCCGCCGCCATCTTCAATGACC	NC_003295.1	RS_RS15305	3283239	3284358	1	WP_011002939.1	ABC transporter	ENOG4108IJ9	G	(ABC) transporter	3283925	686	CGTGCCGGTGTCGGTGGACGCCGCCGCCATCTTCAATGACC	41	10	7	7	0	0	0	0	0	0	0	0	0	0	0	0	0	0	0	3	0	0
0	Intragenic	NZ_CP012687.1	RSUY_RS02005	478435	479554	-1	WP_039557251.1	ABC transporter	ENOG4108IJ9	G	(ABC) transporter	479107	447	TGGCGCGGGCGCTGGTCAAGCGCGCGCCGCTGGTGCTGCTC	NC_003295.1	RS_RS15305	3283239	3284358	1	WP_011002939.1	ABC transporter	ENOG4108IJ9	G	(ABC) transporter	3283687	448	TGGCGCGGGCGCTGGTCAAGCGCGCGCCGCTGGTGCTGCTC	41	10	10	7	0	0	0	0	0	0	0	0	0	0	0	0	0	0	0	0	0	0
0	Intragenic	NZ_CP012687.1	RSUY_RS02005	478435	479554	-1	WP_039557251.1	ABC transporter	ENOG4108IJ9	G	(ABC) transporter	479387	167	GGGCTGGACCGGCCGACCACCGGCCGTGTGCTGGTCGACGG	NC_003295.1	RS_RS15305	3283239	3284358	1	WP_011002939.1	ABC transporter	ENOG4108IJ9	G	(ABC) transporter	3283407	168	GGTCTGGACCGGCCGACCACCGGCCGCGTGCTGGTCGACGG	39	10	10	0	0	0	0	0	0	0	0	0	0	0	0	0	0	0	0	0	0	0
0	Intragenic	NZ_CP012687.1	RSUY_RS02010	479598	481176	-1	WP_003266142.1	glycerol-3-phosphate dehydrogenase	ENOG4105C6V	C	Glycerol-3-phosphate dehydrogenase	480814	362	TCCGAGCCCGGCAGAAAGCGCCGGCGCGCCAGATGGTCATA	NC_003295.1	RS_RS15300	3281614	3283192	1	WP_011002938.1	glycerol-3-phosphate dehydrogenase	ENOG4105C6V	C	Glycerol-3-phosphate dehydrogenase	3281977	363	TCCGAGCCGGGCAGAAAGCGCCGGCGCGCCAGGTGGTCATA	39	11	10	11	0	0	0	0	0	1	0	0	6	0	0	0	0	0	0	0	0	1
0	Intragenic	NZ_CP012687.1	RSUY_RS02010	479598	481176	-1	WP_003266142.1	glycerol-3-phosphate dehydrogenase	ENOG4105C6V	C	Glycerol-3-phosphate dehydrogenase	481041	135	CGACGCCGAAGAGGTGTGCTGGGCCAGGTCGTCCTTCTCGC	NC_003295.1	RS_RS15300	3281614	3283192	1	WP_011002938.1	glycerol-3-phosphate dehydrogenase	ENOG4105C6V	C	Glycerol-3-phosphate dehydrogenase	3281750	136	CGATGCCGAAGAGGTGTGCTGGGCCAGGTCGTCCTTCTCGC	40	11	11	8	0	0	0	4	0	0	0	0	0	0	0	0	0	0	0	0	0	0
0	Intragenic	NZ_CP012687.1	RSUY_RS02015	481316	482081	1	WP_003266141.1	DeoR family transcriptional regulator	ENOG4105E98	K	transcriptional regulator DeoR family	481368	52	GGCGAGCGCATCGACGGACGCGTCGCCGTGCTGGCGGACGT	NC_003295.1	RS_RS15295	3280709	3281474	-1	WP_043876667.1	DeoR family transcriptional regulator	ENOG4105E98	K	transcriptional regulator DeoR family	3281423	51	GGCAAGCGCATCGACGGTGGCGTCGCCGTGCTGGCGGACGT	38	11	3	10	0	0	0	4	0	0	1	0	0	1	0	0	0	0	0	0	0	7
0	Intragenic	NZ_CP012687.1	RSUY_RS02015	481316	482081	1	WP_003266141.1	DeoR family transcriptional regulator	ENOG4105E98	K	transcriptional regulator DeoR family	481851	535	GCGGTAGTCGTAGTCGAGCAGCGTGCCGTCCTCGTCGATGC	NC_003295.1	RS_RS15295	3280709	3281474	-1	WP_043876667.1	DeoR family transcriptional regulator	ENOG4105E98	K	transcriptional regulator DeoR family	3280940	534	GCGGTAGTCGTAATCGAGCAGCGTGCCGTCCTCGTCGATGC	40	11	11	8	0	0	0	0	0	0	1	0	0	0	0	0	6	0	0	0	0	0
0	Intragenic	NZ_CP012687.1	RSUY_RS02015	481316	482081	1	WP_003266141.1	DeoR family transcriptional regulator	ENOG4105E98	K	transcriptional regulator DeoR family	482036	720	ACATCCACCTCGGCCGCGCGGAAGGCTTCGGCCAGGGGCTC	NC_003295.1	RS_RS15295	3280709	3281474	-1	WP_043876667.1	DeoR family transcriptional regulator	ENOG4105E98	K	transcriptional regulator DeoR family	3280755	719	ACCTCCACTTCGGCCGCGCGGAAGACTTCGACCATCGGCTC	35	9	5	2	0	0	0	0	0	0	0	0	0	0	0	0	0	0	0	0	0	0
0	Intragenic	NZ_CP012687.1	RSUY_RS02020	482195	483053	1	WP_020957488.1	CHAD domain-containing protein	ENOG4106BHZ	S	chad domain containing protein	482348	153	AAAGTGACCCAGGCGGACCGCAGGCGCCGCAACGACACGCG	NC_003295.1	RS_RS15290	3279732	3280590	-1	WP_011002936.1	CHAD domain-containing protein	ENOG4106BHZ	S	chad domain containing protein	3280438	152	AAGGTCACCCACGCGGACCGCAGGCGCCGCAACGAAACGCG	37	8	8	4	0	0	0	0	0	0	0	0	0	0	0	1	0	0	0	0	0	0
0	Intragenic	NZ_CP012687.1	RSUY_RS02020	482195	483053	1	WP_020957488.1	CHAD domain-containing protein	ENOG4106BHZ	S	chad domain containing protein	482417	222	GTCGCGGCGGCCAGTTCGCGCAGGCGTGGCTTCCAGACGTC	NC_003295.1	RS_RS15290	3279732	3280590	-1	WP_011002936.1	CHAD domain-containing protein	ENOG4106BHZ	S	chad domain containing protein	3280369	221	GTCGAGGTGGCCAGGTCACGCAGGCGCGGCTTCCAGACTTC	35	8	2	3	0	0	0	0	0	0	0	0	0	0	0	0	0	0	0	0	0	1
0	Intragenic	NZ_CP012687.1	RSUY_RS02020	482195	483053	1	WP_020957488.1	CHAD domain-containing protein	ENOG4106BHZ	S	chad domain containing protein	482943	748	GCCGGGCGGCTCGGTGCCGGCAGCTTCAGCTAGACGGGCCA	NC_003295.1	RS_RS15290	3279732	3280590	-1	WP_011002936.1	CHAD domain-containing protein	ENOG4106BHZ	S	chad domain containing protein	3279843	747	GGCGGGCAGCTCAGTGATGGAGGCTTCGGCGAGGCGAGCCA	30	4	2	2	0	0	0	0	0	0	0	0	0	0	0	0	0	0	0	0	0	0
0	Intragenic	NZ_CP012687.1	RSUY_RS02075	490809	492000	1	WP_003265541.1	elongation factor Tu	ENOG4105CGV	J	This protein promotes the GTP-dependent binding of aminoacyl-tRNA to the A-site of ribosomes during protein biosynthesis (By similarity)	491902	1093	CATGGCGATCGGGGCGATCAGCTTGACGGTGATCGACACGT	NC_003295.1	RS_RS15240	3271858	3273049	-1	WP_011002918.1	elongation factor Tu	ENOG4105CGV	J	This protein promotes the GTP-dependent binding of aminoacyl-tRNA to the A-site of ribosomes during protein biosynthesis (By similarity)	3271957	1092	CATGGCGATCGGGGCGATCAGCTTGACGGTGATCGACACGT	41	11	11	11	0	0	0	0	0	0	0	0	0	0	0	0	0	0	0	0	0	0
0	Intragenic	NZ_CP012687.1	RSUY_RS02085	492221	492602	1	WP_003265540.1	preprotein translocase subunit SecE	ENOG4105S9G	U	preprotein translocase subunit SecE	492370	149	TGCGGCATCGCTGATTGGCGGGCTGGCACTGGGTGCCGGTG	NC_003295.1	RS_RS15230	3271253	3271634	-1	WP_011002934.1	preprotein translocase subunit SecE	ENOG4105S9G	U	preprotein translocase subunit SecE	3271486	148	AGCAGCATCGCTGATCGGCGGGCTGGCGCTTGGCGCCGGTG	35	10	8	3	0	0	0	0	0	0	0	0	0	0	0	0	0	0	0	0	0	0
0	Intragenic	NZ_CP012687.1	RSUY_RS02085	492221	492602	1	WP_003265540.1	preprotein translocase subunit SecE	ENOG4105S9G	U	preprotein translocase subunit SecE	492408	187	CTCGAGGAAGCCCTGACCGGGCGCCGACACCAGCGCAACAC	NC_003295.1	RS_RS15230	3271253	3271634	-1	WP_011002934.1	preprotein translocase subunit SecE	ENOG4105S9G	U	preprotein translocase subunit SecE	3271448	186	CTCAAGGAAGCCTTGGCCCGGCGCCGACACCAGTGCGACAC	35	7	3	7	0	0	0	1	0	0	0	0	0	0	0	3	4	0	0	4	0	0
0	Intragenic	NZ_CP012687.1	RSUY_RS02085	492221	492602	1	WP_003265540.1	preprotein translocase subunit SecE	ENOG4105S9G	U	preprotein translocase subunit SecE	492565	344	GTCTGCGGACAAGCTCATCGAGTGGGTGATCTTCTCGCTCG	NC_003295.1	RS_RS15230	3271253	3271634	-1	WP_011002934.1	preprotein translocase subunit SecE	ENOG4105S9G	U	preprotein translocase subunit SecE	3271291	343	GTCTGCGGACAAGCTCATCGAGTGGGTCATTTTCTCGCTCG	39	11	10	11	0	0	0	0	0	0	0	0	0	0	0	0	0	0	0	0	0	0
0	Intragenic	NZ_CP012687.1	RSUY_RS02100	493799	494495	1	WP_003265537.1	50S ribosomal protein L1	ENOG4105C64	J	Binds directly to 23S rRNA. The L1 stalk is quite mobile in the ribosome- and is involved in E site tRNA release (By similarity)	494408	609	CGCAGGTACACGCCCTTGCTCGATGCCGGCTTGGCCTTGTT	NC_003295.1	RS_RS15215	3269360	3270056	-1	WP_011002932.1	50S ribosomal protein L1	ENOG4105C64	J	Binds directly to 23S rRNA. The L1 stalk is quite mobile in the ribosome- and is involved in E site tRNA release (By similarity)	3269448	608	CGCAGGTACACGCCCTTGCTCGATGCCGGCTTGGCCTTGCT	40	11	11	3	0	0	0	0	0	0	0	0	0	0	0	1	0	0	0	0	0	0
0	Intragenic	NZ_CP012687.1	RSUY_RS02105	494865	495372	1	WP_003271334.1	50S ribosomal protein L10	ENOG4108VZM	J	50s ribosomal protein L10	495082	217	CGGGCCGGTCATTTGCTCGGCGAGTTCGGCAAACGGCGTGC	NC_003295.1	RS_RS15210	3268483	3268990	-1	WP_011002931.1	50S ribosomal protein L10	ENOG4108VZM	J	50s ribosomal protein L10	3268774	216	CGGGCCGGTCATTTGCTCGGCGAGTTCAGCAAACGGCGTGC	40	11	10	11	0	0	0	0	0	0	0	0	0	0	0	3	0	0	0	0	0	0
0	Intragenic	NZ_CP012687.1	RSUY_RS02105	494865	495372	1	WP_003271334.1	50S ribosomal protein L10	ENOG4108VZM	J	50s ribosomal protein L10	495270	405	ATGACGAACAGCAGCTGGCTGAGCAGTTCTTCGCGGCTCGG	NC_003295.1	RS_RS15210	3268483	3268990	-1	WP_011002931.1	50S ribosomal protein L10	ENOG4108VZM	J	50s ribosomal protein L10	3268586	404	ATGACGAACAGCAGCTTGCTGAGCAGTTCTTCGCGGCTCGG	40	11	7	11	0	0	0	0	0	1	0	0	0	0	0	0	0	0	0	0	4	0
0	Intragenic	NZ_CP012687.1	RSUY_RS02110	495438	495813	1	WP_003265533.1	50S ribosomal protein L7/L12	ENOG4105KBC	J	Seems to be the binding site for several of the factors involved in protein synthesis and appears to be essential for accurate translation (By similarity)	495479	41	CATCCTGGAAGCCGTTGGCGCGATGTCCGTAATGGAGCTGA	NC_003295.1	RS_RS15205	3268042	3268417	-1	WP_011002930.1	50S ribosomal protein L7/L12	ENOG4105KBC	J	Seems to be the binding site for several of the factors involved in protein synthesis and appears to be essential for accurate translation (By similarity)	3268377	40	CATCCTGGAAGCCGTTAGCGCGATGTCCGTGATGGAACTGA	38	11	3	11	0	0	0	0	0	0	1	0	0	0	0	0	0	0	0	0	8	1
0	Intragenic	NZ_CP012687.1	RSUY_RS02110	495438	495813	1	WP_003265533.1	50S ribosomal protein L7/L12	ENOG4105KBC	J	Seems to be the binding site for several of the factors involved in protein synthesis and appears to be essential for accurate translation (By similarity)	495641	203	CCTGAAGGGCGCTGGCGCCAACAAGGTTGGCGTGATCAAGG	NC_003295.1	RS_RS15205	3268042	3268417	-1	WP_011002930.1	50S ribosomal protein L7/L12	ENOG4105KBC	J	Seems to be the binding site for several of the factors involved in protein synthesis and appears to be essential for accurate translation (By similarity)	3268215	202	CCTGAAGGGCGCTGGCGCCAACAAGGTTGGCGTGATCAAGG	41	11	8	8	0	0	0	0	0	0	0	0	0	0	0	0	0	0	0	0	0	0
0	Intragenic	NZ_CP012687.1	RSUY_RS02115	496259	500366	1	WP_003265531.1	DNA-directed RNA polymerase subunit beta	ENOG4107QIH	K	DNA-dependent RNA polymerase catalyzes the transcription of DNA into RNA using the four ribonucleoside triphosphates as substrates (By similarity)	496326	67	GGCAAGCAGGAAGGGAACCTGATGGACCGTTGCGCGCTTCG	NC_003295.1	RS_RS15200	3263488	3267595	-1	WP_011002929.1	DNA-directed RNA polymerase subunit beta	ENOG4107QIH	K	DNA-dependent RNA polymerase catalyzes the transcription of DNA into RNA using the four ribonucleoside triphosphates as substrates (By similarity)	3267529	66	GGCAAGCAGGAAGGGAACCTGATGGACCGTTGCGCGCTTCG	41	11	11	11	0	0	0	0	0	0	0	0	0	0	0	0	0	0	0	0	0	0
0	Intragenic	NZ_CP012687.1	RSUY_RS02115	496259	500366	1	WP_003265531.1	DNA-directed RNA polymerase subunit beta	ENOG4107QIH	K	DNA-dependent RNA polymerase catalyzes the transcription of DNA into RNA using the four ribonucleoside triphosphates as substrates (By similarity)	498462	2203	ACGGATCACCACGCGGTTCGCATCGACATAGTCGACCACGC	NC_003295.1	RS_RS15200	3263488	3267595	-1	WP_011002929.1	DNA-directed RNA polymerase subunit beta	ENOG4107QIH	K	DNA-dependent RNA polymerase catalyzes the transcription of DNA into RNA using the four ribonucleoside triphosphates as substrates (By similarity)	3265393	2202	GCGGATCACCACGCGGTTGGCGTCGACGTAGTCGACCAGGC	36	11	3	3	0	0	0	0	0	0	0	0	0	0	0	0	0	0	0	0	0	0
0	Intragenic	NZ_CP012687.1	RSUY_RS02115	496259	500366	1	WP_003265531.1	DNA-directed RNA polymerase subunit beta	ENOG4107QIH	K	DNA-dependent RNA polymerase catalyzes the transcription of DNA into RNA using the four ribonucleoside triphosphates as substrates (By similarity)	499005	2746	GGTGTCCTTCACGTCGGACGCCTTCTCGCCGAAGATCGCGC	NC_003295.1	RS_RS15200	3263488	3267595	-1	WP_011002929.1	DNA-directed RNA polymerase subunit beta	ENOG4107QIH	K	DNA-dependent RNA polymerase catalyzes the transcription of DNA into RNA using the four ribonucleoside triphosphates as substrates (By similarity)	3264850	2745	GGTGTCCTTCACGTCGGACGCCTTCTCGCCGAAGATCGCAC	40	11	11	4	0	0	0	0	0	0	0	0	0	0	0	0	0	0	0	0	0	0
0	Intragenic	NZ_CP012687.1	RSUY_RS02115	496259	500366	1	WP_003265531.1	DNA-directed RNA polymerase subunit beta	ENOG4107QIH	K	DNA-dependent RNA polymerase catalyzes the transcription of DNA into RNA using the four ribonucleoside triphosphates as substrates (By similarity)	499026	2767	GCCCGAGGGCACGCGCAGCGAGGTGTCCTTCACGTCGGACG	NC_003295.1	RS_RS15200	3263488	3267595	-1	WP_011002929.1	DNA-directed RNA polymerase subunit beta	ENOG4107QIH	K	DNA-dependent RNA polymerase catalyzes the transcription of DNA into RNA using the four ribonucleoside triphosphates as substrates (By similarity)	3264829	2766	GCCCGAAGGCACGCGCAGCGAGGTGTCCTTCACGTCGGACG	40	11	10	11	0	0	0	0	0	0	10	0	0	0	0	0	0	0	0	0	0	0
0	Intragenic	NZ_CP012687.1	RSUY_RS02115	496259	500366	1	WP_003265531.1	DNA-directed RNA polymerase subunit beta	ENOG4107QIH	K	DNA-dependent RNA polymerase catalyzes the transcription of DNA into RNA using the four ribonucleoside triphosphates as substrates (By similarity)	499607	3348	GGCACGCCTGCCGACATCGTGCTGAACCCGCTGGGCGTGCC	NC_003295.1	RS_RS15200	3263488	3267595	-1	WP_011002929.1	DNA-directed RNA polymerase subunit beta	ENOG4107QIH	K	DNA-dependent RNA polymerase catalyzes the transcription of DNA into RNA using the four ribonucleoside triphosphates as substrates (By similarity)	3264248	3347	GGCACGCCTGCCGACATCGTGCTGAACCCGCTGGGCGTGCC	41	11	11	9	0	0	0	0	0	1	0	0	0	0	0	0	0	0	0	0	0	0
0	Intragenic	NZ_CP012687.1	RSUY_RS02120	500480	504710	1	WP_003265530.1	DNA-directed RNA polymerase subunit beta'	ENOG4107QR0	K	DNA-dependent RNA polymerase catalyzes the transcription of DNA into RNA using the four ribonucleoside triphosphates as substrates (By similarity)	500891	411	ACGCTGCGCGACATCGAGCGCGTGCTGTACTTCGAAGCATT	NC_003295.1	RS_RS15195	3259140	3263370	-1	WP_011002928.1	DNA-directed RNA polymerase subunit beta'	ENOG4107QR0	K	DNA-dependent RNA polymerase catalyzes the transcription of DNA into RNA using the four ribonucleoside triphosphates as substrates (By similarity)	3262960	410	ACGCTGCGCGACATCGAGCGCGTGCTGTACTTCGAAGCGTT	40	11	9	3	0	0	0	0	0	0	0	0	0	0	0	0	0	0	0	0	0	0
0	Intragenic	NZ_CP012687.1	RSUY_RS02120	500480	504710	1	WP_003265530.1	DNA-directed RNA polymerase subunit beta'	ENOG4107QR0	K	DNA-dependent RNA polymerase catalyzes the transcription of DNA into RNA using the four ribonucleoside triphosphates as substrates (By similarity)	501050	570	TTCTCGATGTCGATGCCGCGCAGCAGCTCACGAATGCCTTC	NC_003295.1	RS_RS15195	3259140	3263370	-1	WP_011002928.1	DNA-directed RNA polymerase subunit beta'	ENOG4107QR0	K	DNA-dependent RNA polymerase catalyzes the transcription of DNA into RNA using the four ribonucleoside triphosphates as substrates (By similarity)	3262801	569	TTCTCGATGTCGATGCCGCGCAGCAGTTCACGGATGCCCTC	38	11	10	3	0	0	0	0	0	0	0	0	0	0	0	0	0	0	0	0	0	0
0	Intragenic	NZ_CP012687.1	RSUY_RS02120	500480	504710	1	WP_003265530.1	DNA-directed RNA polymerase subunit beta'	ENOG4107QR0	K	DNA-dependent RNA polymerase catalyzes the transcription of DNA into RNA using the four ribonucleoside triphosphates as substrates (By similarity)	502683	2203	TCTACATGATGGCCGACTCGGGCGCACGGGGTTCCGCGGCG	NC_003295.1	RS_RS15195	3259140	3263370	-1	WP_011002928.1	DNA-directed RNA polymerase subunit beta'	ENOG4107QR0	K	DNA-dependent RNA polymerase catalyzes the transcription of DNA into RNA using the four ribonucleoside triphosphates as substrates (By similarity)	3261168	2202	TCTACATGATGGCCGACTCGGGCGCACGGGGCTCCGCGGCG	40	11	11	10	0	0	0	0	0	0	0	0	0	0	0	0	0	0	0	0	0	0
0	Intragenic	NZ_CP012687.1	RSUY_RS02120	500480	504710	1	WP_003265530.1	DNA-directed RNA polymerase subunit beta'	ENOG4107QR0	K	DNA-dependent RNA polymerase catalyzes the transcription of DNA into RNA using the four ribonucleoside triphosphates as substrates (By similarity)	503150	2670	CGCGTGTCGCAGGTCAGCGGCGTGCGGACCTTGACCTCGTC	NC_003295.1	RS_RS15195	3259140	3263370	-1	WP_011002928.1	DNA-directed RNA polymerase subunit beta'	ENOG4107QR0	K	DNA-dependent RNA polymerase catalyzes the transcription of DNA into RNA using the four ribonucleoside triphosphates as substrates (By similarity)	3260701	2669	CGCGTGTCGCAGGTCAGCGGCGTGCGGACCTTGACCTCGTC	41	11	11	11	0	0	0	0	0	1	0	0	0	0	0	1	1	1	0	0	0	0
0	Intragenic	NZ_CP012687.1	RSUY_RS02120	500480	504710	1	WP_003265530.1	DNA-directed RNA polymerase subunit beta'	ENOG4107QR0	K	DNA-dependent RNA polymerase catalyzes the transcription of DNA into RNA using the four ribonucleoside triphosphates as substrates (By similarity)	503467	2987	GCTGATCACCGACGATCACGGCCGCGAGCGTGAGCGCCACA	NC_003295.1	RS_RS15195	3259140	3263370	-1	WP_011002928.1	DNA-directed RNA polymerase subunit beta'	ENOG4107QR0	K	DNA-dependent RNA polymerase catalyzes the transcription of DNA into RNA using the four ribonucleoside triphosphates as substrates (By similarity)	3260384	2986	GCTGATCACCGACGACCACGGCCGCGAGCGTGAGCGCCACA	40	11	11	11	0	0	0	0	0	0	0	0	0	0	0	0	1	0	0	5	0	0
0	Intragenic	NZ_CP012687.1	RSUY_RS02120	500480	504710	1	WP_003265530.1	DNA-directed RNA polymerase subunit beta'	ENOG4107QR0	K	DNA-dependent RNA polymerase catalyzes the transcription of DNA into RNA using the four ribonucleoside triphosphates as substrates (By similarity)	503477	2997	GACGATCACGGCCGCGAGCGTGAGCGCCACAAGATCCCGTA	NC_003295.1	RS_RS15195	3259140	3263370	-1	WP_011002928.1	DNA-directed RNA polymerase subunit beta'	ENOG4107QR0	K	DNA-dependent RNA polymerase catalyzes the transcription of DNA into RNA using the four ribonucleoside triphosphates as substrates (By similarity)	3260374	2996	GACGACCACGGCCGCGAGCGTGAGCGCCACAAGATCCCGTA	40	11	2	8	0	0	0	0	0	5	0	0	0	0	0	0	0	0	4	0	0	0
0	Intragenic	NZ_CP012687.1	RSUY_RS02120	500480	504710	1	WP_003265530.1	DNA-directed RNA polymerase subunit beta'	ENOG4107QR0	K	DNA-dependent RNA polymerase catalyzes the transcription of DNA into RNA using the four ribonucleoside triphosphates as substrates (By similarity)	504482	4002	GCTTCGGTGAGGACGCGCGTGGTTTCCTGGAACGACGCCGC	NC_003295.1	RS_RS15195	3259140	3263370	-1	WP_011002928.1	DNA-directed RNA polymerase subunit beta'	ENOG4107QR0	K	DNA-dependent RNA polymerase catalyzes the transcription of DNA into RNA using the four ribonucleoside triphosphates as substrates (By similarity)	3259369	4001	GCTTCGGTGAGGACGCGCGTGGTTTCCTGGAACGACGCCGC	41	11	11	11	0	0	0	0	0	0	0	0	4	0	0	4	0	0	0	0	0	0
0	Intragenic	NZ_CP012687.1	RSUY_RS02125	504923	506774	1	WP_003265529.1	DUF2138 domain-containing protein	ENOG4107FKF	S	Uncharacterized protein conserved in bacteria (DUF2138)	505479	556	GTCGCCCTTGCTGGCGACCAGGATCGAGCGCGTCCCGCCCA	NC_003295.1	RS_RS15190	3257085	3258927	-1	WP_043876666.1	DUF2138 domain-containing protein	ENOG4107FKF	S	Uncharacterized protein conserved in bacteria (DUF2138)	3258372	555	GTCGCCCTTGCTGGCGATCAGGATCGAGCGCGTGCCGCCCA	39	11	9	7	0	0	0	0	0	0	0	0	0	0	0	0	0	0	0	3	0	1
0	Intragenic	NZ_CP012687.1	RSUY_RS02125	504923	506774	1	WP_003265529.1	DUF2138 domain-containing protein	ENOG4107FKF	S	Uncharacterized protein conserved in bacteria (DUF2138)	506417	1494	ATGCGCCCGGCCTTGTCGCGCGGCAGGCTGTCGGCCACGGC	NC_003295.1	RS_RS15190	3257085	3258927	-1	WP_043876666.1	DUF2138 domain-containing protein	ENOG4107FKF	S	Uncharacterized protein conserved in bacteria (DUF2138)	3257443	1484	ATACGTCCGGCTTTGTCGCGCGGCAGGCTGTCGGCCACCGC	37	9	8	2	0	0	0	0	0	0	0	0	0	0	0	0	0	0	0	0	0	0
0	Intragenic	NZ_CP012687.1	RSUY_RS02130	506770	507499	1	WP_003265528.1	hypothetical protein	ENOG4108QJJ	S	Protein of unknown function (DUF1175)	507393	623	CACCGACACGGGTTTGCGGGCGGTTCCGGTTTCTGAACTGA	NC_003295.1	RS_RS15185	3256363	3257089	-1	WP_011002926.1	hypothetical protein	ENOG4108QJJ	S	Protein of unknown function (DUF1175)	3256470	619	CACCGACGCGGGTTTGCGGGCGGTTCCGGTTTCTGAACTGA	40	8	8	8	0	0	0	1	0	0	3	5	0	0	0	0	0	0	0	0	0	0
0	Intragenic	NZ_CP012687.1	RSUY_RS02160	516418	518332	1	WP_003265520.1	ATP-dependent DNA helicase RecQ	ENOG4107QS5	L	ATP-dependent DNA helicase RecQ	516554	136	GCAATCGCCGCCATCGGCGACGTGCGTGACGATGTCCGCCT	NC_003295.1	RS_RS15155	3245532	3247446	-1	WP_011002920.1	ATP-dependent DNA helicase RecQ	ENOG4107QS5	L	ATP-dependent DNA helicase RecQ	3247311	135	GCAATCGCCGCCGTCGGCGACGTGGGCAACGATGTCCGCCT	37	11	9	10	0	0	0	0	0	0	0	0	0	1	0	0	1	0	0	0	0	0
0	Intragenic	NZ_CP012687.1	RSUY_RS02160	516418	518332	1	WP_003265520.1	ATP-dependent DNA helicase RecQ	ENOG4107QS5	L	ATP-dependent DNA helicase RecQ	518223	1805	CCAGCGCCTCGCGCGAAGCGGGATCGGATTCGGCGATGCGG	NC_003295.1	RS_RS15155	3245532	3247446	-1	WP_011002920.1	ATP-dependent DNA helicase RecQ	ENOG4107QS5	L	ATP-dependent DNA helicase RecQ	3245642	1804	CGAGCGCGTCGCGCGAAGCGGGATCGGATTCGGCGATGCGG	39	10	8	4	0	0	0	0	0	0	0	1	0	0	2	0	0	0	0	0	0	0
0	Intragenic	NZ_CP012687.1	RSUY_RS02165	518763	519141	1	WP_003265519.1	30S ribosomal protein S12	ENOG4108UKE	J	Interacts with and stabilizes bases of the 16S rRNA that are involved in tRNA selection in the A site and with the mRNA backbone. Located at the interface of the 30S and 50S subunits- it traverses the body of the 30S subunit contacting proteins on the other side and probably holding the rRNA structure together. The combined cluster of proteins S8- S12 and S17 appears to hold together the shoulder…	519020	257	CACCCGGCAAGTCCTTCACACGGCCGCCGCGGATCAGCACG	NC_003295.1	RS_RS15150	3244717	3245095	-1	WP_003265519.1	30S ribosomal protein S12	ENOG4108UKE	J	Interacts with and stabilizes bases of the 16S rRNA that are involved in tRNA selection in the A site and with the mRNA backbone. Located at the interface of the 30S and 50S subunits- it traverses the body of the 30S subunit contacting proteins on the other side and probably holding the rRNA structure together. The combined cluster of proteins S8- S12 and S17 appears to hold together the shoulder…	3244839	256	CACCCGGCAAGTCCTTCACACGGCCGCCGCGGATCAGCACG	41	11	11	11	0	0	0	0	0	0	0	0	0	0	1	0	0	0	0	0	0	0
0	Intragenic	NZ_CP012687.1	RSUY_RS02175	519916	522022	1	WP_003265516.1	elongation factor G				520183	267	GTGAAGTCCACGTGGCCCGGGGTGTCGATGATGTTGATGCG	NC_003295.1	RS_RS15140	3241832	3243944	-1	WP_011002919.1	elongation factor G				3243678	266	GTGAAGTCCACGTGGCCCGGGGTGTCGATGATGTTGAAGCG	40	11	11	11	0	0	0	0	0	0	0	0	0	0	0	0	0	0	0	0	0	0
0	Intragenic	NZ_CP012687.1	RSUY_RS02175	519916	522022	1	WP_003265516.1	elongation factor G				521382	1466	CCGACTTGCGAATCGTTTCGCGGTAGGCCACCTGCGGCTTG	NC_003295.1	RS_RS15140	3241832	3243944	-1	WP_011002919.1	elongation factor G				3242473	1471	CCTTTTTGCGAATGGTTTCGCGGTAAGCCACCTGCGGAGCG	33	11	10	5	0	0	0	0	3	0	0	0	0	0	1	0	0	0	0	0	0	0
0	Intragenic	NZ_CP012687.1	RSUY_RS02195	524673	525294	1	WP_003264112.1	50S ribosomal protein L4	ENOG4106U5A	J	One of the primary rRNA binding proteins- this protein initially binds near the 5'-end of the 23S rRNA. It is important during the early stages of 50S assembly. It makes multiple contacts with different domains of the 23S rRNA in the assembled 50S subunit and ribosome (By similarity)	525033	360	TATTCGCAGCTTGCCCGCGAAGGCCGCATCAACGTGGTTGA	NC_003295.1	RS_RS15120	3238557	3239178	-1	WP_011002916.1	50S ribosomal protein L4	ENOG4106U5A	J	One of the primary rRNA binding proteins- this protein initially binds near the 5'-end of the 23S rRNA. It is important during the early stages of 50S assembly. It makes multiple contacts with different domains of the 23S rRNA in the assembled 50S subunit and ribosome (By similarity)	3238819	359	TATTCGCAGCTCGCCCGCGAAGGCCGCATCAATGTCGTCGA	37	11	9	3	0	0	0	0	0	0	0	0	0	0	0	0	0	0	0	0	0	0
0	Intragenic	NZ_CP012687.1	RSUY_RS02200	525290	525605	1	WP_003264114.1	50S ribosomal protein L23	ENOG41080KG	J	One of the early assembly proteins it binds 23S rRNA. One of the proteins that surrounds the polypeptide exit tunnel on the outside of the ribosome. Forms the main docking site for trigger factor binding to the ribosome (By similarity)	525319	29	ACAGCAGCACCTGCATCAGGCGATGGTCGTTCTTGGCAACT	NC_003295.1	RS_RS15115	3238246	3238561	-1	WP_003264114.1	50S ribosomal protein L23	ENOG41080KG	J	One of the early assembly proteins it binds 23S rRNA. One of the proteins that surrounds the polypeptide exit tunnel on the outside of the ribosome. Forms the main docking site for trigger factor binding to the ribosome (By similarity)	3238533	28	ACAGCAGCACCTGCATCAGGCGATGGTCGTTCTTGGCAACT	41	11	10	4	0	0	0	0	0	0	0	0	0	0	0	0	0	0	0	0	0	0
0	Intragenic	NZ_CP012687.1	RSUY_RS02200	525290	525605	1	WP_003264114.1	50S ribosomal protein L23	ENOG41080KG	J	One of the early assembly proteins it binds 23S rRNA. One of the proteins that surrounds the polypeptide exit tunnel on the outside of the ribosome. Forms the main docking site for trigger factor binding to the ribosome (By similarity)	525449	159	GTGAAGGCTGCCGTCGAACTGCTGTTCAAGGTCGAAGTCGA	NC_003295.1	RS_RS15115	3238246	3238561	-1	WP_003264114.1	50S ribosomal protein L23	ENOG41080KG	J	One of the early assembly proteins it binds 23S rRNA. One of the proteins that surrounds the polypeptide exit tunnel on the outside of the ribosome. Forms the main docking site for trigger factor binding to the ribosome (By similarity)	3238403	158	GTGAAGGCTGCTGTCGAGCTGCTGTTCAAGGTTGAAGTCGA	38	11	5	10	0	0	0	0	0	0	0	0	4	0	0	6	0	0	0	0	0	5
0	Intragenic	NZ_CP012687.1	RSUY_RS02205	525607	526438	1	WP_003264115.1	50S ribosomal protein L2	ENOG4105CFD	J	One of the primary rRNA binding proteins. Required for association of the 30S and 50S subunits to form the 70S ribosome- for tRNA binding and peptide bond formation. It has been suggested to have peptidyltransferase activity	525907	300	CTGGTGCTGTTCGCCGACGGCGAGCGCCGCTACATCATCGC	NC_003295.1	RS_RS15110	3237413	3238244	-1	WP_011002915.1	50S ribosomal protein L2	ENOG4105CFD	J	One of the primary rRNA binding proteins. Required for association of the 30S and 50S subunits to form the 70S ribosome- for tRNA binding and peptide bond formation. It has been suggested to have peptidyltransferase activity	3237945	299	CTCGTGCTGTTCGCCGATGGCGAGCGCCGCTACATCATCGC	39	11	4	4	0	0	0	0	0	0	0	0	0	0	0	0	0	0	1	0	0	2
0	Intragenic	NZ_CP012687.1	RSUY_RS02205	525607	526438	1	WP_003264115.1	50S ribosomal protein L2	ENOG4105CFD	J	One of the primary rRNA binding proteins. Required for association of the 30S and 50S subunits to form the 70S ribosome- for tRNA binding and peptide bond formation. It has been suggested to have peptidyltransferase activity	526006	399	GTACCGACCGGGATGTTGCGGATCGGCAGGTTGTTACCGGC	NC_003295.1	RS_RS15110	3237413	3238244	-1	WP_011002915.1	50S ribosomal protein L2	ENOG4105CFD	J	One of the primary rRNA binding proteins. Required for association of the 30S and 50S subunits to form the 70S ribosome- for tRNA binding and peptide bond formation. It has been suggested to have peptidyltransferase activity	3237846	398	GTACCGACCGGGATGTTGCGGATCGGCAGGTTGTTACCGGC	41	11	11	11	0	0	0	0	0	0	0	0	0	0	0	0	0	0	0	0	0	0
0	Intragenic	NZ_CP012687.1	RSUY_RS02205	525607	526438	1	WP_003264115.1	50S ribosomal protein L2	ENOG4105CFD	J	One of the primary rRNA binding proteins. Required for association of the 30S and 50S subunits to form the 70S ribosome- for tRNA binding and peptide bond formation. It has been suggested to have peptidyltransferase activity	526268	661	GTTCATCGCCACGCCGCGAACGGTCGGGCGAATACCACGCC	NC_003295.1	RS_RS15110	3237413	3238244	-1	WP_011002915.1	50S ribosomal protein L2	ENOG4105CFD	J	One of the primary rRNA binding proteins. Required for association of the 30S and 50S subunits to form the 70S ribosome- for tRNA binding and peptide bond formation. It has been suggested to have peptidyltransferase activity	3237584	660	GTTCATCGCCACGCCGCGAACGGTCGGGCGAATACCACGCC	41	11	10	11	0	0	0	0	0	0	0	3	0	0	0	0	3	0	0	1	0	0
0	Intragenic	NZ_CP012687.1	RSUY_RS02205	525607	526438	1	WP_003264115.1	50S ribosomal protein L2	ENOG4105CFD	J	One of the primary rRNA binding proteins. Required for association of the 30S and 50S subunits to form the 70S ribosome- for tRNA binding and peptide bond formation. It has been suggested to have peptidyltransferase activity	526415	808	AGCGCACGAACAGCATGATCGTGCAGCGCCGTCACAAGCGT	NC_003295.1	RS_RS15110	3237413	3238244	-1	WP_011002915.1	50S ribosomal protein L2	ENOG4105CFD	J	One of the primary rRNA binding proteins. Required for association of the 30S and 50S subunits to form the 70S ribosome- for tRNA binding and peptide bond formation. It has been suggested to have peptidyltransferase activity	3237437	807	AGCGCACGACCAGCATGATCGTGCAACGCCGTCACAAGCGT	39	11	11	11	0	0	0	0	0	0	0	1	3	7	0	0	0	0	0	0	0	0
0	Intragenic	NZ_CP012687.1	RSUY_RS02210	526460	526736	1	WP_003264116.1	30S ribosomal protein S19	ENOG4105K7S	J	Protein S19 forms a complex with S13 that binds strongly to the 16S ribosomal RNA (By similarity)	526586	126	ATCGTCAAACCGATGAAGTCCGGCAGAATGGTCGAGCGACG	NC_003295.1	RS_RS15105	3237115	3237391	-1	WP_011002914.1	30S ribosomal protein S19	ENOG4105K7S	J	Protein S19 forms a complex with S13 that binds strongly to the 16S ribosomal RNA (By similarity)	3237266	125	ATCGTCAAACCGATGAAGTCCGGCAGAATGGTCGAGCGACG	41	11	11	11	0	0	0	0	0	0	0	3	3	0	0	0	0	0	0	0	0	0
0	Intragenic	NZ_CP012687.1	RSUY_RS02215	526745	527075	1	WP_003264117.1	50S ribosomal protein L22	ENOG4105KAP	J	The globular domain of the protein is located near the polypeptide exit tunnel on the outside of the subunit- while an extended beta-hairpin is found that lines the wall of the exit tunnel in the center of the 70S ribosome (By similarity)	526911	166	TTCGTTGTGCTCCGCATTCGCGATGGCGGACTCAACCACCT	NC_003295.1	RS_RS15100	3236776	3237106	-1	WP_011002913.1	50S ribosomal protein L22	ENOG4105KAP	J	The globular domain of the protein is located near the polypeptide exit tunnel on the outside of the subunit- while an extended beta-hairpin is found that lines the wall of the exit tunnel in the center of the 70S ribosome (By similarity)	3236941	165	TTCGTTGTGCTCGGCGTTCGCGATGGCGGACTCCACCACCT	38	11	11	11	0	0	0	1	0	0	0	0	0	0	0	0	6	0	0	5	0	0
0	Intragenic	NZ_CP012687.1	RSUY_RS02215	526745	527075	1	WP_003264117.1	50S ribosomal protein L22	ENOG4105KAP	J	The globular domain of the protein is located near the polypeptide exit tunnel on the outside of the subunit- while an extended beta-hairpin is found that lines the wall of the exit tunnel in the center of the 70S ribosome (By similarity)	526978	233	CAAGTCGATCTATATCGACAAGGCTACCTCGCTCAAGCGCT	NC_003295.1	RS_RS15100	3236776	3237106	-1	WP_011002913.1	50S ribosomal protein L22	ENOG4105KAP	J	The globular domain of the protein is located near the polypeptide exit tunnel on the outside of the subunit- while an extended beta-hairpin is found that lines the wall of the exit tunnel in the center of the 70S ribosome (By similarity)	3236874	232	CAAGTCGATCTACATCGACAAGGCCACCTCGCTCAAGCGCT	39	11	11	10	0	0	0	0	0	0	0	0	0	0	0	0	1	1	0	0	0	0
0	Intragenic	NZ_CP012687.1	RSUY_RS02220	527084	527879	1	WP_003264118.1	30S ribosomal protein S3	ENOG4105CKE	J	Binds the lower part of the 30S subunit head. Binds mRNA in the 70S ribosome- positioning it for translation (By similarity)	527461	377	GATCACGCAGCAGCTCGAGCGCCGCATCATGTTCCGCCGCG	NC_003295.1	RS_RS15095	3235972	3236767	-1	WP_011002912.1	30S ribosomal protein S3	ENOG4105CKE	J	Binds the lower part of the 30S subunit head. Binds mRNA in the 70S ribosome- positioning it for translation (By similarity)	3236391	376	GATCACGCAGCAGCTCGAGCGCCGCATCATGTTCCGCCGCG	41	11	8	11	0	0	0	0	0	0	0	0	0	0	0	0	0	0	0	2	0	0
0	Intragenic	NZ_CP012687.1	RSUY_RS02220	527084	527879	1	WP_003264118.1	30S ribosomal protein S3	ENOG4105CKE	J	Binds the lower part of the 30S subunit head. Binds mRNA in the 70S ribosome- positioning it for translation (By similarity)	527809	725	CAGCACCGCGGCGCTGACCGGCCGGGCGACCTTCGCCTTCA	NC_003295.1	RS_RS15095	3235972	3236767	-1	WP_011002912.1	30S ribosomal protein S3	ENOG4105CKE	J	Binds the lower part of the 30S subunit head. Binds mRNA in the 70S ribosome- positioning it for translation (By similarity)	3236043	724	CAGCACCGCGGCGCTGACCACCCGGGCGACCCTCGCCCTCA	37	11	3	10	0	0	0	0	0	0	0	0	0	0	0	0	0	0	0	0	0	0
0	Intragenic	NZ_CP012687.1	RSUY_RS02225	527881	528298	1	WP_003264123.1	50S ribosomal protein L16	ENOG4108R70	J	Binds 23S rRNA and is also seen to make contacts with the A and possibly P site tRNAs (By similarity)	528038	157	CTTGATGTGGCGGGTCATCGCACGACGGGCGGACTCGATCT	NC_003295.1	RS_RS15090	3235553	3235970	-1	WP_003264123.1	50S ribosomal protein L16	ENOG4108R70	J	Binds 23S rRNA and is also seen to make contacts with the A and possibly P site tRNAs (By similarity)	3235814	156	CTTGATGTGACGGGTCATCGCACGACGGGCCGACTCGATCT	39	11	11	11	0	0	0	0	0	0	0	0	0	1	0	0	0	0	0	0	0	0
0	Intragenic	NZ_CP012687.1	RSUY_RS02235	528501	528771	1	WP_003264125.1	30S ribosomal protein S17	ENOG4105K87	J	One of the primary rRNA binding proteins- it binds specifically to the 5'-end of 16S ribosomal	528512	11	TGCGCTTCAGGGACGTTGCTGCTTCAGTCATTTCTGGCTCC	NC_003295.1	RS_RS15080	3235080	3235350	-1	WP_011002910.1	30S ribosomal protein S17	ENOG4105K87	J	One of the primary rRNA binding proteins- it binds specifically to the 5'-end of 16S ribosomal	3235340	10	TGCGCTTCAGGGACGTTGCGGCTTCAGTCATTTCTGGCTCC	40	11	5	11	0	0	0	0	0	0	0	0	0	0	0	0	0	0	0	0	0	0
0	Intragenic	NZ_CP012687.1	RSUY_RS02245	529415	529724	1	WP_003264130.1	50S ribosomal protein L24	ENOG4105KAR	J	One of the proteins that surrounds the polypeptide exit tunnel on the outside of the subunit (By similarity)	529430	15	GGCCGCATGAACAAGATTCGCAAGGGCGATCGCATCATCGT	NC_003295.1	RS_RS15070	3234124	3234433	-1	WP_011002909.1	50S ribosomal protein L24	ENOG4105KAR	J	One of the proteins that surrounds the polypeptide exit tunnel on the outside of the subunit (By similarity)	3234419	14	GGCCGCATGAACAAGATTCGCAAGGGCGATCGCGTCATCGT	40	11	11	11	0	0	0	0	0	0	0	0	0	0	0	0	0	0	0	0	0	0
0	Intragenic	NZ_CP012687.1	RSUY_RS02245	529415	529724	1	WP_003264130.1	50S ribosomal protein L24	ENOG4105KAR	J	One of the proteins that surrounds the polypeptide exit tunnel on the outside of the subunit (By similarity)	529572	157	CTTGTCGACCACACCACCCGTGGTACCCAGCATCGGGTTCG	NC_003295.1	RS_RS15070	3234124	3234433	-1	WP_011002909.1	50S ribosomal protein L24	ENOG4105KAR	J	One of the proteins that surrounds the polypeptide exit tunnel on the outside of the subunit (By similarity)	3234277	156	CTTGTCGACCACACCACCCGTGGTACCCAGCATCGGGTTCG	41	11	11	11	0	0	0	0	0	0	0	0	1	0	0	0	0	0	0	0	0	0
0	Intragenic	NZ_CP012687.1	RSUY_RS02250	529750	530293	1	WP_003264131.1	50S ribosomal protein L5	ENOG4105CW6	J	This is 1 of the proteins that binds and probably mediates the attachment of the 5S RNA into the large ribosomal subunit- where it forms part of the central protuberance. In the 70S ribosome it contacts protein S13 of the 30S subunit (bridge B1b)- connecting the 2 subunits	530079	329	CACGGAAGTCGCGCACGCGGGGCAGCGACACGGTGATGAAG	NC_003295.1	RS_RS15065	3233555	3234098	-1	WP_003264131.1	50S ribosomal protein L5	ENOG4105CW6	J	This is 1 of the proteins that binds and probably mediates the attachment of the 5S RNA into the large ribosomal subunit- where it forms part of the central protuberance. In the 70S ribosome it contacts protein S13 of the 30S subunit (bridge B1b)- connecting the 2 subunits	3233770	328	CGCGGAAGTCGCGCACGCGCGGCAGCGACACGGTGATGAAA	38	11	7	2	0	0	0	0	0	0	0	0	0	0	0	0	0	0	0	0	0	0
0	Intragenic	NZ_CP012687.1	RSUY_RS02255	530302	530608	1	WP_003264132.1	30S ribosomal protein S14	ENOG4105VBI	J	Binds 16S rRNA- required for the assembly of 30S particles and may also be responsible for determining the conformation of the 16S rRNA at the A site (By similarity)	530414	112	TGGCCGACCAAAGCAAGTCGGAAGAAGAGCGTTATGAAGCG	NC_003295.1	RS_RS15060	3233240	3233546	-1	WP_003264132.1	30S ribosomal protein S14	ENOG4105VBI	J	Binds 16S rRNA- required for the assembly of 30S particles and may also be responsible for determining the conformation of the 16S rRNA at the A site (By similarity)	3233435	111	TGGCCGACCAAAGCAAGTCGGAAGAAGAGCGTTACGAAGCG	40	11	11	10	0	0	0	0	0	0	0	0	0	0	0	0	0	0	0	0	0	0
0	Intragenic	NZ_CP012687.1	RSUY_RS02255	530302	530608	1	WP_003264132.1	30S ribosomal protein S14	ENOG4105VBI	J	Binds 16S rRNA- required for the assembly of 30S particles and may also be responsible for determining the conformation of the 16S rRNA at the A site (By similarity)	530471	169	GCGATTGCGCTGGCGGGTCGGATTCGCGTTGCGCGGAAGCT	NC_003295.1	RS_RS15060	3233240	3233546	-1	WP_003264132.1	30S ribosomal protein S14	ENOG4105VBI	J	Binds 16S rRNA- required for the assembly of 30S particles and may also be responsible for determining the conformation of the 16S rRNA at the A site (By similarity)	3233378	168	GCGATTACGCTGACGGGTCGGGTTGGCGTTGCGCGGCAGCT	36	11	5	9	0	0	0	1	0	0	7	0	0	0	0	0	4	0	0	0	0	0
0	Intragenic	NZ_CP012687.1	RSUY_RS02255	530302	530608	1	WP_003264132.1	30S ribosomal protein S14	ENOG4105VBI	J	Binds 16S rRNA- required for the assembly of 30S particles and may also be responsible for determining the conformation of the 16S rRNA at the A site (By similarity)	530503	201	AAGGTACCGCGCGGACGACCAGTGATCGAGCAGCGATTGCG	NC_003295.1	RS_RS15060	3233240	3233546	-1	WP_003264132.1	30S ribosomal protein S14	ENOG4105VBI	J	Binds 16S rRNA- required for the assembly of 30S particles and may also be responsible for determining the conformation of the 16S rRNA at the A site (By similarity)	3233346	200	AACGTACCGCGGGGACGACCGGTGATCGAACAGCGATTACG	36	11	10	2	0	0	0	0	0	0	0	0	0	0	0	0	0	0	0	0	0	0
0	Intragenic	NZ_CP012687.1	RSUY_RS02265	531044	531578	1	WP_003264134.1	50S ribosomal protein L6	ENOG4108R5J	J	This protein binds to the 23S rRNA- and is important in its secondary structure. It is located near the subunit interface in the base of the L7 L12 stalk- and near the tRNA binding site of the peptidyltransferase center (By similarity)	531075	31	GACTTCCGCGCCCTTGGGCAGCGCGATGGGAGCCTTACCTA	NC_003295.1	RS_RS15050	3232272	3232806	-1	WP_011002907.1	50S ribosomal protein L6	ENOG4108R5J	J	This protein binds to the 23S rRNA- and is important in its secondary structure. It is located near the subunit interface in the base of the L7 L12 stalk- and near the tRNA binding site of the peptidyltransferase center (By similarity)	3232776	30	GACTTCCGCACCTTTGGGCAGTGCGATGGGAGCCTTACCTA	38	11	3	10	0	0	0	0	0	0	2	0	0	6	0	0	7	0	0	0	0	0
0	Intragenic	NZ_CP012687.1	RSUY_RS02275	531967	532486	1	WP_003264136.1	30S ribosomal protein S5	ENOG4108RA9	J	Located at the back of the 30S subunit body where it stabilizes the conformation of the head with respect to the body (By similarity)	532341	374	CGCCATCTTCGAAGTGATGGGCGTGACGAACATCGTGACCA	NC_003295.1	RS_RS15040	3231364	3231883	-1	WP_011002906.1	30S ribosomal protein S5	ENOG4108RA9	J	Located at the back of the 30S subunit body where it stabilizes the conformation of the head with respect to the body (By similarity)	3231510	373	CGCCATCTTCGAAGTGATGGGTGTGACGAACATCGTGACCA	40	11	3	11	0	0	0	1	0	0	0	0	0	0	0	0	1	0	0	0	0	0
0	Intragenic	NZ_CP012687.1	RSUY_RS02285	532709	533141	1	WP_003264138.1	50S ribosomal protein L15	ENOG4108UZ0	J	Binds to the 23S rRNA (By similarity)	532800	91	GCTCGGGCTTGGGCAAGACGGCTGGTCGTGGTCACAAGGGT	NC_003295.1	RS_RS15030	3230709	3231141	-1	WP_011002904.1	50S ribosomal protein L15	ENOG4108UZ0	J	Binds to the 23S rRNA (By similarity)	3231051	90	GCTCGGGCTTGGGCAAGACGGCTGGTCGTGGTCACAAGGGT	41	11	11	10	0	0	0	0	0	0	0	0	2	0	0	0	0	0	0	0	0	0
0	Intragenic	NZ_CP012687.1	RSUY_RS02290	533197	534520	1	WP_003273619.1	preprotein translocase subunit SecY	ENOG4105CGG	U	The central subunit of the protein translocation channel SecYEG. Consists of two halves formed by TMs 1-5 and 6-10. These two domains form a lateral gate at the front which open onto the bilayer between TMs 2 and 7- and are clamped together by SecE at the back. The channel is closed by both a pore ring composed of hydrophobic SecY resides and a short helix (helix 2A) on the extracellular side of …	534150	953	GTACATCCTGCTGTATGCGGCGGCAATCATCTTCTTCTGCT	NC_003295.1	RS_RS15025	3229330	3230653	-1	WP_016725254.1	preprotein translocase subunit SecY	ENOG4105CGG	U	The central subunit of the protein translocation channel SecYEG. Consists of two halves formed by TMs 1-5 and 6-10. These two domains form a lateral gate at the front which open onto the bilayer between TMs 2 and 7- and are clamped together by SecE at the back. The channel is closed by both a pore ring composed of hydrophobic SecY resides and a short helix (helix 2A) on the extracellular side of …	3229701	952	GTACATCCTGCTGTATGCGGCGGCAATCATCTTCTTCTGCT	41	11	9	7	0	0	0	0	0	0	0	0	0	0	0	0	0	0	0	0	0	0
0	Intragenic	NZ_CP012687.1	RSUY_RS02290	533197	534520	1	WP_003273619.1	preprotein translocase subunit SecY	ENOG4105CGG	U	The central subunit of the protein translocation channel SecYEG. Consists of two halves formed by TMs 1-5 and 6-10. These two domains form a lateral gate at the front which open onto the bilayer between TMs 2 and 7- and are clamped together by SecE at the back. The channel is closed by both a pore ring composed of hydrophobic SecY resides and a short helix (helix 2A) on the extracellular side of …	534514	1317	TGCGACCGCTCTTTTTAACGGAGCGTCAGGTTGCCCTTGAA	NC_003295.1	RS_RS15025	3229330	3230653	-1	WP_016725254.1	preprotein translocase subunit SecY	ENOG4105CGG	U	The central subunit of the protein translocation channel SecYEG. Consists of two halves formed by TMs 1-5 and 6-10. These two domains form a lateral gate at the front which open onto the bilayer between TMs 2 and 7- and are clamped together by SecE at the back. The channel is closed by both a pore ring composed of hydrophobic SecY resides and a short helix (helix 2A) on the extracellular side of …	3229337	1316	TGCGATCGCCCTAGCTAACGGAGCGTCAGGTTGCCCTTGAA	36	9	7	3	0	0	0	0	0	0	0	0	0	0	0	0	0	0	0	0	0	0
0	Intragenic	NZ_CP012687.1	RSUY_RS02305	534936	535302	1	WP_003264142.1	30S ribosomal protein S13	ENOG4108Z04	J	Located at the top of the head of the 30S subunit- it contacts several helices of the 16S rRNA. In the 70S ribosome it contacts the 23S rRNA (bridge B1a) and protein L5 of the 50S subunit (bridge B1b)- connecting the 2 subunits	534982	46	GACAGCAGTCAGGCCGATCACGGTATGTTGATGGTTGGGGA	NC_003295.1	RS_RS15015	3228548	3228914	-1	WP_011002901.1	30S ribosomal protein S13	ENOG4108Z04	J	Located at the top of the head of the 30S subunit- it contacts several helices of the 16S rRNA. In the 70S ribosome it contacts the 23S rRNA (bridge B1a) and protein L5 of the 50S subunit (bridge B1b)- connecting the 2 subunits	3228869	45	GATCGCCGTCAGGCCAATCACGGTATGTTTGTGGTTGGGGA	35	11	11	6	0	0	0	1	0	0	1	0	0	0	0	0	1	0	0	0	0	0
0	Intragenic	NZ_CP012687.1	RSUY_RS02315	535934	536558	1	WP_003264144.1	30S ribosomal protein S4	ENOG4105G6W	J	One of the primary rRNA binding proteins- it binds directly to 16S rRNA where it nucleates assembly of the body of the 30S subunit (By similarity)	536126	192	GAAAAGCAGAAGGTCAAGCGCATCTATGGCGTGCTGGAGCG	NC_003295.1	RS_RS15005	3227292	3227916	-1	WP_011002899.1	30S ribosomal protein S4	ENOG4105G6W	J	One of the primary rRNA binding proteins- it binds directly to 16S rRNA where it nucleates assembly of the body of the 30S subunit (By similarity)	3227725	191	GAAAAGCAGAAGGTCAAGCGCATCTACGGCGTGCTGGAGCG	40	11	11	10	0	0	0	0	0	0	0	0	0	0	0	0	0	0	0	0	0	0
0	Intragenic	NZ_CP012687.1	RSUY_RS02315	535934	536558	1	WP_003264144.1	30S ribosomal protein S4	ENOG4105G6W	J	One of the primary rRNA binding proteins- it binds directly to 16S rRNA where it nucleates assembly of the body of the 30S subunit (By similarity)	536196	262	CAGTTGCAGCAGGTTCTCACCGGTGTTGCCCTTGCGGCGAT	NC_003295.1	RS_RS15005	3227292	3227916	-1	WP_011002899.1	30S ribosomal protein S4	ENOG4105G6W	J	One of the primary rRNA binding proteins- it binds directly to 16S rRNA where it nucleates assembly of the body of the 30S subunit (By similarity)	3227655	261	CAGTTGCAGCAGGTTTTCGCCGGTATTGCCCTTGCGGCGAT	38	11	4	9	0	0	0	2	0	0	0	0	2	0	0	1	0	2	0	4	0	0
0	Intragenic	NZ_CP012687.1	RSUY_RS02320	536800	537781	1	WP_003264145.1	DNA-directed RNA polymerase subunit alpha	ENOG4105CTF	K	DNA-dependent RNA polymerase catalyzes the transcription of DNA into RNA using the four ribonucleoside triphosphates as substrates (By similarity)	537326	526	TGCATACGACACGCGACGCACCGGCGCGAACGAGGCGTCCA	NC_003295.1	RS_RS15000	3226070	3227051	-1	WP_011002898.1	DNA-directed RNA polymerase subunit alpha	ENOG4105CTF	K	DNA-dependent RNA polymerase catalyzes the transcription of DNA into RNA using the four ribonucleoside triphosphates as substrates (By similarity)	3226526	525	GGCATACGACACGCGGCGCACCGGCGCGAACGAGGCGTCCA	39	11	11	4	0	0	0	1	0	0	0	0	0	0	0	0	0	0	0	0	0	0
0	Intragenic	NZ_CP012687.1	RSUY_RS02320	536800	537781	1	WP_003264145.1	DNA-directed RNA polymerase subunit alpha	ENOG4105CTF	K	DNA-dependent RNA polymerase catalyzes the transcription of DNA into RNA using the four ribonucleoside triphosphates as substrates (By similarity)	537534	734	GCAGGATCGGATCGATCTGCGGTGCACGAGCGGCAGCGGCT	NC_003295.1	RS_RS15000	3226070	3227051	-1	WP_011002898.1	DNA-directed RNA polymerase subunit alpha	ENOG4105CTF	K	DNA-dependent RNA polymerase catalyzes the transcription of DNA into RNA using the four ribonucleoside triphosphates as substrates (By similarity)	3226318	733	GCAGGATCGGATCGATCTGCGGTGCACGGGCGGCAGCGGCT	40	11	11	7	0	0	0	0	0	0	0	0	0	0	0	0	0	0	0	0	0	0
0	Intragenic	NZ_CP012687.1	RSUY_RS02340	540665	541661	-1	WP_003264149.1	delta-aminolevulinic acid dehydratase	ENOG4105D52	H	delta-aminolevulinic acid dehydratase	541233	428	CTCGATGACACCGGCTACGTGCTCAACGAAGAAACGGTCGA	NC_003295.1	RS_RS14980	3222186	3223182	1	WP_011002894.1	delta-aminolevulinic acid dehydratase	ENOG4105D52	H	delta-aminolevulinic acid dehydratase	3222615	429	CTCGACGATGCCGGCTACGTGCTCAACGAAGAAACAGTCGA	37	10	10	8	0	0	0	0	0	4	0	0	5	5	0	0	0	0	1	0	0	0
0	Intragenic	NZ_CP012687.1	RSUY_RS02355	543550	545734	1	WP_003264152.1	cytochrome c biogenesis protein ResB	ENOG4105EBH	O	Required during biogenesis of c-type cytochromes (cytochrome c6 and cytochrome f) at the step of heme attachment (By similarity)	544852	1302	GCCAACGGCCAGGCGCGCGAGTTCAGCAACTACATGCTGCC	NC_003295.1	RS_RS14965	3218113	3220297	-1	WP_043876663.1	cytochrome c biogenesis protein	ENOG4105EBH	O	Required during biogenesis of c-type cytochromes (cytochrome c6 and cytochrome f) at the step of heme attachment (By similarity)	3218996	1301	GCCAACGGCCAGGCGCGCGAGTTCAGCAATTACATGCTGCC	40	11	9	9	0	0	0	0	0	0	0	0	0	0	0	0	0	0	2	0	1	0
0	Intragenic	NZ_CP012687.1	RSUY_RS02355	543550	545734	1	WP_003264152.1	cytochrome c biogenesis protein ResB	ENOG4105EBH	O	Required during biogenesis of c-type cytochromes (cytochrome c6 and cytochrome f) at the step of heme attachment (By similarity)	545200	1650	CCTTCGGGTACCGATATCTGCAGGAAACCGGCGACCGCGGC	NC_003295.1	RS_RS14965	3218113	3220297	-1	WP_043876663.1	cytochrome c biogenesis protein	ENOG4105EBH	O	Required during biogenesis of c-type cytochromes (cytochrome c6 and cytochrome f) at the step of heme attachment (By similarity)	3218648	1649	CCCTCGGGCACCGATTTCTGCAGGAAGCCGGCGACCGCGGC	37	10	9	5	0	0	0	0	0	1	0	0	0	0	0	0	0	0	1	0	0	0
0	Intragenic	NZ_CP012687.1	RSUY_RS02375	548034	548895	1	WP_003264159.1	hypothetical protein	ENOG4108W3I	K	Transmembrane anti-sigma factor	548232	198	AGGATGGCCGACGGAATGCGGCGCTGCGGCACGGGTTCGTT	NC_003295.1	RS_RS14945	3214942	3215803	-1	WP_011002887.1	membrane protein	ENOG4108W3I	K	Transmembrane anti-sigma factor	3215606	197	AGGATCGCCGACGGAATGCGGCGCTGCGGCACGGATTCGTT	39	10	8	9	0	0	0	0	0	4	0	0	1	0	1	0	0	0	0	0	0	0
0	Intragenic	NZ_CP012687.1	RSUY_RS02380	548993	549989	1	WP_003264160.1	sulfoxide reductase	ENOG4105CCD	C	The exact function is not known. Can catalyze the reduction of a variety of substrates like dimethyl sulfoxide- trimethylamine N-oxide- phenylmethyl sulfoxide and L-methionine sulfoxide. Cannot reduce cyclic N-oxides. Shows no activity as sulfite oxidase (By similarity)	549225	232	GGTGGTGACTTCCTCGAACGGCGTCGGCTTCTCGACCGTGG	NC_003295.1	RS_RS14940	3213851	3214847	-1	WP_011002886.1	mononuclear molybdenum enzyme YedY	ENOG4105CCD	C	The exact function is not known. Can catalyze the reduction of a variety of substrates like dimethyl sulfoxide- trimethylamine N-oxide- phenylmethyl sulfoxide and L-methionine sulfoxide. Cannot reduce cyclic N-oxides. Shows no activity as sulfite oxidase (By similarity)	3214616	231	GGTCGTGACTTCATCGAACGGCGTCGGCTTCTCGACCGTGG	39	8	7	8	0	0	0	4	0	0	0	0	0	0	0	0	5	0	0	0	0	0
0	Intragenic	NZ_CP012687.1	RSUY_RS02390	550731	551991	-1	WP_003264162.1	diaminopimelate decarboxylase	ENOG4105CU5	E	Specifically catalyzes the decarboxylation of meso- diaminopimelate (meso-DAP) to L-lysine (By similarity)	551842	149	GCCTACGCAGCGGCCTGCGAAGGCCGCAACGCGCGCGTGCA	NC_003295.1	RS_RS14930	3211855	3213115	1	WP_016725146.1	diaminopimelate decarboxylase	ENOG4105CU5	E	Specifically catalyzes the decarboxylation of meso- diaminopimelate (meso-DAP) to L-lysine (By similarity)	3212005	150	GCCTACGCGGCCGCCTGCGAGGGCCGCAACGCGCGCGTGCA	38	11	6	10	0	0	0	0	0	0	0	0	4	0	0	4	0	0	1	0	0	0
0	Intragenic	NZ_CP012687.1	RSUY_RS02405	552804	555213	-1	WP_003264165.1	penicillin-binding protein 1A	ENOG4108JQC	M	penicillin-binding protein 1A	554158	1055	CCCGCCGATGCCGACGAGCGCGAGCAGGCCATCGACGACGC	NC_003295.1	RS_RS14915	3208627	3211033	1	WP_011002881.1	penicillin-binding protein 1A	ENOG4108JQC	M	penicillin-binding protein 1A	3209683	1056	CCCGCCGATGCCGACGAGCGCGAGCAGGCCATCGACGACGC	41	9	9	8	0	0	0	1	0	0	0	0	0	0	0	1	0	0	1	0	0	0
0	Intragenic	NZ_CP012687.1	RSUY_RS02405	552804	555213	-1	WP_003264165.1	penicillin-binding protein 1A	ENOG4108JQC	M	penicillin-binding protein 1A	554164	1049	GACCTGCCCGCCGATGCCGACGAGCGCGAGCAGGCCATCGA	NC_003295.1	RS_RS14915	3208627	3211033	1	WP_011002881.1	penicillin-binding protein 1A	ENOG4108JQC	M	penicillin-binding protein 1A	3209677	1050	GACCTGCCCGCCGATGCCGACGAGCGCGAGCAGGCCATCGA	41	11	8	11	0	0	0	0	0	0	0	0	2	2	0	0	0	0	2	1	0	3
0	Intragenic	NZ_CP012687.1	RSUY_RS02405	552804	555213	-1	WP_003264165.1	penicillin-binding protein 1A	ENOG4108JQC	M	penicillin-binding protein 1A	554867	346	CCGCTTCTATGAGCACGGCGGCGTCGACTTCATCGGCGTGC	NC_003295.1	RS_RS14915	3208627	3211033	1	WP_011002881.1	penicillin-binding protein 1A	ENOG4108JQC	M	penicillin-binding protein 1A	3208974	347	CCGCTTCTACGAGCACGGCGGCGTCGACTTCATCGGCGTGC	40	11	11	10	0	0	0	2	0	0	0	0	0	5	0	0	0	0	0	0	0	0
0	Intragenic	NZ_CP012687.1	RSUY_RS02415	556742	557375	1	WP_003264167.1	ferrous iron transporter B	ENOG4105N6D	U	Fimbrial assembly family protein	556820	78	GAGCGGCGTGCGGACAAACGCAAGAAGGTCTTCATGAGCCT	NC_003295.1	RS_RS14905	3206458	3207091	-1	WP_011002879.1	ferrous iron transporter B	ENOG4105N6D	U	Fimbrial assembly family protein	3207014	77	GAACGGCGTGCGGGCAAGCGCAAGAAGGTCTTCATGAGCCT	38	11	7	4	0	0	0	0	0	0	0	0	0	0	0	0	0	0	0	0	0	0
0	Intragenic	NZ_CP012687.1	RSUY_RS02415	556742	557375	1	WP_003264167.1	ferrous iron transporter B	ENOG4105N6D	U	Fimbrial assembly family protein	557009	267	AAGAAGGATATCGACGACCTGCTGCAGCGGCAGCAGGCGGT	NC_003295.1	RS_RS14905	3206458	3207091	-1	WP_011002879.1	ferrous iron transporter B	ENOG4105N6D	U	Fimbrial assembly family protein	3206825	266	AAGAAGGACATCGACGACCTGCTGCAGCGGCAGCAGGCGGT	40	11	10	9	0	0	0	0	0	0	0	0	4	0	0	0	0	0	0	0	0	0
0	Intragenic	NZ_CP012687.1	RSUY_RS02430	558575	560717	1	WP_003264172.1	secretin	ENOG4105E4G	U	Type IV pilus	559551	976	TCACCAGCGACAGCGTGACGGGGACCTTGTCGCTGCGTCTG	NC_003295.1	RS_RS14890	3203113	3205258	-1	WP_011002876.1	secretin	ENOG4105E4G	U	Type IV pilus	3204283	975	TCACCAGCGACAGCGTGACGGGGACCCTGTCGCTGCGTCTG	40	11	10	10	0	0	0	0	1	0	0	0	0	0	0	0	0	0	0	0	1	0
0	Intragenic	NZ_CP012687.1	RSUY_RS02440	561427	562534	1	WP_003264173.1	3-dehydroquinate synthase	ENOG4105D49	E	3-dehydroquinate synthase	561560	133	TGATTGTCACCAATGAGACGGTGGCGCCGCTTTATGCCGCC	NC_003295.1	RS_RS14880	3201297	3202404	-1	WP_011002874.1	3-dehydroquinate synthase	ENOG4105D49	E	3-dehydroquinate synthase	3202272	132	TGATCGTCACCAATGAGACGGTGGCGCCGCTCTATGCCGCT	38	11	8	3	0	0	0	0	0	0	0	0	0	0	0	0	0	0	0	0	0	0
0	Intragenic	NZ_CP012687.1	RSUY_RS02440	561427	562534	1	WP_003264173.1	3-dehydroquinate synthase	ENOG4105D49	E	3-dehydroquinate synthase	561593	166	CTTGCCCAGCGAGCGGATCGCAGCTTCGACCCGGGCGGCAT	NC_003295.1	RS_RS14880	3201297	3202404	-1	WP_011002874.1	3-dehydroquinate synthase	ENOG4105D49	E	3-dehydroquinate synthase	3202239	165	CTTGCCCAGCGAGCGGATCGCGGCTTCGACCCGAGCGGCAT	39	8	3	8	0	0	0	0	0	0	0	0	0	0	0	0	0	0	0	0	0	0
0	Intragenic	NZ_CP012687.1	RSUY_RS02440	561427	562534	1	WP_003264173.1	3-dehydroquinate synthase	ENOG4105D49	E	3-dehydroquinate synthase	562001	574	GGCGAAGTAATCGGCATCGGCGATCGCGCCATGCTTGATGA	NC_003295.1	RS_RS14880	3201297	3202404	-1	WP_011002874.1	3-dehydroquinate synthase	ENOG4105D49	E	3-dehydroquinate synthase	3201831	573	GGCGAAGTAGTCGGCATCGGCGATCGCGCCATGCTTGATGA	40	11	8	10	0	0	0	2	0	0	0	0	0	6	0	0	0	1	0	0	0	0
0	Intragenic	NZ_CP012687.1	RSUY_RS02440	561427	562534	1	WP_003264173.1	3-dehydroquinate synthase	ENOG4105D49	E	3-dehydroquinate synthase	562132	705	GTGGTGGCGCAGGACGAGCGCGAATCCGGCCTGCGCGCCAT	NC_003295.1	RS_RS14880	3201297	3202404	-1	WP_011002874.1	3-dehydroquinate synthase	ENOG4105D49	E	3-dehydroquinate synthase	3201700	704	GTGGTGGCACAGGACGAGCGCGAGTCCGGTCTGCGCGCCAT	38	11	9	8	0	0	0	0	0	0	0	0	4	0	0	0	0	0	0	0	0	0
0	Intragenic	NZ_CP012687.1	RSUY_RS02440	561427	562534	1	WP_003264173.1	3-dehydroquinate synthase	ENOG4105D49	E	3-dehydroquinate synthase	562234	807	CTGCACGGCGAGGCCGTCGGCTGCGGCATGGCGATGGCGGC	NC_003295.1	RS_RS14880	3201297	3202404	-1	WP_011002874.1	3-dehydroquinate synthase	ENOG4105D49	E	3-dehydroquinate synthase	3201598	806	CTGCACGGCGAGGCTGTCGGCTGCGGCATGGCGATGGCGGC	40	11	11	10	0	0	0	0	0	1	0	0	1	0	0	0	0	0	7	0	0	0
0	Intragenic	NZ_CP012687.1	RSUY_RS02445	562552	563716	1	WP_003264174.1	deoxyguanosinetriphosphate triphosphohydrolase	ENOG4105C4Q	F	deoxyguanosinetriphosphate triphosphohydrolase-like protein	562641	89	GCGGCTCGGCATGCACGCGGCCGCGCGACTGCGCGGCATGC	NC_003295.1	RS_RS14875	3200114	3201278	-1	WP_011002873.1	deoxyguanosinetriphosphate triphosphohydrolase	ENOG4105C4Q	F	deoxyguanosinetriphosphate triphosphohydrolase-like protein	3201190	88	GCGGCTCGGCGTGCACGCGCCCGCGCGACTGCGCGGCATGT	38	10	3	3	0	0	0	0	0	0	0	0	0	0	0	0	0	0	0	0	0	0
0	Intragenic	NZ_CP012687.1	RSUY_RS02445	562552	563716	1	WP_003264174.1	deoxyguanosinetriphosphate triphosphohydrolase	ENOG4105C4Q	F	deoxyguanosinetriphosphate triphosphohydrolase-like protein	562658	106	GGTGCGCGAGGTGGACGGCGGCTCGGCATGCACGCGGCCGC	NC_003295.1	RS_RS14875	3200114	3201278	-1	WP_011002873.1	deoxyguanosinetriphosphate triphosphohydrolase	ENOG4105C4Q	F	deoxyguanosinetriphosphate triphosphohydrolase-like protein	3201173	105	GGTGCGCGAGGTGGATGGCGGCTCGGCGTGCACGCGCCCGC	38	11	10	6	0	0	0	0	0	0	0	0	0	1	0	0	0	0	0	5	0	0
0	Intragenic	NZ_CP012687.1	RSUY_RS02445	562552	563716	1	WP_003264174.1	deoxyguanosinetriphosphate triphosphohydrolase	ENOG4105C4Q	F	deoxyguanosinetriphosphate triphosphohydrolase-like protein	562677	125	CGCGGTCGCGCTGAAATTCGGTGCGCGAGGTGGACGGCGGC	NC_003295.1	RS_RS14875	3200114	3201278	-1	WP_011002873.1	deoxyguanosinetriphosphate triphosphohydrolase	ENOG4105C4Q	F	deoxyguanosinetriphosphate triphosphohydrolase-like protein	3201154	124	CGCGATCGCGCTGGAACTCGGTGCGCGAGGTGGATGGCGGC	37	11	3	9	0	0	0	0	5	0	0	0	0	0	0	0	0	1	0	0	6	0
0	Intragenic	NZ_CP012687.1	RSUY_RS02445	562552	563716	1	WP_003264174.1	deoxyguanosinetriphosphate triphosphohydrolase	ENOG4105C4Q	F	deoxyguanosinetriphosphate triphosphohydrolase-like protein	563279	727	CCCACCGACACCCGGAAACGCCGCCTCGGCCTCGCACCGAT	NC_003295.1	RS_RS14875	3200114	3201278	-1	WP_011002873.1	deoxyguanosinetriphosphate triphosphohydrolase	ENOG4105C4Q	F	deoxyguanosinetriphosphate triphosphohydrolase-like protein	3200552	726	CCCGCCGACGCCCGGAAACGCCGCCTCGGCCTCGCGCCGGT	37	10	9	4	0	0	0	1	0	0	0	0	0	0	0	0	0	0	0	0	0	0
0	Intragenic	NZ_CP012687.1	RSUY_RS02450	563867	564542	-1	WP_003264175.1	membrane protein	ENOG4105EIF	M	outer membrane protein W	564007	535	GATAGATGCGGTCCGTCAGGCGGTAGTCGAATCCGGCCTGC	NC_003295.1	RS_RS14870	3199291	3199966	1	WP_011002872.1	membrane protein	ENOG4105EIF	M	outer membrane protein W	3199827	536	GGTAGACGCGGTCCGTCAGGCGGTAATCGAAACCGGCCTGC	37	9	9	3	0	0	0	0	0	0	1	0	0	0	0	0	0	0	0	0	0	0
0	Intragenic	NZ_CP012687.1	RSUY_RS02450	563867	564542	-1	WP_003264175.1	membrane protein	ENOG4105EIF	M	outer membrane protein W	564170	372	ACCTGCCGCCGATCCTGACGCTGCAGTACCACTTCCGGCCG	NC_003295.1	RS_RS14870	3199291	3199966	1	WP_011002872.1	membrane protein	ENOG4105EIF	M	outer membrane protein W	3199664	373	ACCTGCCGCCGATCCTGACGCTGCAATATCACTTCCGGCCG	39	11	10	7	0	0	0	0	0	0	0	0	0	0	0	0	0	0	0	0	0	0
0	Intragenic	NZ_CP012687.1	RSUY_RS02455	564813	565539	1	WP_003264176.1	transposase	ENOG4105G0Z	L	Transposase	565521	708	GCAGATGTGGGGACAGAAACGGGGGGCGGCGCGGGCTGATC	NC_003295.1	RS_RS14865	3198299	3199025	-1	WP_011002871.1	transposase	ENOG4105G0Z	L	Transposase	3198318	707	GCAGAAGTGGGGGCGGAAACGCAGGCTGAAGCAGGCTGATC	31	4	0	3	0	0	0	0	0	1	0	0	0	0	0	0	1	0	0	0	0	0
0	Intragenic	NZ_CP012687.1	RSUY_RS02460	565788	570537	1	WP_039555216.1	glutamate synthase	ENOG4108EJH	E	glutamate synthase	567066	1278	AGGAACATCTTGCCCGGCTGCAGGCGCCACTTCTTGACGAT	NC_003295.1	RS_RS14860	3193300	3198049	-1	WP_011002870.1	glutamate synthase	ENOG4108EJH	E	glutamate synthase	3196772	1277	AGGAACATCTTGCCCGGCTGCAGGCGCCACTTCTTGACGAT	41	11	11	8	0	0	0	0	0	0	0	0	0	0	0	0	0	0	0	0	0	0
0	Intragenic	NZ_CP012687.1	RSUY_RS02460	565788	570537	1	WP_039555216.1	glutamate synthase	ENOG4108EJH	E	glutamate synthase	568591	2803	TCGGCGGCAAGTCCAACACCGGCGAAGGCGGCGAGGATGAG	NC_003295.1	RS_RS14860	3193300	3198049	-1	WP_011002870.1	glutamate synthase	ENOG4108EJH	E	glutamate synthase	3195247	2802	TCGGCGGCAAGTCGAACACCGGCGAAGGCGGCGAGGACGAG	39	11	7	11	0	0	0	0	0	0	0	0	0	0	0	0	0	4	0	0	0	0
0	Intragenic	NZ_CP012687.1	RSUY_RS02465	570667	572131	1	WP_003264178.1	dihydropyrimidine dehydrogenase subunit A	ENOG4105BZ8	E	glutamate synthase	570765	98	TTACAAGGAGTTCGTGTTCGCGCTGGCGGACAGCGAAGCCA	NC_003295.1	RS_RS14855	3191708	3193172	-1	WP_011002869.1	dihydropyrimidine dehydrogenase subunit A	ENOG4105BZ8	E	glutamate synthase	3193075	97	TTACAAGGAGTTCGTGTTCGCGCTGGCGGACAGCGAAGCCA	41	11	8	10	0	0	0	0	0	0	0	0	0	1	0	0	0	0	0	0	0	0
0	Intragenic	NZ_CP012687.1	RSUY_RS02465	570667	572131	1	WP_003264178.1	dihydropyrimidine dehydrogenase subunit A	ENOG4105BZ8	E	glutamate synthase	571009	342	GGCATCAATGAGGCGCCGGTCGGCATCAAGTCGATCGAGCA	NC_003295.1	RS_RS14855	3191708	3193172	-1	WP_011002869.1	dihydropyrimidine dehydrogenase subunit A	ENOG4105BZ8	E	glutamate synthase	3192831	341	GGCATCAATGAGGCGCCGGTCGGCATCAAGTCGATCGAGCA	41	11	9	11	0	0	0	0	0	1	0	0	1	0	0	3	3	3	0	0	0	0
0	Intragenic	NZ_CP012687.1	RSUY_RS02480	574424	575192	1	WP_003264182.1	ABC transporter permease	ENOG4105CY3	Q	ABC transporter- permease	574744	320	CGGTCAGCGAGGTGCCGGCGCGGCCGGCGAACAGCAGCGCC	NC_003295.1	RS_RS14840	3188678	3189446	-1	WP_011002866.1	ABC transporter permease	ENOG4105CY3	Q	ABC transporter- permease	3189127	319	CGGTCAGCGAAGTGCCGGCGCGGCCGGCGAACAGCAGCGCC	40	11	9	9	0	0	0	0	1	0	0	0	0	0	7	0	0	2	0	0	1	0
0	Intragenic	NZ_CP012687.1	RSUY_RS02490	575739	576549	1	WP_051719641.1	ABC transporter	ENOG410903C	M	(LipO)protein	576077	338	GGCCGCCCAGGCCCAGCACGGTGTTGATGGCCACCCGCATG	NC_003295.1	RS_RS14830	3187315	3188125	-1	WP_011002864.1	ABC transporter	ENOG410903C	M	(LipO)protein	3187788	337	GGCCGCCGAGGCCCAGGACGGTGTTGATGGCCACCCGCATG	39	9	3	7	0	0	0	0	3	0	0	5	0	0	0	0	0	0	0	0	5	0
[truncated: 2,232 more rows]
[truncated: 100 more columns]
