# Supplementary material for: Comparative Analysis of Ralstonia solanacearum Methylomes
Source: Front Plant Sci. 2017 Apr 13;8:504. doi: 10.3389/fpls.2017.00504 (PMC5390034; doi:10.3389/fpls.2017.00504)
Supplement: Supplementary file 7 [file Table7.CSV]

Loci with more than one conserved GTWWAC mark between R. solanacearum GMI1000 and R. solanacearum UY031. For each mark and strain; the chromid accession number; the mark position; its position relative to a conserved ortholog and the ortholog descriptors (start; end positions; strand; locus tag; protein ID; NOG ID; NOG category and description) are provided; using the strain name as a prefix.
Index	Region	UY031_mol	UY031_tag	UY031_start	UY031_end	UY031_strand	UY031_prot	UY031_prod	UY031_NOG	UY031_Cat	UY031_Def	UY031_mpos	UY031_rel_pos	UY031_seq	GMI1000_mol	GMI1000_tag	GMI1000_start	GMI1000_end	GMI1000_strand	GMI1000_prot	GMI1000_prod	GMI1000_NOG	GMI1000_Cat	GMI1000_Def	GMI1000_mpos	GMI1000_rel_pos	GMI1000_seq	Alignment_identities
13	Upstream	NZ_CP012687.1	RSUY_RS00605	144866	145241	-1	WP_003265678.1	DNA-binding protein	ENOG4105K70	L	DNA-binding protein	145121	-255	ATACATAAAGAAAAAGGTAAACCCATCGATCGACTGCCGTC	NC_003295.1	RS_RS16830	3617982	3618357	1	WP_011003241.1	DNA-binding protein	ENOG4105K70	L	DNA-binding protein	3618101	-256	ATACATAAAGAAAAAGGTAAACCCATCGATCGACTGCCGTC	41
14	Upstream	NZ_CP012687.1	RSUY_RS00605	144866	145241	-1	WP_003265678.1	DNA-binding protein	ENOG4105K70	L	DNA-binding protein	145124	-258	GGCAGTCGATCGATGGGTTTACCTTTTTCTTTATGTATACA	NC_003295.1	RS_RS16830	3617982	3618357	1	WP_011003241.1	DNA-binding protein	ENOG4105K70	L	DNA-binding protein	3618098	-259	GGCAGTCGATCGATGGGTTTACCTTTTTCTTTATGTATACA	41
15	Upstream	NZ_CP012687.1	RSUY_RS00605	144866	145241	-1	WP_003265678.1	DNA-binding protein	ENOG4105K70	L	DNA-binding protein	145139	-273	ACTACTACTACTACTTGTATACATAAAGAAAAAGGTAAACC	NC_003295.1	RS_RS16830	3617982	3618357	1	WP_011003241.1	DNA-binding protein	ENOG4105K70	L	DNA-binding protein	3618083	-274	ACTACTACTACTATTTGTATACATAAAGAAAAAGGTAAACC	40
16	Upstream	NZ_CP012687.1	RSUY_RS00605	144866	145241	-1	WP_003265678.1	DNA-binding protein	ENOG4105K70	L	DNA-binding protein	145142	-276	TTACCTTTTTCTTTATGTATACAAGTAGTAGTAGTAGTAAA	NC_003295.1	RS_RS16830	3617982	3618357	1	WP_011003241.1	DNA-binding protein	ENOG4105K70	L	DNA-binding protein	3618080	-277	TTACCTTTTTCTTTATGTATACAAATAGTAGTAGTAGTAAA	40
17	Upstream	NZ_CP012687.1	RSUY_RS00605	144866	145241	-1	WP_003265678.1	DNA-binding protein	ENOG4105K70	L	DNA-binding protein	145159	-293	ACAGAAAAGGCACGCCGTTTACTACTACTACTACTTGTATA	NC_003295.1	RS_RS16830	3617982	3618357	1	WP_011003241.1	DNA-binding protein	ENOG4105K70	L	DNA-binding protein	3618063	-294	ACAGAAAAGGCACGGCGTTTACTACTACTACTATTTGTATA	39
18	Upstream	NZ_CP012687.1	RSUY_RS00605	144866	145241	-1	WP_003265678.1	DNA-binding protein	ENOG4105K70	L	DNA-binding protein	145162	-296	ACAAGTAGTAGTAGTAGTAAACGGCGTGCCTTTTCTGTGGA	NC_003295.1	RS_RS16830	3617982	3618357	1	WP_011003241.1	DNA-binding protein	ENOG4105K70	L	DNA-binding protein	3618060	-297	ACAAATAGTAGTAGTAGTAAACGCCGTGCCTTTTCTGTGGA	39
37	Upstream	NZ_CP012687.1	RSUY_RS02470	572131	572317	1	WP_039555212.1	tat pathway signal sequence	ENOG4106M9E	S	Pfam:Bug	572236	-81	TGTAAACCATGTGGATGTAAACCATGAAGCCACGAAGCCAT	NC_003295.1	RS_RS14850	3191553	3191708	-1	WP_011002868.1	hypothetical protein	ENOG4106M9E	S	Pfam:Bug	3191634	-81	TGTAAACCATGTGGATGTAAACCATGAAGGCGCCAGCCCGC	34
38	Upstream	NZ_CP012687.1	RSUY_RS02470	572131	572317	1	WP_039555212.1	tat pathway signal sequence	ENOG4106M9E	S	Pfam:Bug	572239	-78	GCTTCGTGGCTTCATGGTTTACATCCACATGGTTTACATGG	NC_003295.1	RS_RS14850	3191553	3191708	-1	WP_011002868.1	hypothetical protein	ENOG4106M9E	S	Pfam:Bug	3191631	-78	GGCTGGCGCCTTCATGGTTTACATCCACATGGTTTACATGG	36
39	Upstream	NZ_CP012687.1	RSUY_RS02470	572131	572317	1	WP_039555212.1	tat pathway signal sequence	ENOG4106M9E	S	Pfam:Bug	572251	-66	GCCATCCAGCACCCATGTAAACCATGTGGATGTAAACCATG	NC_003295.1	RS_RS14850	3191553	3191708	-1	WP_011002868.1	hypothetical protein	ENOG4106M9E	S	Pfam:Bug	3191619	-66	GCCGTCCATCACCCATGTAAACCATGTGGATGTAAACCATG	39
40	Upstream	NZ_CP012687.1	RSUY_RS02470	572131	572317	1	WP_039555212.1	tat pathway signal sequence	ENOG4106M9E	S	Pfam:Bug	572254	-63	GGTTTACATCCACATGGTTTACATGGGTGCTGGATGGCCAG	NC_003295.1	RS_RS14850	3191553	3191708	-1	WP_011002868.1	hypothetical protein	ENOG4106M9E	S	Pfam:Bug	3191616	-63	GGTTTACATCCACATGGTTTACATGGGTGATGGACGGCCGG	38
113	Upstream	NZ_CP012687.1	RSUY_RS14695	3181593	3181759	1	WP_003264579.1	isovaleryl-CoA dehydrogenase				3181630	-129	TTGTATTGACGTTTACGTAAACGTCAACTGAATTGCCGCAC	NC_003295.1	RS_RS01370	313437	313605	-1	WP_011000246.1	isovaleryl-CoA dehydrogenase				313567	-130	TTGTATTGACGTTTACGTAAACGTCAACTGTGCCGCCGCCG	35
114	Upstream	NZ_CP012687.1	RSUY_RS14695	3181593	3181759	1	WP_003264579.1	isovaleryl-CoA dehydrogenase				3181633	-126	CGGCAATTCAGTTGACGTTTACGTAAACGTCAATACAATAG	NC_003295.1	RS_RS01370	313437	313605	-1	WP_011000246.1	isovaleryl-CoA dehydrogenase				313564	-127	CGGCGGCACAGTTGACGTTTACGTAAACGTCAATACAATAG	37
115	Upstream	NZ_CP012687.1	RSUY_RS14695	3181593	3181759	1	WP_003264579.1	isovaleryl-CoA dehydrogenase				3181636	-123	GCGCTATTGTATTGACGTTTACGTAAACGTCAACTGAATTG	NC_003295.1	RS_RS01370	313437	313605	-1	WP_011000246.1	isovaleryl-CoA dehydrogenase				313561	-124	GCGCTATTGTATTGACGTTTACGTAAACGTCAACTGTGCCG	37
116	Upstream	NZ_CP012687.1	RSUY_RS14695	3181593	3181759	1	WP_003264579.1	isovaleryl-CoA dehydrogenase				3181639	-120	TTCAGTTGACGTTTACGTAAACGTCAATACAATAGCGCGGC	NC_003295.1	RS_RS01370	313437	313605	-1	WP_011000246.1	isovaleryl-CoA dehydrogenase				313558	-121	CACAGTTGACGTTTACGTAAACGTCAATACAATAGCGCGGC	39
131	Upstream	NZ_CP012688.1	RSUY_RS15710	753	1128	1	WP_039556236.1	replication protein RepA	ENOG4105IZ8	S	Plasmid Encoded RepA Protein	935	-193	TTACTACAGGTAAACCGTATACAACTCTCGCAAAGCGTTGT	NC_003296.1	RS_RS17200	798	1173	1	WP_038938013.1	replication protein RepA	ENOG4105IZ8	S	Plasmid Encoded RepA Protein	980	-193	TTACTACAGGTAAACCGTATACAAAGCCCGCAAAGCCTTGT	37
132	Upstream	NZ_CP012688.1	RSUY_RS15710	753	1128	1	WP_039556236.1	replication protein RepA	ENOG4105IZ8	S	Plasmid Encoded RepA Protein	938	-190	ACGCTTTGCGAGAGTTGTATACGGTTTACCTGTAGTAAACG	NC_003296.1	RS_RS17200	798	1173	1	WP_038938013.1	replication protein RepA	ENOG4105IZ8	S	Plasmid Encoded RepA Protein	983	-190	AGGCTTTGCGGGCTTTGTATACGGTTTACCTGTAGTAAACG	37
133	Upstream	NZ_CP012688.1	RSUY_RS15710	753	1128	1	WP_039556236.1	replication protein RepA	ENOG4105IZ8	S	Plasmid Encoded RepA Protein	942	-186	TTTACGTTTACTACAGGTAAACCGTATACAACTCTCGCAAA	NC_003296.1	RS_RS17200	798	1173	1	WP_038938013.1	replication protein RepA	ENOG4105IZ8	S	Plasmid Encoded RepA Protein	987	-186	TTTACGTTTACTACAGGTAAACCGTATACAAAGCCCGCAAA	38
134	Upstream	NZ_CP012688.1	RSUY_RS15710	753	1128	1	WP_039556236.1	replication protein RepA	ENOG4105IZ8	S	Plasmid Encoded RepA Protein	945	-183	GCGAGAGTTGTATACGGTTTACCTGTAGTAAACGTAAAGGT	NC_003296.1	RS_RS17200	798	1173	1	WP_038938013.1	replication protein RepA	ENOG4105IZ8	S	Plasmid Encoded RepA Protein	990	-183	GCGGGCTTTGTATACGGTTTACCTGTAGTAAACGTAAAGGT	38
135	Upstream	NZ_CP012688.1	RSUY_RS15710	753	1128	1	WP_039556236.1	replication protein RepA	ENOG4105IZ8	S	Plasmid Encoded RepA Protein	953	-175	TAATACGTACCTTTACGTTTACTACAGGTAAACCGTATACA	NC_003296.1	RS_RS17200	798	1173	1	WP_038938013.1	replication protein RepA	ENOG4105IZ8	S	Plasmid Encoded RepA Protein	998	-175	TAATACATACCTTTACGTTTACTACAGGTAAACCGTATACA	40
136	Upstream	NZ_CP012688.1	RSUY_RS15710	753	1128	1	WP_039556236.1	replication protein RepA	ENOG4105IZ8	S	Plasmid Encoded RepA Protein	956	-172	ATACGGTTTACCTGTAGTAAACGTAAAGGTACGTATTACTT	NC_003296.1	RS_RS17200	798	1173	1	WP_038938013.1	replication protein RepA	ENOG4105IZ8	S	Plasmid Encoded RepA Protein	1001	-172	ATACGGTTTACCTGTAGTAAACGTAAAGGTATGTATTACTT	40
147	Upstream	NZ_CP012688.1	RSUY_RS16720	269543	269918	-1	WP_039557017.1	DNA-binding response regulator	ENOG4106QUR	K	LuxR family transcriptional regulator	269881	-338	CGGGGTAAACAAAACGGTTTACATCCCATTGATGGGTGCAA	NC_003296.1	RS_RS18775	445386	445761	-1	WP_028854072.1	multidrug MFS transporter	ENOG4106QUR	K	LuxR family transcriptional regulator	445723	-337	TGGGGTAAACAAAAAGGTTTACATCCCATTGATGGGTGCAA	39
148	Upstream	NZ_CP012688.1	RSUY_RS16720	269543	269918	-1	WP_039557017.1	DNA-binding response regulator	ENOG4106QUR	K	LuxR family transcriptional regulator	269884	-341	CACCCATCAATGGGATGTAAACCGTTTTGTTTACCCCGATC	NC_003296.1	RS_RS18775	445386	445761	-1	WP_028854072.1	multidrug MFS transporter	ENOG4106QUR	K	LuxR family transcriptional regulator	445726	-340	CACCCATCAATGGGATGTAAACCTTTTTGTTTACCCCAATC	39
149	Upstream	NZ_CP012688.1	RSUY_RS16720	269543	269918	-1	WP_039557017.1	DNA-binding response regulator	ENOG4106QUR	K	LuxR family transcriptional regulator	269893	-350	ACCGCATCCGATCGGGGTAAACAAAACGGTTTACATCCCAT	NC_003296.1	RS_RS18775	445386	445761	-1	WP_028854072.1	multidrug MFS transporter	ENOG4106QUR	K	LuxR family transcriptional regulator	445735	-349	ACAGCGCCCGATTGGGGTAAACAAAAAGGTTTACATCCCAT	36
150	Upstream	NZ_CP012688.1	RSUY_RS16720	269543	269918	-1	WP_039557017.1	DNA-binding response regulator	ENOG4106QUR	K	LuxR family transcriptional regulator	269896	-353	GGATGTAAACCGTTTTGTTTACCCCGATCGGATGCGGTGCA	NC_003296.1	RS_RS18775	445386	445761	-1	WP_028854072.1	multidrug MFS transporter	ENOG4106QUR	K	LuxR family transcriptional regulator	445738	-352	GGATGTAAACCTTTTTGTTTACCCCAATCGGGCGCTGTGCA	36
