# Supplementary material for: Comparative Analysis of Ralstonia solanacearum Methylomes
Source: Front Plant Sci. 2017 Apr 13;8:504. doi: 10.3389/fpls.2017.00504 (PMC5390034; doi:10.3389/fpls.2017.00504)
Supplement: Supplementary file 8 [file Table8.CSV]

Non-methylated GTWWAC motifs. The table lists all GTWWAC motif instances identified in the R. solanacearum GMI1000 and R. solanacearum UY031 genomes with an ipdR score lower than the under-methylated motif ipdR threshold in at least one strand. The �Non-methylated field� indicates whether the motif instance was considered non-methylated (both strand marks with ipdR scores under the threshold and …
R. solanacearum GMI1000								R. solanacearum UY031
Chromid	Context	Position	Strand	Type	IPDR	Coverage	Non-methylated	Chromid	Context	Position	Strand	Type	IPDR	Coverage	Non-methylated
NC_003295	AATCAGTGCTTTTTTTGTTAACAAACAATAACAAAGTCGCC	1004576	0	m6A	1.94	166	1	-	-	-	-	-	-	-	-
NC_003295	GACTTTGTTATTGTTTGTTAACAAAAAAAGCACTGATTTTG	1004579	1	m6A	3.77	154	0	-	-	-	-	-	-	-	-
NC_003295	AATCAGTGCTTTTTTTGTTAACAAACAATAACAAAGTCGCC	1004576	0	m6A	1.94	166	1	-	-	-	-	-	-	-	-
NC_003295	GACTTTGTTATTGTTTGTTAACAAAAAAAGCACTGATTTTG	1004579	1	m6A	3.77	154	0	-	-	-	-	-	-	-	-
NC_003295	GTAGTACTGCGCGCTGGTATACGGGACCACGGTGTTGAGCC	1775183	0	modified_base	1.75	136	1	-	-	-	-	-	-	-	-
NC_003295	TCAACACCGTGGTCCCGTATACCAGCGCGCAGTACTACGCG	1775186	1	m6A	5.08	135	0	-	-	-	-	-	-	-	-
NC_003295	CGCAGTAGACGCAGCCGTTAACGCGCGAGACCACGGTGCTG	2073666	0	modified_base	1.41	181	1	-	-	-	-	-	-	-	-
NC_003295	CACCGTGGTCTCGCGCGTTAACGGCTGCGTCTACTGCGCCG	2073669	1	m6A	4.66	176	0	-	-	-	-	-	-	-	-
NC_003295	GCGGCGACCGCGAGCCGTATACCGATGCGACGCTGGCGCGG	2487223	0	modified_base	1.54	191	1	-	-	-	-	-	-	-	-
NC_003295	CGCCAGCGTCGCATCGGTATACGGCTCGCGGTCGCCGCGCA	2487226	1	m6A	6.15	187	0	-	-	-	-	-	-	-	-
NC_003295	CGGCCGGAGCGGCGCTGTATACGGCATTGGTCGGGCAGCAG	2500393	0	modified_base	1.61	165	1	-	-	-	-	-	-	-	-
NC_003295	CTGCCCGACCAATGCCGTATACAGCGCCGCTCCGGCCGGCA	2500396	1	m6A	5.79	171	0	-	-	-	-	-	-	-	-
NC_003295	ATCGGTCGCCTTGGATGTAAACCGACCAGACGGTTTGTTTT	2769503	0	.	0.885	173	1	NZ_CP012687	ACAAACCGTCTGGTCGGTTTACATCCTGCGCAGCCGGTGCT	939165	0	.	1.058	62	1
NC_003295	ACAAACCGTCTGGTCGGTTTACATCCAAGGCGACCGATGCT	2769506	1	.	0.892	212	1	NZ_CP012687	ACCGGCTGCGCAGGATGTAAACCGACCAGACGGTTTGTTTG	939168	1	.	0.81	34	1
NC_003295	GTAGATTCATTATCCAGTAAACTGGATTTGATCGTCAACGA	3378821	0	modified_base	1.7	168	1	NZ_CP012687	TTGACCGCCAAATCCAGTTTACTGGATAATAAATCCATCAT	382615	0	m6A	2.39	43	1
NC_003295	TTGACGATCAAATCCAGTTTACTGGATAATGAATCTACTAT	3378824	1	m6A	2.07	218	0	NZ_CP012687	ATGGATTTATTATCCAGTAAACTGGATTTGGCGGTCAACGA	382618	1	.	1.742	30	1
NC_003295	GGCAGTCGATCGATGGGTTTACCTTTTTCTTTATGTATACA	3618098	0	modified_base	1.54	183	1	NZ_CP012687	ATACATAAAGAAAAAGGTAAACCCATCGATCGACTGCCGTC	145121	0	m6A	2.92	39	0
NC_003295	ATACATAAAGAAAAAGGTAAACCCATCGATCGACTGCCGTC	3618101	1	m6A	4.27	162	0	NZ_CP012687	GGCAGTCGATCGATGGGTTTACCTTTTTCTTTATGTATACA	145124	1	m6A	4.27	45	0
NC_003295	TTGTTGTGGACCCAATGTATACCGCCCGCAAATGGGATACC	3637670	0	modified_base	1.64	188	1	-	-	-	-	-	-	-	-
NC_003295	ATCCCATTTGCGGGCGGTATACATTGGGTCCACAACAATTG	3637673	1	m6A	4.51	189	0	-	-	-	-	-	-	-	-
NC_003296	CGCGGTGCCGCCGCCGGTAAACGCTTCAGGTGTGCCGGCGA	67716	0	modified_base	1.66	176	1	-	-	-	-	-	-	-	-
NC_003296	CCGGCACACCTGAAGCGTTTACCGGCGGCGGCACCGCGACA	67719	1	m6A	6.05	179	0	-	-	-	-	-	-	-	-
NC_003296	ACCGGTTCTTGATGGTGTTAACATCGTCGGTGGAAATCTTC	152022	0	modified_base	1.44	154	1	-	-	-	-	-	-	-	-
NC_003296	GATTTCCACCGACGATGTTAACACCATCAAGAACCGGTGTG	152025	1	m6A	4.95	157	0	-	-	-	-	-	-	-	-
NC_003296	CGCAGTCATCGGCAATGTATACGGTCACCGCACTATCCAGC	342758	0	modified_base	1.5	162	1	-	-	-	-	-	-	-	-
NC_003296	GGATAGTGCGGTGACCGTATACATTGCCGATGACTGCGAGG	342761	1	m6A	5.71	167	0	-	-	-	-	-	-	-	-
NC_003296	GGCGTCTTGTGGTAACGTAAACGTACTAGTTCGTACAAAAT	1761411	0	.	0.804	145	1	-	-	-	-	-	-	-	-
NC_003296	TTGTACGAACTAGTACGTTTACGTTACCACAAGACGCCGGC	1761414	1	.	1.208	159	1	-	-	-	-	-	-	-	-
NC_003296	TCGTGGACACCCGCCGGTATACGCCGGAGCGTCCCGGCTTG	1821026	0	modified_base	1.5	209	1	-	-	-	-	-	-	-	-
NC_003296	GCCGGGACGCTCCGGCGTATACCGGCGGGTGTCCACGACAC	1821029	1	m6A	5.29	209	0	-	-	-	-	-	-	-	-
NC_003296	CGGGTTTGACCCGCCGGTATACGCCGCTCGCTTCAAGGTCG	1857052	0	modified_base	1.63	208	1	-	-	-	-	-	-	-	-
NC_003296	CCTTGAAGCGAGCGGCGTATACCGGCGGGTCAAACCCGAGG	1857055	1	m6A	6.39	205	0	-	-	-	-	-	-	-	-
-	-	-	-	-	-	-	-	NZ_CP012687	TACGCCACACAGGCGCGTAAACCTACCTCAAATGCGGTAGG	691670	0	.	1.481	40	1
-	-	-	-	-	-	-	-	NZ_CP012687	ACCGCATTTGAGGTAGGTTTACGCGCCTGTGTGGCGTACTC	691673	1	modified_base	3.42	51	0
-	-	-	-	-	-	-	-	NZ_CP012687	AGCCGTTGATACTAGGGTTTACCCCTACCCAACATTCGGAG	897571	0	m6A	2.73	40	0
-	-	-	-	-	-	-	-	NZ_CP012687	CGAATGTTGGGTAGGGGTAAACCCTAGTATCAACGGCTCGG	897574	1	.	0.708	23	1
-	-	-	-	-	-	-	-	NZ_CP012687	CTGACTGCCCTTATATGTTTACCGGAATCGTCGCTGCCATC	1024387	0	m6A	6.8	47	0
-	-	-	-	-	-	-	-	NZ_CP012687	GGCAGCGACGATTCCGGTAAACATATAAGGGCAGTCAGTCC	1024390	1	m6A	2.2	33	1
-	-	-	-	-	-	-	-	NZ_CP012687	CCGAGGCTTGGTTGACGTTTACGTCAACGACGAAAATACTG	3228711	0	modified_base	2.46	40	1
-	-	-	-	-	-	-	-	NZ_CP012687	TATTTTCGTCGTTGACGTAAACGTCAACCAAGCCTCGGCGG	3228714	1	m6A	4.73	36	0
NC_003296	CAAATTGTTAACCATGGTTTACAGCGCAGACTTGCGGGCAC	87269	0	m6A	4.82	192	0	NZ_CP012688	CAAATTGTCAACCATGGTTTACAGTGCGGACATGCGGGCAC	65774	0	.	2.084	32	1
NC_003296	CCCGCAAGTCTGCGCTGTAAACCATGGTTAACAATTTGTCA	87272	1	m6A	3.4	159	0	NZ_CP012688	CCCGCATGTCCGCACTGTAAACCATGGTTGACAATTTGTCA	65777	1	.	1.072	28	1
-	-	-	-	-	-	-	-	NZ_CP012688	GGTCCTTGACATTGAAGTTAACTTTAAGCTTAAGGTTGGAG	132933	0	m6A	4.36	31	0
-	-	-	-	-	-	-	-	NZ_CP012688	CAACCTTAAGCTTAAAGTTAACTTCAATGTCAAGGACCTCA	132936	1	.	1.814	33	1
-	-	-	-	-	-	-	-	NZ_CP012688	ATGATACTGGGGGGCAGTATACTGCGCCGACCCTGAACCGC	365251	0	.	1.457	59	1
-	-	-	-	-	-	-	-	NZ_CP012688	GTTCAGGGTCGGCGCAGTATACTGCCCCCCAGTATCATCGT	365254	1	.	1.491	48	1
-	-	-	-	-	-	-	-	NZ_CP012688	AAATAAAGAATGTTTCGTTAACTGTATTCCCAATTTAAGAA	381707	0	.	1.195	56	1
-	-	-	-	-	-	-	-	NZ_CP012688	TTAAATTGGGAATACAGTTAACGAAACATTCTTTATTTGAG	381710	1	.	1.122	57	1
-	-	-	-	-	-	-	-	NZ_CP012688	GTGAATTTTTGCATGTGTTTACGCAAAAATGCAATAAAGTG	387599	0	.	1.58	40	1
-	-	-	-	-	-	-	-	NZ_CP012688	TTTATTGCATTTTTGCGTAAACACATGCAAAAATTCACTCG	387602	1	.	0.934	41	1
-	-	-	-	-	-	-	-	NZ_CP012688	GGCAGGTCTTCCCACGGTATACCGCTATGCAGAACAAACAG	648668	0	modified_base	2.39	66	1
-	-	-	-	-	-	-	-	NZ_CP012688	TTTGTTCTGCATAGCGGTATACCGTGGGAAGACCTGCCTAA	648671	1	m6A	5.65	68	0
-	-	-	-	-	-	-	-	NZ_CP012688	CGAGCGCCGCCCTAAGGTTTACGCAAGAAATTTATGTACAA	717177	0	m6A	4.65	23	0
-	-	-	-	-	-	-	-	NZ_CP012688	TACATAAATTTCTTGCGTAAACCTTAGGGCGGCGCTCGGAT	717180	1	.	2.121	29	1
-	-	-	-	-	-	-	-	NZ_CP012688	ATGTTTCTATGTCTGAGTTAACAAAAAATCAAAACGAAATT	1992411	0	.	0.85	52	1
-	-	-	-	-	-	-	-	NZ_CP012688	TTCGTTTTGATTTTTTGTTAACTCAGACATAGAAACATCTA	1992414	1	.	1.111	29	1
