# Supplementary material for: Comparative Analysis of Ralstonia solanacearum Methylomes
Source: Front Plant Sci. 2017 Apr 13;8:504. doi: 10.3389/fpls.2017.00504 (PMC5390034; doi:10.3389/fpls.2017.00504)
Supplement: Supplementary file 9 [file Table9.CSV]

CAACRAC methylation marks in the intragenic region of protein-coding genes mapping to NOGs associated with the M functional category (Cell wall/membrane/envelope biogenesis).
Key	mContext	mCoverage	mGnomid_ID	mGnomid_description	mIPD_ratio	mIden_QV	mKey	mModCallAlg	mModType	mPosition	mScore	mStrand	mfrac	mfracLow	mfracUp	mmotif	mgrel_pos	gKey	gPseudo	gSequence	ga_Locus_tag	ga_Old_locus_tag	ga_Product	ga_Protein_ID	gd_Gnomid_ID	gd_Region	gd_Type	gp_End	gp_Start	gp_Strand	gAcc	gNOG	gEval	gCat	gDef
407	AGCGCTGACCGCCGGCAACGACGGCAAGCGCTACACCGCCG	69	NZ_CP012687.1	chr	5.29	97	348	kinModCall	m6A	61385	110	-1	0.946	0.779	1	CAACRAC	940	57	FALSE	TCAGAAGATGTGGCGGATGCCCACGCCAACGCTGGTCTGGTTGGTCTTGGCGCCGGTGCCGTCGTTCGTGCCGCCTTGAAGCTGCGGGATCGCGGCGTCCTTGACCTTGTTGTAGTCGACCGTGCCATACACTTGCGTGCGCTTGGACAGGGCGTACTCGGCCAGCAGCACGGCGGTGTAGCGCTTGCCGTCGTTGCCGGCGGTCAGCGCTGCGTTGCTGATGCTGTCGTAGTAGAACGCGCCGGTCAGGGCCAGGGCCGGGGTCACCTGGTACGTCACACCGCCCATGCCGACGTGGTCGCGACGCTTGGTGGCGCCCGGGGTCAGGCCGGCACCCGTGGTGGCGTTGCCGTAGATGTTCAGGCCGAAGGCGCTGCCGCCCACGCAGTTCGACGAGCT…	RSUY_RS00280	RSUY_00600	membrane protein	WP_039557497.1	NZ_CP012687.1	Inner	CDS	62325	61194	-1	WP_039557497.1	ENOG4108NRY	1.70E-142	M	Outer membrane porin
766	TGGTTTCACCAACGTCAACAACTTCAAGCAGCTGATCTTCT	45	NZ_CP012687.1	chr	4.89	50	643	kinModCall	m6A	111239	63	-1	0.879	0.644	1	CAACRAC	463	97	FALSE	TCAGAAGCGGGTGCGCATACCGACGCCGAACTCGGTCTGGCTGTTGTGGCCGTTGGTCGAGCCGACGATGTACTGATCCTTCAGCTTCATGTAGTCGGCCGCCACGTAGAACTCGGTACGCTTGGACACGTGGTAGAACACCGAACCGTACAGCGTGTTCTTGCGGCCGCTGCCGGAAGCGGTGGCCGTCGACACGTCGGCATAGGCGTTGAGCGTGTTGCCGTCCGCACTGAACGCGGCGTTGCCGGCCTTCATGATCTGGTAACCGATCTCGTAATCGAAGGCACCCGGCGGAGCGATCTTCAGCGACACGGTGTAAGCGTCGTCCTTGCGGTTGCCGATCGCGGCCGGCTGGTCGCCGGTGTAGTGGAAGTAGCCGGCATTGACGCGGAACATGCC…	RSUY_RS00465	RSUY_00980	porin	WP_039557853.1	NZ_CP012687.1	Inner	CDS	111702	110571	-1	WP_039557853.1	ENOG4106NQ8	3.00E-216	M	Outer membrane porin
1034	CAGCAGCTATGACGCCAACAACAATCTGACCCAGGAAACCG	36	NZ_CP012687.1	chr	4.04	29	869	kinModCall	m6A	170190	47	-1	0.885	0.512	1	CAACRAC	1294	154	FALSE	TTATTGCGTGGTGCCGACCGTGACCTTGAGCGGCCGGTTCATCGAATCGAAGACGCGGGTGATCTGGCGGGCCAAGTTGCCGCTCGGATCCTTCGCCTGTTCCTGGGTGCGGTTGCCCATCGCATCCAGCGTGTAGCTGATGCTGTTGCCAGAACTGTCGGCCGCACCCGTCAGGCGGTGCGCACCGTCGTAAGCGAAGCTGACACTGCTGCTGTCAGGCAGTGTCACCTTGGTCAACTGGCCCACCGCGTCATAGCCGTAGTTGGTGATCTGTGCCGTCCCGCTGGCCGGGGTGATCGTCTGGCTGATCAGCCAGCCTCGGTTCGAATAGATGAACGCGGTGACGGTGCCGTTGGCATCCGTCATCTGCAGCGGCCGGCCGCTGGCGTCGTACTGGTT…	RSUY_RS00735	RSUY_01550	type IV secretion protein Rhs	WP_039561126.1	NZ_CP012687.1	Inner	CDS	171484	169324	-1	WP_039561126.1	ENOG4107RUH	2.10E-132	M	RHS Repeat
1398	GGTGCGCAACCTGGCCAACGACCGCGTCGTCGTGGCCAAAG	35	NZ_CP012687.1	chr	5.42	43	1213	kinModCall	m6A	258284	51	1	1	0.736	1	CAACRAC	431	230	FALSE	ATGCTCAAGCCCACCCACCCGCTCCCCAGCCCTTCGGCCGGCCGCACGCTGCGTGCCTGGCTGCTGCACGGCGCCACCCTGGCGGTGCTGGCGGGCTGTGCCGCCGTGCCGGGCGAGCCGCCGAGCACGGCCACGAATGCACCCGCGCCGCACCAGGCCGACTCGCGCGACAACCCGGACGCCTGGGGCACGCTGGCCTTCCGCGGCGTGCCGGAATCCAACGGCCTGCAGATGGCGCCCGCCGATACCGAGCCCGGCCTGCGCGCCGACCTCGGCACGTTCGAGCAGCGCGGCCTCGCGTCCTGGTACGGCCGCGGCTTCCATGGCCGGCGCACCGCCAGCGGCGAGCGCTTCGACATGAACGCCTTCACCGTCGCGCATCCGTCGCTGCCGCTGTCC…	RSUY_RS01120	RSUY_02320	hypothetical protein	WP_003263322.1	NZ_CP012687.1	Inner	CDS	258561	257853	1	WP_003263322.1	ENOG4105K6T	1.10E-54	M	rare lipoprotein A
1503	CATCACCACGCTGATCAACAACAGCGGCGGCACCATCAGCC	55	NZ_CP012687.1	chr	5.57	63	1301	kinModCall	m6A	278297	96	1	0.968	0.821	0.992	CAACRAC	674	253	FALSE	ATGAATCAGCACGCCCATCATCGTCCCAGGCAGACGGCCGTGACACTGGCCGTTGCGGCCCTGGCTGCGATGACGCAGATGCAGACGGCCACGGCCGCGACCGTAAGCAGCCCATTCGTGGGGCTCTACATGTGGGGCGCCGGCGATCTTTCCGTCACATCGACCATTTCGGGTGGGCCGATGGGTGTGCTGTCCTTCTCCTTCTCCGGAGGCGCCGTCGGTACGCTGACCAACAGCGGCTTGATCAGCGGTGGCTACGGTGTCCAGAATTCCAGCGGGATGGCCGCGCTGAACAACACGATCGGCGGCAGCATCAGCGGCACCGGCAACGATGGCGTCTTCAACGCCAGCAGCATCGGGACGCTGACCAACGATGGGGCCATCACCGGCACCCACTTC…	RSUY_RS01230	RSUY_02540	hemagglutinin	WP_003266075.1	NZ_CP012687.1	Inner	CDS	280674	277623	1	WP_003266075.1	ENOG410811R	1.80E-215	MU	outer membrane autotransporter barrel domain protein
1504	GATCACCACGCTGACCAACGACAGCGGCGGCACCATCGTCG	55	NZ_CP012687.1	chr	4.06	50	1302	kinModCall	m6A	278489	64	1	0.753	0.511	0.985	CAACRAC	866	253	FALSE	ATGAATCAGCACGCCCATCATCGTCCCAGGCAGACGGCCGTGACACTGGCCGTTGCGGCCCTGGCTGCGATGACGCAGATGCAGACGGCCACGGCCGCGACCGTAAGCAGCCCATTCGTGGGGCTCTACATGTGGGGCGCCGGCGATCTTTCCGTCACATCGACCATTTCGGGTGGGCCGATGGGTGTGCTGTCCTTCTCCTTCTCCGGAGGCGCCGTCGGTACGCTGACCAACAGCGGCTTGATCAGCGGTGGCTACGGTGTCCAGAATTCCAGCGGGATGGCCGCGCTGAACAACACGATCGGCGGCAGCATCAGCGGCACCGGCAACGATGGCGTCTTCAACGCCAGCAGCATCGGGACGCTGACCAACGATGGGGCCATCACCGGCACCCACTTC…	RSUY_RS01230	RSUY_02540	hemagglutinin	WP_003266075.1	NZ_CP012687.1	Inner	CDS	280674	277623	1	WP_003266075.1	ENOG410811R	1.80E-215	MU	outer membrane autotransporter barrel domain protein
1505	GGGCAACCTGTTGCTCAACGACAACATCAACCTCGGCAGCG	49	NZ_CP012687.1	chr	5.44	66	1303	kinModCall	m6A	279047	76	1	0.967	0.706	1	CAACRAC	1424	253	FALSE	ATGAATCAGCACGCCCATCATCGTCCCAGGCAGACGGCCGTGACACTGGCCGTTGCGGCCCTGGCTGCGATGACGCAGATGCAGACGGCCACGGCCGCGACCGTAAGCAGCCCATTCGTGGGGCTCTACATGTGGGGCGCCGGCGATCTTTCCGTCACATCGACCATTTCGGGTGGGCCGATGGGTGTGCTGTCCTTCTCCTTCTCCGGAGGCGCCGTCGGTACGCTGACCAACAGCGGCTTGATCAGCGGTGGCTACGGTGTCCAGAATTCCAGCGGGATGGCCGCGCTGAACAACACGATCGGCGGCAGCATCAGCGGCACCGGCAACGATGGCGTCTTCAACGCCAGCAGCATCGGGACGCTGACCAACGATGGGGCCATCACCGGCACCCACTTC…	RSUY_RS01230	RSUY_02540	hemagglutinin	WP_003266075.1	NZ_CP012687.1	Inner	CDS	280674	277623	1	WP_003266075.1	ENOG410811R	1.80E-215	MU	outer membrane autotransporter barrel domain protein
1507	TGCGGACCGCGAGATCAACGACCGCTGGCGCGCCGGCGGCG	48	NZ_CP012687.1	chr	5.19	64	1305	kinModCall	m6A	279953	82	1	1	1	1	CAACRAC	2330	253	FALSE	ATGAATCAGCACGCCCATCATCGTCCCAGGCAGACGGCCGTGACACTGGCCGTTGCGGCCCTGGCTGCGATGACGCAGATGCAGACGGCCACGGCCGCGACCGTAAGCAGCCCATTCGTGGGGCTCTACATGTGGGGCGCCGGCGATCTTTCCGTCACATCGACCATTTCGGGTGGGCCGATGGGTGTGCTGTCCTTCTCCTTCTCCGGAGGCGCCGTCGGTACGCTGACCAACAGCGGCTTGATCAGCGGTGGCTACGGTGTCCAGAATTCCAGCGGGATGGCCGCGCTGAACAACACGATCGGCGGCAGCATCAGCGGCACCGGCAACGATGGCGTCTTCAACGCCAGCAGCATCGGGACGCTGACCAACGATGGGGCCATCACCGGCACCCACTTC…	RSUY_RS01230	RSUY_02540	hemagglutinin	WP_003266075.1	NZ_CP012687.1	Inner	CDS	280674	277623	1	WP_003266075.1	ENOG410811R	1.80E-215	MU	outer membrane autotransporter barrel domain protein
1738	CAGCTACGACGCCAACAACAACCTGACCCAGGAAACCGACT	81	NZ_CP012687.1	chr	6.71	69	1507	kinModCall	m6A	298943	101	-1	0.909	0.763	0.997	CAACRAC	1312	266	FALSE	TTAAGACGCAGTGCCGACCGTGACCTTGAGCGGCCGGTTCATCGAATCGAAGACACGCGTGACTTGGCGGGCCAAGTTGCCGCTCGGATCCTTCGCCTGCTCCTGCGTGCGGTTGCCCATCGCATCGAGCGAGTAAGCAATGCTGTTGCCCTGGCTGTCGGCTGCGCCCGTCAGACGATGTGCACCGTCATAGGTGAAGCTGACCGTGCTGCCGTCCGGCAACGTCGCCTTGGTCAATTGCCCCACGGCGTCATAGCTGTAGTTGGTGGTCTGCCCCGCCCCGCTCGCCGGGGTGATCGTCTGGCTGGTCAGCCAGCCACGGTTCGAATAGGTGAACGCGGTGACCGCGCCGTTGGCATCCGTCATCTGCAGCGGCCGACCGTTGGCGTCGTACTGGTT…	RSUY_RS01290	RSUY_02660	type IV secretion protein Rhs	WP_003265737.1	NZ_CP012687.1	Inner	CDS	300255	298077	-1	WP_003265737.1	ENOG4107RUH	1.10E-122	M	RHS Repeat
1739	CAGCAGCTACGACGCCAACAACAACCTGACCCAGGAAACCG	86	NZ_CP012687.1	chr	6.33	119	1508	kinModCall	m6A	298946	128	-1	1	0.853	1	CAACRAC	1309	266	FALSE	TTAAGACGCAGTGCCGACCGTGACCTTGAGCGGCCGGTTCATCGAATCGAAGACACGCGTGACTTGGCGGGCCAAGTTGCCGCTCGGATCCTTCGCCTGCTCCTGCGTGCGGTTGCCCATCGCATCGAGCGAGTAAGCAATGCTGTTGCCCTGGCTGTCGGCTGCGCCCGTCAGACGATGTGCACCGTCATAGGTGAAGCTGACCGTGCTGCCGTCCGGCAACGTCGCCTTGGTCAATTGCCCCACGGCGTCATAGCTGTAGTTGGTGGTCTGCCCCGCCCCGCTCGCCGGGGTGATCGTCTGGCTGGTCAGCCAGCCACGGTTCGAATAGGTGAACGCGGTGACCGCGCCGTTGGCATCCGTCATCTGCAGCGGCCGACCGTTGGCGTCGTACTGGTT…	RSUY_RS01290	RSUY_02660	type IV secretion protein Rhs	WP_003265737.1	NZ_CP012687.1	Inner	CDS	300255	298077	-1	WP_003265737.1	ENOG4107RUH	1.10E-122	M	RHS Repeat
1745	CTACCAGCAGTCTTACAACGACTACGGATCGAATGTCGGCA	91	NZ_CP012687.1	chr	3.86	116	1514	kinModCall	m6A	299747	132	-1	1	0.834	1	CAACRAC	508	266	FALSE	TTAAGACGCAGTGCCGACCGTGACCTTGAGCGGCCGGTTCATCGAATCGAAGACACGCGTGACTTGGCGGGCCAAGTTGCCGCTCGGATCCTTCGCCTGCTCCTGCGTGCGGTTGCCCATCGCATCGAGCGAGTAAGCAATGCTGTTGCCCTGGCTGTCGGCTGCGCCCGTCAGACGATGTGCACCGTCATAGGTGAAGCTGACCGTGCTGCCGTCCGGCAACGTCGCCTTGGTCAATTGCCCCACGGCGTCATAGCTGTAGTTGGTGGTCTGCCCCGCCCCGCTCGCCGGGGTGATCGTCTGGCTGGTCAGCCAGCCACGGTTCGAATAGGTGAACGCGGTGACCGCGCCGTTGGCATCCGTCATCTGCAGCGGCCGACCGTTGGCGTCGTACTGGTT…	RSUY_RS01290	RSUY_02660	type IV secretion protein Rhs	WP_003265737.1	NZ_CP012687.1	Inner	CDS	300255	298077	-1	WP_003265737.1	ENOG4107RUH	1.10E-122	M	RHS Repeat
2617	CAGGAAGCACAACGACAACGACATCAACAGCAACACGGCCG	49	NZ_CP012687.1	chr	3.48	35	2269	kinModCall	m6A	454823	56	-1	0.784	0.548	1	CAACRAC	61	391	FALSE	ATGCGCACTTTGCTTTTGCTGTTGACGCGGCGGCTGTTGCCGGCCGTGTTGCTGTTGATGTCGTTGTCGTTGTGCTTCCTGCCGGGTGCGGCCGGTGCGGCGCCGGTCTCGTTCGCCAAGCTGGCCGGGCTGCCGTCCGGCGCCGGCAGCGCCTCGAGCCCCGCGGCCACGCCCGCCCAGACGCGCGCCTCGCTCGATACCGTCATCACCCTGCTCGACAACGACCAGCAGCGCACCGCGCTCATCGATGAGCTCAAGCAATTGCGCGATGGCATGGCCGCGCAGCAGACCGCGCAGGCCCAGCAGGCGCCGGGGTTGCTCGGGGCGGTCGCCTCGCTGATCGAAAACGGCTCGCTGCAGGCCGATGCCGAGGCCGGCGCGCCGCGCTACTGGCTGCGC…	RSUY_RS01895	RSUY_03930	mechanosensitive ion channel protein MscS	WP_003263259.1	NZ_CP012687.1	Inner	CDS	457045	454762	1	WP_003263259.1	ENOG4105D8X	2.00E-104	M	mechanosensitive ion channel
2618	ACCCGGCAGGAAGCACAACGACAACGACATCAACAGCAACA	51	NZ_CP012687.1	chr	5.82	51	2270	kinModCall	m6A	454829	76	-1	0.979	0.781	1	CAACRAC	67	391	FALSE	ATGCGCACTTTGCTTTTGCTGTTGACGCGGCGGCTGTTGCCGGCCGTGTTGCTGTTGATGTCGTTGTCGTTGTGCTTCCTGCCGGGTGCGGCCGGTGCGGCGCCGGTCTCGTTCGCCAAGCTGGCCGGGCTGCCGTCCGGCGCCGGCAGCGCCTCGAGCCCCGCGGCCACGCCCGCCCAGACGCGCGCCTCGCTCGATACCGTCATCACCCTGCTCGACAACGACCAGCAGCGCACCGCGCTCATCGATGAGCTCAAGCAATTGCGCGATGGCATGGCCGCGCAGCAGACCGCGCAGGCCCAGCAGGCGCCGGGGTTGCTCGGGGCGGTCGCCTCGCTGATCGAAAACGGCTCGCTGCAGGCCGATGCCGAGGCCGGCGCGCCGCGCTACTGGCTGCGC…	RSUY_RS01895	RSUY_03930	mechanosensitive ion channel protein MscS	WP_003263259.1	NZ_CP012687.1	Inner	CDS	457045	454762	1	WP_003263259.1	ENOG4105D8X	2.00E-104	M	mechanosensitive ion channel
2620	CATCACCCTGCTCGACAACGACCAGCAGCGCACCGCGCTCA	45	NZ_CP012687.1	chr	7.4	50	2272	kinModCall	m6A	454986	81	1	1	0.889	1	CAACRAC	224	391	FALSE	ATGCGCACTTTGCTTTTGCTGTTGACGCGGCGGCTGTTGCCGGCCGTGTTGCTGTTGATGTCGTTGTCGTTGTGCTTCCTGCCGGGTGCGGCCGGTGCGGCGCCGGTCTCGTTCGCCAAGCTGGCCGGGCTGCCGTCCGGCGCCGGCAGCGCCTCGAGCCCCGCGGCCACGCCCGCCCAGACGCGCGCCTCGCTCGATACCGTCATCACCCTGCTCGACAACGACCAGCAGCGCACCGCGCTCATCGATGAGCTCAAGCAATTGCGCGATGGCATGGCCGCGCAGCAGACCGCGCAGGCCCAGCAGGCGCCGGGGTTGCTCGGGGCGGTCGCCTCGCTGATCGAAAACGGCTCGCTGCAGGCCGATGCCGAGGCCGGCGCGCCGCGCTACTGGCTGCGC…	RSUY_RS01895	RSUY_03930	mechanosensitive ion channel protein MscS	WP_003263259.1	NZ_CP012687.1	Inner	CDS	457045	454762	1	WP_003263259.1	ENOG4105D8X	2.00E-104	M	mechanosensitive ion channel
3270	GCAGAAGCTGGGCCGCAACGACATGGCCGGCAAGACGGGCA	50	NZ_CP012687.1	chr	3.69	50	2822	kinModCall	m6A	553211	68	-1	0.909	0.671	1	CAACRAC	2002	496	FALSE	TCAGTTGCCGCGGAACATGTCGAGAATCCTCTGCTTCTCCTGCTCCGGCGTCGGCGCCAGGCTCGGCGAGGCTTCGGGGCCCGATGCCGGCGTGCCGCTGCCCGGTAGGGCATCGCCCAGGCCGACCGAGGCGATGCCCTGGCCGTTGGCGTATTCCTCATAGGCCCAGTCGCCGGCCATCTGCACCACGCCTTCGGGCGGCTGGCGCTCGGTTTCCGGCTGGCCCTTGAGCGCGTAGTTCATGTAATTGATCCAGATCGGCAGGGCCAGGCCACCGCCGGTTTCGCGGTCGCCGAGGCTGCGCGGGTTGTCGTAGCCGATCCAGGCCACGCCCACCAGCTTGGGCGTGTAGCCGCAGAACCAGGCGTCGAACGAATCGTTGGTCGTGCCCGTCTTGCC…	RSUY_RS02405	RSUY_04950	penicillin-binding protein 1A	WP_003264165.1	NZ_CP012687.1	Inner	CDS	555213	552804	-1	WP_003264165.1	ENOG4108JQC	1.20E-280	M	penicillin-binding protein 1A
3271	CGTGATCGATCCGCGCAACGACTTCATCATGGATTCGCTGC	49	NZ_CP012687.1	chr	4.8	66	2823	kinModCall	m6A	553292	64	-1	1	0.831	1	CAACRAC	1921	496	FALSE	TCAGTTGCCGCGGAACATGTCGAGAATCCTCTGCTTCTCCTGCTCCGGCGTCGGCGCCAGGCTCGGCGAGGCTTCGGGGCCCGATGCCGGCGTGCCGCTGCCCGGTAGGGCATCGCCCAGGCCGACCGAGGCGATGCCCTGGCCGTTGGCGTATTCCTCATAGGCCCAGTCGCCGGCCATCTGCACCACGCCTTCGGGCGGCTGGCGCTCGGTTTCCGGCTGGCCCTTGAGCGCGTAGTTCATGTAATTGATCCAGATCGGCAGGGCCAGGCCACCGCCGGTTTCGCGGTCGCCGAGGCTGCGCGGGTTGTCGTAGCCGATCCAGGCCACGCCCACCAGCTTGGGCGTGTAGCCGCAGAACCAGGCGTCGAACGAATCGTTGGTCGTGCCCGTCTTGCC…	RSUY_RS02405	RSUY_04950	penicillin-binding protein 1A	WP_003264165.1	NZ_CP012687.1	Inner	CDS	555213	552804	-1	WP_003264165.1	ENOG4108JQC	1.20E-280	M	penicillin-binding protein 1A
3350	TGACGCCATCCATATCAACAACAAGGCGTTTCCCGAGCTGG	45	NZ_CP012687.1	chr	5.23	53	2897	kinModCall	m6A	564334	69	-1	0.962	0.746	0.997	CAACRAC	208	505	FALSE	TCAGAAGCGGTAACCCAGCCCTACGCCGACCAGCCACGGATCGACCCTCACCTTGCTGATGGTCTGGCCGGCCAGCTTCACGTCGGCGCTGATCCAGGTCTTCTTGATGTCGACGTTGAGATAGATGCGGTCCGTCAGGCGGTAGTCGAATCCGGCCTGCAGTGCCGGGCCGAAACTGTTCCGGCTCAGGTCGAGCGGGCCGACGCCCGGCACCTGCAGATCCACGCCGGAGATGCGCGTGTAGTTGAGGCCGGCGCCGAGATAGGGCTTGAAGCGCGATTCCGGCCGGAAGTGGTACTGCAGCGTCAGGATCGGCGGCAGGTGGCGGAAGCTGCCGATCTTGGTTGGTCCGCCCAGCGCGCTTTGCATGACCGTCACATCCTGTTGCTGCGGGTAGGT…	RSUY_RS02450	RSUY_05040	membrane protein	WP_003264175.1	NZ_CP012687.1	Inner	CDS	564542	563867	-1	WP_003264175.1	ENOG4105EIF	1.80E-67	M	outer membrane protein W
3408	GTAAGTAAATCATGACAACAACATCGAATCGAACCCTGCGC	42	NZ_CP012687.1	chr	3.83	47	2955	kinModCall	m6A	575752	48	1	0.737	0.414	0.967	CAACRAC	13	513	FALSE	ATCATGACAACAACATCGAATCGAACCCTGCGCGGCCTGGCGCTGGGCATGGCGGCCAGTGCCGTCCTGCTCGCGGGCTGCGCCACCGGGCCCAACGCGAATCCGGCCGACCCCATCGAGCCGTTCAATCGCGAAGTCTTCCGCATCAACGACGACCTCGACAAGGCCATTCTCAAGCCTGTCGCCCAGGAGTATGTCGACGTGGTGCCGTCGCCGGCGCGTACGGCGGTGTCGAACTTCTTCTCCAACGCGGGTGACGTCTACTCGGCGGTCAACAACCTGCTGCAGTTGAAGGGGACGGCCGCGCTGGAAGACACCATGCGGGTGGCCATCAACACCGTGCTGGGCCTGGGCGGCCTGATCGACATCGCATCGGACGCCGGCCTGCCCAAGCACAAG…	RSUY_RS02490	RSUY_05120	ABC transporter	WP_051719641.1	NZ_CP012687.1	Inner	CDS	576549	575739	1	WP_051719641.1	ENOG410903C	2.40E-97	M	(LipO)protein
3409	CGAAGTCTTCCGCATCAACGACGACCTCGACAAGGCCATTC	46	NZ_CP012687.1	chr	4.88	63	2956	kinModCall	m6A	575891	75	1	0.964	0.665	1	CAACRAC	152	513	FALSE	ATCATGACAACAACATCGAATCGAACCCTGCGCGGCCTGGCGCTGGGCATGGCGGCCAGTGCCGTCCTGCTCGCGGGCTGCGCCACCGGGCCCAACGCGAATCCGGCCGACCCCATCGAGCCGTTCAATCGCGAAGTCTTCCGCATCAACGACGACCTCGACAAGGCCATTCTCAAGCCTGTCGCCCAGGAGTATGTCGACGTGGTGCCGTCGCCGGCGCGTACGGCGGTGTCGAACTTCTTCTCCAACGCGGGTGACGTCTACTCGGCGGTCAACAACCTGCTGCAGTTGAAGGGGACGGCCGCGCTGGAAGACACCATGCGGGTGGCCATCAACACCGTGCTGGGCCTGGGCGGCCTGATCGACATCGCATCGGACGCCGGCCTGCCCAAGCACAAG…	RSUY_RS02490	RSUY_05120	ABC transporter	WP_051719641.1	NZ_CP012687.1	Inner	CDS	576549	575739	1	WP_051719641.1	ENOG410903C	2.40E-97	M	(LipO)protein
3410	CGTCTACTCGGCGGTCAACAACCTGCTGCAGTTGAAGGGGA	43	NZ_CP012687.1	chr	3.49	45	2957	kinModCall	m6A	576017	52	1	0.815	0.479	1	CAACRAC	278	513	FALSE	ATCATGACAACAACATCGAATCGAACCCTGCGCGGCCTGGCGCTGGGCATGGCGGCCAGTGCCGTCCTGCTCGCGGGCTGCGCCACCGGGCCCAACGCGAATCCGGCCGACCCCATCGAGCCGTTCAATCGCGAAGTCTTCCGCATCAACGACGACCTCGACAAGGCCATTCTCAAGCCTGTCGCCCAGGAGTATGTCGACGTGGTGCCGTCGCCGGCGCGTACGGCGGTGTCGAACTTCTTCTCCAACGCGGGTGACGTCTACTCGGCGGTCAACAACCTGCTGCAGTTGAAGGGGACGGCCGCGCTGGAAGACACCATGCGGGTGGCCATCAACACCGTGCTGGGCCTGGGCGGCCTGATCGACATCGCATCGGACGCCGGCCTGCCCAAGCACAAG…	RSUY_RS02490	RSUY_05120	ABC transporter	WP_051719641.1	NZ_CP012687.1	Inner	CDS	576549	575739	1	WP_051719641.1	ENOG410903C	2.40E-97	M	(LipO)protein
3537	CAACTCGACCAGCACCAACAACCAAATCGGTGCTGTGGTTG	49	NZ_CP012687.1	chr	2.99	7	3079	kinModCall	m6A	600172	56	1	0.825	0.576	1	CAACRAC	1088	539	FALSE	ATGAAAATGAAACTGTTTGCAGCTGCTGTCGCAGCTCTGGCCGCCGGTGGCGCCTACGCTCAATCGTCCGTGACTCTGTACGGTGTGGCCGACGTCGGCGTGGAATGGGCGAACAAGGTTGCGGGCGCAGACGGCCAAGGCCATTCGCGCGTTGCAATGCAATCGGGCAACCTGTCGGGCTCGCGCTGGGGCCTGCGTGGCGTTGAAGACCTGGGCGGTGGCCTGAAGGGCATCTTCAACCTGGAAAGCGGCTTCAGCCTGGATACCGGTACGTCGGGCCAAAGCGGTCGCCTGTTCGGCCGTAACGCCTACGTTGGTCTGCAAGGTCAATGGGGTCAGCTGACCCTGGGCCGTCAGCAAAACCTGCTGTACGACTTCGCACTGGCCTATGACCCGATG…	RSUY_RS02620	RSUY_05380	membrane protein	WP_003263434.1	NZ_CP012687.1	Inner	CDS	600212	599084	1	WP_003263434.1	ENOG4108K52	1.70E-143	M	Porin Gram-negative type
3548	CGTCGATTCGCTGGTCAACGACCTGATCATGCCGCTGGTTG	52	NZ_CP012687.1	chr	4.51	57	3090	kinModCall	m6A	602954	68	-1	0.976	0.75	1	CAACRAC	115	542	FALSE	TTATTGATTCTTGGATTTCAGGCTGTCGCGGATATCGCGCAGCAGCAGCGTGTTTTCCGGCGTGTCGGCCGGCGGCGGGTTGGTGTCGATCACGCGGGTGATCGCACGCACCATCAGGAACACGATAAAGGCCAGGATCAGGAAGTTGACGGCGACCGTAATGAAGTTGCCGTAGGCGAAGACCGGCACGCCCGCCTTCTTCAGATCGGCCAGCGTCTGGGGCACGCCGGCGGGCGCGTCGGCCAGTTGAATGAACAGATTCGAGAAATCGAGCTTGCCGACAATGCGCGCAACCAGCGGCATGATCAGGTCGTTGACCAGCGAATCGACGATCTTGCCAAACGCCGCACCGATGATCACACCGACCGCCAGGTCGATCACGTTGCCGCGCATTGCGAA…	RSUY_RS02635	RSUY_05410	large-conductance mechanosensitive channel	WP_003263430.1	NZ_CP012687.1	Inner	CDS	603069	602643	-1	WP_003263430.1	ENOG4105M2E	8.90E-54	M	Channel that opens in response to stretch forces in the membrane lipid bilayer. May participate in the regulation of osmotic pressure changes within the cell (By similarity)
3766	AATGACCCACGTATACAACAACACCGCCCGCCGGACCGGGT	45	NZ_CP012687.1	chr	4.15	29	3289	kinModCall	m6A	655854	53	1	0.718	0.464	0.932	CAACRAC	32	594	FALSE	ATGACAGCAGCAATGACCCACGTATACAACAACACCGCCCGCCGGACCGGGTGGGGCGGCCTGGCCGCCGCGCTGGCCGCCGCCTTGCTGGCGGCCTGTACCAGCGGCCCGCCGCCGCGCGTCGAAACGCCGCCGGCGCCGAGCGCCACGCTGGGCGGCAGCCTGCAGCCCGCCACCTGGGCCGACGTGGCCGGCTGGACCACCGACGATCTCGCCTCCGCCTGGCCCGCGCTGCAATCGAACTGCCTGGCGATGAAGCGCCGCGCCGACTGGGCGCGCGTCTGCGCCGCCGGCCTGATGGTCGATGGCGGTGACCCGATCGCCATGCGCACCTTCTTCGAAGACAACTTCACGCCCTACCGCGTGGTCAAGGACGACGGCACCGATAGCGGCCTGATC…	RSUY_RS02895	RSUY_05940	murein transglycosylase	WP_039555179.1	NZ_CP012687.1	Inner	CDS	656959	655822	1	WP_039555179.1	ENOG4105CA3	3.60E-144	M	membrane-bound lytic murein transglycosylase
3769	GGGCGTGGGCGGCACCAACAACCAGCCGTTCCGCTCGTTCG	44	NZ_CP012687.1	chr	4.92	43	3292	kinModCall	m6A	656484	60	1	0.893	0.662	1	CAACRAC	662	594	FALSE	ATGACAGCAGCAATGACCCACGTATACAACAACACCGCCCGCCGGACCGGGTGGGGCGGCCTGGCCGCCGCGCTGGCCGCCGCCTTGCTGGCGGCCTGTACCAGCGGCCCGCCGCCGCGCGTCGAAACGCCGCCGGCGCCGAGCGCCACGCTGGGCGGCAGCCTGCAGCCCGCCACCTGGGCCGACGTGGCCGGCTGGACCACCGACGATCTCGCCTCCGCCTGGCCCGCGCTGCAATCGAACTGCCTGGCGATGAAGCGCCGCGCCGACTGGGCGCGCGTCTGCGCCGCCGGCCTGATGGTCGATGGCGGTGACCCGATCGCCATGCGCACCTTCTTCGAAGACAACTTCACGCCCTACCGCGTGGTCAAGGACGACGGCACCGATAGCGGCCTGATC…	RSUY_RS02895	RSUY_05940	murein transglycosylase	WP_039555179.1	NZ_CP012687.1	Inner	CDS	656959	655822	1	WP_039555179.1	ENOG4105CA3	3.60E-144	M	membrane-bound lytic murein transglycosylase
3771	CGAAAACCCGGGCAGCAACGACGGTCCGATCGGCAAGCTGG	49	NZ_CP012687.1	chr	3.48	44	3294	kinModCall	m6A	656658	71	1	0.893	0.655	1	CAACRAC	836	594	FALSE	ATGACAGCAGCAATGACCCACGTATACAACAACACCGCCCGCCGGACCGGGTGGGGCGGCCTGGCCGCCGCGCTGGCCGCCGCCTTGCTGGCGGCCTGTACCAGCGGCCCGCCGCCGCGCGTCGAAACGCCGCCGGCGCCGAGCGCCACGCTGGGCGGCAGCCTGCAGCCCGCCACCTGGGCCGACGTGGCCGGCTGGACCACCGACGATCTCGCCTCCGCCTGGCCCGCGCTGCAATCGAACTGCCTGGCGATGAAGCGCCGCGCCGACTGGGCGCGCGTCTGCGCCGCCGGCCTGATGGTCGATGGCGGTGACCCGATCGCCATGCGCACCTTCTTCGAAGACAACTTCACGCCCTACCGCGTGGTCAAGGACGACGGCACCGATAGCGGCCTGATC…	RSUY_RS02895	RSUY_05940	murein transglycosylase	WP_039555179.1	NZ_CP012687.1	Inner	CDS	656959	655822	1	WP_039555179.1	ENOG4105CA3	3.60E-144	M	membrane-bound lytic murein transglycosylase
4084	GACGGCCGGCAACTTCAACAACGACATCGGCCTGCCGCTGA	37	NZ_CP012687.1	chr	4.54	46	3532	kinModCall	m6A	697524	54	1	0.969	0.67	1	CAACRAC	452	626	FALSE	ATGAGCGACGCCCTGCCCGTGATGATGTCCGCCGCCGATGCCGCCGTCTGGATGGCCGGCGCGCACCTGGCCGGCCCGGACGCCGCCATCCGCCGCGTCACCACCGACAGCCGTAGCGTGCAGCCCGGTGACCTGTTCGTCGCGCTGATCGGCGAGCGCTTCGACGCGCACGACTTCCTGGCGGACGTGGTGGCGCGCGGGGCGGCGGCGGTGCTGGTGTCGCGTCCGCCGGCCGCCATGCTCGACCTGTCCGGCGTGGCGGTGCTGACCGTCGCCGATACGCGCATCGCGCTGGGGCAACTGGCCGCCGGCTGGCGCCGCCAGTTCCCGATCCCGGTGGTGGCGGTGACGGGCAGCAACGGCAAGACCACGGTCAAGGAAATGATCTCGGCCGTCTTC…	RSUY_RS03060	RSUY_06280	UDP-N-acetylmuramoyl-tripeptide--D-alanyl-D- alanine ligase	WP_003264853.1	NZ_CP012687.1	Inner	CDS	698521	697072	1	WP_003264853.1	ENOG4108ECB	6.80E-181	M	Involved in cell wall formation. Catalyzes the final step in the synthesis of UDP-N-acetylmuramoyl-pentapeptide- the precursor of murein (By similarity)
4085	GGCCGGCAACTTCAACAACGACATCGGCCTGCCGCTGACGC	41	NZ_CP012687.1	chr	5.5	36	3533	kinModCall	m6A	697527	55	1	0.927	0.683	1	CAACRAC	455	626	FALSE	ATGAGCGACGCCCTGCCCGTGATGATGTCCGCCGCCGATGCCGCCGTCTGGATGGCCGGCGCGCACCTGGCCGGCCCGGACGCCGCCATCCGCCGCGTCACCACCGACAGCCGTAGCGTGCAGCCCGGTGACCTGTTCGTCGCGCTGATCGGCGAGCGCTTCGACGCGCACGACTTCCTGGCGGACGTGGTGGCGCGCGGGGCGGCGGCGGTGCTGGTGTCGCGTCCGCCGGCCGCCATGCTCGACCTGTCCGGCGTGGCGGTGCTGACCGTCGCCGATACGCGCATCGCGCTGGGGCAACTGGCCGCCGGCTGGCGCCGCCAGTTCCCGATCCCGGTGGTGGCGGTGACGGGCAGCAACGGCAAGACCACGGTCAAGGAAATGATCTCGGCCGTCTTC…	RSUY_RS03060	RSUY_06280	UDP-N-acetylmuramoyl-tripeptide--D-alanyl-D- alanine ligase	WP_003264853.1	NZ_CP012687.1	Inner	CDS	698521	697072	1	WP_003264853.1	ENOG4108ECB	6.80E-181	M	Involved in cell wall formation. Catalyzes the final step in the synthesis of UDP-N-acetylmuramoyl-pentapeptide- the precursor of murein (By similarity)
4086	CACCGTGGCGCTGATCAACAACGCCCAGCGCGAGCACCAGG	37	NZ_CP012687.1	chr	4.09	28	3534	kinModCall	m6A	697662	53	1	0.849	0.588	1	CAACRAC	590	626	FALSE	ATGAGCGACGCCCTGCCCGTGATGATGTCCGCCGCCGATGCCGCCGTCTGGATGGCCGGCGCGCACCTGGCCGGCCCGGACGCCGCCATCCGCCGCGTCACCACCGACAGCCGTAGCGTGCAGCCCGGTGACCTGTTCGTCGCGCTGATCGGCGAGCGCTTCGACGCGCACGACTTCCTGGCGGACGTGGTGGCGCGCGGGGCGGCGGCGGTGCTGGTGTCGCGTCCGCCGGCCGCCATGCTCGACCTGTCCGGCGTGGCGGTGCTGACCGTCGCCGATACGCGCATCGCGCTGGGGCAACTGGCCGCCGGCTGGCGCCGCCAGTTCCCGATCCCGGTGGTGGCGGTGACGGGCAGCAACGGCAAGACCACGGTCAAGGAAATGATCTCGGCCGTCTTC…	RSUY_RS03060	RSUY_06280	UDP-N-acetylmuramoyl-tripeptide--D-alanyl-D- alanine ligase	WP_003264853.1	NZ_CP012687.1	Inner	CDS	698521	697072	1	WP_003264853.1	ENOG4108ECB	6.80E-181	M	Involved in cell wall formation. Catalyzes the final step in the synthesis of UDP-N-acetylmuramoyl-pentapeptide- the precursor of murein (By similarity)
4103	GGACGCGGCGCAGGACAACGACGTGGTCATCACCATGGGTG	58	NZ_CP012687.1	chr	5.36	33	3551	kinModCall	m6A	705164	65	1	0.867	0.61	1	CAACRAC	1334	631	FALSE	ATGAAGCACATCGTCAAGAACATCCATTTCGTGGGCATCGGCGGCGCCGGCATGAGCGGCATCGCCGAGGTGCTGCTGAACCTGGGCTACCGCGTGACCGGCTCCGACCTGGGGCAGAGCGCGGCTACGCAGCGCCTCACGACCCTCGGTGCCACGGTCATGCAGGGTCATGCGCCGGAGCACGTGGTCGGCGCCAACGCCGTGGTCGTGTCCACGGCCGTGCGCGGCGACAACCCCGAGGTGCTGGCCGCGCGCGCCAAGCGCATCCCCATCGTGCCGCGCGCGGTGATGCTGGCCGAGCTGATGCGCCTGAAGCAGGGCATCGCCATCGCCGGCACACACGGCAAGACCACCACCACCAGCCTGGTCGCCTCCGTGCTGGCCGAGGGGGGGCTCGAT…	RSUY_RS03085	RSUY_06340	UDP-N-acetylmuramate--L-alanine ligase	WP_003264860.1	NZ_CP012687.1	Inner	CDS	705282	703830	1	WP_003264860.1	ENOG4105DFU	4.90E-188	M	Cell wall formation (By similarity)
4111	AGCCGGCGCGGCGGCCAACAACAAATCGACGCGAAGCACAG	51	NZ_CP012687.1	chr	6.14	50	3559	kinModCall	m6A	707159	71	1	0.957	0.735	1	CAACRAC	866	633	FALSE	ATGTGGAACAACACCCGCCTCCTCAACGCCGTCGCGAGCGCGCTGTATGCGCTGTTCGCGCTGGCGGCCGTGGGCGTGGGCGTGTTCTGGCTGACGCAGCGTCCGGCGTTCCAGCTGCGGCAGGTGCGCGTGATGCCGATGGCCGGCAGCGAACTGCGCCACGTGAATGTGCCGAGCATCCGGGCCAATGCGCTGGTCAAGCTGCACGGCAACTTCTTCACGCTGAACCTGGACGAGGCGCGCGTCGCCTTCGAGTCCGTGCCCTGGGTGCGCCGCGCGAGCGTGCGCCGGGTCTGGCCGAACGGGCTGCTGGTGGAAGTGCAGGAGCATGAAGCGCTCGGTACCTGGGGCGGCAACGAGTCCGGCAAGCTGATCAACACGTATGGCGAGGTCTTCGTC…	RSUY_RS03095	RSUY_06360	cell division protein FtsQ	WP_003264862.1	NZ_CP012687.1	Inner	CDS	707193	706293	1	WP_003264862.1	ENOG4105K7E	2.20E-72	M	Essential cell division protein. May link together the upstream cell division proteins- which are predominantly cytoplasmic- with the downstream cell division proteins- which are predominantly periplasmic. May control correct divisome assembly (By similarity)
4241	CCCGGTGTTCGCCAGCAACGACGAGCAGCTCGGCTACCTGC	36	NZ_CP012687.1	chr	6.48	41	3683	kinModCall	m6A	734375	54	1	1	0.807	1	CAACRAC	182	660	FALSE	ATGCGCCGCATCCCTGTCCGCCCGATTGCCGCCACGCTGTGCGCGGTGGCGCTGCTCGCGGGTGCGCGTGCAGCGTGGGCGGGTGCGCAGAAAGAGGAATACCTGGCCGACTCGGTGCGCGGCGCGCTGTCCGCCGCCGTGGCCGACAGCCGGCCGCTGCGCCCGGTGTTCGCCAGCAACGACGAGCAGCTCGGCTACCTGCGCTGGCTGGCGGAGATGTCGGTGCGGATGTCCGCCAAGATTCCGGTGGCATCGGTGCGCGTCGAGCTGATCGAGACGGCGTACTACGAGGCCAAGCGCGCGGGGCTGGACCCGGCGCTGGTGCTCGGCCTGATCCAGGTGGAAAGCGGCTTCCGCAAGTACGCCATGAGCGGCGCCGGCGCCATGGGCCTGATGCAG…	RSUY_RS03230	RSUY_06630	lytic transglycosylase	WP_003273180.1	NZ_CP012687.1	Inner	CDS	734928	734193	1	WP_003273180.1	ENOG4108Y9W	4.00E-91	M	Lytic transglycosylase catalytic
4491	CTTTCACCTGCGCGGCAACAACGATTTCGCCTTCAAGCGGC	39	NZ_CP012687.1	chr	4.9	41	3913	kinModCall	m6A	799212	58	1	0.931	0.62	1	CAACRAC	101	719	FALSE	ATGGTTATGCCGTCTCGTCGCCGCTTCGTTCTCGCCCTGGCCGCCGCGCTGCCGGCGGCGGGCCTGCTGTCCGCTTGCGGCTTTCACCTGCGCGGCAACAACGATTTCGCCTTCAAGCGGCTGTACATCAACCTGCCGCAGAACTCGCAGATGCGCGCGCAGCTGCGCCGGCTGATCGACAACGGCTCGGACACCGTGGTCGTCGCCGACAAGAAGGATGCCGATGCCTTCCTGGACGTGCTGGGCGAGAACCGCGTCAAGACGATCTCATCGCTGACGCCGCAAGGCGTGGTGCGGGAGTACCGCATCACCTATCGCTTCAGCTTCCAGCTGCGCGATGCGCACGACAACCTGCTGATCCCGCCGTCGGAGATCACCCAGTTCCGCGACCTGTCGTAC…	RSUY_RS03520	RSUY_07210	lipoprotein	WP_039556161.1	NZ_CP012687.1	Inner	CDS	799627	799111	1	WP_039556161.1	ENOG4105MEZ	4.70E-62	M	Rare lipoprotein B
4726	TGCCCACCCGTACGACAACGACAACCTGATCAACACGTTCC	44	NZ_CP012687.1	chr	7.01	46	4119	kinModCall	m6A	854252	65	1	1	0.849	1	CAACRAC	449	768	FALSE	ATGTCCGAGGAGACCGATATGAAGACGCGGTTGTTTGTGGCATTCGCTTCGTGCGCCATCGCTGCGCCGACATTCGCGCAGAGCTCCGTGACCTTGTATGGCGTGCTTGACGAAGGGCTCAACTACACGACCAACGTCGGGGGGCACAGTCAGGTCGCGATGGCCAGCGGGTTTCCGCACGGCAGTCGATGGGGCGTGAAGGGGGCCGAAGACCTTGGCGGCGGTGCCAAGACCGTCTTCCAGCTTGAGAACGGGTTCGATGTGGATACCGGCCGGGCCTTTCAAGGCGGACTGCTGTTCGGGCGTCAGGCGTACATGGGCTTGTCCAGCAACACGGTGGGCACGCTCACCGTCGGGCGTCAGTACGATTCCGTGGTGGACTACCTTGCACAGACCTCC…	RSUY_RS03765	RSUY_07710	porin	WP_003263121.1	NZ_CP012687.1	Inner	CDS	854967	853803	1	WP_003263121.1	ENOG4105UK4	1.30E-121	M	Porin Gram-negative type
4727	CAACACGTTCCGGGCCAACAACACGGTCAAGTACACCAGCC	38	NZ_CP012687.1	chr	5.7	46	4120	kinModCall	m6A	854282	59	1	0.988	0.782	1	CAACRAC	479	768	FALSE	ATGTCCGAGGAGACCGATATGAAGACGCGGTTGTTTGTGGCATTCGCTTCGTGCGCCATCGCTGCGCCGACATTCGCGCAGAGCTCCGTGACCTTGTATGGCGTGCTTGACGAAGGGCTCAACTACACGACCAACGTCGGGGGGCACAGTCAGGTCGCGATGGCCAGCGGGTTTCCGCACGGCAGTCGATGGGGCGTGAAGGGGGCCGAAGACCTTGGCGGCGGTGCCAAGACCGTCTTCCAGCTTGAGAACGGGTTCGATGTGGATACCGGCCGGGCCTTTCAAGGCGGACTGCTGTTCGGGCGTCAGGCGTACATGGGCTTGTCCAGCAACACGGTGGGCACGCTCACCGTCGGGCGTCAGTACGATTCCGTGGTGGACTACCTTGCACAGACCTCC…	RSUY_RS03765	RSUY_07710	porin	WP_003263121.1	NZ_CP012687.1	Inner	CDS	854967	853803	1	WP_003263121.1	ENOG4105UK4	1.30E-121	M	Porin Gram-negative type
4728	CACGTACAGCTTCAGCAACGACGCGGGCTTTGCGAACAATC	43	NZ_CP012687.1	chr	4.61	42	4121	kinModCall	m6A	854351	58	1	0.933	0.694	1	CAACRAC	548	768	FALSE	ATGTCCGAGGAGACCGATATGAAGACGCGGTTGTTTGTGGCATTCGCTTCGTGCGCCATCGCTGCGCCGACATTCGCGCAGAGCTCCGTGACCTTGTATGGCGTGCTTGACGAAGGGCTCAACTACACGACCAACGTCGGGGGGCACAGTCAGGTCGCGATGGCCAGCGGGTTTCCGCACGGCAGTCGATGGGGCGTGAAGGGGGCCGAAGACCTTGGCGGCGGTGCCAAGACCGTCTTCCAGCTTGAGAACGGGTTCGATGTGGATACCGGCCGGGCCTTTCAAGGCGGACTGCTGTTCGGGCGTCAGGCGTACATGGGCTTGTCCAGCAACACGGTGGGCACGCTCACCGTCGGGCGTCAGTACGATTCCGTGGTGGACTACCTTGCACAGACCTCC…	RSUY_RS03765	RSUY_07710	porin	WP_003263121.1	NZ_CP012687.1	Inner	CDS	854967	853803	1	WP_003263121.1	ENOG4105UK4	1.30E-121	M	Porin Gram-negative type
4729	CGCATACGGCGCGATCAACAACAGCGGCGACCAGAACCTGC	41	NZ_CP012687.1	chr	6.9	61	4122	kinModCall	m6A	854477	69	1	0.972	0.784	1	CAACRAC	674	768	FALSE	ATGTCCGAGGAGACCGATATGAAGACGCGGTTGTTTGTGGCATTCGCTTCGTGCGCCATCGCTGCGCCGACATTCGCGCAGAGCTCCGTGACCTTGTATGGCGTGCTTGACGAAGGGCTCAACTACACGACCAACGTCGGGGGGCACAGTCAGGTCGCGATGGCCAGCGGGTTTCCGCACGGCAGTCGATGGGGCGTGAAGGGGGCCGAAGACCTTGGCGGCGGTGCCAAGACCGTCTTCCAGCTTGAGAACGGGTTCGATGTGGATACCGGCCGGGCCTTTCAAGGCGGACTGCTGTTCGGGCGTCAGGCGTACATGGGCTTGTCCAGCAACACGGTGGGCACGCTCACCGTCGGGCGTCAGTACGATTCCGTGGTGGACTACCTTGCACAGACCTCC…	RSUY_RS03765	RSUY_07710	porin	WP_003263121.1	NZ_CP012687.1	Inner	CDS	854967	853803	1	WP_003263121.1	ENOG4105UK4	1.30E-121	M	Porin Gram-negative type
4874	GCGCCCGCACACGCACAACGACCACTATTGGCAGGTCTACT	48	NZ_CP012687.1	chr	6.1	54	4254	kinModCall	m6A	882128	80	-1	0.999	0.877	1	CAACRAC	730	798	FALSE	TCAGTTCACGCGCGTCGGCTGGCTCTGTGCCACCGCCGCCAGGCCTTGCAGCGTCGTCGGCATGGTCACCGACAGCGTCTGCGATGGCGTCGGCACCGGGAAGCCCGCTTCGGCCAGCGCTTCCCGGATCGTGCGGTTGGTGTCGAAGTAGACCTGCCAATAGTGGTCGTTGTGCGTGTGCGGGCGCACCGCCAGCACCGGCCCGACCAGGTTGAACTCCAGGATCTCCACATCGACCGGCGGGTCCGTCAGCACGTTCGGGATCGCACCGACCTTCTCCTTGAGCAGCGCGATGGCGGCGCGGTGGTCGGCGCTGCCGGCCAACTGCGCTTTCAGTTCGACGCGGCGGTAGGGGTTGACCGTGTAGTTCTGGATCGTGTCGGAGAAGATCTTGTTGTT…	RSUY_RS03910	RSUY_08000	mechanosensitive ion channel protein MscS	WP_003263091.1	NZ_CP012687.1	Inner	CDS	882858	881961	-1	WP_003263091.1	ENOG4107QNI	4.30E-102	M	mechanosensitive ion channel
4875	CGTCACGCTGGTCGGCAACAACAAGATCTTCTCCGACACGA	42	NZ_CP012687.1	chr	3.28	21	4255	kinModCall	m6A	882356	41	-1	0.694	0.53	0.906	CAACRAC	502	798	FALSE	TCAGTTCACGCGCGTCGGCTGGCTCTGTGCCACCGCCGCCAGGCCTTGCAGCGTCGTCGGCATGGTCACCGACAGCGTCTGCGATGGCGTCGGCACCGGGAAGCCCGCTTCGGCCAGCGCTTCCCGGATCGTGCGGTTGGTGTCGAAGTAGACCTGCCAATAGTGGTCGTTGTGCGTGTGCGGGCGCACCGCCAGCACCGGCCCGACCAGGTTGAACTCCAGGATCTCCACATCGACCGGCGGGTCCGTCAGCACGTTCGGGATCGCACCGACCTTCTCCTTGAGCAGCGCGATGGCGGCGCGGTGGTCGGCGCTGCCGGCCAACTGCGCTTTCAGTTCGACGCGGCGGTAGGGGTTGACCGTGTAGTTCTGGATCGTGTCGGAGAAGATCTTGTTGTT…	RSUY_RS03910	RSUY_08000	mechanosensitive ion channel protein MscS	WP_003263091.1	NZ_CP012687.1	Inner	CDS	882858	881961	-1	WP_003263091.1	ENOG4107QNI	4.30E-102	M	mechanosensitive ion channel
5301	GACGACCAACTGCTCCAACAACTACGGCCCCTACCATTTCC	35	NZ_CP012687.1	chr	7.01	41	4633	kinModCall	m6A	991318	65	1	0.974	0.87	0.998	CAACRAC	572	898	FALSE	TTGTCCCATATCCTCGTAACCGGTGGCGCTGGCTTTATCGGCGGCAACTTTGTCCTGAACTGGCTGGCCAATCCCGGCACGGACAGCGTTGTCAACGTCGACAAGCTGACCTATGCCGGCAATCGCAAGACGCTGGCCACCGTCGAGAGCGATCCGCGCCACGTGTTCTCCCAGACTGACATCTGCGATCGCGCGGCGCTCGACAGCCTGTTCGCCCAGTACAAGCCGCGCGCGGTGGTCCACTTCGCCGCGGAGAGCCACGTGGACCGCTCCATCCACGGCCCGGCCGAGTTCATCCAGACCAACATCGTCGGCACGTTCACGCTGTTGGAAGCCGCGCGCGCGTACTGGGGCGGACTCGATGCCGATGCCAAGGCCGCGTTCCGTTTCCTGCACGTC…	RSUY_RS04400	RSUY_08990	dTDP-glucose 4-6-dehydratase	WP_003261817.1	NZ_CP012687.1	Inner	CDS	991811	990746	1	WP_003261817.1	ENOG4105C1B	3.40E-158	M	dTDP-glucose 4-6-dehydratase
5326	GCCCACCAGGCGGCGCAACGACACCGGCACATTGTTCAGTT	52	NZ_CP012687.1	chr	3.81	45	4658	kinModCall	m6A	994774	61	-1	0.823	0.615	1	CAACRAC	466	902	FALSE	ATGACAGGAACGCCCATTCAACGCACCGGTGTCCTCAGGACGCTGACCAACTCGAGCGTCGTCGTGCTCGAGCGGATCGCCCAGATCGGGGTGACGTTGGTCGCGACCCTGGTGATCGCGCGTACCTTCGGGCCGCAGACGTATGGCGTCTGGCAGGCCGCGCAGTCGATCTTCGCGGTGACGTCTGCGCTGTGCCTGATCGTGCCGGGCGAAGTCTTGCTGCCGCGTCTCAAGGCGACCCACGATTGGGAGCGGTTGTCCGTCACGCTGTCGTCGGCGCTGGTCGCGCGCATCGCGTTCGGCATACTGATTCTGGTGGGCTACGGCGTCGCCTTGATCGTCGCGCCGGCGGCGCTGCGCGGCACGCTGATTGTCGCGCTGATCCTGCAGTGCTCCGTG…	RSUY_RS04420	RSUY_09030	Oligosaccharide translocase (flippase)	WP_003261813.1	NZ_CP012687.1	Inner	CDS	995577	994308	1	WP_003261813.1	ENOG4105ISN	2.30E-131	M	biosynthesis protein
5328	GTCCATGCGATGGGGCAACAACAGCCGGTCCGCCTTCAGGA	52	NZ_CP012687.1	chr	6.03	68	4660	kinModCall	m6A	995047	82	-1	0.97	0.705	1	CAACRAC	739	902	FALSE	ATGACAGGAACGCCCATTCAACGCACCGGTGTCCTCAGGACGCTGACCAACTCGAGCGTCGTCGTGCTCGAGCGGATCGCCCAGATCGGGGTGACGTTGGTCGCGACCCTGGTGATCGCGCGTACCTTCGGGCCGCAGACGTATGGCGTCTGGCAGGCCGCGCAGTCGATCTTCGCGGTGACGTCTGCGCTGTGCCTGATCGTGCCGGGCGAAGTCTTGCTGCCGCGTCTCAAGGCGACCCACGATTGGGAGCGGTTGTCCGTCACGCTGTCGTCGGCGCTGGTCGCGCGCATCGCGTTCGGCATACTGATTCTGGTGGGCTACGGCGTCGCCTTGATCGTCGCGCCGGCGGCGCTGCGCGGCACGCTGATTGTCGCGCTGATCCTGCAGTGCTCCGTG…	RSUY_RS04420	RSUY_09030	Oligosaccharide translocase (flippase)	WP_003261813.1	NZ_CP012687.1	Inner	CDS	995577	994308	1	WP_003261813.1	ENOG4105ISN	2.30E-131	M	biosynthesis protein
5660	CCACTACGACGTCTCCAACGACTTCTACAAGCTGTGGCTGG	45	NZ_CP012687.1	chr	4.38	42	4963	kinModCall	m6A	1071273	61	-1	0.931	0.677	1	CAACRAC	391	985	FALSE	TCAGCGATAGAGATAGCGCCGCGACCACGGAATCGATGTCACCGGCCTGCCGGATTTCTGGCACAGGATCTGGAAGATCGAGACCTCGTCGGTATCGAAGGCGTGGGCGCAGCCGGCCAGGTAGACGCGCCAGATGCGGTAGGTCTTTTCGCCGACCAGGCTGCGGATGGTCTCGCCGTTGGCTTCGAAGCGGTCTGCCCAGTGTTCGAGCGTGCGCGCATAGTGGCGGCGCAGGCTTTCCACGTCAAGCGCCTCCAGCCCGCCTTCCTGCGCGGCCTTGAGCGCCAGCGAAATGTGCGGCAGCTCGCCCTGCGGGAAGACATAGCGGTCGATGAAATCGCCGCCGCCCAGCGAGCTCTCGCCGCCCTCCGGGTCGGAGGAGGTGATGCCGTGGTTCAT…	RSUY_RS04830	RSUY_09840	cyclopropane-fatty-acyl-phospholipid synthase	WP_003265137.1	NZ_CP012687.1	Inner	CDS	1071664	1070443	-1	WP_003265137.1	ENOG4105CV9	1.50E-143	M	cyclopropane-fatty-acyl-phospholipid synthase
5662	GCTGTCGCCCACGCTCAACAACCTCGGCGAAGCCTATATCC	45	NZ_CP012687.1	chr	9.47	54	4965	kinModCall	m6A	1071468	73	-1	1	1	1	CAACRAC	196	985	FALSE	TCAGCGATAGAGATAGCGCCGCGACCACGGAATCGATGTCACCGGCCTGCCGGATTTCTGGCACAGGATCTGGAAGATCGAGACCTCGTCGGTATCGAAGGCGTGGGCGCAGCCGGCCAGGTAGACGCGCCAGATGCGGTAGGTCTTTTCGCCGACCAGGCTGCGGATGGTCTCGCCGTTGGCTTCGAAGCGGTCTGCCCAGTGTTCGAGCGTGCGCGCATAGTGGCGGCGCAGGCTTTCCACGTCAAGCGCCTCCAGCCCGCCTTCCTGCGCGGCCTTGAGCGCCAGCGAAATGTGCGGCAGCTCGCCCTGCGGGAAGACATAGCGGTCGATGAAATCGCCGCCGCCCAGCGAGCTCTCGCCGCCCTCCGGGTCGGAGGAGGTGATGCCGTGGTTCAT…	RSUY_RS04830	RSUY_09840	cyclopropane-fatty-acyl-phospholipid synthase	WP_003265137.1	NZ_CP012687.1	Inner	CDS	1071664	1070443	-1	WP_003265137.1	ENOG4105CV9	1.50E-143	M	cyclopropane-fatty-acyl-phospholipid synthase
5701	CGTCAAGGGCACCTACAACAACGCTGCCATCCACGGCGGCG	32	NZ_CP012687.1	chr	5.8	29	5002	kinModCall	m6A	1080566	46	-1	0.978	0.651	1	CAACRAC	736	991	FALSE	CTAGCCGCCCGTCGTGGCCGCGTCGCGCGAAGGCTGCGCCGGTCGCTGCGCCGGCGTGGCGGACGCGGCCGCCGAGGCCTTGGGCGAGCCGTCCGCCGTGCGGCCGCTCTTGCTGCTGCGGTAGACCGTGCCCGGCGGCGGCGCGGTGGGCCGCTGGCGCACGTCGGCCAGCAGCTTGCCGCACGGGCTGTCGGGCGCGGGCTTGAGTTCGAGCACCGGCAGCACGGCCGCCACCGGCGCCGCGAAGGCCAGTGCCACCGCGCCGCCGGCGCGCAGGGCCACCACGGCCGGATTGACGGACACATCCGGCTGCTTGTACGTGCCCCGCACGTACAGCGGCGTGCGCAGCGAGAACACCCGCAGCCCCTTCGAATCCGGGTGGACGGTGAAGTCCAGCGT…	RSUY_RS04860	RSUY_09910	hypothetical protein	WP_003265145.1	NZ_CP012687.1	Inner	CDS	1081302	1079052	-1	WP_003265145.1	ENOG41066T0	2.80E-251	M	asmA family
5702	CGACAACCAGAACCGCAACAACTGGACCTTCCACCTCGGCA	31	NZ_CP012687.1	chr	4.01	20	5003	kinModCall	m6A	1080887	43	-1	0.826	0.545	0.997	CAACRAC	415	991	FALSE	CTAGCCGCCCGTCGTGGCCGCGTCGCGCGAAGGCTGCGCCGGTCGCTGCGCCGGCGTGGCGGACGCGGCCGCCGAGGCCTTGGGCGAGCCGTCCGCCGTGCGGCCGCTCTTGCTGCTGCGGTAGACCGTGCCCGGCGGCGGCGCGGTGGGCCGCTGGCGCACGTCGGCCAGCAGCTTGCCGCACGGGCTGTCGGGCGCGGGCTTGAGTTCGAGCACCGGCAGCACGGCCGCCACCGGCGCCGCGAAGGCCAGTGCCACCGCGCCGCCGGCGCGCAGGGCCACCACGGCCGGATTGACGGACACATCCGGCTGCTTGTACGTGCCCCGCACGTACAGCGGCGTGCGCAGCGAGAACACCCGCAGCCCCTTCGAATCCGGGTGGACGGTGAAGTCCAGCGT…	RSUY_RS04860	RSUY_09910	hypothetical protein	WP_003265145.1	NZ_CP012687.1	Inner	CDS	1081302	1079052	-1	WP_003265145.1	ENOG41066T0	2.80E-251	M	asmA family
5703	GCCGAGGCTGATCGCCAACGACATCACCATCGGCAACCCCG	37	NZ_CP012687.1	chr	3.23	32	5004	kinModCall	m6A	1081058	46	-1	0.823	0.503	1	CAACRAC	244	991	FALSE	CTAGCCGCCCGTCGTGGCCGCGTCGCGCGAAGGCTGCGCCGGTCGCTGCGCCGGCGTGGCGGACGCGGCCGCCGAGGCCTTGGGCGAGCCGTCCGCCGTGCGGCCGCTCTTGCTGCTGCGGTAGACCGTGCCCGGCGGCGGCGCGGTGGGCCGCTGGCGCACGTCGGCCAGCAGCTTGCCGCACGGGCTGTCGGGCGCGGGCTTGAGTTCGAGCACCGGCAGCACGGCCGCCACCGGCGCCGCGAAGGCCAGTGCCACCGCGCCGCCGGCGCGCAGGGCCACCACGGCCGGATTGACGGACACATCCGGCTGCTTGTACGTGCCCCGCACGTACAGCGGCGTGCGCAGCGAGAACACCCGCAGCCCCTTCGAATCCGGGTGGACGGTGAAGTCCAGCGT…	RSUY_RS04860	RSUY_09910	hypothetical protein	WP_003265145.1	NZ_CP012687.1	Inner	CDS	1081302	1079052	-1	WP_003265145.1	ENOG41066T0	2.80E-251	M	asmA family
5704	CGCCAAGCCCTATCTCAACGACCACGTGTCGCAGGCCATCG	36	NZ_CP012687.1	chr	6.67	32	5005	kinModCall	m6A	1081184	68	-1	1	0.943	1	CAACRAC	118	991	FALSE	CTAGCCGCCCGTCGTGGCCGCGTCGCGCGAAGGCTGCGCCGGTCGCTGCGCCGGCGTGGCGGACGCGGCCGCCGAGGCCTTGGGCGAGCCGTCCGCCGTGCGGCCGCTCTTGCTGCTGCGGTAGACCGTGCCCGGCGGCGGCGCGGTGGGCCGCTGGCGCACGTCGGCCAGCAGCTTGCCGCACGGGCTGTCGGGCGCGGGCTTGAGTTCGAGCACCGGCAGCACGGCCGCCACCGGCGCCGCGAAGGCCAGTGCCACCGCGCCGCCGGCGCGCAGGGCCACCACGGCCGGATTGACGGACACATCCGGCTGCTTGTACGTGCCCCGCACGTACAGCGGCGTGCGCAGCGAGAACACCCGCAGCCCCTTCGAATCCGGGTGGACGGTGAAGTCCAGCGT…	RSUY_RS04860	RSUY_09910	hypothetical protein	WP_003265145.1	NZ_CP012687.1	Inner	CDS	1081302	1079052	-1	WP_003265145.1	ENOG41066T0	2.80E-251	M	asmA family
5873	CAGGACCGGAAGCATCAACAACATGATTGCAATCCATTGCC	61	NZ_CP012687.1	chr	3.65	73	5155	kinModCall	m6A	1125900	75	-1	0.887	0.625	1	CAACRAC	40	1036	FALSE	ATGTCATGTTTTAAGAAATGGCAATGGATTGCAATCATGTTGTTGATGCTTCCGGTCCTGAGTGCGCGCGCCAATGGCCAAACCACTGCGGCCGGCAATGTCGCCGCTGCACAAGGTTCATGCCTCGGTACTGGCACGGCCGCCGGCAATGGCGCCACCACGCCGGCCAACGCCTGGGACAGCACGTTCACGGGCATTGCGACCGCAACCGGCTCGGGATACTCGGGCGGCGCCTTCCTGCTCGATCCGATTGCCAAAGATGCCGAAATCACCGCGCTCAATCCGGTGCAGGCCAATCTCGGCGGCATCCGGGCGGCCATGGCCGGGGCCTATCTGCGCGTGCAAGGTCCCAAAGGCTGCACCACGGTGTATGTCACCGATCTTTACCCTGAGGCGGCG…	RSUY_RS05085	RSUY_10360	endoglucanase	WP_003263562.1	NZ_CP012687.1	Inner	CDS	1126685	1125860	1	WP_003263562.1	ENOG4108YQE	5.70E-95	M	rare lipoprotein a
6189	TCGTGCGATGGTGGCCAACGACCAGGCGACGCCCTCCTATT	49	NZ_CP012687.1	chr	3.29	32	5451	kinModCall	m6A	1181198	61	1	0.781	0.561	1	CAACRAC	488	1093	FALSE	ATGAAGCAGAAACGGGTTCTAGCGGGACTTGGCGTTGCAAGTCTAGCGGTGTTGGCAGGTTGTGCCGCGCCTGGCTATGGCGGCGGTTACGGCGCGGGTTACGGCGGGGGCGGGGGCGGGGGCTATGCGCCCGCGCCGGCTTACGGAGGTCAGCCCCAGCAGCCTGGCGCCCTTTATGGTCGGGTCGAGTCGATCGAGCCGATGCAGGCTCCGGCCAACAGCCCCGGCATTCTCGGCACCATTATCGGCGGTGTGGCGGGTGGCGTGCTCGGACACCAGATCGGTGGCGGCACCGGCAATACGGTCGCCACCATCGGTGGCGCGGCGCTGGGCGCCTTGGCGGGCAACCAGGTGGAGCGGGCGGCTGGCGCAGGCGGGCAGACCGTCTATCGGGTGATG…	RSUY_RS05365	RSUY_10970	membrane protein	WP_003265219.1	NZ_CP012687.1	Inner	CDS	1181220	1180710	1	WP_003265219.1	ENOG410619H	2.60E-55	M	17 kDa surface antigen
6190	TGACCTTCTCGGTGCCAACGACCGGCTTGGCGGCCGGGGTC	53	NZ_CP012687.1	chr	3.14	55	5452	kinModCall	m6A	1181776	69	1	0.828	0.615	1	CAACRAC	265	1094	FALSE	TTACTGCGCGCTGCGCGTACCGACCACTTCGACTTCCACGCGGCGGTTCGGCTGTTGGCAGGCGATCTGTGCCTTGCGAGCGCCCTTGCAGGACTTCGGATCCACCTTCAGCTGGCGCTTGCCCTTGCCTTCCGTGTAGACGCGGTTGGCTTCGATGCCCTTGCTCACCAGATAGCCCTTCACGGCTTCAGCGCGACGGACCGACAGGCGATCGTTGTACTTGTCCGAACCGAACGAATCGGTGTGGCCCACGGCGATCACGACTTCCAGGGTGATGTTCTTCAGCTTCGAGACCAAGTCGTCCAGCTTGGCCTTGCCTTCCGGCTTCAGCACGGCCTTGTCGAAGTCGAACAGGGCGTCAGCTGCGAACGTGACCTTCTCGGTGCCAACGACCGGCTT…	RSUY_RS05370	RSUY_10980	membrane protein	WP_003278028.1	NZ_CP012687.1	Inner	CDS	1182041	1181384	-1	WP_003278028.1	ENOG4105UYK	3.10E-54	M	outer membrane protein a
6191	CGAGAAGAAGGCCGTCAACGACAACTGGGGTAACGGTACGA	52	NZ_CP012687.1	chr	4.96	65	5453	kinModCall	m6A	1181941	85	-1	1	0.87	1	CAACRAC	100	1094	FALSE	TTACTGCGCGCTGCGCGTACCGACCACTTCGACTTCCACGCGGCGGTTCGGCTGTTGGCAGGCGATCTGTGCCTTGCGAGCGCCCTTGCAGGACTTCGGATCCACCTTCAGCTGGCGCTTGCCCTTGCCTTCCGTGTAGACGCGGTTGGCTTCGATGCCCTTGCTCACCAGATAGCCCTTCACGGCTTCAGCGCGACGGACCGACAGGCGATCGTTGTACTTGTCCGAACCGAACGAATCGGTGTGGCCCACGGCGATCACGACTTCCAGGGTGATGTTCTTCAGCTTCGAGACCAAGTCGTCCAGCTTGGCCTTGCCTTCCGGCTTCAGCACGGCCTTGTCGAAGTCGAACAGGGCGTCAGCTGCGAACGTGACCTTCTCGGTGCCAACGACCGGCTT…	RSUY_RS05370	RSUY_10980	membrane protein	WP_003278028.1	NZ_CP012687.1	Inner	CDS	1182041	1181384	-1	WP_003278028.1	ENOG4105UYK	3.10E-54	M	outer membrane protein a
6275	CCTGGCGGAACTGGGCAACGACGTGTTCTGCCTCGACGTCG	37	NZ_CP012687.1	chr	9.8	11	5529	kinModCall	m6A	1196687	38	1	0.995	0.964	1	CAACRAC	74	1107	FALSE	ATGAGAATCACCATCATCGGTAGCGGCTATGTCGGTCTGGTCACCGGCGCGTGCCTGGCGGAACTGGGCAACGACGTGTTCTGCCTCGACGTCGACCAGAAGAAGATCGACCTCCTCAACGCCGGCGGCGTGCCGATCTACGAACCGGGCCTGAAGGAGCTGATCGACCGCAACCGCGCCGCGGGCCGCCTGCAGTTTTCGACGGACGTGGCGGCCAGCGTGGCGCACGGCGATGTGCAGTTCATCGCGGTCGGCACGCCGCCCGATGAAGACGGTTCGGCCGATCTGAAGTACGTACTGGCGGCCGCCCGCAACATCGCCGAGCACATGGACGGCTTCAAGGTGATCGTCGACAAGTCCACCGTGCCGGTCGGTACGGGCGACAAGGTCCGTGCCGTG…	RSUY_RS05435	RSUY_11110	UDP-glucose 6-dehydrogenase	WP_003266094.1	NZ_CP012687.1	Inner	CDS	1197987	1196613	1	WP_003266094.1	ENOG4105C6Y	1.40E-199	M	Udp-glucose 6-dehydrogenase
6284	AGCGGTCGAGGCGGTCAACGACAAGCAGAAGGAAGTGCTGG	43	NZ_CP012687.1	chr	5.68	48	5538	kinModCall	m6A	1197515	75	1	0.975	0.767	1	CAACRAC	902	1107	FALSE	ATGAGAATCACCATCATCGGTAGCGGCTATGTCGGTCTGGTCACCGGCGCGTGCCTGGCGGAACTGGGCAACGACGTGTTCTGCCTCGACGTCGACCAGAAGAAGATCGACCTCCTCAACGCCGGCGGCGTGCCGATCTACGAACCGGGCCTGAAGGAGCTGATCGACCGCAACCGCGCCGCGGGCCGCCTGCAGTTTTCGACGGACGTGGCGGCCAGCGTGGCGCACGGCGATGTGCAGTTCATCGCGGTCGGCACGCCGCCCGATGAAGACGGTTCGGCCGATCTGAAGTACGTACTGGCGGCCGCCCGCAACATCGCCGAGCACATGGACGGCTTCAAGGTGATCGTCGACAAGTCCACCGTGCCGGTCGGTACGGGCGACAAGGTCCGTGCCGTG…	RSUY_RS05435	RSUY_11110	UDP-glucose 6-dehydrogenase	WP_003266094.1	NZ_CP012687.1	Inner	CDS	1197987	1196613	1	WP_003266094.1	ENOG4105C6Y	1.40E-199	M	Udp-glucose 6-dehydrogenase
6291	CCGCGCCCAGCCGTTCAACGACATCGCGACCACCGTGGTGA	58	NZ_CP012687.1	chr	3.29	42	5545	kinModCall	m6A	1199705	65	1	0.942	0.694	1	CAACRAC	749	1109	FALSE	ATGACCATCATCGTGACCGGCGCGGCCGGCTTCATCGGCGCCAACCTCGTCAAGGGCCTCAACGATCGCGGCGAGACCGACATCATCGCGGTCGACAACCTGACCCGTGCCGACAAGTTCCGGAACCTGGTCGACTGCGAGATCAGCGACTACCTGGACAAGACCGAGTTCGTCGAGCGTTTTGCCCGCGGCGATTTCGGCAAGGTCCGCGCGATCTTCCACGAGGGCGCCTGCTCCGACACCATGGAGACCGACGGCCGCTACATGATGGAGAACAACTACCGGTACACGCTGGCGCTGATGAAGGCCTGCCTGGACCAGGGCGTGCAGTTCCTCTACGCCTCGTCGGCGGCCACCTACGGCGCGTCGGACACCTTCCGCGAGGACCGCGAATTCGAA…	RSUY_RS05445	RSUY_11130	ADP-L-glycero-D-mannoheptose-6-epimerase	WP_003266096.1	NZ_CP012687.1	Inner	CDS	1199952	1198956	1	WP_003266096.1	ENOG4105CUI	7.00E-141	M	Catalyzes the interconversion between ADP-D-glycero- beta-D-manno-heptose and ADP-L-glycero-beta-D-manno-heptose via an epimerization at carbon 6 of the heptose (By similarity)
7572	CGGCGCCTACCTCGCCAACGACGACACCTGGCAGGTCGGCG	57	NZ_CP012687.1	chr	4.34	58	6720	kinModCall	m6A	1266356	75	-1	0.868	0.672	1	CAACRAC	274	1174	FALSE	TCAGCGGAACCGATACGTCACGGACGCCATCGCCGTGGTCTGCTGGCGGCGCTGCGTGATCGGGCTGTCGGCGGCATGGCCGTGCAGGCGGGCGATGGTGACGGAGCCGTTGGCGGTCCAGTGGTCGTCCAGCTTGCAGGTGACGATGGCGTTGAGGTGGCGGTCGCGCACGCCGGCGCCCGTGGCGAAGACCGGCAGGCCGGAGCGGGCGCTCTGGACCTCGTCGACGCCGAAGAAGGTGCGCATGTACTGGCCGTTGACCCAGCTCAGTCCGGCGCCGAGGCTGAACAGCCAGCGGCCCACCGGCGCGCTGACGTAGGCATCGCCGTTGACGATCAGGCCCTGGCGGTTGCCGAGGATGTCCTGCTCGGCATCGGTCGACAGCGTCAGGAACGACAC…	RSUY_RS05750	RSUY_11790	structural protein MipA	WP_039557533.1	NZ_CP012687.1	Inner	CDS	1266630	1265826	-1	WP_039557533.1	ENOG4105Z4Q	2.50E-106	M	MltA-interacting MipA family protein
7881	CGGCATGAGCAGTGACAACGACTTTTCCATGAAGCTGTGGC	24	NZ_CP012687.1	chr	6.47	18	6998	kinModCall	m6A	1358391	39	1	1	1	1	CAACRAC	563	1252	FALSE	ATGTTCTCCATCCTATTGCCGACCTGGAACAATCTCGCGCTGCTCAAGCTGTGCGTGCAGAGCATCCGCGCGCATTCGGCGCATGACCACCAGATCATCGTCCACGTCAACGATGGTTCCGACGGCACGCTGGCGTGGGTGCGCGAGCAGGGGCTCGACCATACGCATTCTCCCGAGAACGTCGGCATTTGCCTGGCCGTCAACGAATCGGCCATGCTGGCCCGGCACGACTACATCGTGTACCTGAACGACGACATGGTCTGCTGTCCGGGCTGGGACACCGCGCTGCTGCGCCGCCTGGATTCGCTCGACACCGACCTGTTCATGCTGTCGGGCACGATGATCGAGCCGGTCGACACGGGCAACCCGTGCGTGGTGGTGGGCGACTACGGCCGCGAC…	RSUY_RS06130	RSUY_12560	glycosyl transferase	WP_003262177.1	NZ_CP012687.1	Inner	CDS	1358689	1357828	1	WP_003262177.1	ENOG4108T5X	5.00E-148	M	Glycosyl transferase- family 2
8468	GGTGCAGAAGCATGGCAACGACATCCCGCCCTATGCCGAGA	68	NZ_CP012687.1	chr	3.65	64	7531	kinModCall	m6A	1498374	70	1	0.892	0.589	1	CAACRAC	650	1386	FALSE	ATGACACGGCTCCGACGCTCCGCGCTGCTGCTGATGGCCCTGGCCCTGCTGGCCGGCCAGCCGGCGCGCGCGGACGTCTACGGCTACATCGACGAGAACGGTCTGGCGCACTTCGCGGCCTCGCGGCTCGATGACCGCTACGTGCTGTTCATGAAGGGCGCGGCGGTGGCCGGCGAGTCGGGCATCGCCCAGCCGGCCGGCGATCCGCCGGAGGCCGAGGCCTATCTGAACGCCACCCGGCGCGACGCGCTCGACAACGCCGGCATGCGCCAGCGCCTGGCGCGCGCGGTGCTGCAGCATCCCAACGCGCCGACGGTCGAGCCGCTGATCCGGCAGGCGGCGCACCGGCATGGCGTCGATCCGGCGCTGGTGAAGGCGGTGATCGCGGCGGAGTCGGGC…	RSUY_RS06810	RSUY_13970	lytic transglycosylase	WP_004376634.1	NZ_CP012687.1	Inner	CDS	1498573	1497724	1	WP_004376634.1	ENOG4105E4C	8.30E-65	M	Lytic transglycosylase catalytic
8871	GTCGATCGGGGCCTACAACAACGTGCTCAACACGGTGCGCC	26	NZ_CP012687.1	chr	14.35	7	7897	kinModCall	m6A	1607346	28	1	1	0.744	1	CAACRAC	260	1490	FALSE	ATGAATCACAACCCTGCGGAATACGCCGTTCGCACGCCTCGTGTCACACGCCTCCAGGTCATTCCGGTGGCGGGGCGCGACAGCATGCTGCTCAACCTGAGCGGTGCGCATGCGCCGTTCTTCACGCGCAATATCGCCATCCTGGAGGATTCCGACGGCCATATCGGCGTGGGCGAAGTCCCGGGCGGCGAGGCGATCCGCAAGACCATCGAGGATGCGGCGTCGCTGGTGGTCGGCCAGTCGATCGGGGCCTACAACAACGTGCTCAACACGGTGCGCCAGCGCTTTGCGGACCGCGATGCGTCCGGGCGCGGCGTGCAGACGTTCGATCTGCGCACCACCGTGCACGCGGTGACCGCGCTGGAGAGCGCGCTGCTCGACCTGCTCGGCCAGCACCTG…	RSUY_RS07335	RSUY_15010	glucarate dehydratase	WP_039555785.1	NZ_CP012687.1	Inner	CDS	1608439	1607086	1	WP_039555785.1	ENOG4108ND8	3.30E-231	M	Dehydratase
8876	TACCACGCTGCGCTTCAACAACTCGCTGACCTACACGTTGC	26	NZ_CP012687.1	chr	5.45	32	7902	kinModCall	m6A	1612776	42	1	0.94	0.661	1	CAACRAC	491	1493	FALSE	ATGAACATCAAGCGAGCCGTCTTTGCCCTCAATCCTGTCTGCGCCTGCGTTGCGCTGCTGGGTGCCGGTGTGTCGATGCAGGCCGTGGCGCAATCGTCGGTCACGCTGTACGGCGTGGTCGACACGGCGATGGCCTATTCCAGCAACCAGGGCGGGCACTCGAACACCTACATGAGCCAGGGGAACCTGCTGGCCAGCAAGTTCGGGCTGTACGGCACGGAAGACCTGGGCGGCGGCACCCAGGCGCTGTTCCGGCTGGAGAGCGGCTTCAACTCCGCCACCGGGGCACAGAGCGCGGCGGGCTATATCTTCAACCGGCAGGCCTTTGTGGGGCTGAGCAACAAGGACTACGGCATGCTGACCGCCGGCCGCCAGTACACGCCGTACTTCCAGTACGTG…	RSUY_RS07350	RSUY_15040	porin	WP_003265442.1	NZ_CP012687.1	Inner	CDS	1613470	1612285	1	WP_003265442.1	ENOG4108N6V	2.80E-179	M	Porin Gram-negative type
8877	GATCGGCACCTTCGCCAACAACGCGCCCATCAACAGCGGCT	26	NZ_CP012687.1	chr	3.44	9	7903	kinModCall	m6A	1612980	35	1	0.744	0.366	1	CAACRAC	695	1493	FALSE	ATGAACATCAAGCGAGCCGTCTTTGCCCTCAATCCTGTCTGCGCCTGCGTTGCGCTGCTGGGTGCCGGTGTGTCGATGCAGGCCGTGGCGCAATCGTCGGTCACGCTGTACGGCGTGGTCGACACGGCGATGGCCTATTCCAGCAACCAGGGCGGGCACTCGAACACCTACATGAGCCAGGGGAACCTGCTGGCCAGCAAGTTCGGGCTGTACGGCACGGAAGACCTGGGCGGCGGCACCCAGGCGCTGTTCCGGCTGGAGAGCGGCTTCAACTCCGCCACCGGGGCACAGAGCGCGGCGGGCTATATCTTCAACCGGCAGGCCTTTGTGGGGCTGAGCAACAAGGACTACGGCATGCTGACCGCCGGCCGCCAGTACACGCCGTACTTCCAGTACGTG…	RSUY_RS07350	RSUY_15040	porin	WP_003265442.1	NZ_CP012687.1	Inner	CDS	1613470	1612285	1	WP_003265442.1	ENOG4108N6V	2.80E-179	M	Porin Gram-negative type
8878	CGCGGTTTCCGTGAACAACGACCCGGCCCCCGGCTTGTATT	20	NZ_CP012687.1	chr	4.23	18	7904	kinModCall	m6A	1613111	35	-1	1	0.7	1	CAACRAC	826	1493	FALSE	ATGAACATCAAGCGAGCCGTCTTTGCCCTCAATCCTGTCTGCGCCTGCGTTGCGCTGCTGGGTGCCGGTGTGTCGATGCAGGCCGTGGCGCAATCGTCGGTCACGCTGTACGGCGTGGTCGACACGGCGATGGCCTATTCCAGCAACCAGGGCGGGCACTCGAACACCTACATGAGCCAGGGGAACCTGCTGGCCAGCAAGTTCGGGCTGTACGGCACGGAAGACCTGGGCGGCGGCACCCAGGCGCTGTTCCGGCTGGAGAGCGGCTTCAACTCCGCCACCGGGGCACAGAGCGCGGCGGGCTATATCTTCAACCGGCAGGCCTTTGTGGGGCTGAGCAACAAGGACTACGGCATGCTGACCGCCGGCCGCCAGTACACGCCGTACTTCCAGTACGTG…	RSUY_RS07350	RSUY_15040	porin	WP_003265442.1	NZ_CP012687.1	Inner	CDS	1613470	1612285	1	WP_003265442.1	ENOG4108N6V	2.80E-179	M	Porin Gram-negative type
8882	CTGGGTCGGCCTGTCCAACGACAACTGGGGCCAGATCAGCT	32	NZ_CP012687.1	chr	4.9	22	7908	kinModCall	m6A	1615383	43	-1	0.896	0.603	1	CAACRAC	319	1494	FALSE	TCAGAAGACGTGCTTGATCCCGACCATCGCACCCAACTGGCTGCCGCCCGCGGCGGGCGAAGCACCGGTCGCCGCGCTGCTGACCGACAGCGCCAGGTTGCCGCCGTTCGCGAGGTAGCCCACGGTGGCATATACCGATGAGCGCTTGGACAGCGCATAGCTGGCGCGCACGGCGCCGAGCCACGCCTTGTTGGCGCTGTTGTGATACCTGAGGTGGAATACCTCGCCGGCCACCGTGAGCGCCGTGGTCACGTCGTAGGCGGCGCCGGCATAGAAGAGGTCGCTGCGCGGCGTCGCCAGCGCGCCGTTGCGGCGGCCGATCCAGCCCAGGCCGATCCTGGCGTTGTCGAACAGCGCATAGCCGCCGAGCGCGAGGCGGTCGTCCTTCAGCGAACTGGA…	RSUY_RS07355	RSUY_15060	membrane protein	WP_003265441.1	NZ_CP012687.1	Inner	CDS	1615702	1614607	-1	WP_003265441.1	ENOG4108K52	7.70E-141	M	Porin Gram-negative type
9064	CGCCTCGTTCGGCTACAACAACCTGGTGTCGGACATGCGCT	37	NZ_CP012687.1	chr	6.84	56	8081	kinModCall	m6A	1653206	62	1	0.992	0.928	1	CAACRAC	530	1533	FALSE	ATGAAACTCTGCGATTTCGAGATCGGTCTCGACCGTCCGTTCTTCCTGATTGCCGGCACCTGCGTGATCGAATCCGAGCAGATGGCGATCGACACCGCCGGTACGCTCAAGGAGATCACCGGCGCGCTGGGCATTCCGTTCATCTACAAGTCGTCGTTCGACAAGGCGAACCGCTCGTCGGACACATCGTTCCGCGGCCTGGGGATGGAAGCGGGCCTGCGCATCCTCGGTGAAGTGCGCCGCCAGGTGGGCGTGCCGGTGCTGACCGACGTGCACGAGATTGACGAGATCAAGCCGGTGGCCGAGGTGGTGGACGTGCTGCAGACGCCCGCCTTCCTGTGCCGCCAGACCGATTTCATCCGCGCCTGCGCGCAGAGCGGCAAGCCCGTCAACATCAAG…	RSUY_RS07550	RSUY_15440	3-deoxy-8-phosphooctulonate synthase	WP_003264249.1	NZ_CP012687.1	Inner	CDS	1653531	1652676	1	WP_003264249.1	ENOG4105CXR	3.00E-136	M	Phospho-2-dehydro-3-deoxyoctonate aldolase
9274	TCGCTGGGGCCGCCACAACGACACGGTGGGGGTGGCGGTCG	32	NZ_CP012687.1	chr	4.09	3	8273	kinModCall	m6A	1729731	38	-1	0.725	0.409	0.991	CAACRAC	1135	1605	FALSE	TCAGAAATCCGCGTGGACCCGCAGGCCCAGGATGGAGACCGGGCCGCGATCCCGGTTGTAGGCCGGGTGCACCACGTACTGGTAGTTGAAGCCGAGCGTGAGGTGTGGCCTCGCGGCCCAGTTGTAGTACACCTCGGCGATGCGCTCGGTGCCGTAGTTCAGCGCGCCGTCGCCGATCAGCACGCCCAGGCCGCCGGCCTCGAAATACTGCCGTGCCGCGCGCGACAGGCCGTTGACCACGACCGCCACCCCCACCGTGTCGTTGTGGCGGCCCCAGCGATCGCCCTTGAGCGAGAAGCCGGCCGAGACCGATTGGTTGATGTCGGTGAACTCGTAGGCTTCCTTGCTGCCGTCGTTCATGCTGGCGCGGGCGAAGAAGCCCAGGTCGGGCGCCAGTTC…	RSUY_RS07920	RSUY_16220	carbohydrate porin	WP_020957257.1	NZ_CP012687.1	Inner	CDS	1730866	1729471	-1	WP_020957257.1	ENOG4105DJA	6.30E-207	M	Carbohydrate-selective porin OprB
9311	GGCGGACCGGCGTGACAACGACGCCGTTCGTGCCGACATCC	42	NZ_CP012687.1	chr	4.64	32	8307	kinModCall	m6A	1741276	49	-1	0.987	0.715	1	CAACRAC	353	1616	FALSE	ATGTTCACCCTCCGGAGCTCCATGAACCCTCCAAGCCCCGCACGTGCCGGCCGGCTCGCTGTGGCGATGGTGTCGGCCGCACTGCTGGCGGCTTGCGCATCCTCCGGCAATCAGGCGCCTGTCCTCGATCGCACGTCGCGTGCAGGCAGCACGCCCGCCGCATCGCAGGAGCCGCCCCCGCCTGGCTACTATCGGGTCAAGCGCGGCGATACGCTCTATAGCATCGCCCTGCGCAATGGCCAGGCGCCGCGCGATCTCGTGGCGTGGAACAACATCGCCAACCCGAACCAGATCGAGGTCGACCAACTGATCCGCGTGGTGCCGCCGAATGCGGATGTCGGCACGAACGGCGTCGTTGTCACGCCGGTCCGCCCGGGCAACACCACGTCGCAGCCGATC…	RSUY_RS07975	RSUY_16330	hypothetical protein	WP_003263848.1	NZ_CP012687.1	Inner	CDS	1741751	1740923	1	WP_003263848.1	ENOG4108K5P	3.40E-88	M	(LipO)protein
9314	CCTGACCGCCTACGGCAACAACGATAAGGTTCTGGTCACCG	53	NZ_CP012687.1	chr	5.72	95	8310	kinModCall	m6A	1741597	92	1	1	0.835	1	CAACRAC	674	1616	FALSE	ATGTTCACCCTCCGGAGCTCCATGAACCCTCCAAGCCCCGCACGTGCCGGCCGGCTCGCTGTGGCGATGGTGTCGGCCGCACTGCTGGCGGCTTGCGCATCCTCCGGCAATCAGGCGCCTGTCCTCGATCGCACGTCGCGTGCAGGCAGCACGCCCGCCGCATCGCAGGAGCCGCCCCCGCCTGGCTACTATCGGGTCAAGCGCGGCGATACGCTCTATAGCATCGCCCTGCGCAATGGCCAGGCGCCGCGCGATCTCGTGGCGTGGAACAACATCGCCAACCCGAACCAGATCGAGGTCGACCAACTGATCCGCGTGGTGCCGCCGAATGCGGATGTCGGCACGAACGGCGTCGTTGTCACGCCGGTCCGCCCGGGCAACACCACGTCGCAGCCGATC…	RSUY_RS07975	RSUY_16330	hypothetical protein	WP_003263848.1	NZ_CP012687.1	Inner	CDS	1741751	1740923	1	WP_003263848.1	ENOG4108K5P	3.40E-88	M	(LipO)protein
9353	GCCGGCCGTGACCGGCAACAACGTCTACGTGTCGTCGGCCG	42	NZ_CP012687.1	chr	8.78	59	8345	kinModCall	m6A	1753681	70	1	0.979	0.93	1	CAACRAC	230	1628	FALSE	ATGATTCACGCACTTGAGCAGGGTGGTGTCGCACGTGCGGCGCGGGTGACGGTGTTGGTGCTGGCCGCGGCTGCCGCGCTGGGTGGTTGCTCGCTGTTCAGCAGCAAGAACAAGCACGAGCCCGCCAAGCTGCAGGATGTCCAGCAGGTGCTGGCTGTTCGCCAGGCCTGGAGCGTGAGCGTCGGCAAGAGCGGCCGCTACGTGATGCAGCCGGCCGTGACCGGCAACAACGTCTACGTGTCGTCGGCCGGCGGTACGGTCACTGCGCTGGAAGGCGCGAGCGGCCGTACGGTCTGGCAGGGCAAGTCCGGTGTCGACCTGACTTCCGGCCCGGGCAGCGACGGCACCTTGACGGCCGTGGCCGGTGAGAAGGGCAGCATCATTGCCTTCGACGACAAG…	RSUY_RS08035	RSUY_16460	outer membrane protein assembly factor BamB	WP_003263864.1	NZ_CP012687.1	Inner	CDS	1754618	1753451	1	WP_003263864.1	ENOG4105CNE	2.00E-84	M	Part of the outer membrane protein assembly complex- which is involved in assembly and insertion of beta-barrel proteins into the outer membrane (By similarity)
9357	GGGCGCGATCGCGGTCAACAACGGTGCACTGCGGTGGGAAG	44	NZ_CP012687.1	chr	4.66	61	8349	kinModCall	m6A	1754104	68	1	0.972	0.702	1	CAACRAC	653	1628	FALSE	ATGATTCACGCACTTGAGCAGGGTGGTGTCGCACGTGCGGCGCGGGTGACGGTGTTGGTGCTGGCCGCGGCTGCCGCGCTGGGTGGTTGCTCGCTGTTCAGCAGCAAGAACAAGCACGAGCCCGCCAAGCTGCAGGATGTCCAGCAGGTGCTGGCTGTTCGCCAGGCCTGGAGCGTGAGCGTCGGCAAGAGCGGCCGCTACGTGATGCAGCCGGCCGTGACCGGCAACAACGTCTACGTGTCGTCGGCCGGCGGTACGGTCACTGCGCTGGAAGGCGCGAGCGGCCGTACGGTCTGGCAGGGCAAGTCCGGTGTCGACCTGACTTCCGGCCCGGGCAGCGACGGCACCTTGACGGCCGTGGCCGGTGAGAAGGGCAGCATCATTGCCTTCGACGACAAG…	RSUY_RS08035	RSUY_16460	outer membrane protein assembly factor BamB	WP_003263864.1	NZ_CP012687.1	Inner	CDS	1754618	1753451	1	WP_003263864.1	ENOG4105CNE	2.00E-84	M	Part of the outer membrane protein assembly complex- which is involved in assembly and insertion of beta-barrel proteins into the outer membrane (By similarity)
9772	CGAGGTCGTGTTCGTCAACGACGGCAGCCGGGACCGCTCCG	35	NZ_CP012687.1	chr	3.78	24	8738	kinModCall	m6A	1876441	42	-1	0.836	0.499	1	CAACRAC	130	1737	FALSE	TCATGCCACGCCCCGCTGCGGTTTGGAGGCGTTCAGGTCGGCGGCGCCGGCCTCGTGCAGGTTGGGCGTGTCTTCCAGCACGCCCTGCACCAGGTAGCGCGGACGCTCGCGCACCTGCTGGTAGATGCGGCCGATGTACTCGCCCAGCAGGCCGATGCCGAACAGCAGCACGCCCATCAGGAAGAACGTGATGGCGAACAGCGTGAACACGCCCTGGACTTCCGCGCCGAGGACGAAGCGGCGCACGACCAGCAGAATGAACAGCACCGCCGAGGCGAACGACAGCAGCATGCCGATCGCCGAGAACCACTGCAGCGGCACCACCGAGAAGCCCGTCACCAGGTCGAAGTTCAGGCGGATCAACTTGTAGAGCGAATACTTGGATTCGCCCGCAAAGCG…	RSUY_RS08590	RSUY_17590	UDP-4-amino-4-deoxy-L-arabinose-oxoglutarate aminotransferase	WP_014617225.1	NZ_CP012687.1	Inner	CDS	1876571	1875572	-1	WP_014617225.1	ENOG4105CKK	4.80E-119	M	Glycosyl transferase- family 2
9781	GGTGACGATCCGCTACAACGACCTGAAGTACTTCGAAAAGC	46	NZ_CP012687.1	chr	5.74	54	8747	kinModCall	m6A	1879713	72	-1	1	0.852	1	CAACRAC	199	1740	FALSE	TCATTGGCGCCGCACGATGACCCGGCGCGTGTCCTGGGCGATGACCGTCATCGGCACGCCTTGCGCGGCGAGGCGCTGGTACGTGCCTGGGCTCATCATGGCGACGGCCTGGCCGCCGTCGCGCCAGCGGGCGACGAAGGCGTCGGTGGTCGGAATCCACTTGGCCGGCTCGTGCGCGACGCCGAAGGCCAGTTCGTCGGGTTCCTGCACCATGACGGCCGGCGTGTCGAGGTAGAACGGCATTGTATGGTCCAGACGCTCCACCGCATAGAACGGCACGCCGGGCTTCAGCCAGGGCTTGACGGCCGGCACGAGATCGATACCCGACATCGAGCGCCCGAACGCCTCGTGGCCGAGCAGCGCGATGGTGAAGGTGAGGAACCAGCCACAGGCGAATGC…	RSUY_RS08605	RSUY_17620	UDP phosphate-alpha-4-amino-4-deoxy-L-arabinose arabinosyl transferase	WP_003266232.1	NZ_CP012687.1	Inner	CDS	1879912	1878241	-1	WP_003266232.1	ENOG4105SA9	2.20E-133	M	Catalyzes the transfer of the L-Ara4N moiety of the glycolipid undecaprenyl phosphate-alpha-L-Ara4N to lipid A. The modified arabinose is attached to lipid A and is required for resistance to polymyxin and cationic antimicrobial peptides (By similarity)
10012	CCAGTTGGGGATCGCCAACGACTACCCCAGCCCGAGCCAGC	31	NZ_CP012687.1	chr	4.03	25	8963	kinModCall	m6A	1951552	50	-1	0.981	0.669	1	CAACRAC	331	1803	FALSE	TCAGTCATGATGGGAGGCGGGGGTGTGAAGGGTGAGAAGGTCCGCGGGCGCGGTGATGCCGAGCAGGGTGTCGAGCGTGATGTCCTGTTCTGCCAGCGCCTCGCGCAGGGTCGCGACCTCGACCGCCTTGGCAATCCAGGCCATGCGGTCGTCGGTATAGCTGACGAGGGTGATGTCGTGGGCGTCCAGCGCATGTTGCGCGGCATCGCTGAGCTGCGTTAACGCGGGCAGGGCCGCTTCGGCGCCGTTCAACTGATCCACGAGAATGCTGCGATCGGCCTGCAGGCGCTTGATGTCGGCATACGCCTGGTTCAGCCGGTTCTCGTATTCGTCGTGCAGCCGTTGGCGCGTCGCCGTTTCGATGGCGATGTTGCCGCGATTGCGATTGAAGATCGGCAG…	RSUY_RS08915	RSUY_18230	transporter	WP_039555613.1	NZ_CP012687.1	Inner	CDS	1951883	1950494	-1	WP_039555613.1	ENOG4108NZX	2.20E-191	M	Outer membrane efflux protein
10013	AATGCTGGCGGTCGCCAACAACCCCGACTTGCGCCTGGCCC	27	NZ_CP012687.1	chr	7.11	16	8964	kinModCall	m6A	1951651	50	-1	1	0.904	1	CAACRAC	232	1803	FALSE	TCAGTCATGATGGGAGGCGGGGGTGTGAAGGGTGAGAAGGTCCGCGGGCGCGGTGATGCCGAGCAGGGTGTCGAGCGTGATGTCCTGTTCTGCCAGCGCCTCGCGCAGGGTCGCGACCTCGACCGCCTTGGCAATCCAGGCCATGCGGTCGTCGGTATAGCTGACGAGGGTGATGTCGTGGGCGTCCAGCGCATGTTGCGCGGCATCGCTGAGCTGCGTTAACGCGGGCAGGGCCGCTTCGGCGCCGTTCAACTGATCCACGAGAATGCTGCGATCGGCCTGCAGGCGCTTGATGTCGGCATACGCCTGGTTCAGCCGGTTCTCGTATTCGTCGTGCAGCCGTTGGCGCGTCGCCGTTTCGATGGCGATGTTGCCGCGATTGCGATTGAAGATCGGCAG…	RSUY_RS08915	RSUY_18230	transporter	WP_039555613.1	NZ_CP012687.1	Inner	CDS	1951883	1950494	-1	WP_039555613.1	ENOG4108NZX	2.20E-191	M	Outer membrane efflux protein
10133	ATGCGCGAACGGTTGCAACAACTGGAACAGCAGGTCAAGCA	37	NZ_CP012687.1	chr	4.91	48	9077	kinModCall	m6A	1987088	63	1	0.93	0.653	1	CAACRAC	1032	1832	FALSE	ATGTCGTTTTCGCTTGGTGAACTCGCCGCGTCGCTCGGCGCGACCGTCCAGGGTGACGCCGGCCTGATCGTCAAGTCGATCGCGCCGCTGGATCAGGCCGGCGCCGATCAGCTCGCCTTCCTTTCCAATCCGCTGTACCTCAATCAGGCCGTGACCTCCGGCGCCGGCGCGATCATCGTATCGCCCCGCGACCTGGAGGCGCTCGCGGCCCAGGGCCATGCCGAGGCCCGCAACTGGCTCGTGGCCGCCAACCCGTATGCCGCCTTCGCGCGCGTCGCCCAGCGCTTCGTCGCGCTGAGCGCGCGGCCGGTGGTGGCCGGCATCCACCCCAGTGCCAGCGTGGGCGAGGGGGCCGTCGTGCCGGCCTCGTGCTCGATCGGCCCGAATGTCACGATCGAA…	RSUY_RS09055	RSUY_18520	UDP-3-O-(3-hydroxymyristoyl)glucosamine N-acyltransferase	WP_003266010.1	NZ_CP012687.1	Inner	CDS	1987127	1986056	1	WP_003266010.1	ENOG4105D7M	1.50E-113	M	Catalyzes the N-acylation of UDP-3-O-acylglucosamine using 3-hydroxyacyl-ACP as the acyl donor. Is involved in the biosynthesis of lipid A- a phosphorylated glycolipid that anchors the lipopolysaccharide to the outer membrane of the cell (By similarity)
10456	GCCGCTGGGCGCGCGCAACAACTTCGGCGAGGTGCTCGGCA	29	NZ_CP012687.1	chr	6.31	41	9332	kinModCall	m6A	2060290	49	-1	0.976	0.689	1	CAACRAC	784	1901	FALSE	CTAATCCAGCCGCTGCGCTGTCGCCGTGGCGGCGGCCTGGGGCACTTCGCAGCCGCGGGCCGCGCCGGGGCCGCCCAGGTCGAGATGGTGCGTGAGGATGGGGGCCAGTACCTTGAGCACCTGCGTGGTCAGGGCGCTGGTGAACTTGTACTTGGCGGCTTCGGGGCCGGCCACGTAGGCCACCACGGTGCCGAAGTAGCGGTCGCCCAGGTAGAACACGAAGGCGCCGGAGCGGCTCACCACGCGCTCGGAGATCAGGCCGCCGCCGCGGCTGAAGGTCTTGTAGCGGTTGTCGCCGGTGCCGGTCTTGCCGCCCACCGGCAGGGCGCGGCCGTCGGGCAGGAAGAAGGTGTCGGCCACCCGCTTGGCCGTGCCGCCGTCGACCACTTCGGCCAGTGC…	RSUY_RS09395	RSUY_19210	penicillin-binding protein	WP_020957201.1	NZ_CP012687.1	Inner	CDS	2061074	2058041	-1	WP_020957201.1	ENOG4105V21	0	M	membrane carboxypeptidase (Penicillin-binding protein)
10667	GTACGCGTGGATCTTCAACAACTACATGCGCGAGGGCCACG	43	NZ_CP012687.1	chr	3.95	21	9506	kinModCall	m6A	2091982	62	1	0.861	0.63	1	CAACRAC	1490	1932	FALSE	ATGCGACAAAAACGAATGCGCCGTGGCACCACCATGCTGCTTGCCGCGATGCTGACCGGCGCGTTGGCATCCTGCGGCTCGGGTGAAGACGGCAGCGCTTCCAGCCTGTCCGTTTCGGGCGGTGCAGCGCAGACGACCAGCACGACCGGCGCGACCTGCTCCCCCGTCAACGTACAGGCCGTCAACGGCACCCGTTCGAGCGTGCCCCAGAACCCGTGCGTTCCGGCGCTCGCCTATGACGATACGAGCATCACGCTGGCCTGGAACAAACCGGACCGCTACGCCGATGTGGTCGATTACAACGTTTACATGAACGGCAAAAAACTCGGCAGCGCGTCGGAAAACAATGCCGCGCATTCTGTCGCGAGACGCTATATCGACCGCTTTTATGCAGAGGAC…	RSUY_RS09540	RSUY_19490	exo-poly-alpha-D-galacturonosidase precursor	WP_003264653.1	NZ_CP012687.1	Inner	CDS	2092598	2090492	1	WP_003264653.1	ENOG4107V6P	2.60E-270	M	fibronectin type III domain protein
10668	GGGACAGACCTTCACCAACAACGCCAACGGCAATCCGTTCA	47	NZ_CP012687.1	chr	6.33	66	9507	kinModCall	m6A	2092213	65	1	0.9	0.735	1	CAACRAC	1721	1932	FALSE	ATGCGACAAAAACGAATGCGCCGTGGCACCACCATGCTGCTTGCCGCGATGCTGACCGGCGCGTTGGCATCCTGCGGCTCGGGTGAAGACGGCAGCGCTTCCAGCCTGTCCGTTTCGGGCGGTGCAGCGCAGACGACCAGCACGACCGGCGCGACCTGCTCCCCCGTCAACGTACAGGCCGTCAACGGCACCCGTTCGAGCGTGCCCCAGAACCCGTGCGTTCCGGCGCTCGCCTATGACGATACGAGCATCACGCTGGCCTGGAACAAACCGGACCGCTACGCCGATGTGGTCGATTACAACGTTTACATGAACGGCAAAAAACTCGGCAGCGCGTCGGAAAACAATGCCGCGCATTCTGTCGCGAGACGCTATATCGACCGCTTTTATGCAGAGGAC…	RSUY_RS09540	RSUY_19490	exo-poly-alpha-D-galacturonosidase precursor	WP_003264653.1	NZ_CP012687.1	Inner	CDS	2092598	2090492	1	WP_003264653.1	ENOG4107V6P	2.60E-270	M	fibronectin type III domain protein
11206	GGGCCTGATCAACTTCAACGACAACCTGGGCTGGCTCGGCC	38	NZ_CP012687.1	chr	5.48	55	9979	kinModCall	m6A	2238910	69	1	1	0.953	1	CAACRAC	398	2063	FALSE	ATGTCGGTCACGAGCATGAAGCTGGCGCGCTTTCGCGCGCGAATCGGAGCGGTAATGGCGGCGGGCGTTGCATGCCTCGCGATCTCAGCCTGCGGCATCATGCCGGAACAACAGGACGAGACCGCAGGTTGGTCAGCCAACAAATTATATTCGGAAGCGAAGGACGCGCTCGACGGCGGCGACTATAGCAAGGCCGTCAAGTACTACGAAAAGCTCGAGAGCCGCTACCCGTTCGGGCCCTTTGCCCAGCAGGCCCAGATCGAAACCGCCTACGCCAACTACAAGGACGGCGAAACAGCCGCCGCGCTGGCCGCGGTCGATCGCTTCATCCAGCTGCACCCGAATCACCCCAGCGTCGATTACGCCTACTACCTCAAGGGCCTGATCAACTTCAACGAC…	RSUY_RS10190	RSUY_20800	outer membrane protein assembly factor BamD	WP_014616937.1	NZ_CP012687.1	Inner	CDS	2239346	2238512	1	WP_014616937.1	ENOG4106SNF	5.70E-106	M	Part of the outer membrane protein assembly complex- which is involved in assembly and insertion of beta-barrel proteins into the outer membrane
12386	GATCAACGTCGGCATCAACGACATCCAGTGCAACAACCCGC	34	NZ_CP012687.1	chr	3.71	27	10988	kinModCall	m6A	2445686	43	1	0.887	0.624	1	CAACRAC	404	2261	FALSE	ATGATTCACCCTCGTACCCTCAAGATCCTCGTCGTAGTGCTGCTGTTGCACGCGGGCGTGCTGACGCTGATCCAGCTCGGACTGATCGCGTCGCCACTGCGCCAGGAACCGCCGCCCGAACTGCAAGTGAACATCATCCCGGACACGCCGCCGCAGCCGGTGCGCCAGCCGGAACCGCCCAAGCCGGAGCCCGCCAAGCCCGCGCCGCCCAAGCAGGTGAATATCGTCAAGCCCGCGCCGCAGCCCAAGCCGGCCCCGACGCCGGCGCCGGCCCTGCCGCCGTCCGACACCGCTCCCGTGGTGCCGGCCGCGCCGCCCACGCCGCCCGCCCCGCCGGTGGAGGCCGCCCCCGCGCCGGCACCGGCCCCGGTCCAGTCGGGCCCGATCAACGTCGGCATC…	RSUY_RS11140	RSUY_22710	energy transducer TonB	WP_039563573.1	NZ_CP012687.1	Inner	CDS	2445948	2445282	1	WP_039563573.1	ENOG41080KD	5.00E-52	M	TonB family
12387	CAACGACATCCAGTGCAACAACCCGCCGCTCGTCTACCCGA	34	NZ_CP012687.1	chr	4.24	24	10989	kinModCall	m6A	2445701	37	1	0.789	0.471	1	CAACRAC	419	2261	FALSE	ATGATTCACCCTCGTACCCTCAAGATCCTCGTCGTAGTGCTGCTGTTGCACGCGGGCGTGCTGACGCTGATCCAGCTCGGACTGATCGCGTCGCCACTGCGCCAGGAACCGCCGCCCGAACTGCAAGTGAACATCATCCCGGACACGCCGCCGCAGCCGGTGCGCCAGCCGGAACCGCCCAAGCCGGAGCCCGCCAAGCCCGCGCCGCCCAAGCAGGTGAATATCGTCAAGCCCGCGCCGCAGCCCAAGCCGGCCCCGACGCCGGCGCCGGCCCTGCCGCCGTCCGACACCGCTCCCGTGGTGCCGGCCGCGCCGCCCACGCCGCCCGCCCCGCCGGTGGAGGCCGCCCCCGCGCCGGCACCGGCCCCGGTCCAGTCGGGCCCGATCAACGTCGGCATC…	RSUY_RS11140	RSUY_22710	energy transducer TonB	WP_039563573.1	NZ_CP012687.1	Inner	CDS	2445948	2445282	1	WP_039563573.1	ENOG41080KD	5.00E-52	M	TonB family
13557	GATCCTGTTCGGCAGCAACGACCTGGCGAAGAACTTCTCGC	64	NZ_CP012687.1	chr	4.62	53	12001	kinModCall	m6A	2593052	67	-1	0.873	0.655	1	CAACRAC	385	2409	FALSE	TTACTGCTTGATGACGTCGGCCCCCTTGGGCGGCACGAAGCGGAACGCGCTGGCCGGCAGTTGCGGATTCTTCTGGAGATGCGAGAACGTCAGCAGCGTAGTGTTGCCGAAGGCATCGCGCAACTCCATGCCCTCCAGCTCGCCCGCGCGGAAGCCGATGGCGACGCGCTCGAACTGGGTGTCTTTCGCCTTGGGGGTCAGCTCGACCCAGTCGATGCCGTCCTTGGTGCCGCCTTCCTTGAGCGAGAAGTTCTTCGCCAGGTCGTTGCTGCCGAACAGGATCGCCGCCGGGCTGGAGCCGAGCGAGGCATCGAGCTTGCGCTCCGTGACCTGGCTCAGGTCCTTGTCATAGATGTAGAGCATCTGGCCGTCGGCCGAGAGTTGCTGCTCATAAGGCTT…	RSUY_RS11870	RSUY_24230	outer membrane lipoprotein carrier protein LolA	WP_003265328.1	NZ_CP012687.1	Inner	CDS	2593437	2592789	-1	WP_003265328.1	ENOG4107Y7W	8.70E-72	M	Participates in the translocation of lipoproteins from the inner membrane to the outer membrane. Only forms a complex with a lipoprotein if the residue after the N-terminal Cys is not an aspartate (The Asp acts as a targeting signal to indicate that the lipoprotein should stay in the inner membrane) (By similarity)
13562	GCTCAATGCCTTCGTCAACAACGTCACCACCGCGCGCGGCG	56	NZ_CP012687.1	chr	10.01	52	12006	kinModCall	m6A	2593325	62	-1	0.908	0.702	1	CAACRAC	112	2409	FALSE	TTACTGCTTGATGACGTCGGCCCCCTTGGGCGGCACGAAGCGGAACGCGCTGGCCGGCAGTTGCGGATTCTTCTGGAGATGCGAGAACGTCAGCAGCGTAGTGTTGCCGAAGGCATCGCGCAACTCCATGCCCTCCAGCTCGCCCGCGCGGAAGCCGATGGCGACGCGCTCGAACTGGGTGTCTTTCGCCTTGGGGGTCAGCTCGACCCAGTCGATGCCGTCCTTGGTGCCGCCTTCCTTGAGCGAGAAGTTCTTCGCCAGGTCGTTGCTGCCGAACAGGATCGCCGCCGGGCTGGAGCCGAGCGAGGCATCGAGCTTGCGCTCCGTGACCTGGCTCAGGTCCTTGTCATAGATGTAGAGCATCTGGCCGTCGGCCGAGAGTTGCTGCTCATAAGGCTT…	RSUY_RS11870	RSUY_24230	outer membrane lipoprotein carrier protein LolA	WP_003265328.1	NZ_CP012687.1	Inner	CDS	2593437	2592789	-1	WP_003265328.1	ENOG4107Y7W	8.70E-72	M	Participates in the translocation of lipoproteins from the inner membrane to the outer membrane. Only forms a complex with a lipoprotein if the residue after the N-terminal Cys is not an aspartate (The Asp acts as a targeting signal to indicate that the lipoprotein should stay in the inner membrane) (By similarity)
13742	AGGATGACCGGCCGCCAACGACCGTCACGCTTCCGTCTTCT	36	NZ_CP012687.1	chr	4.73	27	12174	kinModCall	m6A	2647608	54	-1	0.909	0.679	1	CAACRAC	17	2451	FALSE	TCAGAACGCAATGCCGAGCGCCACGCTCGGACGGAATTGATGCTGCTGGATGCCGTAGGCCAGGTCCAGCTGGATCGGGCCGACCGGACTCTTCCAGCGCACGCCGACGCCCACGCCGTTGAACCAGCGGCGCTGCGACCAGTTGTCGGTGGCGGTGCCGGTATCCCAGAGCACCGCGGCGCCCCATTGCGGCAGGAACCAGCGCTGGTACTCCACCCCGCCGGTGAGGAGGAACTTGGCGGGCAGCGTGCTGCCGTTGACCTCGTTGCCGAGGCTCTGGAAATCGTAGCCGCGCACGGACTGCGTGCCGCCCGTGCGGAAGCGCAGCGTGGCCGGCACCCCGTCGGCGGCCCCAGCGGTGAGCACCGCGCCCAGCTCCGCGCGCGCGACGAGAATGTC…	RSUY_RS12090	RSUY_24680	membrane protein	WP_003262462.1	NZ_CP012687.1	Inner	CDS	2647625	2645855	-1	WP_003262462.1	ENOG4105CFU	1.70E-147	M	surface antigen
13999	GCATGCGCGCCACGTCAACGACAGCTTCGCGCTGCGCTTTG	33	NZ_CP012687.1	chr	5.7	47	12407	kinModCall	m6A	2710172	60	-1	1	0.765	1	CAACRAC	175	2515	FALSE	CTAGGAGGCGGTGCCGGAAGCACCCGAAGACGGTTGCTGCAGCGCGAGTGGCCCGAGCACACGCACTTCGCGCTGCGGATAGGGAATCTCGATGCCCTCCTCCTTGAAGCGCCGGTAGATCGCCCGGTTCAGGTCGGATTGCACGCCCAGCTTGCCGTTGTGCGGATCGGCGATCCACACGCCCAGTTCGTACTCGATGCCGCTGTCGGCGAAGGCAACCAGGAACGCCGCCGGCGCCGGATCGGCCAGCACGCGCGGCACCCCCTCGGCGCAGGCGACCAGCAGCGCAAGCACGGTCTCGGGATCAGCCGGGTAAGCAGCCTGCACCCGCACGGCCACGCGCACCGTGCCGCGCTCGTTGTGGTTCTGCACCGCCTGGGCGACCATCAGTTCGTTCGG…	RSUY_RS12405	RSUY_25320	mechanosensitive ion channel protein MscS	WP_003261855.1	NZ_CP012687.1	Inner	CDS	2710347	2709003	-1	WP_003261855.1	ENOG4105EGS	9.80E-101	M	Mechanosensitive ion channel
14038	CCTGATGGCCACTCGCAACAACGGCAAGAGCAAGACCGCAG	34	NZ_CP012687.1	chr	4.49	43	12441	kinModCall	m6A	2720127	40	1	0.826	0.617	1	CAACRAC	17	2523	FALSE	ATGGCCACTCGCAACAACGGCAAGAGCAAGACCGCAGGCGGCAAAAGCGGCAGCGGCGGTCATGGCGTGGGGCCATGGCTGGGCCTGGGCGTCATCTGGATCCTGCTGGACCAGTTGACCAAGGTCGCCATCACCAAGACCTTCGTCTACGGCGAGTCGCGCCCCATTACCGGGTTCTTCAACCTGGTGCTGGCCTACAACCGGGGCGCGGCGTTCTCGTTCCTGGCGGCGGCGGGCGGCTGGCAGCGCTGGTTCTTCACGGGCCTGGGCGTGGCGGCGGCGCTGTTCATCGTGTGGCTGCTCAGGCGCCACAGCGGGCAGAAGCTGTTCTGCTTTGCGCTGGCGCTGATCCTGGGCGGCGCGCTGGGCAACGTGATCGACCGGGTCATCCACGGCCAC…	RSUY_RS12445	RSUY_25400	signal peptidase II	WP_003261867.1	NZ_CP012687.1	Inner	CDS	2720635	2720110	1	WP_003261867.1	ENOG4105M02	1.10E-61	MU	This protein specifically catalyzes the removal of signal peptides from prolipoproteins (By similarity)
14344	CGACGCCACGCTGATCAACGACCCCAATTACCGCGCCACGC	48	NZ_CP012687.1	chr	4.67	61	12717	kinModCall	m6A	2779488	86	1	1	0.834	1	CAACRAC	611	2577	FALSE	ATGCCCGTTGCCCAGCACCTCCTAGCCAGCTTCGTCACCCGCCAATGGCAGCGGCGCGGCTGGTTTGCGCGGATGCTGTGGCCGCTGTCACTGCTGTTCGGGGCCGCCAGCGGCCTGCGCCGGCGGCTGTTCCGCTGGGGCTGGCTGCGCTCGGTGCGGCTGCCGGTGCCGGTGGTGGTGGTCGGCAATGTCACCGTCGGCGGCGCCGGCAAGACGCCGGCCGTGATCGCCCTGGCCTCGGCGCTGGCCGACGCGGGCCTGCGCCCCGGCATCGTCTCGCGCGGCTACGGTGCGCAGATCAAGCACCCGCGCCCGGTGCGTGAGCACTCCCGCGCGGAAGACGTCGGCGACGAGCCCCTGCTGATCGCCCGCGCCACCGATCTGCCGGTCTGGGTCTAT…	RSUY_RS12725	RSUY_26010	tetraacyldisaccharide 4'-kinase	WP_003266268.1	NZ_CP012687.1	Inner	CDS	2779927	2778877	1	WP_003266268.1	ENOG4105CHD	1.10E-111	M	Transfers the gamma-phosphate of ATP to the 4'-position of a tetraacyldisaccharide 1-phosphate intermediate (termed DS-1- P) to form tetraacyldisaccharide 1-4'-bis-phosphate (lipid IVA) (By similarity)
14818	CAAGACCGGCACGCTCAACGACGTGCGCGCCATCGCCGGCT	44	NZ_CP012687.1	chr	4.03	23	13109	kinModCall	m6A	2853674	42	1	0.724	0.463	0.936	CAACRAC	1397	2652	FALSE	ATGGCCCGAATCCGTCTGACCCGTTGGTTCCGTCTGTCGCGTTGCGCCGTTGCCTGCGCAATGCTGCTCGCCCTCACTGCCGCGCCGCTGGCGCAGGCCAAGAAACCCGCCCACGCTCATACCGCCCCTGCCGCCACCGTCGCCCAGAAGCGGCTGGCCGCGCACAATCCGGCCGGGCTGCCCGCCAACGTGGCCCTGGCGTTTGCGCGGGCGCATATCCCGCTCGATGCGGTCAGCGTGTTCGTCATCCGCACCGGCACCGCCACCCCCATCCTGCAGTGGAACGCCGACGCCGGCATGAACCCGGCCTCGACCATGAAGCTGCTGACCACCTTTGCCGGCCTCGACCTGCTGGGCCCCGACTTCCGCTGGAAGACTTCCGCCTACGCCGACAGGGCA…	RSUY_RS13080	RSUY_26740	D-alanyl-D-alanine carboxypeptidase	WP_003261599.1	NZ_CP012687.1	Inner	CDS	2853819	2852277	1	WP_003261599.1	ENOG4106HRJ	2.30E-145	M	d-alanyl-d-alanine carboxypeptidase
15131	CGACCGCATCGCCGACAACAACAAGCTGACGGCGGGCGTGA	43	NZ_CP012687.1	chr	3.23	4	13400	kinModCall	m6A	2930351	43	-1	0.718	0.446	1	CAACRAC	1768	2727	FALSE	TTATTCGTATTGATCCAGCACGGACGGCGTGACCGGCTGCGCGGTGACCGGCTGGTAGCCGGGCACGTTGAGCCGGATCACGTCGATCGGATTGTTCCCCACCTTCGACAGCCCCTTGAACTCGATCTGGGCAAAGATGTGCGTCGTATAGCCCGAGGTCGCGTTGCTGTAGCGCTGCACCGCCAGCCGCCCGACCCAGCAGTCGGCGACATATTCGAGGCCGAGCAGCATGTCCGACGGCTTCCTGGCGTTCATGTCGTAGCCGATGCGCCCCAGGCCGTACAGGCGGCGCGTCAGCGGCCACTGCGCCGAGATGTCGGTCTGCTCCAGCGCCAGCTGCCCGGTGTTGGCATCGGCACGGTAGTAGCGGTAGCCGAGGTTGATCACCTTGTTGGCCTC…	RSUY_RS13445	RSUY_27470	LPS biosynthesis protein	WP_039556335.1	NZ_CP012687.1	Inner	CDS	2932119	2929683	-1	WP_039556335.1	ENOG4105E7H	2.30E-271	M	involved in the assembly of LPS in the outer leaflet of the outer membrane. Determines N-hexane tolerance and is involved in outer membrane permeability. Essential for envelope biogenesis (By similarity)
15135	CGGCGAATTCCTGCCCAACGACCGCGAGGCCGACCGCAACC	41	NZ_CP012687.1	chr	3.62	51	13404	kinModCall	m6A	2931113	67	-1	0.963	0.7	1	CAACRAC	1006	2727	FALSE	TTATTCGTATTGATCCAGCACGGACGGCGTGACCGGCTGCGCGGTGACCGGCTGGTAGCCGGGCACGTTGAGCCGGATCACGTCGATCGGATTGTTCCCCACCTTCGACAGCCCCTTGAACTCGATCTGGGCAAAGATGTGCGTCGTATAGCCCGAGGTCGCGTTGCTGTAGCGCTGCACCGCCAGCCGCCCGACCCAGCAGTCGGCGACATATTCGAGGCCGAGCAGCATGTCCGACGGCTTCCTGGCGTTCATGTCGTAGCCGATGCGCCCCAGGCCGTACAGGCGGCGCGTCAGCGGCCACTGCGCCGAGATGTCGGTCTGCTCCAGCGCCAGCTGCCCGGTGTTGGCATCGGCACGGTAGTAGCGGTAGCCGAGGTTGATCACCTTGTTGGCCTC…	RSUY_RS13445	RSUY_27470	LPS biosynthesis protein	WP_039556335.1	NZ_CP012687.1	Inner	CDS	2932119	2929683	-1	WP_039556335.1	ENOG4105E7H	2.30E-271	M	involved in the assembly of LPS in the outer leaflet of the outer membrane. Determines N-hexane tolerance and is involved in outer membrane permeability. Essential for envelope biogenesis (By similarity)
15136	GTTCGATTTCCCGCTCAACGACGAGCGCCGCAGCGGCCTCC	43	NZ_CP012687.1	chr	6.13	50	13405	kinModCall	m6A	2931329	72	-1	0.986	0.781	1	CAACRAC	790	2727	FALSE	TTATTCGTATTGATCCAGCACGGACGGCGTGACCGGCTGCGCGGTGACCGGCTGGTAGCCGGGCACGTTGAGCCGGATCACGTCGATCGGATTGTTCCCCACCTTCGACAGCCCCTTGAACTCGATCTGGGCAAAGATGTGCGTCGTATAGCCCGAGGTCGCGTTGCTGTAGCGCTGCACCGCCAGCCGCCCGACCCAGCAGTCGGCGACATATTCGAGGCCGAGCAGCATGTCCGACGGCTTCCTGGCGTTCATGTCGTAGCCGATGCGCCCCAGGCCGTACAGGCGGCGCGTCAGCGGCCACTGCGCCGAGATGTCGGTCTGCTCCAGCGCCAGCTGCCCGGTGTTGGCATCGGCACGGTAGTAGCGGTAGCCGAGGTTGATCACCTTGTTGGCCTC…	RSUY_RS13445	RSUY_27470	LPS biosynthesis protein	WP_039556335.1	NZ_CP012687.1	Inner	CDS	2932119	2929683	-1	WP_039556335.1	ENOG4105E7H	2.30E-271	M	involved in the assembly of LPS in the outer leaflet of the outer membrane. Determines N-hexane tolerance and is involved in outer membrane permeability. Essential for envelope biogenesis (By similarity)
15624	CGCCAAACTCGATATCAACGACGCCACCCTGCGCGAAACGC	35	NZ_CP012687.1	chr	6.76	16	13860	kinModCall	m6A	3062904	39	1	0.843	0.556	1	CAACRAC	1859	2852	FALSE	ATGCCGCACGCCTTTTCCCGCCCGCCCGCGACGCAACGTTCCGGGCGTTTTCCGCGCAGCCGGGCGCTCCTGCTGGCCTCGCTGTTCGCGGCGGGATTGGCGAGCCTGCCGGCATGGGCAGCGGCCCCGGCCGCGCGGACGGCCCAGGCGGCTCCGCCCGACGGCAGCAGCAGCCGCGCGGCGGTCCAGCTCGAAAGGTCCCGGCCGCGCGGCAATCTGCTGGCAGGCGAACGCACCGACCTGCCGGCCGTGCCGCTCACCGAAGACATCATGTACCGCGTGCTGGCATCCGAGGTATCGCTGCAGCGCGGCCTGGTCGAGCCGGCCTACCGCACCTATCTCGGCCTCGCGCAGGACACGCGCGACCCGCGCTTCGCCCAGCGCGCCACCGAGATCGCC…	RSUY_RS14065	RSUY_28760	hypothetical protein	WP_003262263.1	NZ_CP012687.1	Inner	CDS	3062974	3061045	1	WP_003262263.1	ENOG4105DJQ	2.00E-135	M	tetratricopeptide tpr_2 repeat protein
15974	GACCGGCTGCGTCGGCAACGACGGCGCGGGCGGCGGTCCGG	40	NZ_CP012687.1	chr	3.65	28	14177	kinModCall	m6A	3143261	38	-1	0.89	0.584	1	CAACRAC	577	2935	FALSE	TCACGCGCCGAGTGCGGGGTCCGACACGCTGGCGCGGCCGGTCTCTACGTGTCCGGCCAGGCGGCGCTGGAAGCCGGCATCGGTGCTGGCGGTGACGGTCAGGTCATACCAGCCGTGCTCGCCGCGCAGGTCCAGGTACGCCGATGCATCGTCGCCACCGCGCACCACGCGTTGCACGGTGGCACCGGTGTAGGCGCTCTTGACCGTGAAGGTGTTCGGCGTGCGCCCGGGGTTGATCAGGCGCAGCTCCAGGTTGCCGTTGGCGACGTCATAGCGCTCCTTCACTTCGAGCGCGCGGCCAAGCGGGTGCAGCAGGCCGGACAGCGACAGCCTGCCGGCAAAGCGGCGCAGGAAGCCGTTCGGCCCGTGCACGGTGAAATCGTATGCGCCACCGGCATT…	RSUY_RS14480	RSUY_29590	phospholipase C- phosphocholine-specific	WP_003264531.1	NZ_CP012687.1	Inner	CDS	3143838	3141735	-1	WP_003264531.1	ENOG4105HSS	9.70E-282	M	phospholipase C
16570	GGTGACGGTCGCGCCCAACGACGCGCTGCTGGAAAAGCTCA	48	NZ_CP012687.1	chr	6.01	33	14664	kinModCall	m6A	3260195	52	-1	0.814	0.547	1	CAACRAC	1579	3051	FALSE	TCACTCCACCGTCACCGACTTAGCCAAATTCCGCGGCTTGTCCACATCCGTGCCGCGTGCCACGGCGGTGTGATACGCCAGCAGCTGCAGCGGCACCACGTGCAGGATCGGCGACAGTTGTCCGTAGTGCTCGGGCATGCGGATCACCTGGATGCCGTCGCTGGACTGGATGTGCGTGTCGGCATCGGCGAACACGTACAGCTTGCCGCCGCGCGCGCGCACTTCCTGGATGTTGGACTTGAGCTTTTCCAGCAGCGCGTCGTTGGGCGCGACCGTCACCACCGGCATCTGCTCGGTCACCAGCGCCAGCGGGCCGTGCTTGAGCTCGCCGGCCGGGTAGGCCTCGGCGTGGATGTAGGAGATTTCCTTGAGCTTGAGCGCGCCTTCCATGGCGATCGG…	RSUY_RS15025	RSUY_30700	glutamine--fructose-6-phosphate aminotransferase	WP_003261412.1	NZ_CP012687.1	Inner	CDS	3261774	3259935	-1	WP_003261412.1	ENOG4105C46	4.70E-268	M	Catalyzes the first step in hexosamine metabolism- converting fructose-6P into glucosamine-6P using glutamine as a nitrogen source (By similarity)
16577	GCTGGCCACGCTACGCAACGACAATGCCCAGGGCGAGTACT	51	NZ_CP012687.1	chr	5.69	69	14671	kinModCall	m6A	3262692	83	-1	1	0.787	1	CAACRAC	556	3052	FALSE	TCAGGCGTCCTTCTTCTGCTTGACCGGCCGCTGCCAACCGTTGACGGTGGTCTGCCGCGCACGCGAGACCGTCAACTGGCCTTCCGGCGCGTCCTTGGTCAACGTGGTGCCGGCGCCCAGCGTGGCGCCGCGCCCGACCCGCACCGGCGCCACCAGCTGCGTGTCCGAGCCGATGAAGGCGTCGTCCTCGATGATGGTGCGGAACTTGTTGGCGCCATCGTAATTGCAGGTGATGGTGCCCGCGCCGATGTTCACGCGCGAGCCCACCGTGGCGTCGCCCACGTAGGCGAGGTGGTTGGCCTTGCTGTGCGCGGCGATCTGGCTGTTCTTGACCTCGACGAAGTTGCCGATGTGCACATCCTCGGCCAGCTCGGTGCCCGGGCGCAGCCGCGCGTACGG…	RSUY_RS15030	RSUY_30710	bifunctional N-acetylglucosamine-1-phosphate uridyltransferase/glucosamine-1-phosphate acetyltransferase	WP_020956984.1	NZ_CP012687.1	Inner	CDS	3263248	3261880	-1	WP_020956984.1	ENOG4105CAJ	5.60E-237	M	Catalyzes the last two sequential reactions in the de novo biosynthetic pathway for UDP-N-acetylglucosamine (UDP- GlcNAc). The C-terminal domain catalyzes the transfer of acetyl group from acetyl coenzyme A to glucosamine-1-phosphate (GlcN-1-P) to produce N-acetylglucosamine-1-phosphate (GlcNAc-1-P)- which is converted into UDP-GlcNAc by the transfer of uridine 5- monophosphate (from uridine 5-tr…
16625	CGCGCCTTTCGTTCGCAACAACATCGACTCGACGCGCTGCG	35	NZ_CP012687.1	chr	5.1	35	14711	kinModCall	m6A	3270684	55	1	0.938	0.671	0.978	CAACRAC	278	3059	FALSE	ATGAACCCAACCCGCATTGTTCTTCCAGGTGGCGCCGGCCTCGTCGGCCAGAATCTCGTGGCGCGACTCAAAGCGCGCGGCTATACCAATCTCGTCGTGCTCGACAAGCACAAGGCCAATCTCGAGATCCTGCGCTCGGTCCATCCGGATGTCACCGCCGTGTTTGCCGATCTTGCCGAACCGGGCGACTGGGCGCGGCATTTCGAAGGCGCCGACGCGGTCGTCATGCTGCAGGCCCAGATCGGCGCGCCGACGCGCGCGCCTTTCGTTCGCAACAACATCGACTCGACGCGCTGCGTACTCGATGTGATCAAGCGATATGACATTCCATACACCGTCCATATCAGTTCGTCCGTCGTGAAGTCGGTCGGCGAGGACTGGTACACCGAGACGAAACGC…	RSUY_RS15065	RSUY_30780	NAD-dependent dehydratase	WP_039555289.1	NZ_CP012687.1	Inner	CDS	3271345	3270406	1	WP_039555289.1	ENOG4105QT9	1.30E-126	GM	Nad-dependent epimerase dehydratase
16636	GCTGCATGCCGTACACAACGACGCGCGCGCATTGCAGGCCC	55	NZ_CP012687.1	chr	7.49	37	14721	kinModCall	m6A	3273383	62	-1	0.913	0.688	1	CAACRAC	1219	3062	FALSE	CTACCACCCGCCACCCAGCGCCTGCATCAGCGCAGCGGAATCCAGCAGCCGGTCCGCACGGCTCTGCACCTGCTGCAGCATCGCCTGGTCGACCTGGCGCTGGGCATCGAGCAGCGCGAGCGTGCTGATGCCGCCCGCGGCGTAGCGGGCCTGCTCGGCGCGCAGGGCCTGCGCGGCCTGGTCGGTGGCCAGGGCGCGGGCCTGCAATGCGCGCGCGTCGTTGTGTACGGCATGCAGCGCGTCGGCGACCTCCTGCAGCCCCTGCAGCACCGCCTGCCGATAAGCCGCGCCGGCCGCGTCGTAGGCCGCCTCGGCCTCGCGCTTGCGGGCGCGCAGCGTGCCACCGTGGAACAACGGCTGCGTCAGCGAGCCGCCCAGGTTCCAGATGCTCGACCCCGC…	RSUY_RS15080	RSUY_30810	RND transporter	WP_003261427.1	NZ_CP012687.1	Inner	CDS	3274602	3273165	-1	WP_003261427.1	ENOG4107QQF	6.60E-176	M	RND efflux system- outer membrane lipoprotein
16886	CAACGCCGCGCGCCGCAACGACGTGGCCCGCAGCTGGGAAC	31	NZ_CP012687.1	chr	8.76	15	14943	kinModCall	m6A	3344957	44	1	1	0.765	1	CAACRAC	182	3130	FALSE	ATGACAGTGAAGGGCAAGGCAGTATATCGCGCGGTGGCGCTGGCTTTCGCGGGCGTGATCGGCATGGGTGCGGTGGGGCCGGTGCCCCTGGCGGTGGCGGGCAAGCGGCCGGTGCTCCAGGTCATTCCGACCAATCCGGACGATGCCTTCGTCGAATTGCGCAACGCCGCGCGCCGCAACGACGTGGCCCGCAGCTGGGAACTGGCGGACAGCCTCTCCGACTACCCGATCCAGTCCTACGTCCAGTATTTCCGCATCAAGCCGCAGTTGTTCGACGCCAGCGGCTACGCGCGCATCGACGCGCCGGAAGACGCGATCCGCCCCTTCCTGCAGCGCTACAAGGGCGAGGCCATCGCCGACCGCCTGCGCAACGACTGGCTGCTGGTGCTCGGCAAGAAG…	RSUY_RS15430	RSUY_31550	lytic transglycosylase	WP_039555349.1	NZ_CP012687.1	Inner	CDS	3346728	3344775	1	WP_039555349.1	ENOG4107SC1	1.30E-146	M	transglycosylase
16888	CGCCGACCGCCTGCGCAACGACTGGCTGCTGGTGCTCGGCA	33	NZ_CP012687.1	chr	5.05	22	14945	kinModCall	m6A	3345149	50	1	1	0.799	1	CAACRAC	374	3130	FALSE	ATGACAGTGAAGGGCAAGGCAGTATATCGCGCGGTGGCGCTGGCTTTCGCGGGCGTGATCGGCATGGGTGCGGTGGGGCCGGTGCCCCTGGCGGTGGCGGGCAAGCGGCCGGTGCTCCAGGTCATTCCGACCAATCCGGACGATGCCTTCGTCGAATTGCGCAACGCCGCGCGCCGCAACGACGTGGCCCGCAGCTGGGAACTGGCGGACAGCCTCTCCGACTACCCGATCCAGTCCTACGTCCAGTATTTCCGCATCAAGCCGCAGTTGTTCGACGCCAGCGGCTACGCGCGCATCGACGCGCCGGAAGACGCGATCCGCCCCTTCCTGCAGCGCTACAAGGGCGAGGCCATCGCCGACCGCCTGCGCAACGACTGGCTGCTGGTGCTCGGCAAGAAG…	RSUY_RS15430	RSUY_31550	lytic transglycosylase	WP_039555349.1	NZ_CP012687.1	Inner	CDS	3346728	3344775	1	WP_039555349.1	ENOG4107SC1	1.30E-146	M	transglycosylase
16891	GCAGGCCGACAACCGCAACGACGAAGCCCGGCAGCAGTTCC	37	NZ_CP012687.1	chr	6.9	40	14948	kinModCall	m6A	3345848	58	1	0.985	0.828	1	CAACRAC	1073	3130	FALSE	ATGACAGTGAAGGGCAAGGCAGTATATCGCGCGGTGGCGCTGGCTTTCGCGGGCGTGATCGGCATGGGTGCGGTGGGGCCGGTGCCCCTGGCGGTGGCGGGCAAGCGGCCGGTGCTCCAGGTCATTCCGACCAATCCGGACGATGCCTTCGTCGAATTGCGCAACGCCGCGCGCCGCAACGACGTGGCCCGCAGCTGGGAACTGGCGGACAGCCTCTCCGACTACCCGATCCAGTCCTACGTCCAGTATTTCCGCATCAAGCCGCAGTTGTTCGACGCCAGCGGCTACGCGCGCATCGACGCGCCGGAAGACGCGATCCGCCCCTTCCTGCAGCGCTACAAGGGCGAGGCCATCGCCGACCGCCTGCGCAACGACTGGCTGCTGGTGCTCGGCAAGAAG…	RSUY_RS15430	RSUY_31550	lytic transglycosylase	WP_039555349.1	NZ_CP012687.1	Inner	CDS	3346728	3344775	1	WP_039555349.1	ENOG4107SC1	1.30E-146	M	transglycosylase
16984	CGAGTGGTTCTGGATCAACAACATCGGCCGCTTCTTCGGCT	28	NZ_CP012687.1	chr	3.47	4	15038	kinModCall	m6A	3366578	32	-1	0.685	0.306	0.999	CAACRAC	907	3148	FALSE	TTATCGGCGGCCGCGGTGCGGCGTGTCGGTCAGCGGCACGATCGGTTCGGGCGTGGGCAAGGCCTCCGCCACGCCGGTGCTGCGCCGCTGGAACAGCGAAAAGGTTTCATTGGTGTCGCCCGGGCGACTGCCGCGCCACACCAGTTCCCAGTCGTCGCCGCGCGGGCGACGGCGGCTGTGCTCCGGCCGCTTTTCGAGCACGAGCATGAGGTCGCAGGTGCGCGCCGCCGGATTGGGCCGGTGCTCATCGCCGGTGCCGCTGTGGCCGAGCAGCCATTTGACCGGGCGCACGCCGGTCTCGTAATGCATCAGCGCGCGCTCACTCTCACCCATGCCGCGCGTCGCCACGCAGACCTGCGCTGACTCCAGCATCGGCTTGACGGCCTGGAACAGCGGGCG…	RSUY_RS15520	RSUY_31730	hypothetical protein	WP_003264694.1	NZ_CP012687.1	Inner	CDS	3367485	3365511	-1	WP_003264694.1	ENOG4108QWM	1.70E-220	M	Inherit from COG: glycosyl transferase- family 39
16985	GCCGTCGGATTCGGACAACGACATCAACGGTACAGGGCGAG	42	NZ_CP012687.1	chr	6.14	41	15039	kinModCall	m6A	3367482	60	1	0.949	0.652	1	CAACRAC	3	3148	FALSE	TTATCGGCGGCCGCGGTGCGGCGTGTCGGTCAGCGGCACGATCGGTTCGGGCGTGGGCAAGGCCTCCGCCACGCCGGTGCTGCGCCGCTGGAACAGCGAAAAGGTTTCATTGGTGTCGCCCGGGCGACTGCCGCGCCACACCAGTTCCCAGTCGTCGCCGCGCGGGCGACGGCGGCTGTGCTCCGGCCGCTTTTCGAGCACGAGCATGAGGTCGCAGGTGCGCGCCGCCGGATTGGGCCGGTGCTCATCGCCGGTGCCGCTGTGGCCGAGCAGCCATTTGACCGGGCGCACGCCGGTCTCGTAATGCATCAGCGCGCGCTCACTCTCACCCATGCCGCGCGTCGCCACGCAGACCTGCGCTGACTCCAGCATCGGCTTGACGGCCTGGAACAGCGGGCG…	RSUY_RS15520	RSUY_31730	hypothetical protein	WP_003264694.1	NZ_CP012687.1	Inner	CDS	3367485	3365511	-1	WP_003264694.1	ENOG4108QWM	1.70E-220	M	Inherit from COG: glycosyl transferase- family 39
18149	CAGCCATTGGCTTCCCAACGACGGTGCAGGTAGTTGTAGTC	42	NZ_CP012688.1	megaplasmid	2.57	8	16024	kinModCall	m6A	183107	39	-1	0.649	0.326	1	CAACRAC	537	9749	FALSE	ATGGCCAACATGCTCGAAGCCGCCCAGGCACTGCAAGCGCTGATGAGCGGTCAGCGCCAGAACAAACGATTGCTGCGTCTATCGTTCCCGCGCAACGATGGCCCGGCCGGCGCCCTGATGGTGGCGAACCGGCTCGAAGCCTACGAGGGTCTGTCCCGCGATTTCCAGTTCACGGTCGAGATCCTCTCGGATAATCCGGACATCGAGCTCAAGGACGTCCTGGGCAAGATGGTCACGGTGGAGCTTGTGCGCGACGACGGCAGCCAGCGTTATTTCAACGGCTACGTGTTCGACTTCCGTTTCGTCAAGAACGACGCGGGGTTCTCCTACTACGACATGGTGCTGCTGCCATGGCTCGCCTTCCTGCGCTACCGACGCGACAACTACCTGTTCCACGGA…	RSUY_RS16385	RSUY_33510	type VI secretion protein VgrG	WP_003264314.1	NZ_CP012688.1	Inner	CDS	184781	182570	1	WP_003264314.1	ENOG4105CS6	9.80E-191	M	Rhs element vgr protein
18155	CAAGCACTCGATCAGCAACAACTACGAGACGCGCCAGAGCC	63	NZ_CP012688.1	megaplasmid	7.57	74	16030	kinModCall	m6A	183637	88	1	0.972	0.757	1	CAACRAC	1067	9749	FALSE	ATGGCCAACATGCTCGAAGCCGCCCAGGCACTGCAAGCGCTGATGAGCGGTCAGCGCCAGAACAAACGATTGCTGCGTCTATCGTTCCCGCGCAACGATGGCCCGGCCGGCGCCCTGATGGTGGCGAACCGGCTCGAAGCCTACGAGGGTCTGTCCCGCGATTTCCAGTTCACGGTCGAGATCCTCTCGGATAATCCGGACATCGAGCTCAAGGACGTCCTGGGCAAGATGGTCACGGTGGAGCTTGTGCGCGACGACGGCAGCCAGCGTTATTTCAACGGCTACGTGTTCGACTTCCGTTTCGTCAAGAACGACGCGGGGTTCTCCTACTACGACATGGTGCTGCTGCCATGGCTCGCCTTCCTGCGCTACCGACGCGACAACTACCTGTTCCACGGA…	RSUY_RS16385	RSUY_33510	type VI secretion protein VgrG	WP_003264314.1	NZ_CP012688.1	Inner	CDS	184781	182570	1	WP_003264314.1	ENOG4105CS6	9.80E-191	M	Rhs element vgr protein
18159	CAGCAAGACGGTCGACAACGACGAGACCGTGCACGTGAAGC	63	NZ_CP012688.1	megaplasmid	8.76	62	16034	kinModCall	m6A	184237	75	1	1	0.903	1	CAACRAC	1667	9749	FALSE	ATGGCCAACATGCTCGAAGCCGCCCAGGCACTGCAAGCGCTGATGAGCGGTCAGCGCCAGAACAAACGATTGCTGCGTCTATCGTTCCCGCGCAACGATGGCCCGGCCGGCGCCCTGATGGTGGCGAACCGGCTCGAAGCCTACGAGGGTCTGTCCCGCGATTTCCAGTTCACGGTCGAGATCCTCTCGGATAATCCGGACATCGAGCTCAAGGACGTCCTGGGCAAGATGGTCACGGTGGAGCTTGTGCGCGACGACGGCAGCCAGCGTTATTTCAACGGCTACGTGTTCGACTTCCGTTTCGTCAAGAACGACGCGGGGTTCTCCTACTACGACATGGTGCTGCTGCCATGGCTCGCCTTCCTGCGCTACCGACGCGACAACTACCTGTTCCACGGA…	RSUY_RS16385	RSUY_33510	type VI secretion protein VgrG	WP_003264314.1	NZ_CP012688.1	Inner	CDS	184781	182570	1	WP_003264314.1	ENOG4105CS6	9.80E-191	M	Rhs element vgr protein
18160	CACGGAGACGGTCGACAACAACGAGACCATCACCGTCCACA	59	NZ_CP012688.1	megaplasmid	6.95	115	16035	kinModCall	m6A	184285	96	1	1	0.828	1	CAACRAC	1715	9749	FALSE	ATGGCCAACATGCTCGAAGCCGCCCAGGCACTGCAAGCGCTGATGAGCGGTCAGCGCCAGAACAAACGATTGCTGCGTCTATCGTTCCCGCGCAACGATGGCCCGGCCGGCGCCCTGATGGTGGCGAACCGGCTCGAAGCCTACGAGGGTCTGTCCCGCGATTTCCAGTTCACGGTCGAGATCCTCTCGGATAATCCGGACATCGAGCTCAAGGACGTCCTGGGCAAGATGGTCACGGTGGAGCTTGTGCGCGACGACGGCAGCCAGCGTTATTTCAACGGCTACGTGTTCGACTTCCGTTTCGTCAAGAACGACGCGGGGTTCTCCTACTACGACATGGTGCTGCTGCCATGGCTCGCCTTCCTGCGCTACCGACGCGACAACTACCTGTTCCACGGA…	RSUY_RS16385	RSUY_33510	type VI secretion protein VgrG	WP_003264314.1	NZ_CP012688.1	Inner	CDS	184781	182570	1	WP_003264314.1	ENOG4105CS6	9.80E-191	M	Rhs element vgr protein
18161	GACCATCACCGTCCACAACAACCGGACCGAACGGGTCGATC	62	NZ_CP012688.1	megaplasmid	4.41	43	16036	kinModCall	m6A	184309	64	1	0.814	0.574	0.998	CAACRAC	1739	9749	FALSE	ATGGCCAACATGCTCGAAGCCGCCCAGGCACTGCAAGCGCTGATGAGCGGTCAGCGCCAGAACAAACGATTGCTGCGTCTATCGTTCCCGCGCAACGATGGCCCGGCCGGCGCCCTGATGGTGGCGAACCGGCTCGAAGCCTACGAGGGTCTGTCCCGCGATTTCCAGTTCACGGTCGAGATCCTCTCGGATAATCCGGACATCGAGCTCAAGGACGTCCTGGGCAAGATGGTCACGGTGGAGCTTGTGCGCGACGACGGCAGCCAGCGTTATTTCAACGGCTACGTGTTCGACTTCCGTTTCGTCAAGAACGACGCGGGGTTCTCCTACTACGACATGGTGCTGCTGCCATGGCTCGCCTTCCTGCGCTACCGACGCGACAACTACCTGTTCCACGGA…	RSUY_RS16385	RSUY_33510	type VI secretion protein VgrG	WP_003264314.1	NZ_CP012688.1	Inner	CDS	184781	182570	1	WP_003264314.1	ENOG4105CS6	9.80E-191	M	Rhs element vgr protein
18307	GGTGGGCTACTGGAGCAACGACATGCTCACCGAAGACATCG	42	NZ_CP012688.1	megaplasmid	5.06	48	16171	kinModCall	m6A	209821	57	1	0.993	0.93	1	CAACRAC	695	9771	FALSE	ATGGATCCGCTACTGATCAAGGGCTGGATTTCGGGCTTTGTTTTCTACTACCCGTTCTTCATGTCGTACTTCTGGATGATCGGCGGGCTGTTGCACTTCTTCCTGCTGGAGCGGGGCACGCAGGGGGTACGGTATCCGCTCGTGCTGCTTGGGATGAAGGACTACCCCAGGGTGTCGATCATCGTGCCCTGCTACAACGAGGAGGCCAACGTGCGGGAGGTGATCGGCCACCTGGCCCGCATGCGCTATCCCAACTACGACATCATCGCCGTCAACGATGGCAGCAGCGACCGCACCGGCGAGCGCCTGAATGAGCTGGCCGACCGGTATCCGCAACTGGTGGTGATCCACCAGTCGTCCAACCAGGGCAAGGCGATCGGCCTGACCACCGCCGCCCAG…	RSUY_RS16490	RSUY_33720	poly-beta-1-6 N-acetyl-D-glucosamine synthase	WP_004376769.1	NZ_CP012688.1	Inner	CDS	210401	209126	1	WP_004376769.1	ENOG4105CND	3.60E-104	M	Glycosyl transferase- family 2
18315	CCTGCAGAGCACGCGCAACAACGTGAGCACGGTCGGCGTCA	44	NZ_CP012688.1	megaplasmid	4.18	55	16179	kinModCall	m6A	211885	41	-1	0.71	0.46	0.912	CAACRAC	1066	9773	FALSE	TCAGCGCGCAGACGTGCCGTCGAGATGCTCCCGCCCCAGCACCCCGGCGGTGGCCATCAGCCGCAGCCGCGCGGCGCGCCACTCGGACAGGCACCGCACGCGCTCCTGCATCGCGTCGGTCAGGGCGGACTGCGTCGACAGCAGCTCCAGCACATCCGCCGCGCCCTTGGCGTAGCGCTTCTCCGACGACACCATCGACGCCTGGGCCGAGTGGATCAGCACGTCCGAGGCCTGCAGGTTGTCCACGGCCGCCACGGCATCGGCGTGCACCTTGATCACGTCCGACAGGATCTGGTTCTTGGTGTCTTCGTACTGTGCTTCGCTCTGTTCGGCCTGGGCTTCGGCGCCCCGGATCTTATAGGTGCGGCTGAATCCCTCGAACAGCGGAATCGTCAGCGT…	RSUY_RS16500	RSUY_33740	histidine kinase	WP_004376772.1	NZ_CP012688.1	Inner	CDS	212951	211466	-1	WP_004376772.1	ENOG4107Y7P	1.00E-114	M	Outer membrane efflux protein
18321	CGACCTGGGCCTGTGCAACAACCCGCAGGTCAAGGCGGCCT	48	NZ_CP012688.1	megaplasmid	6.53	44	16185	kinModCall	m6A	212671	68	-1	0.927	0.681	0.996	CAACRAC	280	9773	FALSE	TCAGCGCGCAGACGTGCCGTCGAGATGCTCCCGCCCCAGCACCCCGGCGGTGGCCATCAGCCGCAGCCGCGCGGCGCGCCACTCGGACAGGCACCGCACGCGCTCCTGCATCGCGTCGGTCAGGGCGGACTGCGTCGACAGCAGCTCCAGCACATCCGCCGCGCCCTTGGCGTAGCGCTTCTCCGACGACACCATCGACGCCTGGGCCGAGTGGATCAGCACGTCCGAGGCCTGCAGGTTGTCCACGGCCGCCACGGCATCGGCGTGCACCTTGATCACGTCCGACAGGATCTGGTTCTTGGTGTCTTCGTACTGTGCTTCGCTCTGTTCGGCCTGGGCTTCGGCGCCCCGGATCTTATAGGTGCGGCTGAATCCCTCGAACAGCGGAATCGTCAGCGT…	RSUY_RS16500	RSUY_33740	histidine kinase	WP_004376772.1	NZ_CP012688.1	Inner	CDS	212951	211466	-1	WP_004376772.1	ENOG4107Y7P	1.00E-114	M	Outer membrane efflux protein
18455	CCAGCGCACCGCCGCCAACGACGGCGTCAGCCCAGCCGTTG	43	NZ_CP012688.1	megaplasmid	7.22	49	16299	kinModCall	m6A	235389	65	-1	0.997	0.94	1	CAACRAC	334	9792	FALSE	TCACTCGTTGGTCGCGCGGTCGGCGGGTGCAACGTCGGTTTCCGTCAGGCCACCGCCCAGCGCCTTGTAGAGCGCGACCGCATTGCTGAACGCGCCTTGCCGCAGGTCCAGCAGCGCCTGCTGCGAGGCGTACAGCTGCCGTTGGGAATCCAGCAGCTCCAAGCGTCCCTCGACGCCCGCGCGGTAGCGGAGGTTGGAGAGCTCGACGCGGCGCTCGGCGCTGGCGACCGCCCGGATCTGGGCTTCGATCTGGCGGCCATAGGTTGCACGTCCGGCGAGGCCATCGGCGACCTCCCGGAACGCGGTCTGGATGGTGCGCTCGTACTCGGCAATGGCGCTGGACTTGCGCAGTTCGGCCAGGCGCAGTTCGGCGCGCAGCCTGCCGCCCTGGAACAGCGG…	RSUY_RS16590	RSUY_33910	RND transporter	WP_003265269.1	NZ_CP012688.1	Inner	CDS	235723	234292	-1	WP_003265269.1	ENOG4105ENJ	4.30E-153	M	RND efflux system- outer membrane lipoprotein
18456	CGGACGCGCGCTGGCCAACAACCGCGACCTGCGGCTGGCCG	36	NZ_CP012688.1	megaplasmid	5.53	24	16300	kinModCall	m6A	235518	58	-1	0.983	0.755	1	CAACRAC	205	9792	FALSE	TCACTCGTTGGTCGCGCGGTCGGCGGGTGCAACGTCGGTTTCCGTCAGGCCACCGCCCAGCGCCTTGTAGAGCGCGACCGCATTGCTGAACGCGCCTTGCCGCAGGTCCAGCAGCGCCTGCTGCGAGGCGTACAGCTGCCGTTGGGAATCCAGCAGCTCCAAGCGTCCCTCGACGCCCGCGCGGTAGCGGAGGTTGGAGAGCTCGACGCGGCGCTCGGCGCTGGCGACCGCCCGGATCTGGGCTTCGATCTGGCGGCCATAGGTTGCACGTCCGGCGAGGCCATCGGCGACCTCCCGGAACGCGGTCTGGATGGTGCGCTCGTACTCGGCAATGGCGCTGGACTTGCGCAGTTCGGCCAGGCGCAGTTCGGCGCGCAGCCTGCCGCCCTGGAACAGCGG…	RSUY_RS16590	RSUY_33910	RND transporter	WP_003265269.1	NZ_CP012688.1	Inner	CDS	235723	234292	-1	WP_003265269.1	ENOG4105ENJ	4.30E-153	M	RND efflux system- outer membrane lipoprotein
18901	CAGCAGCTACGACGCCAACAACAACCTGACCCAGGAAACCG	44	NZ_CP012688.1	megaplasmid	4.27	41	16711	kinModCall	m6A	355369	62	1	0.906	0.643	1	CAACRAC	896	9893	FALSE	GTGATTCCCGGAACTGGCACGACCACAGCTTCCGCGCGGGACGACGGCGGGAGCGCGGAATTACCTGTGACGCTCGCTTACCAGTCCTACAGCATCTATGGGGGAAGCGGCGGGGCGGCGCAATGGACGTCCAACTGGCAGCGCAGCCTGGATACGAGCGTGGTGACTTACACCAATGCTCCGGTCACCGTCTTGCGAGATGATGGCTCGGTGTATGGTTTCCGCCAGAGTGGTGTGGCATGGACTGCTTCCGGTACCCAAGATACGTTGAGTTCCATCACCGATGCCAACGGCAAGACGACCGGCTGGCAGTACACGGTGGTCGATACGGGAGCGGTGGAGACCTACGACACCAGCGGCAAGCTGCAATCCGTTCGCGAGCGCAATGGCCGCACCACG…	RSUY_RS17090	RSUY_34970	type IV secretion protein Rhs	WP_049281045.1	NZ_CP012688.1	Inner	CDS	356234	354473	1	WP_049281045.1	ENOG4107RUH	7.20E-122	M	RHS Repeat
18902	CAGCTACGACGCCAACAACAACCTGACCCAGGAAACCGACT	49	NZ_CP012688.1	megaplasmid	4.19	32	16712	kinModCall	m6A	355372	69	1	0.998	0.998	1	CAACRAC	899	9893	FALSE	GTGATTCCCGGAACTGGCACGACCACAGCTTCCGCGCGGGACGACGGCGGGAGCGCGGAATTACCTGTGACGCTCGCTTACCAGTCCTACAGCATCTATGGGGGAAGCGGCGGGGCGGCGCAATGGACGTCCAACTGGCAGCGCAGCCTGGATACGAGCGTGGTGACTTACACCAATGCTCCGGTCACCGTCTTGCGAGATGATGGCTCGGTGTATGGTTTCCGCCAGAGTGGTGTGGCATGGACTGCTTCCGGTACCCAAGATACGTTGAGTTCCATCACCGATGCCAACGGCAAGACGACCGGCTGGCAGTACACGGTGGTCGATACGGGAGCGGTGGAGACCTACGACACCAGCGGCAAGCTGCAATCCGTTCGCGAGCGCAATGGCCGCACCACG…	RSUY_RS17090	RSUY_34970	type IV secretion protein Rhs	WP_049281045.1	NZ_CP012688.1	Inner	CDS	356234	354473	1	WP_049281045.1	ENOG4107RUH	7.20E-122	M	RHS Repeat
19830	GGTGGATCTGTACGTCAACAACGTGCGCCAGTTCAGCGGGC	33	NZ_CP012688.1	megaplasmid	4.01	24	17462	kinModCall	m6A	552689	45	1	0.816	0.495	1	CAACRAC	839	10040	FALSE	ATGCGCGGCGCCGGCAAGCGTGGCTGCCGCCTCGTAGCGGCGGGATGCGGCATCGTGCTGGCTGCGCTGGCGCCCGCACGGGCCGGTGCGCAGGCACCGGCGGATCCGGCCGTCCTGCTCGCCGCCGCGCGTCCCGATGCGCCGCTGCCCTCCGCCGGCACGGACGATCTCTACCTGGAGGCGGTGATCAACGGCACGCCCACCCGGACCATCGCGCGCTTTCGGCTGCATGATGGACGGTTGTCGGCCACGGCCGGCGAATTGCGCGCCGTCGGCATCCGTACCGACGATCTGCGGCCGGACGCGAACGGTCAGATCGCGCTCGATGGCGTTGCCGGGCTGCGCTACACCTACGAGGTGCGTGCGCAGCAGGTTCGCCTCGTGCTGGACGACGCACGG…	RSUY_RS17780	RSUY_36410	hypothetical protein	WP_003261186.1	NZ_CP012688.1	Inner	CDS	554238	551850	1	WP_003261186.1	ENOG4105EA6	7.80E-246	M	outer membrane usher protein
19832	CAGCGTGGCGCTGGGCAACGACACCAACGCCGCCGCGAGCA	33	NZ_CP012688.1	megaplasmid	6.86	50	17464	kinModCall	m6A	553451	69	1	1	0.902	1	CAACRAC	1601	10040	FALSE	ATGCGCGGCGCCGGCAAGCGTGGCTGCCGCCTCGTAGCGGCGGGATGCGGCATCGTGCTGGCTGCGCTGGCGCCCGCACGGGCCGGTGCGCAGGCACCGGCGGATCCGGCCGTCCTGCTCGCCGCCGCGCGTCCCGATGCGCCGCTGCCCTCCGCCGGCACGGACGATCTCTACCTGGAGGCGGTGATCAACGGCACGCCCACCCGGACCATCGCGCGCTTTCGGCTGCATGATGGACGGTTGTCGGCCACGGCCGGCGAATTGCGCGCCGTCGGCATCCGTACCGACGATCTGCGGCCGGACGCGAACGGTCAGATCGCGCTCGATGGCGTTGCCGGGCTGCGCTACACCTACGAGGTGCGTGCGCAGCAGGTTCGCCTCGTGCTGGACGACGCACGG…	RSUY_RS17780	RSUY_36410	hypothetical protein	WP_003261186.1	NZ_CP012688.1	Inner	CDS	554238	551850	1	WP_003261186.1	ENOG4105EA6	7.80E-246	M	outer membrane usher protein
19834	GCCGGGCCGCCGCATCAACGACGCTTTCGCCCTGGTCACCA	28	NZ_CP012688.1	megaplasmid	6.39	26	17466	kinModCall	m6A	553733	45	1	0.923	0.687	1	CAACRAC	1883	10040	FALSE	ATGCGCGGCGCCGGCAAGCGTGGCTGCCGCCTCGTAGCGGCGGGATGCGGCATCGTGCTGGCTGCGCTGGCGCCCGCACGGGCCGGTGCGCAGGCACCGGCGGATCCGGCCGTCCTGCTCGCCGCCGCGCGTCCCGATGCGCCGCTGCCCTCCGCCGGCACGGACGATCTCTACCTGGAGGCGGTGATCAACGGCACGCCCACCCGGACCATCGCGCGCTTTCGGCTGCATGATGGACGGTTGTCGGCCACGGCCGGCGAATTGCGCGCCGTCGGCATCCGTACCGACGATCTGCGGCCGGACGCGAACGGTCAGATCGCGCTCGATGGCGTTGCCGGGCTGCGCTACACCTACGAGGTGCGTGCGCAGCAGGTTCGCCTCGTGCTGGACGACGCACGG…	RSUY_RS17780	RSUY_36410	hypothetical protein	WP_003261186.1	NZ_CP012688.1	Inner	CDS	554238	551850	1	WP_003261186.1	ENOG4105EA6	7.80E-246	M	outer membrane usher protein
20275	TCCGTCGTCGGTCTACAACGACAAGGCCTTCGTGCTCCTGC	62	NZ_CP012688.1	megaplasmid	6.38	109	17862	kinModCall	m6A	651527	123	1	1	0.971	1	CAACRAC	1229	10118	FALSE	ATGAGCTTCGCGGGAAACATGAACGTCCCCGGTGGCGGGCTGGCGGGCGGATTGGGCAATCTCGGCTCGATTGCCGGGCTGGCGGGGCAGGCTGGCGGGCTGGCGGGCATGCCTGGCGCAGGGCTCATCGGCGGGGCCGCGAGCGCGATGCAGCTGGCTCAGACGGGCCTGTCGCTGCTGGGCAAGACGCCCGAGTCGATTGCCGACGCGATCAACAGCGCGACCGGCGGACGGTCGCTGCTGACGCAGGACTACCGCTACATCACCATCGAGACCCCGCTGGGCAAGGATGTGCTGCTGGTGAGCGCCCTGGTGGCCGACGAATACGTCAACCAGTTGCCCGGCATCCACCTCGACCTGCTGTCGCACCGGAACAATATCGCTTTCGAAGAGATCGTC…	RSUY_RS18160	RSUY_37210	type VI secretion protein	WP_003266136.1	NZ_CP012688.1	Inner	CDS	652407	650298	1	WP_003266136.1	ENOG4105CS6	3.60E-194	M	Rhs element vgr protein
21548	CGGCATGGCGCTGGCCAACAACCGCGACCTGCGCGTGGCCG	22	NZ_CP012688.1	megaplasmid	5.54	22	18993	kinModCall	m6A	1023700	36	-1	0.967	0.671	1	CAACRAC	265	10405	FALSE	TCAGGCGCCCGGGGTGCTTCGGGCGGCCGCCACTGGTGTACCGGTTGTCTCGACCCAGCCACCGCCCAGGGTCTTGTAGAAGGTCACCAGGTTGGTGAAGCGCGACAGGCGCGTATTGATCAGGTTTTGCTGCGCGGTATAGAGCGAGCGCTGCGAGTCGAGCACGTTCAGGTAGCTGTCGACGCCGCGCTTGAAGCGCGCGGTAGCGAGCTGATAGCTGTCCGCGGTGGCGTCGACCAGCGATTGCTGCGCTTCGATCTGGCGGCCCAGCGTGCCGCGCTGGGCCAGCGCATCGGAGACCTCGCGGAACGCGGTCTGGATGGCTTTCTCGTACTGCGCCACGGCGATGTCGCGGCTGGTGTTGGCCACGTCGAGATTGGCCCGGTTGGCGCCGCCATC…	RSUY_RS19495	RSUY_40020	adeC/adeK/oprM family multidrug efflux complex outer membrane factor	WP_003265054.1	NZ_CP012688.1	Inner	CDS	1023965	1022459	-1	WP_003265054.1	ENOG4105ENJ	1.80E-164	M	RND efflux system- outer membrane lipoprotein
21581	CTGGGGCTCGCACTCCAACAACCATTTCGACGTCTCGCTGG	29	NZ_CP012688.1	megaplasmid	4.01	17	19021	kinModCall	m6A	1038907	34	1	0.762	0.453	1	CAACRAC	1094	10417	FALSE	GTGACGTTGCAAAGTATCGAAACCGGCGCCCAGGCGCAGACGCCGCGCGTGACGCGGATGCAGGTGATCCCGGTGGCGGGGCGCGACAGCATGCTGCTCAACCTGTGCGGCGCGCATGCCCCGTTTTTCACCCGCAACCTGGTGATCCTGACGGACAGCGCGGGCCGCACCGGCGCGGGCGAGGTGCCGGGCGGAGAGGGCATCCGCCAGGCGCTGGAGCGCATCCGAGCGCTGGTGGAGGGCCAGCCGATCGGCCGCGCCAACGGCGTGCTCAACGGCATCCGCCGCGCGCTGGCCGGCAACGGCCGCGCCGCGCACCAGGCGACCGTGCACGAGGTGACCTCCGCCGCGGAAGCCGCCGTGCTGCGCCAGCCGCACGAGATCAACCTGCGCATGGAC…	RSUY_RS19555	RSUY_40140	glucarate dehydratase	WP_003265040.1	NZ_CP012688.1	Inner	CDS	1039223	1037813	1	WP_003265040.1	ENOG4108ND8	4.10E-284	M	Dehydratase
21593	CGACAGCATCGGCCCCAACAACGACGGCTTCGACCCCGACG	29	NZ_CP012688.1	megaplasmid	4.71	21	19033	kinModCall	m6A	1043836	42	1	0.772	0.404	1	CAACRAC	1190	10421	FALSE	ATGCCAAAACAGGAACACTCCAGCGCGCGCGATGCAGACCAGCAGCAGCGTCCGCAGTCGCCCGCTCGGCGCGCATTCGTCATGTGGTCGGGAGCCTCGGCCGGGGCCGCGCTGCTCGGCACGCTGCCGGGCTGCGGCGGCGATGGCGGCAGCAGTGCCACGGCCGCTACGGCCAGCCCCGCCGATGCAACCACGACCGTGACCACGCAGGACGCGATCTGGGGCGAATCCGGCGCGGTCGCGCGCATCGTCGCCTCGCTGCAGGGCGTGGCCCAATCGATGTTTCCCAGCCGCGACTTCGTGGTGACGGACTACGGCGCGCAGCCTTGCGCCATCGTCGACGCGGTCAACCCCTACACCGACGCCAGTCAATCGCCGCTCAGCGCGGGCGCCGACAAG…	RSUY_RS19575	RSUY_40180	endopolygalacturonase	WP_003265036.1	NZ_CP012688.1	Inner	CDS	1044683	1042646	1	WP_003265036.1	ENOG4105E4I	3.40E-137	M	Glycoside hydrolase family 28
21594	CAGCATCGGCCCCAACAACGACGGCTTCGACCCCGACGCGT	31	NZ_CP012688.1	megaplasmid	5.16	17	19034	kinModCall	m6A	1043839	41	1	0.992	0.787	1	CAACRAC	1193	10421	FALSE	ATGCCAAAACAGGAACACTCCAGCGCGCGCGATGCAGACCAGCAGCAGCGTCCGCAGTCGCCCGCTCGGCGCGCATTCGTCATGTGGTCGGGAGCCTCGGCCGGGGCCGCGCTGCTCGGCACGCTGCCGGGCTGCGGCGGCGATGGCGGCAGCAGTGCCACGGCCGCTACGGCCAGCCCCGCCGATGCAACCACGACCGTGACCACGCAGGACGCGATCTGGGGCGAATCCGGCGCGGTCGCGCGCATCGTCGCCTCGCTGCAGGGCGTGGCCCAATCGATGTTTCCCAGCCGCGACTTCGTGGTGACGGACTACGGCGCGCAGCCTTGCGCCATCGTCGACGCGGTCAACCCCTACACCGACGCCAGTCAATCGCCGCTCAGCGCGGGCGCCGACAAG…	RSUY_RS19575	RSUY_40180	endopolygalacturonase	WP_003265036.1	NZ_CP012688.1	Inner	CDS	1044683	1042646	1	WP_003265036.1	ENOG4105E4I	3.40E-137	M	Glycoside hydrolase family 28
22181	GGCGGAAGGTATCCGCAACAACGTGCTGGGCGCGCTCACGG	41	NZ_CP012688.1	megaplasmid	6.23	41	19575	kinModCall	m6A	1224517	48	1	0.959	0.68	1	CAACRAC	1163	10560	FALSE	ATGACCTCCACGCTCATCCGCCGCTTGCTGGTATTGCCACGCCGAAGCAAAGTCCTGCTGATGGTGGCGACCGATGTGATCGTCCTGCCTTTATGCTTTTCGCTGGCGCTGCTTCTGCGACGGGGCGACGCGGAACTGCTGATCCAGTACGGCGCGCTGCCGCCGGTCACCATTGCCGCACTGACCATTCCGGTGCTGTACCTGAGCGGCCTTTATCGCACCGTGGTGCGCTATATCGACATCAAGGTCCTGTGGTTGTCCGGCATCAGCCTGGCCACCCTGATCGGACTCACGTATTTCGTCTCCCTCTTGATCCAGCAGGAGTACCTGCCTCGCACGGGGCTGCTGATCTACTGGTTCATTGCGTTCTCGTATGTGGTGATTTCGCGCTTTCTGGCG…	RSUY_RS20270	RSUY_41620	capsular biosynthesis protein	WP_039557954.1	NZ_CP012688.1	Inner	CDS	1225355	1223354	1	WP_039557954.1	ENOG4105C5E	1.30E-226	M	polysaccharide biosynthesis protein
22184	GGAATTGCTGATCGGCAACGACGTCACGCCCAGCACTCACC	32	NZ_CP012688.1	megaplasmid	6.46	24	19578	kinModCall	m6A	1225051	51	1	1	0.862	1	CAACRAC	1697	10560	FALSE	ATGACCTCCACGCTCATCCGCCGCTTGCTGGTATTGCCACGCCGAAGCAAAGTCCTGCTGATGGTGGCGACCGATGTGATCGTCCTGCCTTTATGCTTTTCGCTGGCGCTGCTTCTGCGACGGGGCGACGCGGAACTGCTGATCCAGTACGGCGCGCTGCCGCCGGTCACCATTGCCGCACTGACCATTCCGGTGCTGTACCTGAGCGGCCTTTATCGCACCGTGGTGCGCTATATCGACATCAAGGTCCTGTGGTTGTCCGGCATCAGCCTGGCCACCCTGATCGGACTCACGTATTTCGTCTCCCTCTTGATCCAGCAGGAGTACCTGCCTCGCACGGGGCTGCTGATCTACTGGTTCATTGCGTTCTCGTATGTGGTGATTTCGCGCTTTCTGGCG…	RSUY_RS20270	RSUY_41620	capsular biosynthesis protein	WP_039557954.1	NZ_CP012688.1	Inner	CDS	1225355	1223354	1	WP_039557954.1	ENOG4105C5E	1.30E-226	M	polysaccharide biosynthesis protein
22260	CAGCGGCACTGCGCACAACGACATCACTGCTTTTCGGATAC	57	NZ_CP012688.1	megaplasmid	4.62	59	19654	kinModCall	m6A	1245214	80	1	0.987	0.777	1	CAACRAC	39	10576	FALSE	TCATTTCGCGACAGCGGCCGCCCCGATCAACGGGGTTGCGGTCGGCACAAGCAGGTTGATCACACGGCTCCAGCGCACCAGGCCGCCGGAATCCACATACACCACATCCTTCGGCCGCAGCTCGAAGCCCTCGGCCAACGCCAGCGCCACGGGCGACTTGGCGTCCAGGTGGTAGACCTGCGGCTCGCCCTCGGCGGCCCGACGGATCACGTAGACGTTGTGCGGGTCCGACGACACCGGGCTGACGCCCCCGGCCTCGCCCAGGGCTTCGCTCAACGTCAGCTTGCCGTTGCGCGGCAGCACGGTCGATGGCCTGACCACCTCGCCGGTCACGAAGACCTTGCTGTCTTCGCGCGGCTCCACGCGGACGATGTCGCCGCCGCGCAGCAGCACGCCTGC…	RSUY_RS20350	RSUY_41780	multidrug MFS transporter	WP_003264960.1	NZ_CP012688.1	Inner	CDS	1245253	1244119	-1	WP_003264960.1	ENOG4105DAY	3.50E-87	M	polysaccharide export protein
22554	GCAGGAGCTCAAGAGCAACAACCCGCAGCTGATCCAGGCGC	34	NZ_CP012688.1	megaplasmid	6.32	25	19923	kinModCall	m6A	1335808	62	1	0.994	0.74	1	CAACRAC	293	10633	FALSE	GTGAAGAAAACGGGTGTATTCCATCCGCGTCTGTGGGTCGCGCTGTGCGTGGCGGCCGGCTTGCCGCTGGCGCCGGCGTGGGCCGCGCCCGCCGCCGGCGCCTCAGCGCCAGCTTCAGCCCAGCCGATGCCCTCGGCGCCTGCCGCGCCCACCGGTACGCCAATCAGTGCGCCGATCGGCGCCATGCCGCCGGTCCGATCCGGCACCGCCGCCCCCGGCGTGTCCGGCCTATCCGGCGTCAGCGGGCCGGGCTTCAACCTGGTCGAGCTGCTGCAGGAGCTCAAGAGCAACAACCCGCAGCTGATCCAGGCGCGCCACACCTATCTGTCGGCCAAGTCCGTACCGCCGCAGTTGGCGGCGCCCAACAATCCGCAGCTCGGCTTCATCTGGAGCAACATC…	RSUY_RS20630	RSUY_42380	transporter	WP_003265302.1	NZ_CP012688.1	Inner	CDS	1336961	1335515	1	WP_003265302.1	ENOG4107XZU	1.40E-125	M	Outer membrane efflux protein
22556	CCGCGTGCGCTACGCCAACAACGCAGCGGCCTACGCCGACT	35	NZ_CP012688.1	megaplasmid	6.78	30	19925	kinModCall	m6A	1336198	41	1	0.981	0.692	1	CAACRAC	683	10633	FALSE	GTGAAGAAAACGGGTGTATTCCATCCGCGTCTGTGGGTCGCGCTGTGCGTGGCGGCCGGCTTGCCGCTGGCGCCGGCGTGGGCCGCGCCCGCCGCCGGCGCCTCAGCGCCAGCTTCAGCCCAGCCGATGCCCTCGGCGCCTGCCGCGCCCACCGGTACGCCAATCAGTGCGCCGATCGGCGCCATGCCGCCGGTCCGATCCGGCACCGCCGCCCCCGGCGTGTCCGGCCTATCCGGCGTCAGCGGGCCGGGCTTCAACCTGGTCGAGCTGCTGCAGGAGCTCAAGAGCAACAACCCGCAGCTGATCCAGGCGCGCCACACCTATCTGTCGGCCAAGTCCGTACCGCCGCAGTTGGCGGCGCCCAACAATCCGCAGCTCGGCTTCATCTGGAGCAACATC…	RSUY_RS20630	RSUY_42380	transporter	WP_003265302.1	NZ_CP012688.1	Inner	CDS	1336961	1335515	1	WP_003265302.1	ENOG4107XZU	1.40E-125	M	Outer membrane efflux protein
22557	GATCGCCACCGAGGCCAACGACGTGGCGGTGCGCCAGCAGA	39	NZ_CP012688.1	megaplasmid	3.03	9	19926	kinModCall	m6A	1336666	35	1	0.954	0.609	1	CAACRAC	1151	10633	FALSE	GTGAAGAAAACGGGTGTATTCCATCCGCGTCTGTGGGTCGCGCTGTGCGTGGCGGCCGGCTTGCCGCTGGCGCCGGCGTGGGCCGCGCCCGCCGCCGGCGCCTCAGCGCCAGCTTCAGCCCAGCCGATGCCCTCGGCGCCTGCCGCGCCCACCGGTACGCCAATCAGTGCGCCGATCGGCGCCATGCCGCCGGTCCGATCCGGCACCGCCGCCCCCGGCGTGTCCGGCCTATCCGGCGTCAGCGGGCCGGGCTTCAACCTGGTCGAGCTGCTGCAGGAGCTCAAGAGCAACAACCCGCAGCTGATCCAGGCGCGCCACACCTATCTGTCGGCCAAGTCCGTACCGCCGCAGTTGGCGGCGCCCAACAATCCGCAGCTCGGCTTCATCTGGAGCAACATC…	RSUY_RS20630	RSUY_42380	transporter	WP_003265302.1	NZ_CP012688.1	Inner	CDS	1336961	1335515	1	WP_003265302.1	ENOG4107XZU	1.40E-125	M	Outer membrane efflux protein
22558	GACCCACTACGCCAGCAACAACGCCGATTTCAACGACCTGC	32	NZ_CP012688.1	megaplasmid	5.66	54	19927	kinModCall	m6A	1336819	46	1	0.907	0.574	1	CAACRAC	1304	10633	FALSE	GTGAAGAAAACGGGTGTATTCCATCCGCGTCTGTGGGTCGCGCTGTGCGTGGCGGCCGGCTTGCCGCTGGCGCCGGCGTGGGCCGCGCCCGCCGCCGGCGCCTCAGCGCCAGCTTCAGCCCAGCCGATGCCCTCGGCGCCTGCCGCGCCCACCGGTACGCCAATCAGTGCGCCGATCGGCGCCATGCCGCCGGTCCGATCCGGCACCGCCGCCCCCGGCGTGTCCGGCCTATCCGGCGTCAGCGGGCCGGGCTTCAACCTGGTCGAGCTGCTGCAGGAGCTCAAGAGCAACAACCCGCAGCTGATCCAGGCGCGCCACACCTATCTGTCGGCCAAGTCCGTACCGCCGCAGTTGGCGGCGCCCAACAATCCGCAGCTCGGCTTCATCTGGAGCAACATC…	RSUY_RS20630	RSUY_42380	transporter	WP_003265302.1	NZ_CP012688.1	Inner	CDS	1336961	1335515	1	WP_003265302.1	ENOG4107XZU	1.40E-125	M	Outer membrane efflux protein
22559	CAACAACGCCGATTTCAACGACCTGCTGACCGCCCAGGGCG	38	NZ_CP012688.1	megaplasmid	3.37	19	19928	kinModCall	m6A	1336834	48	1	0.916	0.632	1	CAACRAC	1319	10633	FALSE	GTGAAGAAAACGGGTGTATTCCATCCGCGTCTGTGGGTCGCGCTGTGCGTGGCGGCCGGCTTGCCGCTGGCGCCGGCGTGGGCCGCGCCCGCCGCCGGCGCCTCAGCGCCAGCTTCAGCCCAGCCGATGCCCTCGGCGCCTGCCGCGCCCACCGGTACGCCAATCAGTGCGCCGATCGGCGCCATGCCGCCGGTCCGATCCGGCACCGCCGCCCCCGGCGTGTCCGGCCTATCCGGCGTCAGCGGGCCGGGCTTCAACCTGGTCGAGCTGCTGCAGGAGCTCAAGAGCAACAACCCGCAGCTGATCCAGGCGCGCCACACCTATCTGTCGGCCAAGTCCGTACCGCCGCAGTTGGCGGCGCCCAACAATCCGCAGCTCGGCTTCATCTGGAGCAACATC…	RSUY_RS20630	RSUY_42380	transporter	WP_003265302.1	NZ_CP012688.1	Inner	CDS	1336961	1335515	1	WP_003265302.1	ENOG4107XZU	1.40E-125	M	Outer membrane efflux protein
23086	CGCGTTGGTAAGCCGCAACGACTTCCAGCACCGAATAGCCT	27	NZ_CP012688.1	megaplasmid	7.54	20	20370	kinModCall	m6A	1440725	39	1	0.921	0.629	1	CAACRAC	817	10712	FALSE	TCAGCCGCGTGTCTGAAAGCCGTCCGGATTCATGTTCTGCCAGCGCCACGAGTCCTCGCACATGCGCTCGATGCCGTACTGGGCGCGCCAGCCCAGCAGCGACGCGGCAAGTGACGGATCGGCGTAGCAGGCCGCGATGTCGCCGGGGCGGCGCGCGACGATCTCATAGGGGATCGGACGGCCGCTGGCGCGTTGGTAAGCCGCAACGACTTCCAGCACCGAATAGCCTCGGCCGGTGCCGAGGTTGACAGTGAAGCCGCGGCCGTCGCGGCGCAGCACGTCGAGGGCACTCAGGTGCCCGCGCGCCAGGTCCACCACGTGGATGTAGTCGCGTACGCCCGTGCCGTCCGGCGTCGGCCAGTCGCCGCCGAAGACGGACAGCTGCTCGCGTCGCCCCCC…	RSUY_RS20990	RSUY_43120	UDP-glucose 4-epimerase GalE	WP_003277158.1	NZ_CP012688.1	Inner	CDS	1441542	1440516	-1	WP_003277158.1	ENOG4105CMR	1.50E-155	M	udp-glucose 4-epimerase
23089	CCCGCGCGGCATTCCCAACAACCTGATGCCCTATGTCGCCC	25	NZ_CP012688.1	megaplasmid	6.07	34	20373	kinModCall	m6A	1440944	50	-1	1	0.949	1	CAACRAC	598	10712	FALSE	TCAGCCGCGTGTCTGAAAGCCGTCCGGATTCATGTTCTGCCAGCGCCACGAGTCCTCGCACATGCGCTCGATGCCGTACTGGGCGCGCCAGCCCAGCAGCGACGCGGCAAGTGACGGATCGGCGTAGCAGGCCGCGATGTCGCCGGGGCGGCGCGCGACGATCTCATAGGGGATCGGACGGCCGCTGGCGCGTTGGTAAGCCGCAACGACTTCCAGCACCGAATAGCCTCGGCCGGTGCCGAGGTTGACAGTGAAGCCGCGGCCGTCGCGGCGCAGCACGTCGAGGGCACTCAGGTGCCCGCGCGCCAGGTCCACCACGTGGATGTAGTCGCGTACGCCCGTGCCGTCCGGCGTCGGCCAGTCGCCGCCGAAGACGGACAGCTGCTCGCGTCGCCCCCC…	RSUY_RS20990	RSUY_43120	UDP-glucose 4-epimerase GalE	WP_003277158.1	NZ_CP012688.1	Inner	CDS	1441542	1440516	-1	WP_003277158.1	ENOG4105CMR	1.50E-155	M	udp-glucose 4-epimerase
23090	GCTGGCCTACTACGACAACAACATGGGCGGGCTGGTCACGC	31	NZ_CP012688.1	megaplasmid	4.86	38	20374	kinModCall	m6A	1441238	43	-1	0.921	0.618	1	CAACRAC	304	10712	FALSE	TCAGCCGCGTGTCTGAAAGCCGTCCGGATTCATGTTCTGCCAGCGCCACGAGTCCTCGCACATGCGCTCGATGCCGTACTGGGCGCGCCAGCCCAGCAGCGACGCGGCAAGTGACGGATCGGCGTAGCAGGCCGCGATGTCGCCGGGGCGGCGCGCGACGATCTCATAGGGGATCGGACGGCCGCTGGCGCGTTGGTAAGCCGCAACGACTTCCAGCACCGAATAGCCTCGGCCGGTGCCGAGGTTGACAGTGAAGCCGCGGCCGTCGCGGCGCAGCACGTCGAGGGCACTCAGGTGCCCGCGCGCCAGGTCCACCACGTGGATGTAGTCGCGTACGCCCGTGCCGTCCGGCGTCGGCCAGTCGCCGCCGAAGACGGACAGCTGCTCGCGTCGCCCCCC…	RSUY_RS20990	RSUY_43120	UDP-glucose 4-epimerase GalE	WP_003277158.1	NZ_CP012688.1	Inner	CDS	1441542	1440516	-1	WP_003277158.1	ENOG4105CMR	1.50E-155	M	udp-glucose 4-epimerase
23171	ATGGTGGAAACGCTTCAACGACGCCACGCTCGACAGCCTGG	46	NZ_CP012688.1	megaplasmid	4.49	61	20452	kinModCall	m6A	1458218	77	1	0.998	0.782	1	CAACRAC	257	10725	FALSE	ATGAACGCGTTCACACAACACCCCGGCCGGCCCGCGCGGCCGGGCCGCTGGACCCCGCTGGCGCTGGCCGCCGCGCTGTTCCTCGCGGCCTGCTCGCTGGCGCCGACCTACGAGAAACCGGACGTGGGCACCCCGGGCGCCTTCAAAGAAGCCGCCCAGCCCGCCGACGCCCCGCTGGCCGCCGGCGAGCAAGGCCAGTGGAAGACCGCCGAACCCTCCATGCCAGCCGACGGCGCATGGTGGAAACGCTTCAACGACGCCACGCTCGACAGCCTGGAAGCCCAGGCCGCCGAGGCCAGCCCCACGCTGGCCGCCGCCGCCGCGCGCGTCGGCCAGGCCCGGGCCATCGTGCAGTCCAACCGGGCGGCGCTGTTCCCCGAGCTGGATGCGGGCTTCGGC…	RSUY_RS21055	RSUY_43260	RND transporter	WP_003261317.1	NZ_CP012688.1	Inner	CDS	1459488	1457961	1	WP_003261317.1	ENOG4105ENJ	3.30E-159	M	RND efflux system- outer membrane lipoprotein
23237	GGTCTGCATCGATGCCAACAACAACGGCAAGTGCGATGCCG	28	NZ_CP012688.1	megaplasmid	5.13	39	20510	kinModCall	m6A	1486041	45	1	0.848	0.473	1	CAACRAC	170	10751	FALSE	ATGAGCCGAGCGTTCCGCCTTCTGCCCATGACCGCGCTGGTCGCGGCCAGCATGTCCGCCTGCGGCGGCAGCGATTCGAACAACAGCGCCACCGCCTCCACCTCGGCCACCTCGGGTGTCGTGACCGGCAGCTACTTCGAACACGCCAAGGTCTGCATCGATGCCAACAACAACGGCAAGTGCGATGCCGGCGAGACCAACACCTACACCGACGCCAACGGCGCCTACACGCTGGCGGGCCAGGGTGCCGTCACGGTCGAGGTGGGCACGGACGCCTTCCGCAACGATCCCGCCGCGGGCACCCACACCGCCGTCACGCGTGCGCTGGTGTTCCGTGCGCCGGCCAGCGCCAATGGCGTGATCAGCGCGATCTCCACCGAACTGGTGGCGCTGATGGAG…	RSUY_RS21190	RSUY_43540	acid phosphatase	WP_039557235.1	NZ_CP012688.1	Inner	CDS	1488028	1485871	1	WP_039557235.1	ENOG4106KV1	3.70E-187	M	phospholipase C
23238	CTGCATCGATGCCAACAACAACGGCAAGTGCGATGCCGGCG	26	NZ_CP012688.1	megaplasmid	5.29	48	20511	kinModCall	m6A	1486044	52	1	0.986	0.773	1	CAACRAC	173	10751	FALSE	ATGAGCCGAGCGTTCCGCCTTCTGCCCATGACCGCGCTGGTCGCGGCCAGCATGTCCGCCTGCGGCGGCAGCGATTCGAACAACAGCGCCACCGCCTCCACCTCGGCCACCTCGGGTGTCGTGACCGGCAGCTACTTCGAACACGCCAAGGTCTGCATCGATGCCAACAACAACGGCAAGTGCGATGCCGGCGAGACCAACACCTACACCGACGCCAACGGCGCCTACACGCTGGCGGGCCAGGGTGCCGTCACGGTCGAGGTGGGCACGGACGCCTTCCGCAACGATCCCGCCGCGGGCACCCACACCGCCGTCACGCGTGCGCTGGTGTTCCGTGCGCCGGCCAGCGCCAATGGCGTGATCAGCGCGATCTCCACCGAACTGGTGGCGCTGATGGAG…	RSUY_RS21190	RSUY_43540	acid phosphatase	WP_039557235.1	NZ_CP012688.1	Inner	CDS	1488028	1485871	1	WP_039557235.1	ENOG4106KV1	3.70E-187	M	phospholipase C
23242	GCATCTGGCGCTGGTCAACAACGTCAAGACCATCGTCGTGA	27	NZ_CP012688.1	megaplasmid	9.04	29	20515	kinModCall	m6A	1486503	48	1	0.975	0.775	1	CAACRAC	632	10751	FALSE	ATGAGCCGAGCGTTCCGCCTTCTGCCCATGACCGCGCTGGTCGCGGCCAGCATGTCCGCCTGCGGCGGCAGCGATTCGAACAACAGCGCCACCGCCTCCACCTCGGCCACCTCGGGTGTCGTGACCGGCAGCTACTTCGAACACGCCAAGGTCTGCATCGATGCCAACAACAACGGCAAGTGCGATGCCGGCGAGACCAACACCTACACCGACGCCAACGGCGCCTACACGCTGGCGGGCCAGGGTGCCGTCACGGTCGAGGTGGGCACGGACGCCTTCCGCAACGATCCCGCCGCGGGCACCCACACCGCCGTCACGCGTGCGCTGGTGTTCCGTGCGCCGGCCAGCGCCAATGGCGTGATCAGCGCGATCTCCACCGAACTGGTGGCGCTGATGGAG…	RSUY_RS21190	RSUY_43540	acid phosphatase	WP_039557235.1	NZ_CP012688.1	Inner	CDS	1488028	1485871	1	WP_039557235.1	ENOG4106KV1	3.70E-187	M	phospholipase C
23243	CCTGACGCCGGGCACCAACAACCCGACCTCCGTGCTGTCGG	22	NZ_CP012688.1	megaplasmid	3.85	17	20516	kinModCall	m6A	1487142	39	1	0.991	0.664	1	CAACRAC	1271	10751	FALSE	ATGAGCCGAGCGTTCCGCCTTCTGCCCATGACCGCGCTGGTCGCGGCCAGCATGTCCGCCTGCGGCGGCAGCGATTCGAACAACAGCGCCACCGCCTCCACCTCGGCCACCTCGGGTGTCGTGACCGGCAGCTACTTCGAACACGCCAAGGTCTGCATCGATGCCAACAACAACGGCAAGTGCGATGCCGGCGAGACCAACACCTACACCGACGCCAACGGCGCCTACACGCTGGCGGGCCAGGGTGCCGTCACGGTCGAGGTGGGCACGGACGCCTTCCGCAACGATCCCGCCGCGGGCACCCACACCGCCGTCACGCGTGCGCTGGTGTTCCGTGCGCCGGCCAGCGCCAATGGCGTGATCAGCGCGATCTCCACCGAACTGGTGGCGCTGATGGAG…	RSUY_RS21190	RSUY_43540	acid phosphatase	WP_039557235.1	NZ_CP012688.1	Inner	CDS	1488028	1485871	1	WP_039557235.1	ENOG4106KV1	3.70E-187	M	phospholipase C
23244	CAAGGCCACCTACGCCAACGACAGCACGCTCACGCCGAAGG	24	NZ_CP012688.1	megaplasmid	5.87	26	20517	kinModCall	m6A	1487184	47	1	1	0.954	1	CAACRAC	1313	10751	FALSE	ATGAGCCGAGCGTTCCGCCTTCTGCCCATGACCGCGCTGGTCGCGGCCAGCATGTCCGCCTGCGGCGGCAGCGATTCGAACAACAGCGCCACCGCCTCCACCTCGGCCACCTCGGGTGTCGTGACCGGCAGCTACTTCGAACACGCCAAGGTCTGCATCGATGCCAACAACAACGGCAAGTGCGATGCCGGCGAGACCAACACCTACACCGACGCCAACGGCGCCTACACGCTGGCGGGCCAGGGTGCCGTCACGGTCGAGGTGGGCACGGACGCCTTCCGCAACGATCCCGCCGCGGGCACCCACACCGCCGTCACGCGTGCGCTGGTGTTCCGTGCGCCGGCCAGCGCCAATGGCGTGATCAGCGCGATCTCCACCGAACTGGTGGCGCTGATGGAG…	RSUY_RS21190	RSUY_43540	acid phosphatase	WP_039557235.1	NZ_CP012688.1	Inner	CDS	1488028	1485871	1	WP_039557235.1	ENOG4106KV1	3.70E-187	M	phospholipase C
23309	CCGCGCCAACGCCAGCAACGACACCTGGATCGGCCTGTCGC	20	NZ_CP012688.1	megaplasmid	4.45	19	20575	kinModCall	m6A	1505851	41	1	0.955	0.647	1	CAACRAC	1040	10759	FALSE	ATGACATCCAAATCCATTGCCCGACTGAGAGGCAACCGGCCGCGTGCGCGCCGCGCGGCCAACGCAGTGCCATTTCCATTCCATGACCGCTTGTTCCTGATGCTCGCGCTCCTGGCTGGCATGCCCGCTGGCTATGCCGCGCCCGCGCCGTCGGCGCGCGACACGGTCAGTCCTGTTGCGGTCAGCCCGGCCAGTTCGGCCGACCCGGGCACCGCACAGCCCGCGAGCGGCCCGGTGCACCGGGTAGCCCTCGACGACCTGTCGCTGCGCAACGCGGTCGGCATCGCGATCGCACGCCATCCGGACATCAGCCGCGCCAGCGCCGAAGTCGCGCAGCGCTCGTCGGAAGTCGAAGTCGCCAAGGCCGCCTGGTATCCGAAGATCGAGTACGGGGTCCGG…	RSUY_RS21220	RSUY_43600	RND transporter	WP_003261258.1	NZ_CP012688.1	Inner	CDS	1506272	1504811	1	WP_003261258.1	ENOG4108KYN	5.10E-143	M	type I secretion outer membrane protein- TolC family
24591	GGTGACTGCCGCGACCAACGACACCCGCCTGCGCACCTCCG	25	NZ_CP012688.1	megaplasmid	4.66	8	21675	kinModCall	m6A	1784005	35	1	0.957	0.663	1	CAACRAC	341	10981	FALSE	ATCATGAACACGCCCACGCTGCGCGGCACCGCGCTGGCGGCATCGCTGGCCGCGCTGCTGGCCGGATGCTCGCTCGCCCCGCCCTATGAACGCCCGGCCATGGAGCTGCCCGCGCACTGGCAGACCGAGGCCCCCTGGCGCGCCGCGCAACCCGCCGACGCTGCGCCCAAGGGCCCCTGGTGGCAGCGCTTCGACGATCCGCAGCTCAACCGGCTGATGGAACAGGCGCTGCGCGAGAACCAGTCGCTGAAGGTGGCAGTGTCCAACCTGGAGCAGGCACAGGCGCTGACGCGCGTGGCCCGCGCCAGCCTGCTGCCGCAGGTGACTGCCGCGACCAACGACACCCGCCTGCGCACCTCCGCCGACCGCCCGTTGTCGTCCTACAGCACCCCGACCGTG…	RSUY_RS22270	RSUY_45770	RND transporter	WP_051719667.1	NZ_CP012688.1	Inner	CDS	1785119	1783664	1	WP_051719667.1	ENOG4105ENJ	1.80E-152	M	RND efflux system- outer membrane lipoprotein
24597	CCAGCAGGCGCTGCTCAACAACCAGCGCACGGCGGTGCAGA	33	NZ_CP012688.1	megaplasmid	5.94	56	21681	kinModCall	m6A	1785004	76	1	0.986	0.878	1	CAACRAC	1340	10981	FALSE	ATCATGAACACGCCCACGCTGCGCGGCACCGCGCTGGCGGCATCGCTGGCCGCGCTGCTGGCCGGATGCTCGCTCGCCCCGCCCTATGAACGCCCGGCCATGGAGCTGCCCGCGCACTGGCAGACCGAGGCCCCCTGGCGCGCCGCGCAACCCGCCGACGCTGCGCCCAAGGGCCCCTGGTGGCAGCGCTTCGACGATCCGCAGCTCAACCGGCTGATGGAACAGGCGCTGCGCGAGAACCAGTCGCTGAAGGTGGCAGTGTCCAACCTGGAGCAGGCACAGGCGCTGACGCGCGTGGCCCGCGCCAGCCTGCTGCCGCAGGTGACTGCCGCGACCAACGACACCCGCCTGCGCACCTCCGCCGACCGCCCGTTGTCGTCCTACAGCACCCCGACCGTG…	RSUY_RS22270	RSUY_45770	RND transporter	WP_051719667.1	NZ_CP012688.1	Inner	CDS	1785119	1783664	1	WP_051719667.1	ENOG4105ENJ	1.80E-152	M	RND efflux system- outer membrane lipoprotein
24864	CTGGGTGGGCCTGTCCAACGACAACTGGGGCCAGATCAGCT	41	NZ_CP012688.1	megaplasmid	4.25	28	21910	kinModCall	m6A	1848169	63	1	1	0.834	1	CAACRAC	320	11030	FALSE	ATGAAACTGCACCCGCTGGCGCTATCGCTGCTGCTTGCCGCACCCGCCGTGGCAAGCGCCCAGTCCGTGACCCTGTACGGCGTCGTCGATACCGGCGTCGAATATGTCAACCACATCGGCACGGCGGGCAGCAGCGTCGTGCGCATGCCCAACCTGAGCGGCACCGTGCCGTCGCGCTGGGGGCTGCGCGGCACCGAAGACCTGGGCGGCGGCACCAAGACGCTGTTCGCGCTGGAGTCCGGCTTCGCGGCCGATACCGGTGCGTCCAACCAGGGCGGCCGCTTGTTCGGCCGCCAGGCCTGGGTGGGCCTGTCCAACGACAACTGGGGCCAGATCAGCTTTGGGCGGCAGTACACCATGCTGTTCTGGGCGACGCTCGACACCGATCTGCTCGGGCCC…	RSUY_RS22495	RSUY_46230	membrane protein	WP_003263495.1	NZ_CP012688.1	Inner	CDS	1848944	1847849	1	WP_003263495.1	ENOG4108K52	2.20E-142	M	Porin Gram-negative type
25641	GGACGCCAACATCGGCAACAACATGCTGATCCAGGAAGTCT	39	NZ_CP012688.1	megaplasmid	4.68	29	22537	kinModCall	m6A	1943249	48	1	0.913	0.595	1	CAACRAC	419	11124	FALSE	ATGGAGCTCGAAAGCCGCTTCGGCGCCGTATCGAAGCCTGCGTGCCGGCAGGCCGCAGCCGTCAAGCCATCCACCGGGCGCCGTGGCGCATCGGCCATCGCCGCCGCGGCACTGGCGCTCTGCGCCGCTAGTGCCCACGCTTACGACATCACCACCAGCCCCTACCTGCTGGGCGACTGGGGTGGCCTGCGCACCCGCCTGGCCGACCAGGGCGTGACGTTCAATCTCGGCTACGGCAGCGAACTGGCGCACAACTTCAGCGGCGGCACCGATCACCTGACGCGCTACACCGATCAATGGGTCATGGGCACCACCCTCGACCTCAACAAGCTGTGGGGCTGGAAGGGCGGCACGTTCCAGGCCACCGTCACCGACCGCAACGGCCGCAACCTGGGTTCG…	RSUY_RS22930	RSUY_47220	porin	WP_003262880.1	NZ_CP012688.1	Inner	CDS	1944201	1942830	1	WP_003262880.1	ENOG4105TW1	3.20E-158	M	Carbohydrate-selective porin OprB
25642	CAACGGCTGGAAGCTCAACAACCCGAGCGGCACCACCGGCG	34	NZ_CP012688.1	megaplasmid	7.76	32	22538	kinModCall	m6A	1943594	45	1	0.916	0.657	1	CAACRAC	764	11124	FALSE	ATGGAGCTCGAAAGCCGCTTCGGCGCCGTATCGAAGCCTGCGTGCCGGCAGGCCGCAGCCGTCAAGCCATCCACCGGGCGCCGTGGCGCATCGGCCATCGCCGCCGCGGCACTGGCGCTCTGCGCCGCTAGTGCCCACGCTTACGACATCACCACCAGCCCCTACCTGCTGGGCGACTGGGGTGGCCTGCGCACCCGCCTGGCCGACCAGGGCGTGACGTTCAATCTCGGCTACGGCAGCGAACTGGCGCACAACTTCAGCGGCGGCACCGATCACCTGACGCGCTACACCGATCAATGGGTCATGGGCACCACCCTCGACCTCAACAAGCTGTGGGGCTGGAAGGGCGGCACGTTCCAGGCCACCGTCACCGACCGCAACGGCCGCAACCTGGGTTCG…	RSUY_RS22930	RSUY_47220	porin	WP_003262880.1	NZ_CP012688.1	Inner	CDS	1944201	1942830	1	WP_003262880.1	ENOG4105TW1	3.20E-158	M	Carbohydrate-selective porin OprB
25644	CGTGGGTGCAACGCACAACAACAGCCGCTTCGCCGACTTCG	37	NZ_CP012688.1	megaplasmid	5.53	55	22540	kinModCall	m6A	1943981	66	1	0.981	0.761	1	CAACRAC	1151	11124	FALSE	ATGGAGCTCGAAAGCCGCTTCGGCGCCGTATCGAAGCCTGCGTGCCGGCAGGCCGCAGCCGTCAAGCCATCCACCGGGCGCCGTGGCGCATCGGCCATCGCCGCCGCGGCACTGGCGCTCTGCGCCGCTAGTGCCCACGCTTACGACATCACCACCAGCCCCTACCTGCTGGGCGACTGGGGTGGCCTGCGCACCCGCCTGGCCGACCAGGGCGTGACGTTCAATCTCGGCTACGGCAGCGAACTGGCGCACAACTTCAGCGGCGGCACCGATCACCTGACGCGCTACACCGATCAATGGGTCATGGGCACCACCCTCGACCTCAACAAGCTGTGGGGCTGGAAGGGCGGCACGTTCCAGGCCACCGTCACCGACCGCAACGGCCGCAACCTGGGTTCG…	RSUY_RS22930	RSUY_47220	porin	WP_003262880.1	NZ_CP012688.1	Inner	CDS	1944201	1942830	1	WP_003262880.1	ENOG4105TW1	3.20E-158	M	Carbohydrate-selective porin OprB
