# Supplementary material for: Comparative Analysis of Ralstonia solanacearum Methylomes
Source: Front Plant Sci. 2017 Apr 13;8:504. doi: 10.3389/fpls.2017.00504 (PMC5390034; doi:10.3389/fpls.2017.00504)
Supplement: Supplementary file 10 [file Table10.CSV]

NOGs with normalized densities within the 5th percentile in R. solanacearum GMI1000 and R. solanacearum UY031. The table identifies the NOG and its description; the region relative to the gene; the proteins and locus tags of the genes mapping to the NOG in each genome; the normalized density for the NOG and its rank in each strain; as well as the number of marks; their average coverage and the le…
Region	NOG	NOG_description	Rank (UY031)	Norm_dens (UY031)	Prot_Ids (UY031)	Length (UY031)	Prot_products (UY031)	Coverage (UY031)	Marks (UY031)	Locus_tags (UY031)	Rank (GMI1000)	Norm_dens (GMI1000)	Prot_Ids (GMI1000)	Length (GMI1000)	Prot_products (GMI1000)	Coverage (GMI1000)	Marks (GMI1000)	Locus_tags (GMI1000)
DwInt	ENOG4105DS5	Uncharacterized protein conserved in bacteria (DUF2248)	4	0.050778341	['WP_039557900.1']	100	['hypothetical protein']	31.33333333	3	['RSUY_RS20590']	30	0.105410523	['WP_011004322.1']	100	['hypothetical protein']	151.3333333	9	['RS_RS22110']
DwInt	ENOG4105E4G	Type IV pilus	8	0.040216232	['WP_003264172.1']	100	['secretin']	52.75	4	['RSUY_RS02430']	48	0.093484094	['WP_011002876.1']	100	['secretin']	189.6	10	['RS_RS14890']
DwInt	ENOG4105EEI	dihydropteroate synthase	41	0.026517578	['WP_039556966.1']	100	['dihydropteroate synthase']	40	2	['RSUY_RS10775']	47	0.095165553	['WP_043876591.1']	100	['dihydropteroate synthase']	149	8	['RS_RS07660']
Inner	ENOG4105CMP	catalyzes the demethylation of specific methylglutamate residues introduced into the chemoreceptors (methyl-accepting chemotaxis proteins) by CheR (By similarity)	8	0.018994392	['WP_020957621.1']	1128	['chemotaxis response regulator protein-glutamate methylesterase']	44.55555556	18	['RSUY_RS22390']	48	0.07391868	['WP_011004653.1']	1146	['chemotaxis response regulator protein-glutamate methylesterase']	169.4814815	81	['RS_RS23895']
Inner	ENOG41080ZS	MobA-related protein	85	0.011656078	['WP_003265247.1']	630	['molybdopterin-guanine dinucleotide biosynthesis protein MobA']	43.33333333	6	['RSUY_RS16680']	6	0.096248118	['WP_011003639.1']	600	['molybdopterin-guanine dinucleotide biosynthesis protein MobA']	174.9473684	57	['RS_RS18720']
Inner	ENOG4108RFJ	Protein-disulfide isomerase	28	0.014233805	['WP_003266055.1']	729	['DsbA family protein']	30.66666667	6	['RSUY_RS09215']	92	0.067694066	['WP_011001393.1']	729	['DsbA family protein']	165.2173913	46	['RS_RS07270']
Inner	ENOG4105D3U	Ligates lysine onto the cytidine present at position 34 of the AUA codon-specific tRNA(Ile) that contains the anticodon CAU- in an ATP-dependent manner. Cytidine is converted to lysidine- thus changing the amino acid specificity of the tRNA from methionine to isoleucine (By similarity)	108	0.010939261	['WP_003264200.1']	1428	['tRNA(Ile)-lysidine synthase']	30.55555556	9	['RSUY_RS07765']	18	0.083024574	['WP_043876577.1']	1428	['tRNA(Ile)-lysidine synthase']	149.5	100	['RS_RS05830']
Inner	ENOG4105KB7	Nudix Hydrolase	95	0.011385669	['WP_039556698.1']	507	['NUDIX hydrolase']	36.75	4	['RSUY_RS03615']	34	0.076673532	['WP_011002631.1']	507	['NUDIX hydrolase']	173.2631579	38	['RS_RS13630']
Inner	ENOG4107I2D	Pyrimidine 5''-nucleotidase	74	0.012073044	['WP_003263005.1']	861	["pyrimidine 5'-nucleotidase"]	35.71428571	7	['RSUY_RS00185']	64	0.070257429	['WP_010999999.1']	864	["pyrimidine 5'-nucleotidase"]	178.1147541	61	['RS_RS00160']
Inner	ENOG4105X2S	gCN5-related N-acetyltransferase	143	0.010158694	['WP_039557454.1']	573	['GCN5 family acetyltransferase']	27.33333333	3	['RSUY_RS19080']	33	0.07708735	['WP_011004011.1']	525	['N-acetyltransferase GCN5']	153.2857143	35	['RS_RS20545']
Inner	ENOG4105C4G	Synthesis of 3-octaprenyl-4-hydroxybenzoate (By similarity)	55	0.012608662	['WP_003263114.1']	876	['4-hydroxybenzoate octaprenyltransferase']	52.81818182	11	['RSUY_RS03795']	127	0.064708744	['WP_011002596.1']	876	['4-hydroxybenzoate octaprenyltransferase']	203.2461538	65	['RS_RS13450']
Inner	ENOG4105E98	transcriptional regulator DeoR family	114	0.010798598	['WP_003266141.1']	765	['DeoR family transcriptional regulator']	64.2	10	['RSUY_RS02015']	84	0.06834277	['WP_043876667.1']	765	['DeoR family transcriptional regulator']	179.6792453	53	['RS_RS15295']
Inner	ENOG4105D28	Specifically methylates the N7 position of a guanine in 16S rRNA (By similarity)	131	0.010387329	['WP_003262715.1']	678	['16S rRNA methyltransferase G']	52.71428571	7	['RSUY_RS00775']	77	0.068924086	['WP_011003210.1']	672	['ribosomal RNA small subunit methyltransferase G']	191.34	50	['RS_RS16670']
Inner	ENOG4108K4C	ec 3.1.3.12	149	0.010082729	['WP_003261333.1']	789	['trehalose-phosphatase']	40	6	['RSUY_RS21000']	74	0.06915595	['WP_011004393.1']	789	['trehalose-phosphatase']	162.42	50	['RS_RS22445']
Inner	ENOG4105ERD	Involved in base excision repair of DNA damaged by oxidation or by mutagenic agents. Acts as DNA glycosylase that recognizes and removes damaged bases. Has a preference for oxidized purines- such as 7-8-dihydro-8-oxoguanine (8-oxoG). Has AP (apurinic apyrimidinic) lyase activity and introduces nicks in the DNA strand. Cleaves the DNA backbone by beta-delta elimination to generate a single-strand …	118	0.010742204	['WP_003262264.1']	867	['DNA-formamidopyrimidine glycosylase']	34.16666667	6	['RSUY_RS14060']	109	0.066140015	['WP_011000361.1']	867	['formamidopyrimidine-DNA glycosylase']	194.7301587	63	['RS_RS01975']
Inner	ENOG4107RM2	PTS IIA-like nitrogen-regulatory protein PtsN	142	0.010162587	['WP_003262274.1']	456	['PTS IIA-like nitrogen-regulatory protein PtsN']	34.33333333	3	['RSUY_RS14025']	87	0.067813727	['WP_003269869.1']	456	['PTS IIA-like nitrogen-regulatory protein PtsN']	194.8823529	34	['RS_RS02010']
Inner	ENOG4108UYB	regulatoR	94	0.011410113	['WP_003263014.1']	579	['DNA-binding response regulator']	48.16666667	6	['RSUY_RS00225']	154	0.063152913	['WP_011000007.1']	579	['DNA-binding response regulator']	169.6571429	35	['RS_RS00200']
Inner	ENOG4105D4Z	Chromate resistance	150	0.010079781	['WP_003261976.1'| 'WP_003261974.1']	1425	['hypothetical protein'- 'chromate resistance protein']	48	13	['RSUY_RS17135'| 'RSUY_RS17145']	153	0.063154403	['WP_011003855.1'| 'WP_043876826.1']	1479	['hypothetical protein'- 'chromate resistance protein']	166.9886364	88	['RS_RS19795'| 'RS_RS19805']
UpInt	ENOG4107QJF	Catalyzes the conversion of glucosamine-6-phosphate to glucosamine-1-phosphate (By similarity)	19	0.025016583	['WP_003263629.1']	106	['phosphoglucosamine mutase']	40	2	['RSUY_RS10770']	23	0.089778823	['WP_011001475.1']	106	['phosphoglucosamine mutase']	149	8	['RS_RS07665']
UpInt	ENOG4105KHV	Catalyzes the specific phosphorylation of the 3-hydroxyl group of shikimic acid using ATP as a cosubstrate (By similarity)	11	0.028432812	['WP_039555220.1']	174	['shikimate kinase']	53.6	5	['RSUY_RS02435']	36	0.084498346	['WP_016725142.1']	173	['shikimate kinase']	194	16	['RS_RS14885']
UpInt	ENOG4105X77	acyL-CoA-binding protein	38	0.019938029	['WP_003264631.1']	152	['acyl-CoA-binding protein']	35	2	['RSUY_RS08810']	11	0.09937942	['WP_028853004.1']	152	['acyl-CoA-binding protein']	152.5384615	13	['RS_RS06850']
UpInt	ENOG4107ZHB	Peptidase M22 Glycoprotease	39	0.019938029	['WP_003264633.1']	152	['tRNA (adenosine(37)-N6)-threonylcarbamoyltransferase complex dimerization subunit type 1 TsaB']	35	2	['RSUY_RS08815']	12	0.09937942	['WP_011001316.1']	152	['tRNA (adenosine(37)-N6)-threonylcarbamoyltransferase complex dimerization subunit type 1 TsaB']	152.5384615	13	['RS_RS06855']
UpInt	ENOG4107MHA	NA	42	0.01936532	['WP_003266261.1']	156	['hypothetical protein']	52.66666667	3	['RSUY_RS09135']	9	0.103131454	['WP_011001376.1']	154	['hypothetical protein']	167.4	15	['RS_RS07160']
UpInt	ENOG41090A5	Inherit from COG: deacetylase	53	0.018746962	['WP_003262941.1']	138	['DUF2334 domain-containing protein']	41	2	['RSUY_RS23170']	4	0.114161017	['WP_011004917.1']	140	['DUF2334 domain-containing protein']	188.5294118	17	['RS_RS25125']
UpInt	ENOG4105CB3	Required for the thiolation of cytidine in position 32 of tRNA- to form 2-thiocytidine (s(2)C32) (By similarity)	35	0.019968056	['WP_003261416.1']	166	['tRNA 2-thiocytidine(32) synthetase TtcA']	48	3	['RSUY_RS15040']	40	0.08074606	['WP_011000142.1']	160	['tRNA 2-thiocytidine(32) synthetase TtcA']	192.0714286	14	['RS_RS00865']
UpInt	ENOG4108KF8	Catalyzes the NADPH-dependent reduction of ketopantoate into pantoic acid (By similarity)	37	0.019968056	['WP_003261418.1']	166	['2-dehydropantoate 2-reductase']	48	3	['RSUY_RS15045']	41	0.08074606	['WP_011000141.1']	160	['2-dehydropantoate 2-reductase']	192.0714286	14	['RS_RS00860']
UpInt	ENOG4105DR8	Membrane	33	0.020622205	['WP_003265635.1']	254	['FUSC family protein']	40.5	4	['RSUY_RS16220']	53	0.07510417	['WP_011003450.1']	236	['FUSC family protein']	180	18	['RS_RS17790']
