# Supplementary material for: Comparative Analysis of Ralstonia solanacearum Methylomes
Source: Front Plant Sci. 2017 Apr 13;8:504. doi: 10.3389/fpls.2017.00504 (PMC5390034; doi:10.3389/fpls.2017.00504)
Supplement: Supplementary file 11 [file Table11.CSV]

Results of Mann-Whitney U tests and point-biserial correlation analyses for the association of annotated transposase genes with normalized modification density. Mann-Whitney U tests were performed by comparing the normalized modification density between genes with the word �transposase� in their annotation and the rest of the genes in the genome. Point-biserial correlation coefficients were compu…
Organism	Region	U_stat	U_p-val	Bonf_U_p_val	Rpbs_stat	R_p-val	Bonf_R_p_val	key_count	Non_key_count	Region	U_stat	U_p-val	Bonf_U_p_val	Rpbs_stat	R_p-val	Bonf_R_p_val	key_count	Non_key_count	Region	U_stat	U_p-val	Bonf_U_p_val	Rpbs_stat	R_p-val	Bonf_R_p_val	key_count	Non_key_count
Ralstonia solanacearum strain UY031	Downstream	344385	9.74E-41	2.18E-38	0.254787312	1.89E-28	4.23E-26	322	1504	Intragenic	999872	5.40E-35	1.21E-32	0.409921597	3.79E-191	8.49E-189	322	4408	Upstream	479845	1.81E-28	4.05E-26	0.285158813	3.60E-48	8.06E-46	321	2189
Lactobacillus plantarum AG30	Downstream	104922	4.56E-34	1.02E-31	0.151423378	7.05E-10	1.58E-07	108	1533	Intragenic	206734.5	4.87E-17	1.09E-14	0.141419514	7.34E-16	1.64E-13	108	3114	Upstream	115193.5	5.15E-22	1.15E-19	0.166941632	6.62E-13	1.48E-10	107	1723
Methylocystis sp. LW5	Downstream	149676.5	1.05E-16	2.35E-14	0.16042489	7.31E-11	1.64E-08	142	1488	Intragenic	542098	4.06E-42	9.09E-40	0.202507308	3.89E-42	8.71E-40	155	4266	Upstream	229975.5	1.01E-16	2.26E-14	0.158437183	9.44E-15	2.11E-12	148	2215
Aminiphilus circumscriptus DSM 16581	Downstream	101738	6.95E-12	1.56E-09	0.020151968	0.472528444	1.06E+02	131	1142	Intragenic	295068	4.52E-30	1.01E-27	0.075113384	0.0000457	0.0102368	133	2807	Upstream	106071	0.00000787	0.00176288	0.023665118	0.369352976	82.73506662	132	1309
Pseudomonas aeruginosa NCAIM B.001380	Downstream	119228.5	3.88E-09	8.69E-07	0.210921859	1.31E-20	2.93E-18	98	1808	Intragenic	486923	5.03E-21	1.13E-18	0.218021415	2.20E-70	4.93E-68	99	6363	Upstream	179966	0.000191628	0.042924672	0.202598568	4.03E-30	9.03E-28	99	3006
Psychrilyobacter atlanticus DSM 19335	Downstream	44571.5	5.87E-08	1.31E-05	0.144180892	1.78E-07	3.99E-05	51	1249	Intragenic	108769	0.00000616	0.00137984	0.268346632	7.69E-54	1.72E-51	51	3145	Upstream	51047	0.000868664	0.194580736	0.145920166	2.72E-09	6.09E-07	51	1595
Thermoplasma volcanium GSS1	Downstream	18302.5	9.14E-07	2.05E-04	0.218454712	2.55E-06	5.71E-04	70	385	Intragenic	65198	0.004753106	1.064695744	0.11540631	0.00000354	0.00079296	72	1534	Upstream	33794	0.000000312	0.000069888	0.20860331	5.86E-09	1.31E-06	72	692
Salmonella enterica subsp. enterica serovar Paratyphi A str. ATCC 9150	Downstream	54831	6.30E-06	1.41E-03	0.111958541	1.85E-05	4.14E-03	59	1397	Intragenic	158789	0.004920001	1.102080224	0.102623972	1.08E-11	2.42E-09	62	4302	Upstream	85128.5	0.0000394	0.0088256	0.109069802	0.000000267	0.000059808	61	2154
Salmonella enterica subsp. enterica serovar Paratyphi B str. SPB7	Downstream	55197.5	6.86E-06	1.54E-03	0.09576342	0.000194934	4.37E-02	57	1452	Intragenic	165591	0.010697917	2.396333408	0.103019929	2.14E-12	4.79E-10	62	4566	Upstream	85350.5	0.000498059	0.111565216	0.095035355	0.00000484	0.00108416	61	2245
Acidovorax sp. JHL-3	Downstream	43611	0.003521732	7.89E-01	0.027783208	0.294264848	6.59E+01	52	1375	Intragenic	146332	1.04E-09	2.33E-07	0.059550617	0.000371515	0.08321936	57	3512	Upstream	52667.5	0.011047194	2.474571456	0.02264862	0.346324508	77.57668979	53	1678
Phaeobacter inhibens DSM 17395	Downstream	46097.5	0.000977766	2.19E-01	0.090752314	0.00064831	1.45E-01	55	1354	Intragenic	146125	0.0000124	0.0027776	0.222477459	3.09E-45	6.92E-43	57	3870	Upstream	61578.5	0.033106069	7.415759456	0.072270171	0.001409618	0.315754432	57	1892
Methanospirillum hungatei JF-1	Downstream	112397	2.49E-09	5.58E-07	0.238235139	4.18E-15	9.36E-13	211	846	Intragenic	371894.5	0.034157599	7.651302176	0.245507921	1.04E-48	2.33E-46	213	3250	Upstream	160050.5	0.000409478	0.091723072	0.207561219	1.98E-16	4.44E-14	211	1327
Haloterrigena turkmenica DSM 5511	Downstream	72037	0.003009117	6.74E-01	0.032206158	0.111583334	2.50E+01	49	2393	Intragenic	196962	4.50E-15	1.01E-12	0.161198795	3.94E-30	8.83E-28	49	4894	Upstream	91370.5	0.061145594	13.69661306	0.018345794	0.288160015	64.54784336	49	3305
Dyadobacter fermentans DSM 18053	Downstream	73444.5	0.003644141	8.16E-01	0.073827992	0.002211555	4.95E-01	77	1639	Intragenic	246863	0.050426647	11.29556893	0.183401704	5.56E-45	1.25E-42	78	5713	Upstream	118535.5	0.033792215	7.56945616	0.095435707	0.000000314	0.000070336	76	2786
Agrobacterium tumefaciens str. C58	Downstream	57671	0.001040754	2.33E-01	0.024112676	0.29133223	6.53E+01	59	1858	Intragenic	165056	0.087824762	19.67274669	0.024637398	0.070531582	15.79907437	60	5329	Upstream	85053	0.000454293	0.101761632	0.048089853	0.012018971	2.692249504	60	2667
Salmonella bongori NCTC 12419	Downstream	39342.5	0.0027773	6.22E-01	0.07635857	0.003506824	7.86E-01	45	1415	Intragenic	109768	0.062726245	14.05067888	0.077258707	0.000000729	0.000163296	48	4053	Upstream	59235	0.027448572	6.148480128	0.088816116	0.0000338	0.0075712	48	2125
Gillisia limnaea str. DSM 15749	Downstream	88974	0.011880884	2.66E+00	0.046723322	0.067416054	1.51E+01	111	1422	Intragenic	223703.5	0.001906767	0.427115808	0.12198043	3.63E-13	8.13E-11	113	3414	Upstream	104940	0.114249385	25.59186224	0.055159043	0.017145423	3.840574752	112	1755
Pyrococcus horikoshii OT3	Downstream	809	0.077607978	1.74E+01	0.071600545	0.305254272	6.84E+01	6	201	Intragenic	7855	0.035873926	8.035759424	0.06176425	0.007994936	1.790865664	6	1837	Upstream	2008	0.050957138	11.41439891	0.074167951	0.101739926	22.78974342	6	482
Holophaga foetida DSM 6591	Downstream	60387	0.019078687	4.27E+00	0.063148566	0.029113425	6.52E+00	98	1096	Intragenic	217937	0.001924564	0.431102336	0.146709771	1.14E-18	2.55E-16	108	3470	Upstream	82075.5	0.146315726	32.77472262	0.058901889	0.019283785	4.31956784	105	1473
Xylella fastidiosa Temecula1	Downstream	1588	0.132788999	2.97E+01	0.019208686	0.525642097	1.18E+02	2	1092	Intragenic	4141	0.014510768	3.250412032	0.051034441	0.016893394	3.784120256	2	2189	Upstream	1859	0.050984828	11.42060147	0.036172862	0.227257819	50.90575146	2	1114
Parabacteroides distasonis ATCC 8503	Downstream	20969.5	0.13637792	3.05E+01	0.153092339	1.32E-07	2.96E-05	33	1143	Intragenic	78970	0.043172843	9.670716832	0.205413203	2.09E-38	4.68E-36	35	3863	Upstream	31453	0.083970276	18.80934182	0.167463152	1.23E-11	2.76E-09	35	1582
Halomicrobium katesii DSM 19301	Downstream	141372	0.055531083	1.24E+01	0.076770922	0.003579792	8.02E-01	217	1221	Intragenic	448089	0.000000292	0.000065408	0.208694413	3.12E-37	6.99E-35	217	3436	Upstream	197770.5	0.231939358	51.95441619	0.087045179	0.000102726	0.023010624	217	1769
Bradyrhizobium elkanii USDA 76	Downstream	1235314.5	0.000523712	1.17E-01	0.089666847	1.30E-09	2.91E-07	572	3990	Intragenic	2938676.5	3.54E-12	7.93E-10	0.251838127	2.76E-130	6.18E-128	599	8405	Upstream	1513373	0.316621668	70.92325363	0.119039302	2.44E-19	5.47E-17	589	5078
Actinosynnema mirum DSM 43827	Downstream	94516.5	0.0610597	1.37E+01	0.008043531	0.672574241	1.51E+02	63	2700	Intragenic	251112.5	0.019721204	4.417549696	0.045850578	0.000125425	0.0280952	63	6929	Upstream	115655.5	0.413962638	92.72763091	0.001440071	0.930437984	208.4181084	63	3614
Orenia marismortui DSM 5156	Downstream	135079.5	1.18E-05	2.64E-03	0.01496727	0.546191694	1.22E+02	155	1473	Intragenic	238533.5	0.546150327	122.3376732	0.026471222	0.132489845	29.67772528	156	3075	Upstream	148082	0.002643811	0.592213664	0.056076087	0.016028256	3.590329344	155	1689
Rhodopseudomonas palustris CGA009	Downstream	36284	0.058060609	1.30E+01	0.029677819	0.173681216	3.89E+01	30	2073	Intragenic	120677	0.00000234	0.00052416	0.088398789	5.41E-10	1.21E-07	34	4879	Upstream	43768	0.500393297	112.0880985	-0.002689307	0.885790321	198.4170319	31	2824
Pedobacter heparinus HIM 762-3- DSM 2366	Downstream	1594	0.228632964	5.12E+01	0.002417019	0.942726905	2.11E+02	3	883	Intragenic	8149	0.193269037	43.29226429	0.017993953	0.242539439	54.32883434	3	4217	Upstream	2975.5	0.21321827	47.76089248	0.007792965	0.755139758	169.1513058	3	1601
Rhodopseudomonas palustris CGA009	Downstream	34614	0.143318433	3.21E+01	0.025954561	0.234152758	5.25E+01	30	2073	Intragenic	120677	0.00000234	0.00052416	0.088398789	5.41E-10	1.21E-07	34	4879	Upstream	43768	0.500393297	112.0880985	-0.002689307	0.885790321	198.4170319	31	2824
Thermogemmatispora sp. PM5	Downstream	2855.5	0.461292824	1.03E+02	-0.000432702	0.981911523	2.20E+02	2	2746	Intragenic	14523	0.099795909	22.35428362	0.014431931	0.340288572	76.22464013	5	4363	Upstream	9921	0.14210922	31.83246528	0.013116144	0.464447439	104.0362263	5	3108
Clostridium josui JCM 17888	Downstream	167768.5	0.065855486	1.48E+01	0.01329307	0.596344145	1.34E+02	233	1357	Intragenic	522799.5	0.0000012	0.0002688	0.142461742	2.55E-19	5.71E-17	239	3702	Upstream	201593.5	0.65090429	145.802561	-0.001534059	0.945818247	211.8632873	237	1728
Thermoplasma acidophilum DSM 1728	Downstream	5372	0.14509059	3.25E+01	0.027514247	0.566662613	1.27E+02	23	413	Intragenic	18401	0.45041064	100.8919834	0.008688638	0.733749665	164.359925	24	1511	Upstream	9145	0.136154055	30.49850832	0.027274742	0.454859778	101.8885903	22	731
Sediminibacter sp. Hel_I_10	Downstream	20205	0.025833171	5.79E+00	0.055611511	0.059280465	1.33E+01	30	1121	Intragenic	57094	0.242300759	54.27537002	0.084665456	0.0000004	0.0000896	30	3544	Upstream	22383.5	0.484526683	108.533977	0.027746167	0.264373102	59.21957485	28	1592
Ruminococcus sp. NK3A76	Downstream	72391.5	0.014227352	3.19E+00	0.053516693	0.052174077	1.17E+01	106	1211	Intragenic	203808	0.00000969	0.00217056	0.140250433	1.62E-15	3.63E-13	106	3092	Upstream	72609	0.834539268	186.936796	-0.01541142	0.543280423	121.6948148	106	1452
Treponema succinifaciens DSM 2489	Downstream	79573	0.116628205	2.61E+01	0.020808898	0.526433626	1.18E+02	210	719	Intragenic	297853	0.072891206	16.32763014	0.08461679	0.00000579	0.00129696	212	2651	Upstream	104862.5	0.735743008	164.8064338	-0.016855497	0.553671413	124.0223965	210	1027
Methanohalophilus mahii DSM 5219	Downstream	6128	0.25455561	5.70E+01	0.012800069	0.783324321	1.75E+02	26	438	Intragenic	28597	0.149668314	33.52570234	0.040476448	0.070824998	15.86479955	26	1967	Upstream	10937	0.531573044	119.0723619	-0.005752657	0.865069883	193.7756538	26	849
Polycyclovorans algicola TG408	Downstream	72376.5	0.098791664	2.21E+01	0.040266432	0.201927105	4.52E+01	161	845	Intragenic	261429	0.688584434	154.2429132	0.041401778	0.014799431	3.315072544	162	3303	Upstream	102655	0.172318833	38.59941859	0.050667901	0.060431877	13.53674045	162	1212
Corynebacterium aurimucosum ATCC 700975	Downstream	15455	0.389739194	8.73E+01	0.014191514	0.69915491	1.57E+02	43	701	Intragenic	69345	0.006743048	1.510442752	0.149940258	3.31E-14	7.41E-12	46	2487	Upstream	20387.5	0.58612522	131.2920493	0.03001908	0.345645206	77.42452614	44	945
Enterobacteriaceae bacterium strain FGI 57	Downstream	37304	0.001306735	2.93E-01	0.097861014	0.000233001	5.22E-02	43	1367	Intragenic	72139	0.991982645	222.2041125	-0.017557041	0.249327977	55.84946685	43	4264	Upstream	68612	4.52E-08	1.01E-05	0.152768797	5.45E-13	1.22E-10	43	2163
Clostridium clariflavum 4-2a	Downstream	522229	4.16E-12	9.32E-10	0.121708533	3.17E-09	7.10E-07	462	1891	Intragenic	736361	0.999948348	223.98843	0.090211747	1.27E-08	2.84E-06	474	3490	Upstream	550616	0.000000631	0.000141344	0.167552748	2.06E-17	4.61E-15	466	2068
Niabella soli DSM 19437	Downstream	29272	0.003630904	8.13E-01	0.012092415	0.618318755	1.39E+02	29	1671	Intragenic	53506.5	0.755652686	169.2662017	0.030092817	0.060990241	13.66181398	30	3847	Upstream	32447.5	0.247339125	55.403964	0.010337861	0.639034986	143.1438369	30	2031
Clostridium sp. ASBs410	Downstream	49490.5	0.00116895	2.62E-01	0.00681546	0.762120465	1.71E+02	42	1933	Intragenic	90797	0.983455814	220.2941023	-0.031260611	0.023561989	5.277885536	43	5203	Upstream	60247.5	0.024800771	5.555372704	0.017190769	0.395611412	88.61695629	43	2401
Ruminococcaceae bacterium AE2021	Downstream	26287.5	0.207604323	4.65E+01	0.005910753	0.870600286	1.95E+02	72	690	Intragenic	125949	0.000133327	0.029865248	0.157288145	2.40E-17	5.38E-15	72	2796	Upstream	35599.5	0.829971107	185.913528	-0.033537232	0.259557482	58.14087597	72	1060
Bacteroides salanitronis DSM 18170	Downstream	128706	0.033429039	7.49E+00	0.016781915	0.495996544	1.11E+02	159	1489	Intragenic	319509.5	0.01101939	2.46834336	0.082295169	0.000000453	0.000101472	161	3587	Upstream	114325	0.99793862	223.5382509	-0.062868064	0.006409679	1.435768096	154	1725
Nitriliruptor alkaliphilus DSM 45188	Downstream	76026.5	0.000257603	5.77E-02	0.032187441	0.205911218	4.61E+01	88	1458	Intragenic	173783.5	0.999971153	223.9935383	-0.024994149	0.071024637	15.90951869	90	5128	Upstream	122560	0.05171549	11.58426976	0.04012867	0.041577804	9.313428096	90	2489
Planctomyces limnophilus DSM 3776	Downstream	53987.5	0.010662598	2.39E+00	0.019499869	0.332583279	7.45E+01	37	2434	Intragenic	73114	0.875446682	196.1000568	0.015530917	0.305564837	68.44652349	38	4316	Upstream	56714	0.169712472	38.01559373	0.032113411	0.086514581	19.37926614	37	2813
Mycoplasma bovis PG45	Downstream	20680	0.071939583	1.61E+01	0.02789495	0.576600996	1.29E+02	151	252	Intragenic	34229	1	224	-0.316938	5.84E-23	1.31E-20	151	771	Upstream	28199	0.024385118	5.462266432	0.056490067	0.213345968	47.78949683	151	336
Hippea sp.KM1	Downstream	5055	0.132406661	2.97E+01	0.077774324	0.272454523	6.10E+01	71	130	Intragenic	82393	0.00000589	0.00131936	0.204215677	6.52E-18	1.46E-15	76	1672	Upstream	8480.5	0.999822023	223.9601332	-0.174802542	0.000589795	0.13211408	75	308
Gillisia sp. JM1	Downstream	115546.5	0.026921635	6.03E+00	0.040551647	0.13172871	2.95E+01	176	1207	Intragenic	252926.5	0.731481241	163.851798	0.029583167	0.098725316	22.11447078	177	2939	Upstream	130399.5	0.399558015	89.50099536	0.035795016	0.146367678	32.78635987	175	1473
Geovibrio sp. L21 Ace-BES	Downstream	21607.5	0.046086444	1.03E+01	0.082259247	0.034203122	7.66E+00	64	599	Intragenic	62782.5	0.999833953	223.9628055	0.008732404	0.648766092	145.3236046	64	2659	Upstream	31522.5	0.145211249	32.52731978	0.080755177	0.011567918	2.591213632	64	913
Maribacter sp. Hel_I _7	Downstream	9071.5	0.195219632	4.37E+01	0.004225966	0.889012778	1.99E+02	15	1078	Intragenic	31310.5	0.43694997	97.87679328	0.012094521	0.439192357	98.37908797	15	4078	Upstream	12952	0.562144422	125.9203505	-0.009791567	0.679478687	152.2032259	15	1768
Thiobacillus denitrificans ATCC 25259	Downstream	1800.5	0.302178916	6.77E+01	0.007367645	0.85242401	1.91E+02	5	635	Intragenic	10043	0.434184985	97.25743664	0.009519623	0.616122653	138.0114743	7	2769	Upstream	2804.5	0.493357795	110.5121461	-0.002412422	0.941211815	210.8314466	6	931
Lachnoclostridium phytofermentans KNHs212	Downstream	125778.5	0.000434005	9.72E-02	0.004712201	0.820693785	1.84E+02	96	2220	Intragenic	181228.5	0.752031745	168.4551109	-0.001656763	0.916667638	205.3335509	97	3894	Upstream	114127.5	0.516750898	115.7522012	-0.008828011	0.661904822	148.2666801	97	2359
Methylophilus sp. 5	Downstream	11425	0.027933095	6.26E+00	-0.00485365	0.892481991	2.00E+02	26	752	Intragenic	31574	0.92408721	206.995535	0.009201237	0.625994764	140.2228271	27	2781	Upstream	16066	0.325573109	72.92837642	-0.006156215	0.830812929	186.1020961	26	1181
Sphaerobacter thermophilus DSM 20745	Downstream	49504.5	0.324011828	7.26E+01	0.011499862	0.640145169	1.43E+02	60	1595	Intragenic	110766	0.151727692	33.98700301	0.064876789	0.000126233	0.028276192	60	3427	Upstream	55510	0.805486961	180.4290793	-0.003796181	0.862857919	193.2801739	59	2014
Thermacetogenium phaeum DSM 12270	Downstream	118874	0.011698512	2.62E+00	0.034105094	0.228599215	5.12E+01	208	1040	Intragenic	200771	1	224	-0.103702035	1.87E-08	4.19E-06	215	2712	Upstream	126697.5	0.324713262	72.73577069	0.047885741	0.073475556	16.45852454	209	1189
Ruminococcus albus AD2013	Downstream	122439.5	0.336755617	7.54E+01	0.004883993	0.843896768	1.89E+02	164	1464	Intragenic	354272.5	0.0000107	0.0023968	0.091669967	2.31E-08	5.17E-06	168	3533	Upstream	121731	0.999861716	223.9690244	-0.03453788	0.128925549	28.87932298	166	1768
Staphylothermus marinus F1	Downstream	2065	0.187956878	4.21E+01	0.024468049	0.625184464	1.40E+02	9	392	Intragenic	6474.5	0.692111123	155.0328916	-0.019642729	0.432065413	96.78265251	9	1593	Upstream	2945.5	0.461667895	103.4136085	-0.010943192	0.767863316	172.0013828	8	722
Clostridium algidicarnis strain B3	Downstream	45250	0.037572043	8.42E+00	0.00779686	0.77782898	1.74E+02	65	1247	Intragenic	75452	0.989418029	221.6296385	-0.009342437	0.623520752	139.6686484	67	2696	Upstream	50052.5	0.385819743	86.42362243	0.023673977	0.354607935	79.43217744	67	1464
Chloroflexus aggregans DSM 9485	Downstream	32210	0.26143851	5.86E+01	-0.005533142	0.840764015	1.88E+02	48	1273	Intragenic	77703	0.989039478	221.5448431	-0.018561371	0.252843542	56.63695341	51	3746	Upstream	45237.5	0.178276553	39.93394787	0.016895501	0.465516703	104.2757415	46	1822
Sporocytophaga myxococcoides DSM 11118	Downstream	3363	0.421017918	9.43E+01	-0.00720212	0.865568259	1.94E+02	12	543	Intragenic	12136	0.159349273	35.69423715	0.055950263	0.02423568	5.42879232	13	1609	Upstream	3857	0.855967487	191.7367171	-0.035931749	0.311912844	69.86847706	12	782
Bacteroides sp. 14(A)	Downstream	41851.5	0.448577825	1.00E+02	-0.012548124	0.590033511	1.32E+02	46	1800	Intragenic	196722.5	0.001302772	0.291820928	0.064113264	0.00000236	0.00052864	60	5350	Upstream	44936	0.992045477	222.2181868	-0.045989306	0.022766697	5.099740128	47	2405
Butyrivibrio sp. AE3004	Downstream	101715.5	0.027981371	6.27E+00	0.021162219	0.39290977	8.80E+01	123	1509	Intragenic	234441	0.545065072	122.0945761	0.092412919	5.73E-09	1.28E-06	123	3835	Upstream	103403	0.910591365	203.9724658	0.001920166	0.932747048	208.9353388	123	1811
Sulfolobus acidocaldarius DSM 639	Downstream	3398.5	0.533441154	1.19E+02	-0.008531204	0.829714194	1.86E+02	11	627	Intragenic	13883	0.419764407	94.02722717	0.019257001	0.36123369	80.91634656	12	2238	Upstream	4812	0.543775406	121.8056909	0.004105265	0.901954521	202.0378127	11	892
Nocardia sp. BMG111209	Downstream	112903	0.101618499	2.28E+01	-0.011131347	0.580601333	1.30E+02	88	2378	Intragenic	371405.5	0.774818528	173.5593503	-0.004239958	0.704047384	157.706614	98	7931	Upstream	191112	0.646965393	144.920248	-0.013504897	0.383339482	85.86804397	96	4073
Arthrobacter sp. 31Y	Downstream	10849.5	0.580884187	1.30E+02	-0.012506608	0.648486246	1.45E+02	17	1314	Intragenic	52372.5	0.259388596	58.1030455	0.037641139	0.01039803	2.32915872	21	4612	Upstream	19463	0.688718031	154.2728389	-0.004665348	0.830846491	186.109614	20	2079
Clostridium indolis DSM 755	Downstream	90682.5	0.001242384	2.78E-01	0.017522513	0.419802517	9.40E+01	75	2047	Intragenic	161062.5	0.999964922	223.9921425	-0.03875648	0.00327308	0.73316992	77	5679	Upstream	93626	0.531866325	119.1380568	0.000696551	0.971762743	217.6748544	75	2510
Methylophilaceae bacterium 11	Downstream	1011	0.278590025	6.24E+01	0.048750027	0.24398081	5.47E+01	3	570	Intragenic	2936.5	0.762329584	170.7618268	0.081557901	0.0000346	0.0077504	3	2569	Upstream	1379.5	0.53164148	119.0876915	0.046188351	0.155534412	34.83970829	3	944
Sebaldella termitidis ATCC 33386	Downstream	31123	0.756355173	1.69E+02	-0.006836438	0.78062935	1.75E+02	41	1621	Intragenic	91186	0.178217214	39.92065594	0.052839461	0.000664906	0.148938944	41	4105	Upstream	37347	0.643519085	144.148275	0.014355019	0.528949177	118.4846156	41	1885
Exiguobacterium aurantiacum DSM 6208	Downstream	89729	0.429762772	9.63E+01	0.068543418	0.028675731	6.42E+00	224	795	Intragenic	344656	0.164906594	36.93907706	0.131799968	1.00E-13	2.24E-11	226	2936	Upstream	123327	0.999988145	223.9973445	0.007326125	0.773192871	173.1952031	226	1324
Persephonella sp. IF05-L8	Downstream	1735.5	0.346410226	7.76E+01	0.088250695	0.20276003	4.54E+01	17	193	Intragenic	16500	0.557083299	124.786659	0.06762522	0.003284121	0.735643104	18	1870	Upstream	3196.5	0.691622844	154.9235171	0.017637316	0.717897288	160.8089925	17	405
Tolumonas sp. BRL6-1	Downstream	20802.5	0.151540769	3.39E+01	0.018685813	0.58073729	1.30E+02	46	830	Intragenic	57527.5	0.996120049	223.130891	-0.047211187	0.006785152	1.519874048	46	3241	Upstream	34587	0.543216552	121.6805076	0.001664837	0.947547066	212.2505428	46	1518
Akkermansia muciniphila ATCC BAA-835	Downstream	2571.5	0.772052623	1.73E+02	-0.03276448	0.330258839	7.40E+01	7	878	Intragenic	9052	0.247912605	55.53242352	0.0000414	0.998430245	223.6483749	7	2251	Upstream	2740.5	0.674822427	151.1602236	-0.022716242	0.466674476	104.5350826	6	1023
Streptobacillus moniliformis DSM 12112	Downstream	7885.5	0.184538206	4.13E+01	-0.027316097	0.594076044	1.33E+02	43	340	Intragenic	27097	0.937893982	210.088252	-0.021628097	0.401935584	90.03357082	43	1461	Upstream	9174.5	0.572946246	128.3399591	-0.012751683	0.781180059	174.9843332	43	434
Fervidobacterium nodosum Rt17-B1	Downstream	20237.5	0.167920135	3.76E+01	-0.032563268	0.502665758	1.13E+02	129	297	Intragenic	91003.5	0.999886432	223.9745608	-0.006993416	0.761867505	170.6583211	129	1751	Upstream	33744.5	0.551618101	123.5624546	0.016754066	0.66841442	149.7248301	129	527
Lachnoclostridium phytofermentans KNHs2132	Downstream	113786	0.126379694	2.83E+01	-0.003379298	0.870797015	1.95E+02	96	2223	Intragenic	171024.5	0.946378162	211.9887083	-0.018007219	0.255102485	57.14295664	97	3899	Upstream	111518.5	0.669129162	149.8849323	-0.012446279	0.537383539	120.3739127	97	2361
Dinoroseobacter shibae DFL 12	Downstream	119437.5	0.003781393	8.47E-01	0.025879808	0.342926514	7.68E+01	185	1160	Intragenic	379048.5	0.846091863	189.5245773	0.0755879	0.000000699	0.000156576	193	4106	Upstream	149679	0.90863403	203.5340227	-0.003586142	0.875184965	196.0414322	183	1738
Methylophilus sp. 42	Downstream	1277	0.645789346	1.45E+02	-0.000258149	0.99449436	2.23E+02	4	713	Intragenic	4214.5	0.789424206	176.8310221	0.025852297	0.175395451	39.28858102	4	2745	Upstream	2525	0.365853834	81.95125882	0.022014914	0.455175324	101.9592726	4	1149
Streptomyces sp. WMMB 714	Downstream	125	0.51900603	1.16E+02	-0.013371398	0.880450306	1.97E+02	2	127	Intragenic	177	0.616524763	138.1015469	-0.016592169	0.814241037	182.3899923	2	201	Upstream	128	0.666566187	149.3108259	-0.032163463	0.689237496	154.3891991	2	155
Thermosipho melanesiensis BI429	Downstream	1694.5	0.456067777	1.02E+02	0.014955579	0.807106034	1.81E+02	13	256	Intragenic	13566	0.627116987	140.4742051	0.028898085	0.206097438	46.16582611	15	1901	Upstream	2443	0.748608164	167.6882287	-0.01434343	0.773790088	173.3289797	14	390
Desulforegula conservatrix Mb1Pa	Downstream	131.5	0.385800313	8.64E+01	0.006681409	0.966503359	2.16E+02	7	35	Intragenic	348	0.717180388	160.6484069	-0.064754844	0.507549731	113.6911397	8	99	Upstream	123	0.730432664	163.6169167	-0.100965027	0.494723475	110.8180584	7	41
Thermoanaerobacter sp. X514	Downstream	35894.5	0.0948156	2.12E+01	0.006727994	0.853475918	1.91E+02	102	654	Intragenic	98971.5	0.99854343	223.6737283	-0.01466008	0.470362357	105.361168	103	2324	Upstream	42431.5	0.75955636	170.1406246	0.000907936	0.97755153	218.9715427	103	860
Flavobacterium psychrophilum JIP02/86	Downstream	54057	0.786393192	1.76E+02	-0.033550876	0.285097959	6.39E+01	127	890	Intragenic	155239	0.361583495	80.99470288	0.017381913	0.382439728	85.66649907	127	2400	Upstream	66066	0.718102373	160.8549316	-0.015986332	0.579940269	129.9066203	127	1074
Solitalea canadensis DSM 3403	Downstream	84168	0.062578012	1.40E+01	0.011776073	0.610238801	1.37E+02	87	1789	Intragenic	155375.5	0.999611767	223.9130358	0.006163364	0.683121311	153.0191737	91	4298	Upstream	95500	0.846704132	189.6617256	0.004117323	0.839342485	188.0127166	87	2340
Sediminibacterium sp. OR53	Downstream	27231.5	0.055315538	1.24E+01	-0.038254652	0.311821041	6.98E+01	82	619	Intragenic	92611.5	0.999999398	223.9998652	-0.008128972	0.643030379	144.0388049	84	3169	Upstream	43534.5	0.890565101	199.4865826	-0.05254124	0.069542651	15.57755382	84	1110
Treponema caldaria DSM 7334	Downstream	29535	0.231816463	5.19E+01	0.078064766	0.036629314	8.20E+00	90	627	Intragenic	111242.5	0.988943379	221.5233169	0.087093972	0.0000026	0.0005824	92	2812	Upstream	42634.5	0.726209807	162.6709968	0.073741987	0.016085381	3.603125344	91	974
Mastigocladopsis repens PCC 10914	Downstream	455425	0.000122838	2.75E-02	0.038406071	0.026742715	5.99E+00	266	3061	Intragenic	546778.5	1	224	-0.013897471	0.295767759	66.25197802	298	5364	Upstream	484733.5	0.951740988	213.1899813	0.051632944	0.001037452	0.232389248	274	3759
Prevotella sp. 10(H)	Downstream	24747	0.06174121	1.38E+01	0.027246	0.368830895	8.26E+01	42	1048	Intragenic	59937.5	0.987963829	221.3038977	0.058939424	0.000461553	0.103387872	43	3484	Upstream	31161.5	0.905881353	202.9174231	0.018801493	0.435562949	97.56610058	42	1680
Peptostreptococcaceae bacterium VA2	Downstream	44780	0.419249389	9.39E+01	-0.007531841	0.76664047	1.72E+02	59	1496	Intragenic	95066.5	0.577396049	129.336715	0.036880198	0.033325537	7.464920288	59	3271	Upstream	44701.5	0.977302894	218.9158483	-0.011241739	0.626356215	140.3037922	58	1820
Frankia sp. DC12	Downstream	417317	0.000197963	4.43E-02	0.001708751	0.923869743	2.07E+02	262	2868	Intragenic	602619.5	0.999999997	223.9999993	-0.010425135	0.432417004	96.8614089	281	5392	Upstream	468854.5	0.979247868	219.3515224	0.002486006	0.876333313	196.2986621	277	3644
Acidobacteria bacterium KBS 146	Downstream	5425	0.761444305	1.71E+02	-0.023801026	0.342141892	7.66E+01	8	1587	Intragenic	17846	0.318503149	71.34470538	0.002303086	0.883123847	197.8197417	8	4069	Upstream	6647	0.913593804	204.6450121	-0.030353633	0.144551752	32.37959245	8	2304
Xenorhabdus nematophila ATCC 19061	Downstream	840344	4.76E-09	1.07E-06	-0.030244308	0.130583491	2.93E+01	983	1517	Intragenic	1297715.5	1	224	-0.099744252	1.05E-11	2.35E-09	998	3629	Upstream	873879	0.997734542	223.4925374	-0.030821443	0.098182995	21.99299088	984	1896
Neisseria meningitidis FAM18	Downstream	61690	0.999868726	2.24E+02	-0.063131933	0.040251214	9.02E+00	169	887	Intragenic	220515	0.00000135	0.0003024	0.083974397	0.0000567	0.0127008	171	2122	Upstream	60055.5	1	224	-0.1216734	0.0000265	0.005936	171	1015
Kangiella aquimarina DSM 16071	Downstream	199.5	0.739792584	1.66E+02	-0.023731399	0.550877207	1.23E+02	1	633	Intragenic	1999	0.674931666	151.1846932	-0.007174994	0.722342527	161.804726	2	2453	Upstream	1020.5	0.588765093	131.8833808	-0.008860274	0.76657486	171.7127686	2	1123
Streptosporangium roseum DSM 43021	Downstream	730854.5	0.006425873	1.44E+00	-0.023913029	0.111522359	2.50E+01	335	4095	Intragenic	1131323.5	1	224	-0.00832497	0.424860258	95.16869779	342	8849	Upstream	750260	0.997203272	223.3735329	-0.015353521	0.267806538	59.98866451	336	4875
Capnocytophaga ochracea DSM 7271	Downstream	1496.5	0.740473789	1.66E+02	-0.030859685	0.407366368	9.13E+01	5	718	Intragenic	5798.5	0.382638577	85.71104125	0.00272763	0.89922779	201.427025	5	2153	Upstream	1683.5	0.881846698	197.5336604	-0.039276941	0.220216939	49.32859434	5	971
Sedimentitalea nanhaiensis DSM 24252	Downstream	159708.5	0.635299885	1.42E+02	0.001106023	0.96539676	2.16E+02	251	1290	Intragenic	580689	0.3702397	82.9336928	0.098489692	1.28E-11	2.87E-09	258	4447	Upstream	192641.5	0.999824864	223.9607695	-0.006883393	0.754058357	168.909072	245	1829
Cellulophaga algicola DSM 14237	Downstream	142224.5	0.008212117	1.84E+00	-0.015506196	0.539634857	1.21E+02	189	1378	Intragenic	330058	0.999874975	223.9719944	0.017769798	0.243472402	54.53781805	190	4120	Upstream	161342	0.997740226	223.4938106	-0.059547973	0.006083269	1.362652256	190	1931
Caldicoprobacter oshimai DSM 21659	Downstream	70100	0.948117728	2.12E+02	-0.064785817	0.025240849	5.65E+00	146	1047	Intragenic	192254	0.072741989	16.29420554	0.102562619	0.000000217	0.000048608	150	2394	Upstream	68044	0.999979178	223.9953359	-0.101234125	0.000189503	0.042448672	142	1213
Eubacterium sp. AB3007	Downstream	14179.5	0.987858588	2.21E+02	-0.046665787	0.240661491	5.39E+01	60	574	Intragenic	73002	0.048619048	10.89066675	0.143650624	3.84E-11	8.60E-09	64	2034	Upstream	16923	0.999990449	223.9978606	-0.113182838	0.000995094	0.222901056	64	779
Nocardia sp. BMG51109	Downstream	150059.5	0.32218673	7.22E+01	0.004249639	0.80427851	1.80E+02	88	3315	Intragenic	322175	0.803341199	179.9484286	0.010851487	0.345481633	77.38788579	91	7469	Upstream	180480	0.919228437	205.9071699	-0.015101968	0.31498322	70.55624128	91	4338
Methylohalobius crimeensis 10Ki	Downstream	55957.5	0.339505917	7.60E+01	-0.005761978	0.859149194	1.92E+02	134	817	Intragenic	225768	0.796615035	178.4417678	-0.005573139	0.744824626	166.8407162	144	3269	Upstream	76988.5	0.916420167	205.2781174	-0.042323004	0.12038765	26.9668336	137	1211
Clostridium methoxybenzovorans SR3	Downstream	448446	0.066975834	1.50E+01	-0.019172921	0.320295027	7.17E+01	373	2316	Intragenic	952626.5	1	224	-0.027412004	0.024901041	5.577833184	388	6307	Upstream	473471.5	0.999773794	223.9493299	-0.030889808	0.082340848	18.44434995	378	2786
Polaromonas sp. EUR3 1.2.1	Downstream	162037	0.775367503	1.74E+02	-0.025463756	0.28828483	6.46E+01	220	1521	Intragenic	483781.5	0.351547464	78.74663194	0.011993445	0.437232239	97.94002154	241	3957	Upstream	193582.5	0.941834403	210.9709063	-0.030669737	0.161435185	36.16148144	222	1864
Palaeococcus ferrophilus DSM 13482	Downstream	3952.5	0.621922423	1.39E+02	-0.036529587	0.459077908	1.03E+02	21	392	Intragenic	21298.5	0.820615922	183.8179665	-0.015276762	0.46243836	103.5861926	21	2295	Upstream	7815	0.629635704	141.0383977	-0.020221956	0.568399143	127.321408	21	777
Lachnospiraceae bacterium AC2029	Downstream	77617.5	0.8946643	2.00E+02	-0.03381361	0.207545708	4.65E+01	132	1259	Intragenic	207676.5	0.181434289	40.64128074	0.086392574	0.00000136	0.00030464	133	2984	Upstream	63447	0.999999981	223.9999957	-0.114354288	0.0000079	0.0017696	129	1390
Desulfotignum balticum DSM 7044	Downstream	68910.5	0.329998673	7.39E+01	-0.010990278	0.697761815	1.56E+02	119	1132	Intragenic	239426.5	0.999983979	223.9964113	-0.04943913	0.000632806	0.141748544	131	4643	Upstream	102661	0.753314868	168.7425304	-0.002884657	0.900450209	201.7008468	121	1762
Alteromonas sp. ALT199	Downstream	22031	0.274565391	6.15E+01	0.003763914	0.87515137	1.96E+02	24	1721	Intragenic	36740	0.961510219	215.3782891	0.010952671	0.494381564	110.7414703	24	3871	Upstream	23487.5	0.851682803	190.7769479	-0.004404866	0.83436659	186.8981162	24	2232
Acidobacterium sp. PMMR2	Downstream	19610	0.869017176	1.95E+02	-0.044230056	0.181068924	4.06E+01	50	866	Intragenic	83252	0.242599129	54.3422049	0.025269188	0.156881241	35.14139798	51	3089	Upstream	24699.5	0.999694069	223.9314715	-0.085268519	0.001091831	0.244570144	49	1415
Clostridium sp. KNHs205	Downstream	128044	0.177490997	3.98E+01	-0.030209674	0.104800449	2.35E+01	87	2797	Intragenic	160559	0.999999985	223.9999966	-0.057224982	0.0000315	0.007056	93	5191	Upstream	121086	0.996097001	223.1257282	-0.042920581	0.01417961	3.17623264	91	3174
Robinsoniella sp. KNHs210	Downstream	151920	0.21609766	4.84E+01	-0.037221058	0.061578948	1.38E+01	122	2401	Intragenic	328409	0.988386548	221.3985868	0.033830151	0.009125538	2.044120512	128	5811	Upstream	139417	0.999998265	223.9996114	-0.074529394	0.000039	0.008736	126	2914
Butyrivibrio sp. AE3003	Downstream	44286	0.541831607	1.21E+02	-0.000639157	0.983014495	2.20E+02	87	1025	Intragenic	136984	0.727760618	163.0183784	0.03773371	0.03231708	7.23902592	91	3127	Upstream	47953	0.990207889	221.8065671	-0.036374362	0.178762557	40.04281277	88	1280
Lactobacillus brevis AG48	Downstream	77834	0.999998119	2.24E+02	-0.07788294	0.007720234	1.73E+00	203	966	Intragenic	255644.5	0.262812946	58.8700999	0.128077756	3.48E-11	7.80E-09	203	2453	Upstream	87922.5	1	224	-0.114914039	0.00000791	0.00177184	203	1301
Enterobacter aerogenes FGI35	Downstream	22828	0.474507741	1.06E+02	-0.01482268	0.578393525	1.30E+02	33	1375	Intragenic	52439	0.999141237	223.8076371	-0.048838241	0.000830247	0.185975328	33	4648	Upstream	34932	0.800498902	179.311754	-0.011200888	0.581731484	130.3078524	32	2389
Methanocaldococcus jannaschii DSM 2661	Downstream	285384	0.741210648	1.66E+02	-0.012023459	0.563628791	1.26E+02	282	2027	Intragenic	1349950	0.737765513	165.2594749	-0.006011042	0.555668961	124.4698473	290	9323	Upstream	310505	0.827298506	185.3148653	-0.016966863	0.396638301	88.84697942	281	2217
Polaribacter sp. Hel_I_88	Downstream	72054.5	0.690436936	1.55E+02	-0.033424801	0.212493044	4.76E+01	116	1277	Intragenic	191027.5	0.633501328	141.9042975	0.038846123	0.022079572	4.945824128	116	3356	Upstream	69507	0.999944856	223.9876477	-0.083407891	0.000645093	0.144500832	114	1556
Selenomonas ruminantium AB3002	Downstream	73955.5	0.997543168	2.23E+02	-0.073476195	0.006571323	1.47E+00	141	1226	Intragenic	249807.5	0.326588883	73.15590979	0.069804641	0.0000383	0.0085792	147	3326	Upstream	72784.5	1	224	-0.134682051	3.83E-08	8.58E-06	142	1512
Staphylococcus epidermidis AG42	Downstream	69702.5	0.397887284	8.91E+01	-0.045165204	0.106970393	2.40E+01	119	1156	Intragenic	125271	0.935191369	209.4828667	-0.000262997	0.989697752	221.6922964	119	2294	Upstream	61281.5	0.999870739	223.9710455	-0.092593218	0.000503673	0.112822752	119	1289
Spirochaeta smaragdinae DSM 11293	Downstream	20357.5	0.391656066	8.77E+01	-0.00770305	0.827258808	1.85E+02	53	752	Intragenic	98159	0.966836461	216.5713673	0.04785363	0.001681344	0.376621056	54	4253	Upstream	27560	0.988674128	221.4630047	-0.025914645	0.345533725	77.3995544	53	1274
Klebsiella sp. BRL6-2	Downstream	37898	0.482701569	1.08E+02	-0.01143835	0.635167762	1.42E+02	45	1678	Intragenic	85793.5	0.999889352	223.9752148	-0.051849998	0.000177654	0.039794496	48	5175	Upstream	57074	0.876864492	196.4176462	-0.020331692	0.292454404	65.5097865	48	2635
Methylobacterium sp. EUR3 AL-11	Downstream	236746	0.701426712	1.57E+02	-0.004137052	0.827833024	1.85E+02	188	2578	Intragenic	618032.5	0.679572154	152.2241625	0.024396593	0.045419983	10.17407619	193	6533	Upstream	306641	0.996665349	223.2530382	-0.024423088	0.126152221	28.2580975	186	3737
Desulfovibrio sp. L21-Syr-AB	Downstream	38948	0.984618555	2.21E+02	-0.033599322	0.325031782	7.28E+01	120	740	Intragenic	211762.5	0.410752814	92.00863034	0.090363961	0.000000286	0.000064064	136	3079	Upstream	64153	0.99174599	222.1511018	-0.010117876	0.720384716	161.3661764	131	1123
Ruminococcus sp. HUN007	Downstream	122103	0.419167264	9.39E+01	-0.026881841	0.252611908	5.66E+01	145	1668	Intragenic	238740.5	0.968254096	216.8889175	0.003744392	0.820633846	183.8219815	149	3520	Upstream	98407	0.999995361	223.9989609	-0.085608305	0.000130009	0.029122016	137	1856
Staphylococcus aureus subsp. aureus USA300_TCH1516	Downstream	48485	0.406393139	9.10E+01	-0.019741829	0.471418139	1.06E+02	76	1257	Intragenic	95293	0.983226105	220.2426475	0.009052921	0.626990442	140.445859	79	2805	Upstream	41477.5	0.999955675	223.9900712	-0.074568527	0.003868653	0.866578272	79	1420
Persephonella lauensis KM09-Lau-8	Downstream	1184.5	0.829290683	1.86E+02	-0.043036017	0.481308602	1.08E+02	11	259	Intragenic	14749	0.739177875	165.575844	0.006576136	0.75840656	169.8830694	15	2175	Upstream	2563.5	0.844530945	189.1749317	-0.030268786	0.50602928	113.3505587	13	472
Pontibacter actiniarum DSM 19842	Downstream	66173.5	0.867365654	1.94E+02	-0.013213053	0.548734743	1.23E+02	72	1990	Intragenic	150126.5	0.594836485	133.2433726	0.06704323	0.0000105	0.002352	72	4240	Upstream	76961.5	0.986209997	220.9110393	-0.012243699	0.533159446	119.4277159	72	2521
Hydrogenovibrio marinus DSM 11271	Downstream	23407	0.751791177	1.68E+02	-0.029140106	0.436572969	9.78E+01	74	641	Intragenic	89066	0.871951191	195.3170668	-0.0231179	0.246764514	55.27525114	75	2437	Upstream	37827	0.826523568	185.1412792	-0.024741626	0.411491378	92.17406867	75	1029
Actinobacillus succinogenes 130Z	Downstream	1903.5	0.752173971	1.68E+02	0.007417504	0.838023711	1.88E+02	6	756	Intragenic	4997.5	0.811654817	181.810679	0.060347381	0.005544259	1.241914016	6	2105	Upstream	2110.5	0.888999652	199.135922	-0.002571241	0.935438425	209.5382072	6	989
Methylophilus sp. 1	Downstream	1119	0.772988936	1.73E+02	-0.034569102	0.354986886	7.95E+01	4	714	Intragenic	4016	0.823695237	184.5077331	-0.017297096	0.364640693	81.67951523	4	2745	Upstream	1572.5	0.863046838	193.3224917	-0.029742876	0.312729641	70.05143958	4	1150
Clostridium mangenotii LM2	Downstream	13417	0.612630373	1.37E+02	-0.027781169	0.28467705	6.38E+01	19	1466	Intragenic	22496.5	0.923551097	206.8754457	-0.027761377	0.14329635	32.0983824	20	2761	Upstream	11724.5	0.949538229	212.6965633	-0.041498406	0.097253964	21.78488794	19	1579
Prevotella sp. HUN102	Downstream	104390	0.572977903	1.28E+02	-0.039897215	0.118775537	2.66E+01	153	1377	Intragenic	195945.5	0.961081495	215.2822549	-0.012510248	0.498242621	111.6063471	154	2779	Upstream	77066	1	224	-0.139243848	2.38E-08	5.33E-06	154	1440
Meiothermus chliarophilus DSM 9957	Downstream	99603	0.534699923	1.20E+02	0.002884532	0.897984461	2.01E+02	107	1871	Intragenic	109677	1	224	-0.116991111	6.03E-15	1.35E-12	112	4309	Upstream	83283	0.999995297	223.9989465	-0.064325293	0.002460678	0.551191872	106	2108
Thiomicrospira pelophila DSM 1534	Downstream	855.5	0.930950988	2.09E+02	-0.06903412	0.145515046	3.26E+01	6	440	Intragenic	5326	0.667961921	149.6234703	-0.021588824	0.336492918	75.37441363	6	1978	Upstream	1248.5	0.965332629	216.2345089	-0.067450038	0.067422603	15.10266307	6	730
Arthrobacter chlorophenolicus A6	Downstream	9997	0.725769852	1.63E+02	-0.03361714	0.212513886	4.76E+01	16	1361	Intragenic	26769.5	0.965530459	216.2788228	0.002679792	0.856499706	191.8559341	16	4540	Upstream	13856	0.905604565	202.8554226	-0.025227489	0.242739442	54.37363501	16	2130
Enterococcus gallinarum strain SKF1	Downstream	111572	0.60544792	1.36E+02	-0.064574037	0.011826252	2.65E+00	167	1352	Intragenic	218270	0.999998259	223.99961	-0.022300122	0.194721888	43.61770291	172	3211	Upstream	100778.5	0.999999812	223.9999579	-0.106453691	0.00000829	0.00185696	167	1579
Selenomonas ruminantium AC2024	Downstream	8112.5	0.999631079	2.24E+02	-0.112913223	0.001251541	2.80E-01	32	782	Intragenic	40008	0.621406104	139.1949673	0.006724327	0.735012537	164.6428083	33	2503	Upstream	8540.5	0.9999981	223.9995744	-0.129062905	0.0000257	0.0057568	32	1025
Hirschia baltica ATCC 49814	Downstream	4498	0.88713916	1.99E+02	-0.045589501	0.160748025	3.60E+01	12	936	Intragenic	16069.5	0.830067002	185.9350084	-0.01741996	0.324720669	72.73742986	12	3186	Upstream	7164.5	0.935150579	209.4737297	-0.036113645	0.147505215	33.04116816	12	1598
Marinithermus hydrothermalis DSM 14884	Downstream	13584.5	0.691370601	1.55E+02	-0.036680097	0.474153033	1.06E+02	99	284	Intragenic	84326.5	0.999843	223.964832	-0.063932095	0.002328624	0.521611776	99	2167	Upstream	22524.5	0.97913327	219.3258525	-0.071124886	0.075364453	16.88163747	98	528
Sulfurimonas denitrificans DSM 1251	Downstream	513.5	0.920554546	2.06E+02	-0.074262502	0.179035993	4.01E+01	5	324	Intragenic	4222	0.788153246	176.5463271	-0.022109697	0.307306991	68.83676598	5	2129	Upstream	821.5	0.962953281	215.7015349	-0.063580663	0.114633417	25.67788541	5	612
Thiomicrospira kuenenii DSM 12350	Downstream	1000	0.89812582	2.01E+02	-0.049574397	0.225696927	5.06E+01	5	594	Intragenic	4217	0.822257279	184.1856305	-0.036388057	0.086440599	19.36269418	5	2216	Upstream	1185	0.976552306	218.7477165	-0.059525786	0.062366926	13.97019142	5	976
Methylobacterium sp. 10	Downstream	94556.5	0.776429614	1.74E+02	-0.001830348	0.934412502	2.09E+02	103	1921	Intragenic	203388	0.977741345	219.0140613	0.01880488	0.206017825	46.1479928	104	4420	Upstream	120329	0.982818781	220.1514069	-0.002245721	0.905567899	202.8472094	102	2691
Ralstonia solanacearum GMI1000	Downstream	224386.5	0.998326558	2.24E+02	-0.094804685	3.00E-05	6.72E-03	309	1623	Intragenic	554854	1	224	-0.107990293	8.85E-15	1.98E-12	309	4820	Upstream	354567.5	0.741109222	166.0084657	-0.022812268	0.239801544	53.71554586	309	2348
Treponema denticola ATCC 35405	Downstream	4763	0.893725553	2.00E+02	-0.052767484	0.212066645	4.75E+01	21	540	Intragenic	24613	0.864371053	193.6191159	-0.000456211	0.980942803	219.7311879	21	2723	Upstream	6722	0.986141498	220.8956956	-0.060862229	0.066332327	14.85844125	21	890
Echinicola vietnamensis DSM 17526	Downstream	163510.5	0.746525147	1.67E+02	-0.060157225	0.005964857	1.34E+00	176	1912	Intragenic	304665.5	0.999999632	223.9999176	-0.05126031	0.000496016	0.111107584	176	4437	Upstream	160467	0.999992273	223.9982692	-0.081242648	0.0000592	0.0132608	176	2262
Anoxybacillus flavithermus WK1	Downstream	92494	0.753644289	1.69E+02	-0.040012038	0.220593863	4.94E+01	295	644	Intragenic	298086.5	1	224	-0.075817229	0.0000276	0.0061824	306	2745	Upstream	132398.5	0.999983882	223.9963896	-0.062007564	0.022753998	5.096895552	298	1051
Pseudomonas stutzeri RCH2	Downstream	18256	0.784871061	1.76E+02	-0.046645457	0.087143195	1.95E+01	30	1316	Intragenic	43528	0.998398368	223.6412344	-0.042320144	0.005814537	1.302456288	30	4216	Upstream	25082.5	0.979292686	219.3615617	-0.045661295	0.034377068	7.700463232	30	2117
Algoriphagus marincola HL-49	Downstream	36083	0.880462858	1.97E+02	-0.053647763	0.075846905	1.70E+01	77	1019	Intragenic	130312	0.884794584	198.1939868	-0.008937565	0.584031708	130.8231026	77	3678	Upstream	41159	0.99999384	223.9986202	-0.100631345	0.0000507	0.0113568	76	1540
Desulfobacca acetoxidans DSM 11109	Downstream	24532	0.9803882	2.20E+02	-0.061468273	0.030772035	6.89E+00	50	1185	Intragenic	57140	0.999115912	223.8019643	-0.05064675	0.006114008	1.369537792	53	2876	Upstream	34360.5	0.794004975	177.8571144	-0.015054871	0.560673827	125.5909372	51	1445
Spirochaeta thermophila DSM 6578	Downstream	30638.5	0.780529261	1.75E+02	-0.062521026	0.156551188	3.51E+01	206	309	Intragenic	170265.5	0.999999999	223.9999998	0.030041229	0.139159029	31.1716225	206	2219	Upstream	51895	0.999837824	223.9636726	-0.068160553	0.052924355	11.85505552	206	601
Oceanicola sp. HL-35	Downstream	175105.5	0.787873765	1.76E+02	-0.053648482	0.043544296	9.75E+00	333	1083	Intragenic	439505.5	1	224	-0.07018276	0.00000329	0.00073696	336	4049	Upstream	241267.5	0.999907083	223.9791866	-0.062997879	0.004670077	1.046097248	329	1686
Syntrophobotulus glycolicus DSM 8271	Downstream	44042.5	0.924937239	2.07E+02	-0.053456468	0.062607342	1.40E+01	86	1128	Intragenic	136567	0.865555088	193.8843397	0.032057415	0.063680546	14.2644423	90	3257	Upstream	41378.5	0.999996595	223.9992373	-0.093791911	0.000397803	0.089107872	87	1335
Syntrophothermus lipocalidus DSM 12680	Downstream	8156.5	0.835586059	1.87E+02	-0.030041766	0.38795033	8.69E+01	23	805	Intragenic	18984	0.998307326	223.620841	-0.03494794	0.091899416	20.58546918	25	2302	Upstream	9311.5	0.982576418	220.0971176	-0.043623963	0.165112308	36.98515699	25	989
Bifidobacterium longum subsp. infantis ATCC 15697	Downstream	76425.5	0.99999834	2.24E+02	-0.117138952	2.88E-05	6.45E-03	179	1090	Intragenic	210173.5	0.835946856	187.2520957	0.042641405	0.029406011	6.586946464	181	2428	Upstream	89573	0.999992439	223.9983063	-0.088996608	0.000713112	0.159737088	177	1266
Clostridium sp. 12(A)	Downstream	29260	0.848273566	1.90E+02	-0.048537824	0.068643927	1.54E+01	47	1361	Intragenic	62974	0.999999858	223.9999682	-0.08048073	0.000000187	0.000041888	52	4131	Upstream	33718	0.999866962	223.9701995	-0.078936043	0.000587123	0.131515552	52	1841
Spirochaeta africana DSM 8902	Downstream	16195.5	0.876355819	1.96E+02	0.03874442	0.358820834	8.04E+01	72	491	Intragenic	83011.5	0.994586889	222.7874631	0.079614905	0.0000225	0.00504	73	2755	Upstream	25579	0.979570242	219.4237342	0.040772603	0.220942081	49.49102614	72	831
Hippea alviniae EP5-r	Downstream	398.5	0.959151659	2.15E+02	-0.121231376	0.093925255	2.10E+01	7	185	Intragenic	5835	0.905916379	202.9252689	-0.043125641	0.071533416	16.02348518	9	1738	Upstream	585	0.992327311	222.2813177	-0.109377209	0.036471577	8.169633248	7	359
Aminobacterium colombiense DSM 12261	Downstream	914.5	0.912090381	2.04E+02	-0.060066949	0.243384208	5.45E+01	7	372	Intragenic	3517.5	0.983626314	220.3322943	-0.027607889	0.230023251	51.52520822	7	1885	Upstream	1299.5	0.96521848	216.2089395	-0.052674859	0.188815362	42.29464109	7	617
Neisseria gonorrhoeae FA 1090	Downstream	23908	0.968092734	2.17E+02	-0.048818646	0.144929164	3.25E+01	67	826	Intragenic	44873	0.999988108	223.9973362	-0.075558365	0.00090762	0.20330688	69	1856	Upstream	30371.5	0.898240555	201.2058843	-0.025151243	0.418242205	93.68625392	69	969
Leptolyngbya sp. PCC 6406	Downstream	525024	0.872153003	1.95E+02	-0.07730494	1.63E-05	3.65E-03	402	2701	Intragenic	418035	1	224	-0.218187554	1.07E-56	2.40E-54	411	4753	Upstream	474043	1	224	-0.100172336	1.45E-09	3.25E-07	395	3236
Ruminococcus gnavus AGR2154	Downstream	162366.5	0.998306564	2.24E+02	-0.104919707	9.00E-05	2.02E-02	349	1039	Intragenic	594568.5	0.879201337	196.9410995	0.041465457	0.010394784	2.328431616	357	3461	Upstream	169391.5	1	224	-0.188704488	2.93E-15	6.56E-13	356	1365
Pseudobutyrivibrio ruminis HUN009	Downstream	239	0.945867211	2.12E+02	-0.050212407	0.185786191	4.16E+01	2	694	Intragenic	666.5	0.963783973	215.88761	-0.03681121	0.065513659	14.67505962	2	2502	Upstream	174.5	0.976868471	218.8185375	-0.054585489	0.09405932	21.06928768	2	940
Teredinibacter sp. 991H.S.0a.06	Downstream	56528.5	0.90754554	2.03E+02	-0.010798035	0.65328482	1.46E+02	74	1659	Intragenic	141213	0.996107652	223.128114	-0.010894916	0.478125266	107.1000596	81	4160	Upstream	63888	0.990322263	221.8321869	-0.014908923	0.494705522	110.8140369	74	2026
Desulfurobacterium sp. TC5-1	Downstream	1214	0.988292333	2.21E+02	-0.143430406	0.034721741	7.78E+00	18	199	Intragenic	11974	0.924596207	207.1095504	-0.029626946	0.225691012	50.55478669	18	1656	Upstream	2146.5	0.995324015	222.9525794	-0.128025136	0.011176793	2.503601632	18	374
Sphingomonas melonis C3	Downstream	51768.5	0.932802317	2.09E+02	-0.024082191	0.376264143	8.43E+01	90	1262	Intragenic	139817	0.997529429	223.4465921	0.072916101	0.00000963	0.00215712	94	3582	Upstream	54501	0.999550516	223.8993156	-0.00813868	0.742579579	166.3378257	89	1542
Zymomonas mobilis subsp. pomaceae ATCC 29192	Downstream	7504.5	0.978122256	2.19E+02	-0.082471731	0.024283653	5.44E+00	27	719	Intragenic	19329	0.952901839	213.4500119	-0.056543327	0.016764562	3.755261888	27	1762	Upstream	8666.5	0.999167724	223.8135702	-0.102068898	0.001090958	0.244374592	27	994
Xanthobacter sp. 91	Downstream	15240	0.954598956	2.14E+02	-0.020554598	0.398414917	8.92E+01	23	1667	Intragenic	38276	0.998019832	223.5564424	-0.015431632	0.282113565	63.19343856	24	4836	Upstream	22114.5	0.978348811	219.1501337	-0.015286993	0.438727887	98.27504669	23	2545
Cohnella panacarvi Gsoil 349	Downstream	59351.5	0.941222204	2.11E+02	-0.062395274	0.012142175	2.72E+00	86	1529	Intragenic	164300	0.998067971	223.5672255	-0.050664253	0.000801371	0.179507104	93	4282	Upstream	78336	0.992975558	222.426525	-0.065134709	0.002416858	0.541376192	89	2078
Flexibacter litoralis DSM 6794	Downstream	273976.5	0.94971191	2.13E+02	-0.054664222	0.007270856	1.63E+00	273	2137	Intragenic	442850.5	0.999999937	223.9999859	-0.060216691	0.000106426	0.023839424	283	3854	Upstream	315162.5	0.99999892	223.9997581	-0.08797147	0.0000013	0.0002912	278	2739
Exiguobacterium sp. GIC31	Downstream	29446	0.999959987	2.24E+02	-0.137356417	4.48E-05	1.00E-02	100	777	Intragenic	141909	0.949978539	212.7951927	-0.026797491	0.140087235	31.37954064	107	2926	Upstream	43488	1	224	-0.166210494	2.37E-10	5.31E-08	105	1330
Saccharomonospora viridis DSM 43017	Downstream	7104.5	0.96909754	2.17E+02	-0.056463332	0.039580399	8.87E+00	15	1314	Intragenic	17789.5	0.994658768	222.803564	-0.046922485	0.003594174	0.805094976	15	3834	Upstream	8964.5	0.992042227	222.2174588	-0.054189243	0.018628635	4.17281424	15	1870
Pelobacter seleniigenes DSM 18267	Downstream	65545	0.977971768	2.19E+02	-0.055410342	0.018919779	4.24E+00	88	1706	Intragenic	171457	0.983368248	220.2744876	-0.006975465	0.640893476	143.5601386	90	4384	Upstream	64743	0.999999918	223.9999816	-0.096332282	0.00000407	0.00091168	88	2192
Desulfovibrio cf. magneticus IFRC170	Downstream	28052	0.971265881	2.18E+02	-0.043824304	0.056730334	1.27E+01	37	1854	Intragenic	36536	0.999999997	223.9999993	-0.094340194	1.35E-09	3.02E-07	39	4073	Upstream	29553.5	0.993355136	222.5115505	-0.05107113	0.018386594	4.118597056	37	2094
Lachnobacterium bovis strain AE2004	Downstream	47885	0.965203548	2.16E+02	-0.039329316	0.1726348	3.87E+01	97	1107	Intragenic	80705.5	0.999999945	223.9999877	-0.033225808	0.094422676	21.15067942	97	2438	Upstream	39742	0.999999776	223.9999498	-0.071850578	0.010128332	2.268746368	97	1183
Exiguobacterium oxidotolerans JCM 12280	Downstream	22807	0.999998383	2.24E+02	-0.131873844	9.97E-06	2.23E-03	66	1049	Intragenic	93527.5	0.966493658	216.4945794	-0.020972447	0.247295419	55.39417386	72	2973	Upstream	30161.5	0.999999998	223.9999996	-0.140360819	4.95E-08	0.000011088	72	1425
Flexistipes sinusarabici DSM 4947	Downstream	107323.5	0.97183734	2.18E+02	-0.077788902	0.014456783	3.24E+00	381	607	Intragenic	324633	1	224	-0.074256403	0.000157585	0.03529904	398	2187	Upstream	134701.5	0.995325674	222.952951	-0.034903435	0.236721386	53.02559046	391	760
Lachnospiraceae bacterium AC2031	Downstream	12144	0.972655061	2.18E+02	-0.05786148	0.084492618	1.89E+01	35	855	Intragenic	28121	0.999984794	223.9965939	-0.067079524	0.00042424	0.09502976	35	2722	Upstream	12102.5	0.999648379	223.9212369	-0.077485648	0.00970875	2.17476	34	1079
Lachnospiraceae bacterium AC2012	Downstream	4400.5	0.976525453	2.19E+02	-0.084352068	0.026603214	5.96E+00	18	673	Intragenic	10690	0.999744952	223.9428692	-0.073702448	0.000428135	0.09590224	18	2262	Upstream	4235.5	0.999689894	223.9305363	-0.10435896	0.001648516	0.369267584	18	889
Shewanella woodyi ATCC 51908	Downstream	95114	0.980138753	2.20E+02	-0.063937313	0.003030958	6.79E-01	105	2043	Intragenic	96024	1	224	-0.163084221	5.35E-31	1.20E-28	105	4870	Upstream	103609	0.999999982	223.999996	-0.079451205	0.0000139	0.0031136	105	2880
Joostella marina DSM 19592	Downstream	124619	0.981359115	2.20E+02	-0.021290306	0.371775337	8.33E+01	173	1589	Intragenic	245167.5	0.99999999	223.9999978	0.025308951	0.111248032	24.91955917	173	3788	Upstream	119439	0.999999997	223.9999993	-0.033643626	0.12753442	28.56771008	173	1880
Enterococcus faecalis 68A	Downstream	7257	0.990977392	2.22E+02	-0.083515849	0.007918417	1.77E+00	21	989	Intragenic	22863	0.994173272	222.6948129	-0.044104697	0.024216503	5.424496672	25	2586	Upstream	7731.5	0.999201549	223.821147	-0.098856429	0.000302222	0.067697728	20	1312
Rhizobium etli CIAT 652	Downstream	154059	0.99759605	2.23E+02	-0.02959674	0.152534734	3.42E+01	163	2175	Intragenic	453673.5	0.986854453	221.0553975	0.085279655	2.54E-11	5.69E-09	170	5929	Upstream	200707.5	0.999999568	223.9999032	-0.032241973	0.061934596	13.8733495	163	3190
Leeuwenhoekiella sp. Hel_I_48	Downstream	12829.5	0.986234422	2.21E+02	-0.066133969	0.033559897	7.52E+00	33	1000	Intragenic	40725.5	0.999121811	223.8032857	-0.043229656	0.009085195	2.03508368	33	3608	Upstream	14989.5	0.999988811	223.9974937	-0.090873092	0.000241251	0.054040224	33	1595
Methylobacterium extorquens AM1	Downstream	625174.5	0.988646051	2.21E+02	-0.060798909	0.000834103	1.87E-01	537	2480	Intragenic	1551502	0.999963268	223.991772	-0.004053892	0.741173067	166.022767	568	6073	Upstream	719068	1	224	-0.083241591	0.000000139	0.000031136	518	3474
Exiguobacterium antarcticum DSM 14480	Downstream	86123.5	0.999999993	2.24E+02	-0.146314011	3.53E-07	7.91E-05	234	967	Intragenic	337319.5	0.991758694	222.1539475	0.054953191	0.00146091	0.32724384	239	3112	Upstream	102977.5	1	224	-0.189064899	7.58E-15	1.70E-12	233	1430
Acidobacteriaceae bacterium TAA166	Downstream	103192.5	0.99200708	2.22E+02	-0.055057212	0.005400995	1.21E+00	98	2454	Intragenic	198651.5	0.999942697	223.9871641	-0.026879595	0.053308845	11.94118128	101	5068	Upstream	93197.5	0.999999924	223.999983	-0.080866818	0.00000713	0.00159712	92	2983
Sulfurospirillum barnesii SES-3	Downstream	3483.5	0.99931615	2.24E+02	-0.155244676	0.003020865	6.77E-01	32	331	Intragenic	28941	0.995785387	223.0559267	-0.022939472	0.250431458	56.09664659	32	2480	Upstream	5769	0.999999272	223.9998369	-0.150057903	0.0000339	0.0075936	32	725
Ruminococcus flavefaciens AE3010	Downstream	10393.5	0.999994577	2.24E+02	-0.108192281	0.000151043	3.38E-02	32	1190	Intragenic	42859.5	0.995235457	222.9327424	-0.030275004	0.091086401	20.40335382	37	3079	Upstream	13301.5	0.999999563	223.9999021	-0.110158675	0.0000175	0.00392	35	1478
Acetobacterium woodii DSM 1030	Downstream	67517.5	0.999771007	2.24E+02	-0.011975743	0.629308279	1.41E+02	111	1516	Intragenic	169310	0.995493066	222.9904468	0.072858948	0.0000106	0.0023744	112	3535	Upstream	78562.5	0.999980757	223.9956896	0.009466792	0.677126979	151.6764433	112	1825
Thiomicrospira crunogena XCL-2	Downstream	3329.5	0.999590468	2.24E+02	-0.131718586	0.001069894	2.40E-01	20	594	Intragenic	14399	0.99701674	223.3317498	-0.088911781	0.0000233	0.0052192	20	2238	Upstream	3539	0.999999068	223.9997912	-0.155121373	0.00000142	0.00031808	20	937
Alteromonadaceae bacterium Bs12	Downstream	249864.5	0.997939267	2.24E+02	-0.062488953	0.003747831	8.40E-01	301	1849	Intragenic	587392.5	0.999651838	223.9220117	0.02478652	0.091093622	20.40497133	306	4342	Upstream	279658.5	1	224	-0.091348419	0.00000248	0.00055552	306	2344
Butyrivibrio sp. FCS014	Downstream	46040	0.998639073	2.24E+02	-0.054742377	0.058940158	1.32E+01	103	1088	Intragenic	149791	0.999847883	223.9659258	-0.02735511	0.102846704	23.0376617	109	3448	Upstream	43374	1	224	-0.088245274	0.000761923	0.170670752	103	1349
Meiothermus silvanus DSM 9946	Downstream	216922	0.999420352	2.24E+02	-0.103986982	5.75E-05	1.29E-02	477	1014	Intragenic	705677.5	1	224	-0.087569147	4.42E-08	9.90E-06	528	3366	Upstream	290317	0.999119322	223.8027281	-0.058807478	0.012580933	2.818128992	490	1310
Bacterium JKG1	Downstream	23245	0.999009278	2.24E+02	-0.07709626	0.007542605	1.69E+00	54	1146	Intragenic	36481	1	224	-0.181806853	5.86E-30	1.31E-27	57	3792	Upstream	35241.5	0.999820021	223.9596847	-0.067544789	0.003747246	0.839383104	55	1785
Coraliomargarita akajimensis DSM 45221	Downstream	4124.5	0.999719871	2.24E+02	-0.090584455	0.002068578	4.63E-01	15	1139	Intragenic	11657	0.99946234	223.8795642	-0.081116435	0.00000715	0.0016016	15	3040	Upstream	5002.5	0.999860803	223.9688199	-0.090746377	0.000473446	0.106051904	15	1465
Thermobacillus composti KWC4	Downstream	223596.5	0.999265266	2.24E+02	-0.099803547	3.15E-05	7.06E-03	367	1366	Intragenic	588639.5	0.999999717	223.9999366	-0.054333385	0.000457899	0.102569376	369	3787	Upstream	246829	1	224	-0.184598202	5.80E-19	1.30E-16	368	1917
Cellulomonas sp. KRMCY2	Downstream	92903.5	0.99932954	2.24E+02	-0.086387731	0.001194782	2.68E-01	178	1226	Intragenic	235680.5	1	224	-0.137222176	5.09E-19	1.14E-16	181	3998	Upstream	139254	0.999975835	223.994587	-0.084485097	0.000103703	0.023229472	177	1929
Pediococcus acidilactici AGR20	Downstream	18391.5	1	2.24E+02	-0.199102096	5.75E-09	1.29E-06	84	757	Intragenic	58601	0.999627936	223.9166577	-0.072505595	0.001719081	0.385074144	84	1783	Upstream	15660	1	224	-0.244471409	2.29E-14	5.13E-12	84	864
Lactococcus lactis lactis 511	Downstream	8678.5	0.999979175	2.24E+02	-0.105326914	0.000777074	1.74E-01	31	984	Intragenic	23499	0.999776586	223.9499553	-0.018948173	0.351078473	78.64157795	31	2393	Upstream	9470.5	0.999999719	223.9999371	-0.111255466	0.0000517	0.0115808	31	1287
Clostridium difficile 630	Downstream	20573.5	0.9998623	2.24E+02	-0.051856298	0.025048423	5.61E+00	35	1832	Intragenic	43122	0.999985289	223.9967047	-0.066478895	0.0000432	0.0096768	38	3741	Upstream	22225	0.999916062	223.9811979	-0.073687847	0.001027262	0.230106688	36	1946
Geopsychrobacter electrodiphilus DSM 16401	Downstream	35777	0.999774902	2.24E+02	-0.090612008	0.000661012	1.48E-01	71	1338	Intragenic	100402	0.999997053	223.9993399	-0.088337559	3.75E-08	0.0000084	76	3791	Upstream	42672	0.999999814	223.9999583	-0.116295443	0.000000819	0.000183456	76	1712
Clostridium difficile 630	Downstream	20385.5	0.999890364	2.24E+02	-0.074198488	0.001335207	2.99E-01	35	1832	Intragenic	43122	0.999985289	223.9967047	-0.066478895	0.0000432	0.0096768	38	3741	Upstream	22225	0.999916062	223.9811979	-0.073687847	0.001027262	0.230106688	36	1946
Meiothermus ruber DSM 1279	Downstream	17577	0.999845886	2.24E+02	-0.136719133	0.000172919	3.87E-02	70	680	Intragenic	54086	1	224	-0.168762734	5.34E-21	1.20E-18	71	2991	Upstream	22738	0.999999961	223.9999913	-0.15694248	0.000000099	0.000022176	69	1072
Clostridium thermocellum DSM 1313	Downstream	107791.5	0.999878031	2.24E+02	-0.103824096	3.72E-05	8.33E-03	185	1387	Intragenic	161567	1	224	-0.133851986	5.07E-14	1.14E-11	186	2953	Upstream	115405.5	0.999999958	223.9999906	-0.092078578	0.0000821	0.0183904	185	1639
Microbacterium sp. KROCY2	Downstream	20367.5	0.999954777	2.24E+02	-0.112323851	0.000301865	6.76E-02	60	971	Intragenic	35755.5	1	224	-0.150479296	1.10E-13	2.46E-11	60	2352	Upstream	24828.5	0.999999549	223.999899	-0.123056749	0.00000444	0.00099456	60	1323
Bryobacter aggregatus MPL3	Downstream	61939.5	0.999979722	2.24E+02	-0.130236899	1.94E-05	4.35E-03	172	897	Intragenic	327963	1	224	-0.084928617	1.23E-09	2.76E-07	183	4920	Upstream	86521	1	224	-0.163463908	5.96E-11	1.34E-08	180	1404
Methylobacter tundripaludum 21/22	Downstream	105349	0.999996204	2.24E+02	-0.088659326	0.000109449	2.45E-02	154	1745	Intragenic	205150	1	224	-0.072478165	0.00000323	0.00072352	156	3962	Upstream	92883	1	224	-0.142077675	3.57E-11	8.00E-09	155	1997
Caldithrix abyssi DSM 13497	Downstream	162500.5	0.999996224	2.24E+02	-0.112873594	4.63E-06	1.04E-03	289	1350	Intragenic	421912.5	1	224	-0.088728884	0.000000017	0.000003808	304	3723	Upstream	149725	1	224	-0.195334428	2.97E-17	6.65E-15	294	1543
Nitratifractor salsuginis DSM 16511	Downstream	6167	1	2.24E+02	-0.215662897	2.36E-08	5.29E-06	45	612	Intragenic	30923	0.999996479	223.9992113	-0.090416091	0.0000303	0.0067872	48	2074	Upstream	6022.5	1	224	-0.259607666	3.33E-14	7.46E-12	47	780
Desulfospira joergensenii DSM 10085	Downstream	115263	0.999998319	2.24E+02	-0.09951546	1.19E-05	2.67E-03	167	1763	Intragenic	236695	1	224	-0.130176154	1.35E-22	3.02E-20	168	5433	Upstream	130608.5	1	224	-0.120635495	6.16E-10	1.38E-07	164	2449
Alicyclobacillus macrosporangiidus CPP55	Downstream	113485.5	0.999998856	2.24E+02	-0.094671254	0.000105782	2.37E-02	194	1478	Intragenic	211503.5	1	224	-0.120172786	3.17E-14	7.10E-12	196	3768	Upstream	132750.5	1	224	-0.092693113	0.0000246	0.0055104	194	1871
Sinorhizobium medicae WSM1115	Downstream	286853.5	0.999999756	2.24E+02	-0.100335385	1.65E-07	3.70E-05	280	2431	Intragenic	503341.5	1	224	-0.069636274	1.21E-08	2.71E-06	287	6396	Upstream	293077	1	224	-0.119271037	9.58E-13	2.15E-10	278	3279
Exiguobacterium acetylicum DSM 20416	Downstream	29925.5	1	2.24E+02	-0.100473816	0.001132221	2.54E-01	112	935	Intragenic	136300.5	0.999999949	223.9999886	0.066248761	0.000120723	0.027041952	118	3245	Upstream	38893	1	224	-0.121017544	0.00000113	0.00025312	114	1494
Clostridium thermocellum ATCC 27405	Downstream	172229	1	2.24E+02	-0.170990609	2.08E-13	4.66E-11	341	1479	Intragenic	360819	1	224	-0.155162448	1.88E-20	4.21E-18	343	3185	Upstream	210045.5	1	224	-0.15075718	4.76E-12	1.07E-09	343	1738
Thiomicrospira sp. MA2-6	Downstream	2822.5	1	2.24E+02	-0.255767076	7.86E-13	1.76E-10	34	727	Intragenic	10638	1	224	-0.166476377	6.56E-17	1.47E-14	34	2452	Upstream	2298.5	1	224	-0.271595628	1.21E-20	2.71E-18	33	1102
Verrucomicrobia bacterium LP2A	Downstream	22094	1	2.24E+02	-0.326609351	7.88E-20	1.77E-17	125	614	Intragenic	87408	1	224	-0.204980724	4.54E-24	1.02E-21	137	2251	Upstream	39596.5	1	224	-0.255763638	2.81E-17	6.29E-15	129	930
