# Supplementary material for: Comparative Analysis of Ralstonia solanacearum Methylomes
Source: Front Plant Sci. 2017 Apr 13;8:504. doi: 10.3389/fpls.2017.00504 (PMC5390034; doi:10.3389/fpls.2017.00504)
Supplement: Supplementary file 12 [file Table12.CSV]

Distribution of ISrso3 transposase genes in reference Ralstonia complete genomes. The table indicates the number of R. solanacearum UY031 ISRso3 transposase [WP_003261205.1; ENOG4105F2I] homologs identified in the two replicons of each species through a TBLASTN search with 1e-30 e-value threshold using WP_003261205.1 as a query.
Ralstonia strain	Chromosome	Megaplasmid
UY031	38	48
YC45	6	20
FQY_4	15	17
GMI1000	1	3
PSI07	0	1
Po82	0	1
UW163	0	0
CMR15	0	0
IBSBF1503	0	0
